# Supplementary material for: Geometric multidimensional representation of omic signatures
Source: Front Bioinform. 2026 Apr 17;6:1806975. doi: 10.3389/fbinf.2026.1806975 (PMC13133092; doi:10.3389/fbinf.2026.1806975)
Supplement: Supplementary file 3 [file DataSheet3.zip › Dataset_S1.tsv]

Circuitries_id	barycenter_distance	distance_implication	sig_hull_vol	int_hull_vol	vol_ratio	vol_implication	Nomenclature_sig	Signatures	Molecular_class_sig	Nomenclature_int	Interaction	Molecular_class_int	CTAB	Metabolism	Pathways	Metabolic_cell_death	Omic_layer_sig	Phenotypic_layer_sig	Omic_layer_int	Phenotypic_layer_int	Correlation_rho_sig	Correlation_p.adj_sig	Correlation_rho_int	Correlation_p.adj_int	Phenotypic_concordance	Tumor_vs_normal_sig	Tumor_vs_normal_p.adj_sig	Tumor_vs_normal_int	Tumor_vs_normal_p.adj_int	Combined_outcome_HRC_sig	Combined_outcome_HRC_int	Cox_OS_type_sig	Cox_OS_p.value_sig	Cox_OS_type_int	Cox_OS_p.value_int	Cox_concordance_OS	Cox_DSS_type_sig	Cox_DSS_p.value_sig	Cox_DSS_type_int	Cox_DSS_p.value_int	Cox_concordance_DSS	Cox_DFI_type_sig	Cox_DFI_p.value_sig	Cox_DFI_type_int	Cox_DFI_p.value_int	Cox_concordance_DFI	Cox_PFI_type_sig	Cox_PFI_p.value_sig	Cox_PFI_type_int
ACC-1025 / ACC-602	3.85898795705652	extreme_discordance	0.138093023757838	0.550691990861074	3.98783353333458	high_complexity_multidimensional ; strongly_asymmetric_sig_int	ACC-1025.2.6.0.1.4.1.P.0.5.8.1.3	hsa-miR-3187-3p	miRNA	ACC-602.2.6.0.1.6.3.P.3.8.8.1.3	GLA	Coding gene	ACC	Carbohydrate metabolism	Galactose metabolism	Unrelated	miRNA expression	Tumor mutational burden	Gene expression	Stemness	0.601204968072786	0.00091612535979517	0.460173646741715	0.00060580644116006	NS	No data	No data	Overexpression	3.6e-08	Meaningful Risky	Meaningful Risky	Risky	0.0368	Risky	0.000391	Convergent	NS	0.0847	Risky	0.000462	NS	NS	0.435	NS	0.087	NS	Risky	0.0215	Risky
ACC-1027 / ACC-601	3.85898795705652	extreme_discordance	0.138093023757838	0.550691990861074	3.98783353333458	high_complexity_multidimensional ; strongly_asymmetric_sig_int	ACC-1027.4.11.0.1.4.1.P.0.5.8.1.3	hsa-miR-3187-3p	miRNA	ACC-601.4.11.0.1.6.3.P.3.8.8.1.3	GLA	Coding gene	ACC	Lipid metabolism	Sphingolipid metabolism	Unrelated	miRNA expression	Tumor mutational burden	Gene expression	Stemness	0.601204968072786	0.00091612535979517	0.460173646741715	0.00060580644116006	NS	No data	No data	Overexpression	3.6e-08	Meaningful Risky	Meaningful Risky	Risky	0.0368	Risky	0.000391	Convergent	NS	0.0847	Risky	0.000462	NS	NS	0.435	NS	0.087	NS	Risky	0.0215	Risky
ACC-1038 / ACC-600	3.85898795705652	extreme_discordance	0.138093023757838	0.550691990861074	3.98783353333458	high_complexity_multidimensional ; strongly_asymmetric_sig_int	ACC-1038.4.7.0.1.4.1.P.0.5.8.1.3	hsa-miR-3187-3p	miRNA	ACC-600.4.7.0.1.6.3.P.3.8.8.1.3	GLA	Coding gene	ACC	Lipid metabolism	Glycerolipid metabolism	Unrelated	miRNA expression	Tumor mutational burden	Gene expression	Stemness	0.601204968072786	0.00091612535979517	0.460173646741715	0.00060580644116006	NS	No data	No data	Overexpression	3.6e-08	Meaningful Risky	Meaningful Risky	Risky	0.0368	Risky	0.000391	Convergent	NS	0.0847	Risky	0.000462	NS	NS	0.435	NS	0.087	NS	Risky	0.0215	Risky
ACC-1038 / ACC-1745	3.97899194146741	extreme_discordance	0.138093023757838	1.36157065076644	9.8598076406388	high_complexity_multidimensional ; strongly_asymmetric_sig_int	ACC-1038.4.7.0.1.4.1.P.0.5.8.1.3	hsa-miR-3187-3p	miRNA	ACC-1745.4.7.0.1.6.3.P.3.11.11.2.3	LIPG	Coding gene	ACC	Lipid metabolism	Glycerolipid metabolism	Unrelated	miRNA expression	Tumor mutational burden	Gene expression	Stemness	0.601204968072786	0.00091612535979517	0.434406374288556	0.00211764115690345	NS	No data	No data	Overexpression	0.0022	Meaningful Risky	Risky	Risky	0.0368	Risky	0.00167	Convergent	NS	0.0847	Risky	0.00158	NS	NS	0.435	Risky	0.0121	NS	Risky	0.0215	Risky
ACC-1039 / ACC-1942	2.64263828340973	extreme_discordance	0.138093023757838	0.686398044552842	4.97054830051749	high_complexity_multidimensional ; strongly_asymmetric_sig_int	ACC-1039.5.8.0.1.4.1.P.0.5.8.1.3	hsa-miR-3187-3p	miRNA	ACC-1942.5.8.0.1.6.3.P.3.6.6.2.3	RDH11	Coding gene	ACC	Metabolism of cofactors and vitamins	Retinol metabolism	Unrelated	miRNA expression	Tumor mutational burden	Gene expression	Stemness	0.601204968072786	0.00091612535979517	0.468273366574929	0.00059755759152785	NS	No data	No data	Overexpression	0.0011	Meaningful Risky	Meaningful Risky	Risky	0.0368	NS	0.204	NS	NS	0.0847	NS	0.105	NS	NS	0.435	Risky	0.0352	NS	Risky	0.0215	Risky
ACC-1107 / ACC-537	2.25055692140183	strong_discordance	0.194794135650818	0.0564030665052866	3.4536089563953	intermediate_complexity ; strongly_asymmetric_sig_int	ACC-1107.2.7.0.1.4.2.P.0.8.5.2.3	hsa-miR-3609	miRNA	ACC-537.2.7.0.1.7.1.P.0.3.3.1.3	ENO4	Coding gene	ACC	Carbohydrate metabolism	Glycolysis / Gluconeogenesis	Unrelated	miRNA expression	Microsatellite instability	Methylation	Tumor mutational burden	0.349250545945991	0.00618687158857455	0.41739895313249	0.0341691716324609	NS	No data	No data	No data	No data	Meaningful Risky	Meaningful Risky	Risky	0.025	NS	0.14	NS	Risky	0.0212	NS	0.195	NS	NS	0.516	NS	0.286	NS	Risky	0.00216	Risky
ACC-1113 / ACC-603	0.764290569949537	moderate_discordance	0.194794135650818	0.270503799163661	1.38866500400483	intermediate_complexity ; symmetric_sig_int	ACC-1113.2.13.0.1.4.2.P.0.8.5.2.3	hsa-miR-3609	miRNA	ACC-603.2.13.0.1.6.3.P.3.8.8.2.3	GLO1	Coding gene	ACC	Carbohydrate metabolism	Pyruvate metabolism	Unrelated	miRNA expression	Microsatellite instability	Gene expression	Stemness	0.349250545945991	0.00618687158857455	0.413808023367088	0.00344451561739875	NS	No data	No data	Overexpression	3.3e-11	Meaningful Risky	Meaningful Risky	Risky	0.025	Risky	0.00537	Convergent	Risky	0.0212	Risky	0.00596	Convergent	NS	0.516	NS	0.0952	NS	Risky	0.00216	Risky
ACC-1122 / ACC-603	0.753968474379613	moderate_discordance	0.194937985204398	0.270503799163661	1.38764027380313	intermediate_complexity ; symmetric_sig_int	ACC-1122.2.13.0.1.4.1.P.0.8.5.2.3	hsa-miR-3609	miRNA	ACC-603.2.13.0.1.6.3.P.3.8.8.2.3	GLO1	Coding gene	ACC	Carbohydrate metabolism	Pyruvate metabolism	Unrelated	miRNA expression	Tumor mutational burden	Gene expression	Stemness	0.440411635762802	0.00219327975455544	0.413808023367088	0.00344451561739875	NS	No data	No data	Overexpression	3.3e-11	Meaningful Risky	Meaningful Risky	Risky	0.025	Risky	0.00537	Convergent	Risky	0.0212	Risky	0.00596	Convergent	NS	0.516	NS	0.0952	NS	Risky	0.00216	Risky
ACC-1126 / ACC-537	2.25909257061946	strong_discordance	0.194937985204398	0.0564030665052866	3.45615934172881	intermediate_complexity ; strongly_asymmetric_sig_int	ACC-1126.2.7.0.1.4.1.P.0.8.5.2.3	hsa-miR-3609	miRNA	ACC-537.2.7.0.1.7.1.P.0.3.3.1.3	ENO4	Coding gene	ACC	Carbohydrate metabolism	Glycolysis / Gluconeogenesis	Unrelated	miRNA expression	Tumor mutational burden	Methylation	Tumor mutational burden	0.440411635762802	0.00219327975455544	0.41739895313249	0.0341691716324609	Convergent	No data	No data	No data	No data	Meaningful Risky	Meaningful Risky	Risky	0.025	NS	0.14	NS	Risky	0.0212	NS	0.195	NS	NS	0.516	NS	0.286	NS	Risky	0.00216	Risky
ACC-1140 / ACC-1942	3.38469076905334	extreme_discordance	0.488364567103263	0.686398044552842	1.40550336938696	high_complexity_multidimensional ; symmetric_sig_int	ACC-1140.5.8.0.1.4.2.P.0.6.3.3.2	hsa-miR-378a-3p	miRNA	ACC-1942.5.8.0.1.6.3.P.3.6.6.2.3	RDH11	Coding gene	ACC	Metabolism of cofactors and vitamins	Retinol metabolism	Unrelated	miRNA expression	Microsatellite instability	Gene expression	Stemness	0.395402915196648	0.00038313128024817	0.468273366574929	0.00059755759152785	NS	No data	No data	Overexpression	0.0011	Meaningful Protective	Meaningful Risky	NS	0.105	NS	0.204	NS	NS	0.0993	NS	0.105	NS	Protective	0.0316	Risky	0.0352	Divergent	Protective	0.012	Risky
ACC-1154 / ACC-1788	4.89964402048114	extreme_discordance	0.416663766096852	0.300840814557497	1.38499746688201	high_complexity_multidimensional ; symmetric_sig_int	ACC-1154.5.5.0.1.4.2.P.0.6.3.3.3	hsa-miR-378a-5p	miRNA	ACC-1788.5.5.0.1.6.3.P.3.8.3.2.3	MTHFD1	Coding gene	ACC	Metabolism of cofactors and vitamins	One carbon pool by folate	Unrelated	miRNA expression	Microsatellite instability	Gene expression	Stemness	0.36721573885269	0.00022507138082522	0.517789253213671	2.50009913125594e-05	NS	No data	No data	Overexpression	5.4e-05	Meaningful Protective	Meaningful Risky	NS	0.238	Risky	0.00453	NS	NS	0.25	Risky	0.0136	NS	Protective	0.0416	NS	0.0651	NS	Protective	0.0207	Risky
ACC-1155 / ACC-1782	2.49374525838446	strong_discordance	0.416663766096852	0.00116460098651024	357.773839214576	intermediate_complexity ; strongly_asymmetric_sig_int	ACC-1155.5.7.0.1.4.2.P.0.6.3.3.3	hsa-miR-378a-5p	miRNA	ACC-1782.5.7.0.1.6.3.P.3.0.3.2.3	MMAB	Coding gene	ACC	Metabolism of cofactors and vitamins	Porphyrin metabolism	Unrelated	miRNA expression	Microsatellite instability	Gene expression	Stemness	0.36721573885269	0.00022507138082522	0.506022825729627	6.22807119812729e-05	NS	No data	No data	Overexpression	1.7e-06	Meaningful Protective	Meaningless	NS	0.238	NS	0.842	NS	NS	0.25	NS	0.85	NS	Protective	0.0416	NS	0.224	NS	Protective	0.0207	NS
ACC-1159 / ACC-1942	3.54657624340171	extreme_discordance	0.063046571985283	0.686398044552842	10.8871588563621	high_complexity_multidimensional ; strongly_asymmetric_sig_int	ACC-1159.5.8.0.1.4.2.P.0.3.0.3.3	hsa-miR-378c	miRNA	ACC-1942.5.8.0.1.6.3.P.3.6.6.2.3	RDH11	Coding gene	ACC	Metabolism of cofactors and vitamins	Retinol metabolism	Unrelated	miRNA expression	Microsatellite instability	Gene expression	Stemness	0.400421900604051	0.00577652688196407	0.468273366574929	0.00059755759152785	NS	No data	No data	Overexpression	0.0011	Meaningful Protective	Meaningful Risky	NS	0.203	NS	0.204	NS	NS	0.208	NS	0.105	NS	NS	0.0561	Risky	0.0352	NS	Protective	0.0195	Risky
ACC-1176 / ACC-1942	3.32541445228097	extreme_discordance	0.00039815127569402	0.686398044552842	1723.96294186519	high_complexity_multidimensional ; strongly_asymmetric_sig_int	ACC-1176.5.8.0.1.4.3.P.0.0.3.1.3	hsa-miR-449a	miRNA	ACC-1942.5.8.0.1.6.3.P.3.6.6.2.3	RDH11	Coding gene	ACC	Metabolism of cofactors and vitamins	Retinol metabolism	Unrelated	miRNA expression	Stemness	Gene expression	Stemness	0.363701590755195	0.00600907485555784	0.468273366574929	0.00059755759152785	Convergent	No data	No data	Overexpression	0.0011	Meaningless	Meaningful Risky	NS	0.0588	NS	0.204	NS	NS	0.196	NS	0.105	NS	NS	0.482	Risky	0.0352	NS	NS	0.0529	Risky
ACC-1184 / ACC-254	3.14839959742115	extreme_discordance	0.00039815127569402	0.19638915397117	493.252605128147	intermediate_complexity ; strongly_asymmetric_sig_int	ACC-1184.5.6.0.1.4.3.P.0.0.3.1.3	hsa-miR-449a	miRNA	ACC-254.5.6.0.1.7.1.P.0.8.0.2.3	AASDHPPT	Coding gene	ACC	Metabolism of cofactors and vitamins	Pantothenate and CoA biosynthesis	Unrelated	miRNA expression	Stemness	Methylation	Tumor mutational burden	0.363701590755195	0.00600907485555784	0.390947556357267	0.0158335956504149	NS	No data	No data	No data	No data	Meaningless	Meaningful Risky	NS	0.0588	Risky	0.0132	NS	NS	0.196	Risky	0.0116	NS	NS	0.482	NS	0.97	NS	NS	0.0529	Risky
ACC-1192 / ACC-1727	4.11969467054788	extreme_discordance	0.305383160425497	0.00091498631909816	333.757078167563	intermediate_complexity ; strongly_asymmetric_sig_int	ACC-1192.3.2.0.1.4.1.P.0.8.8.3.3	hsa-miR-449c-5p	miRNA	ACC-1727.3.2.0.1.7.3.P.0.0.3.2.3	KCND3	Coding gene	ACC	Energy metabolism	Oxidative phosphorylation	Unrelated	miRNA expression	Tumor mutational burden	Methylation	Stemness	0.443069624982416	0.00189711474114152	0.347229005141358	7.32579613835857e-07	NS	No data	No data	No data	No data	Meaningful Risky	Meaningless	Risky	0.0294	NS	0.474	NS	Risky	0.0246	NS	0.436	NS	No data	No data	NS	0.966	NS	Risky	0.000149	NS
ACC-1206 / ACC-1782	3.00162010156864	extreme_discordance	0.154646645410187	0.00116460098651024	132.789382115835	low_dimensional_flat ; strongly_asymmetric_sig_int	ACC-1206.5.7.0.1.4.3.P.0.8.6.2.3	hsa-miR-450b-5p	miRNA	ACC-1782.5.7.0.1.6.3.P.3.0.3.2.3	MMAB	Coding gene	ACC	Metabolism of cofactors and vitamins	Porphyrin metabolism	Unrelated	miRNA expression	Stemness	Gene expression	Stemness	0.344039061489374	0.00057739977618931	0.506022825729627	6.22807119812729e-05	Convergent	No data	No data	Overexpression	1.7e-06	Meaningful Risky	Meaningless	Risky	0.0489	NS	0.842	NS	Risky	0.0145	NS	0.85	NS	NS	0.31	NS	0.224	NS	Risky	0.00729	NS
ACC-1254 / ACC-1783	0.244150014588665	high_concordance	0.0683756555113272	0.0893113803311161	1.30618682429042	low_dimensional_flat ; symmetric_sig_int	ACC-1254.5.2.0.1.4.3.P.0.3.6.2.3	hsa-miR-541-5p	miRNA	ACC-1783.5.2.0.1.6.3.P.2.3.3.3.2	MOCOS	Coding gene	ACC	Metabolism of cofactors and vitamins	Folate biosynthesis	Unrelated	miRNA expression	Stemness	Gene expression	Stemness	0.460211745996223	0.00426258179522065	0.408707714820162	0.00493828038994447	Convergent	No data	No data	Underexpression	0.00087	Meaningful Risky	Meaningful Risky	NS	0.136	NS	0.189	NS	NS	0.0932	NS	0.0999	NS	NS	0.176	NS	0.544	NS	Risky	0.0356	Risky
ACC-1262 / ACC-1814	0.172214430701531	high_concordance	0.0683756555113272	0.0744226226289513	1.08843742809343	low_dimensional_flat ; symmetric_sig_int	ACC-1262.7.1.0.1.4.3.P.0.3.6.2.3	hsa-miR-541-5p	miRNA	ACC-1814.7.1.0.1.7.1.P.0.3.8.2.3	NPR1	Coding gene	ACC	Nucleotide metabolism	Purine metabolism	Unrelated	miRNA expression	Stemness	Methylation	Tumor mutational burden	0.460211745996223	0.00426258179522065	0.372220648799257	0.00168205847037125	NS	No data	No data	No data	No data	Meaningful Risky	Meaningful Risky	NS	0.136	NS	0.114	NS	NS	0.0932	NS	0.113	NS	NS	0.176	NS	0.85	NS	Risky	0.0356	Risky
ACC-1279 / ACC-1745	4.5279533343729	extreme_discordance	0.0957024667363022	1.36157065076644	14.2271217994632	high_complexity_multidimensional ; strongly_asymmetric_sig_int	ACC-1279.4.7.0.1.4.1.P.0.3.8.3.3	hsa-miR-548f-3p	miRNA	ACC-1745.4.7.0.1.6.3.P.3.11.11.2.3	LIPG	Coding gene	ACC	Lipid metabolism	Glycerolipid metabolism	Unrelated	miRNA expression	Tumor mutational burden	Gene expression	Stemness	0.581564684226761	4.08739141733593e-18	0.434406374288556	0.00211764115690345	NS	No data	No data	Overexpression	0.0022	Meaningful Risky	Risky	NS	0.195	Risky	0.00167	NS	NS	0.22	Risky	0.00158	NS	NS	0.402	Risky	0.0121	NS	Risky	0.00981	Risky
ACC-1296 / ACC-1787	4.53201619030114	extreme_discordance	1.64831660507089	0.0633202050602887	26.0314476793227	high_complexity_multidimensional ; strongly_asymmetric_sig_int	ACC-1296.1.4.0.1.4.2.P.0.11.11.3.3	hsa-miR-5698	miRNA	ACC-1787.1.4.0.1.2.2.P.0.3.3.4.3	MTAP	Coding gene	ACC	Amino acid metabolism	Cysteine and methionine metabolism	Unrelated	miRNA expression	Microsatellite instability	Mutation	Microsatellite instability	0.416352657575618	0.0132130821267126	0.464094157004461	1.42915012821292e-23	Convergent	No data	No data	No data	No data	Risky	Meaningful Risky	Risky	0.000197	NS	0.203	NS	Risky	0.000754	NS	0.192	NS	Risky	0.021	No data	No data	NS	Risky	0.00143	Risky
ACC-1299 / ACC-1784	3.41021579837985	extreme_discordance	1.64831660507089	0.937102171444855	1.75895079031719	high_complexity_multidimensional ; moderately_asymmetric_sig_int	ACC-1299.4.7.0.1.4.2.P.0.11.11.3.3	hsa-miR-5698	miRNA	ACC-1784.4.7.0.1.7.3.P.0.8.11.2.3	MOGAT3	Coding gene	ACC	Lipid metabolism	Glycerolipid metabolism	Unrelated	miRNA expression	Microsatellite instability	Methylation	Stemness	0.416352657575618	0.0132130821267126	0.352010859334676	2.23316813700154e-07	NS	No data	No data	No data	No data	Risky	Meaningful Risky	Risky	0.000197	Risky	0.000203	Convergent	Risky	0.000754	Risky	0.000245	Convergent	Risky	0.021	NS	0.0604	NS	Risky	0.00143	Risky
ACC-1319 / ACC-1787	4.59800217674514	extreme_discordance	1.64831660507089	0.0633202050602887	26.0314476793227	high_complexity_multidimensional ; strongly_asymmetric_sig_int	ACC-1319.1.4.0.1.4.1.P.0.11.11.3.3	hsa-miR-5698	miRNA	ACC-1787.1.4.0.1.2.2.P.0.3.3.4.3	MTAP	Coding gene	ACC	Amino acid metabolism	Cysteine and methionine metabolism	Unrelated	miRNA expression	Tumor mutational burden	Mutation	Microsatellite instability	0.660152241397002	0.00377153121019113	0.464094157004461	1.42915012821292e-23	NS	No data	No data	No data	No data	Risky	Meaningful Risky	Risky	0.000197	NS	0.203	NS	Risky	0.000754	NS	0.192	NS	Risky	0.021	No data	No data	NS	Risky	0.00143	Risky
ACC-1321 / ACC-1784	3.50726389436826	extreme_discordance	1.64831660507089	0.937102171444855	1.75895079031719	high_complexity_multidimensional ; moderately_asymmetric_sig_int	ACC-1321.4.7.0.1.4.1.P.0.11.11.3.3	hsa-miR-5698	miRNA	ACC-1784.4.7.0.1.7.3.P.0.8.11.2.3	MOGAT3	Coding gene	ACC	Lipid metabolism	Glycerolipid metabolism	Unrelated	miRNA expression	Tumor mutational burden	Methylation	Stemness	0.660152241397002	0.00377153121019113	0.352010859334676	2.23316813700154e-07	NS	No data	No data	No data	No data	Risky	Meaningful Risky	Risky	0.000197	Risky	0.000203	Convergent	Risky	0.000754	Risky	0.000245	Convergent	Risky	0.021	NS	0.0604	NS	Risky	0.00143	Risky
ACC-1336 / ACC-589	2.52549070049041	extreme_discordance	0.114872904753061	0.767521305619058	6.68148252426431	high_complexity_multidimensional ; strongly_asymmetric_sig_int	ACC-1336.4.11.0.1.4.1.P.0.5.0.3.3	hsa-miR-576-5p	miRNA	ACC-589.4.11.0.1.6.1.P.2.8.8.3.2	GBA2	Coding gene	ACC	Lipid metabolism	Sphingolipid metabolism	Unrelated	miRNA expression	Tumor mutational burden	Gene expression	Tumor mutational burden	0.459885209843144	0.00107210282163051	0.402948565272187	0.00065257275952955	Convergent	No data	No data	Underexpression	7.6e-18	Meaningful Risky	Meaningful Risky	Risky	0.00214	Risky	0.00019	Convergent	Risky	0.00751	Risky	0.000164	Convergent	NS	0.315	NS	0.204	NS	NS	0.0678	Risky
ACC-1340 / ACC-1942	3.10286974766217	extreme_discordance	0.114872904753061	0.686398044552842	5.97528238733381	high_complexity_multidimensional ; strongly_asymmetric_sig_int	ACC-1340.5.8.0.1.4.1.P.0.5.0.3.3	hsa-miR-576-5p	miRNA	ACC-1942.5.8.0.1.6.3.P.3.6.6.2.3	RDH11	Coding gene	ACC	Metabolism of cofactors and vitamins	Retinol metabolism	Unrelated	miRNA expression	Tumor mutational burden	Gene expression	Stemness	0.459885209843144	0.00107210282163051	0.468273366574929	0.00059755759152785	NS	No data	No data	Overexpression	0.0011	Meaningful Risky	Meaningful Risky	Risky	0.00214	NS	0.204	NS	Risky	0.00751	NS	0.105	NS	NS	0.315	Risky	0.0352	NS	NS	0.0678	Risky
ACC-1341 / ACC-649	1.1861034624703	moderate_discordance	0.114872904753061	0.116688991625036	1.01580953207267	intermediate_complexity ; symmetric_sig_int	ACC-1341.7.1.0.1.4.1.P.0.5.0.3.3	hsa-miR-576-5p	miRNA	ACC-649.7.1.0.1.6.3.P.3.3.0.2.3	HPRT1	Coding gene	ACC	Nucleotide metabolism	Purine metabolism	Unrelated	miRNA expression	Tumor mutational burden	Gene expression	Stemness	0.459885209843144	0.00107210282163051	0.419210905772541	0.00262019442777542	NS	No data	No data	Overexpression	1.9e-13	Meaningful Risky	Meaningful Risky	Risky	0.00214	NS	0.148	NS	Risky	0.00751	NS	0.237	NS	NS	0.315	NS	0.115	NS	NS	0.0678	Risky
ACC-1346 / ACC-252	4.60557200355707	extreme_discordance	0.0566824976622127	1.50418057429356	26.536949434681	high_complexity_multidimensional ; strongly_asymmetric_sig_int	ACC-1346.2.3.0.1.4.2.P.0.3.3.1.3	hsa-miR-589-3p	miRNA	ACC-252.2.3.0.1.6.3.P.3.11.8.2.3	AACS	Coding gene	ACC	Carbohydrate metabolism	Butanoate metabolism	Unrelated	miRNA expression	Microsatellite instability	Gene expression	Stemness	0.409066173225029	0.00054372481970325	0.509118699470872	7.14896261347855e-05	NS	No data	No data	Overexpression	9.1e-08	Meaningful Risky	Risky	NS	0.056	Risky	0.00228	NS	NS	0.0766	Risky	0.00154	NS	NS	0.869	Risky	0.0218	NS	Risky	0.0302	Risky
ACC-1351 / ACC-1745	4.78216115646019	extreme_discordance	0.0566824976622127	1.36157065076644	24.0210066056093	high_complexity_multidimensional ; strongly_asymmetric_sig_int	ACC-1351.4.7.0.1.4.2.P.0.3.3.1.3	hsa-miR-589-3p	miRNA	ACC-1745.4.7.0.1.6.3.P.3.11.11.2.3	LIPG	Coding gene	ACC	Lipid metabolism	Glycerolipid metabolism	Unrelated	miRNA expression	Microsatellite instability	Gene expression	Stemness	0.409066173225029	0.00054372481970325	0.434406374288556	0.00211764115690345	NS	No data	No data	Overexpression	0.0022	Meaningful Risky	Risky	NS	0.056	Risky	0.00167	NS	NS	0.0766	Risky	0.00158	NS	NS	0.869	Risky	0.0121	NS	Risky	0.0302	Risky
ACC-1352 / ACC-251	4.60557200355707	extreme_discordance	0.0566824976622127	1.50418057429356	26.536949434681	high_complexity_multidimensional ; strongly_asymmetric_sig_int	ACC-1352.1.13.0.1.4.2.P.0.3.3.1.3	hsa-miR-589-3p	miRNA	ACC-251.1.13.0.1.6.3.P.3.11.8.2.3	AACS	Coding gene	ACC	Amino acid metabolism	Valine, leucine and isoleucine degradation	Unrelated	miRNA expression	Microsatellite instability	Gene expression	Stemness	0.409066173225029	0.00054372481970325	0.509118699470872	7.14896261347855e-05	NS	No data	No data	Overexpression	9.1e-08	Meaningful Risky	Risky	NS	0.056	Risky	0.00228	NS	NS	0.0766	Risky	0.00154	NS	NS	0.869	Risky	0.0218	NS	Risky	0.0302	Risky
ACC-1355 / ACC-252	4.58030847843147	extreme_discordance	0.0635512902932635	1.50418057429356	23.6687652973272	high_complexity_multidimensional ; strongly_asymmetric_sig_int	ACC-1355.2.3.0.1.4.1.P.0.3.3.1.3	hsa-miR-589-3p	miRNA	ACC-252.2.3.0.1.6.3.P.3.11.8.2.3	AACS	Coding gene	ACC	Carbohydrate metabolism	Butanoate metabolism	Unrelated	miRNA expression	Tumor mutational burden	Gene expression	Stemness	0.501808560046895	2.2504230656215e-05	0.509118699470872	7.14896261347855e-05	NS	No data	No data	Overexpression	9.1e-08	Meaningful Risky	Risky	NS	0.056	Risky	0.00228	NS	NS	0.0766	Risky	0.00154	NS	NS	0.869	Risky	0.0218	NS	Risky	0.0302	Risky
ACC-1357 / ACC-251	4.58030847843147	extreme_discordance	0.0635512902932635	1.50418057429356	23.6687652973272	high_complexity_multidimensional ; strongly_asymmetric_sig_int	ACC-1357.1.13.0.1.4.1.P.0.3.3.1.3	hsa-miR-589-3p	miRNA	ACC-251.1.13.0.1.6.3.P.3.11.8.2.3	AACS	Coding gene	ACC	Amino acid metabolism	Valine, leucine and isoleucine degradation	Unrelated	miRNA expression	Tumor mutational burden	Gene expression	Stemness	0.501808560046895	2.2504230656215e-05	0.509118699470872	7.14896261347855e-05	NS	No data	No data	Overexpression	9.1e-08	Meaningful Risky	Risky	NS	0.056	Risky	0.00228	NS	NS	0.0766	Risky	0.00154	NS	NS	0.869	Risky	0.0218	NS	Risky	0.0302	Risky
ACC-1358 / ACC-1745	4.75513804564062	extreme_discordance	0.0635512902932635	1.36157065076644	21.4247522667651	high_complexity_multidimensional ; strongly_asymmetric_sig_int	ACC-1358.4.7.0.1.4.1.P.0.3.3.1.3	hsa-miR-589-3p	miRNA	ACC-1745.4.7.0.1.6.3.P.3.11.11.2.3	LIPG	Coding gene	ACC	Lipid metabolism	Glycerolipid metabolism	Unrelated	miRNA expression	Tumor mutational burden	Gene expression	Stemness	0.501808560046895	2.2504230656215e-05	0.434406374288556	0.00211764115690345	NS	No data	No data	Overexpression	0.0022	Meaningful Risky	Risky	NS	0.056	Risky	0.00167	NS	NS	0.0766	Risky	0.00158	NS	NS	0.869	Risky	0.0121	NS	Risky	0.0302	Risky
ACC-1362 / ACC-1942	3.39637971595238	extreme_discordance	0.335330801422806	0.686398044552842	2.04692811289765	high_complexity_multidimensional ; moderately_asymmetric_sig_int	ACC-1362.5.8.0.1.4.1.P.0.8.3.1.3	hsa-miR-590-5p	miRNA	ACC-1942.5.8.0.1.6.3.P.3.6.6.2.3	RDH11	Coding gene	ACC	Metabolism of cofactors and vitamins	Retinol metabolism	Unrelated	miRNA expression	Tumor mutational burden	Gene expression	Stemness	0.419723495258075	3.64830594893747e-05	0.468273366574929	0.00059755759152785	NS	No data	No data	Overexpression	0.0011	Meaningful Risky	Meaningful Risky	Risky	0.000501	NS	0.204	NS	Risky	0.00128	NS	0.105	NS	NS	0.0839	Risky	0.0352	NS	Risky	0.0022	Risky
ACC-1406 / ACC-513	2.6693449831028	extreme_discordance	1.18030002133392	0.371573780247369	3.17648898839997	high_complexity_multidimensional ; strongly_asymmetric_sig_int	ACC-1406.7.2.6.1.4.1.P.0.11.6.1.3	hsa-miR-615-3p	miRNA	ACC-513.7.2.6.1.2.2.P.0.8.8.2.3	DHODH	Coding gene	ACC	Nucleotide metabolism	Pyrimidine metabolism	Ferroptosis	miRNA expression	Tumor mutational burden	Mutation	Microsatellite instability	0.506422821636134	0.00017534577680286	0.383310449390895	6.89183041382566e-31	NS	No data	No data	No data	No data	Risky	Meaningful Risky	Risky	0.000595	Risky	0.00907	Convergent	Risky	0.00146	Risky	0.00974	Convergent	Risky	0.0157	No data	No data	NS	Risky	0.00209	Risky
ACC-1517 / ACC-1955	3.524316357954	extreme_discordance	1.45899208550988	0.160915227208297	9.0668366867561	high_complexity_multidimensional ; strongly_asymmetric_sig_int	ACC-1517.4.12.0.1.4.3.P.0.11.8.1.1	hsa-miR-7-1-3p	miRNA	ACC-1955.4.12.0.1.6.3.P.3.6.6.2.3	SC5D	Coding gene	ACC	Lipid metabolism	Steroid biosynthesis	Unrelated	miRNA expression	Stemness	Gene expression	Stemness	0.390438448834688	3.17165541252091e-25	0.490018228448102	0.00018970507252237	Convergent	No data	No data	Overexpression	0.00035	Risky	Meaningful Risky	Risky	0.000129	NS	0.0639	NS	Risky	0.00032	Risky	0.0242	Convergent	Risky	0.0422	NS	0.195	NS	Risky	8.74e-05	Risky
ACC-1521 / ACC-334	3.20084926553399	extreme_discordance	0.0555792209600019	0.314041421496268	5.65033867103447	intermediate_complexity ; strongly_asymmetric_sig_int	ACC-1521.4.5.0.1.4.3.P.0.3.3.1.3	hsa-miR-766-3p	miRNA	ACC-334.4.5.0.1.6.3.P.1.8.8.2.3	ALDH1B1	Coding gene	ACC	Lipid metabolism	Fatty acid degradation	Unrelated	miRNA expression	Stemness	Gene expression	Stemness	0.392035238456476	3.77784799940436e-19	0.377712567354666	0.0130701737612149	Convergent	No data	No data	Unchanged	0.12	Meaningful Risky	Meaningful Risky	NS	0.123	Risky	0.00372	NS	NS	0.0698	Risky	0.00298	NS	NS	0.345	NS	0.119	NS	Risky	0.0299	Risky
ACC-1526 / ACC-339	3.20084926553399	extreme_discordance	0.0555792209600019	0.314041421496268	5.65033867103447	intermediate_complexity ; strongly_asymmetric_sig_int	ACC-1526.1.6.0.1.4.3.P.0.3.3.1.3	hsa-miR-766-3p	miRNA	ACC-339.1.6.0.1.6.3.P.1.8.8.2.3	ALDH1B1	Coding gene	ACC	Amino acid metabolism	Histidine metabolism	Unrelated	miRNA expression	Stemness	Gene expression	Stemness	0.392035238456476	3.77784799940436e-19	0.377712567354666	0.0130701737612149	Convergent	No data	No data	Unchanged	0.12	Meaningful Risky	Meaningful Risky	NS	0.123	Risky	0.00372	NS	NS	0.0698	Risky	0.00298	NS	NS	0.345	NS	0.119	NS	Risky	0.0299	Risky
ACC-1529 / ACC-337	3.20084926553399	extreme_discordance	0.0555792209600019	0.314041421496268	5.65033867103447	intermediate_complexity ; strongly_asymmetric_sig_int	ACC-1529.4.7.0.1.4.3.P.0.3.3.1.3	hsa-miR-766-3p	miRNA	ACC-337.4.7.0.1.6.3.P.1.8.8.2.3	ALDH1B1	Coding gene	ACC	Lipid metabolism	Glycerolipid metabolism	Unrelated	miRNA expression	Stemness	Gene expression	Stemness	0.392035238456476	3.77784799940436e-19	0.377712567354666	0.0130701737612149	Convergent	No data	No data	Unchanged	0.12	Meaningful Risky	Meaningful Risky	NS	0.123	Risky	0.00372	NS	NS	0.0698	Risky	0.00298	NS	NS	0.345	NS	0.119	NS	Risky	0.0299	Risky
ACC-1530 / ACC-333	3.20084926553399	extreme_discordance	0.0555792209600019	0.314041421496268	5.65033867103447	intermediate_complexity ; strongly_asymmetric_sig_int	ACC-1530.1.10.0.1.4.3.P.0.3.3.1.3	hsa-miR-766-3p	miRNA	ACC-333.1.10.0.1.6.3.P.1.8.8.2.3	ALDH1B1	Coding gene	ACC	Amino acid metabolism	Tryptophan metabolism	Unrelated	miRNA expression	Stemness	Gene expression	Stemness	0.392035238456476	3.77784799940436e-19	0.377712567354666	0.0130701737612149	Convergent	No data	No data	Unchanged	0.12	Meaningful Risky	Meaningful Risky	NS	0.123	Risky	0.00372	NS	NS	0.0698	Risky	0.00298	NS	NS	0.345	NS	0.119	NS	Risky	0.0299	Risky
ACC-1531 / ACC-329	3.20084926553399	extreme_discordance	0.0555792209600019	0.314041421496268	5.65033867103447	intermediate_complexity ; strongly_asymmetric_sig_int	ACC-1531.1.13.0.1.4.3.P.0.3.3.1.3	hsa-miR-766-3p	miRNA	ACC-329.1.13.0.1.6.3.P.1.8.8.2.3	ALDH1B1	Coding gene	ACC	Amino acid metabolism	Valine, leucine and isoleucine degradation	Unrelated	miRNA expression	Stemness	Gene expression	Stemness	0.392035238456476	3.77784799940436e-19	0.377712567354666	0.0130701737612149	Convergent	No data	No data	Unchanged	0.12	Meaningful Risky	Meaningful Risky	NS	0.123	Risky	0.00372	NS	NS	0.0698	Risky	0.00298	NS	NS	0.345	NS	0.119	NS	Risky	0.0299	Risky
ACC-1532 / ACC-1788	2.76039616585018	extreme_discordance	0.0555792209600019	0.300840814557497	5.41282891989436	intermediate_complexity ; strongly_asymmetric_sig_int	ACC-1532.5.5.0.1.4.3.P.0.3.3.1.3	hsa-miR-766-3p	miRNA	ACC-1788.5.5.0.1.6.3.P.3.8.3.2.3	MTHFD1	Coding gene	ACC	Metabolism of cofactors and vitamins	One carbon pool by folate	Unrelated	miRNA expression	Stemness	Gene expression	Stemness	0.392035238456476	3.77784799940436e-19	0.517789253213671	2.50009913125594e-05	Convergent	No data	No data	Overexpression	5.4e-05	Meaningful Risky	Meaningful Risky	NS	0.123	Risky	0.00453	NS	NS	0.0698	Risky	0.0136	NS	NS	0.345	NS	0.0651	NS	Risky	0.0299	Risky
ACC-1539 / ACC-335	3.20084926553399	extreme_discordance	0.0555792209600019	0.314041421496268	5.65033867103447	intermediate_complexity ; strongly_asymmetric_sig_int	ACC-1539.6.6.0.1.4.3.P.0.3.3.1.3	hsa-miR-766-3p	miRNA	ACC-335.6.6.0.1.6.3.P.1.8.8.2.3	ALDH1B1	Coding gene	ACC	Metabolism of other amino acids	beta-Alanine metabolism	Unrelated	miRNA expression	Stemness	Gene expression	Stemness	0.392035238456476	3.77784799940436e-19	0.377712567354666	0.0130701737612149	Convergent	No data	No data	Unchanged	0.12	Meaningful Risky	Meaningful Risky	NS	0.123	Risky	0.00372	NS	NS	0.0698	Risky	0.00298	NS	NS	0.345	NS	0.119	NS	Risky	0.0299	Risky
ACC-1540 / ACC-332	3.20084926553399	extreme_discordance	0.0555792209600019	0.314041421496268	5.65033867103447	intermediate_complexity ; strongly_asymmetric_sig_int	ACC-1540.5.6.0.1.4.3.P.0.3.3.1.3	hsa-miR-766-3p	miRNA	ACC-332.5.6.0.1.6.3.P.1.8.8.2.3	ALDH1B1	Coding gene	ACC	Metabolism of cofactors and vitamins	Pantothenate and CoA biosynthesis	Unrelated	miRNA expression	Stemness	Gene expression	Stemness	0.392035238456476	3.77784799940436e-19	0.377712567354666	0.0130701737612149	Convergent	No data	No data	Unchanged	0.12	Meaningful Risky	Meaningful Risky	NS	0.123	Risky	0.00372	NS	NS	0.0698	Risky	0.00298	NS	NS	0.345	NS	0.119	NS	Risky	0.0299	Risky
ACC-1541 / ACC-1955	1.35351789414638	moderate_discordance	0.0555792209600019	0.160915227208297	2.89524078295557	intermediate_complexity ; moderately_asymmetric_sig_int	ACC-1541.4.12.0.1.4.3.P.0.3.3.1.3	hsa-miR-766-3p	miRNA	ACC-1955.4.12.0.1.6.3.P.3.6.6.2.3	SC5D	Coding gene	ACC	Lipid metabolism	Steroid biosynthesis	Unrelated	miRNA expression	Stemness	Gene expression	Stemness	0.392035238456476	3.77784799940436e-19	0.490018228448102	0.00018970507252237	Convergent	No data	No data	Overexpression	0.00035	Meaningful Risky	Meaningful Risky	NS	0.123	NS	0.0639	NS	NS	0.0698	Risky	0.0242	NS	NS	0.345	NS	0.195	NS	Risky	0.0299	Risky
ACC-1544 / ACC-263	1.04140781597809	moderate_discordance	0.0555792209600019	0.00031398143986213	177.014351499266	low_dimensional_flat ; strongly_asymmetric_sig_int	ACC-1544.4.4.0.1.4.3.P.0.3.3.1.3	hsa-miR-766-3p	miRNA	ACC-263.4.4.0.1.2.1.P.0.0.3.2.3	ACACB	Coding gene	ACC	Lipid metabolism	Fatty acid biosynthesis	Unrelated	miRNA expression	Stemness	Mutation	Tumor mutational burden	0.392035238456476	3.77784799940436e-19	0.329889834541021	0.0361209897338828	NS	No data	No data	No data	No data	Meaningful Risky	Meaningless	NS	0.123	NS	0.0705	NS	NS	0.0698	NS	0.0636	NS	NS	0.345	No data	No data	NS	Risky	0.0299	NS
ACC-1546 / ACC-276	1.02288098612587	moderate_discordance	0.0555792209600019	0.00076331108642599	72.813328600056	low_dimensional_flat ; strongly_asymmetric_sig_int	ACC-1546.4.6.0.1.4.3.P.0.3.3.1.3	hsa-miR-766-3p	miRNA	ACC-276.4.6.0.1.7.1.P.0.0.5.1.3	ACOT2	Coding gene	ACC	Lipid metabolism	Fatty acid elongation	Unrelated	miRNA expression	Stemness	Methylation	Tumor mutational burden	0.392035238456476	3.77784799940436e-19	0.38504643351561	3.26755306777832e-05	NS	No data	No data	No data	No data	Meaningful Risky	Meaningless	NS	0.123	NS	0.631	NS	NS	0.0698	NS	0.625	NS	NS	0.345	NS	0.346	NS	Risky	0.0299	NS
ACC-1548 / ACC-1782	0.804220056841648	moderate_discordance	0.0555792209600019	0.00116460098651024	47.7238312553268	low_dimensional_flat ; strongly_asymmetric_sig_int	ACC-1548.5.7.0.1.4.3.P.0.3.3.1.3	hsa-miR-766-3p	miRNA	ACC-1782.5.7.0.1.6.3.P.3.0.3.2.3	MMAB	Coding gene	ACC	Metabolism of cofactors and vitamins	Porphyrin metabolism	Unrelated	miRNA expression	Stemness	Gene expression	Stemness	0.392035238456476	3.77784799940436e-19	0.506022825729627	6.22807119812729e-05	Convergent	No data	No data	Overexpression	1.7e-06	Meaningful Risky	Meaningless	NS	0.123	NS	0.842	NS	NS	0.0698	NS	0.85	NS	NS	0.345	NS	0.224	NS	Risky	0.0299	NS
ACC-1550 / ACC-330	3.20084926553399	extreme_discordance	0.0555792209600019	0.314041421496268	5.65033867103447	intermediate_complexity ; strongly_asymmetric_sig_int	ACC-1550.1.7.0.1.4.3.P.0.3.3.1.3	hsa-miR-766-3p	miRNA	ACC-330.1.7.0.1.6.3.P.1.8.8.2.3	ALDH1B1	Coding gene	ACC	Amino acid metabolism	Lysine degradation	Unrelated	miRNA expression	Stemness	Gene expression	Stemness	0.392035238456476	3.77784799940436e-19	0.377712567354666	0.0130701737612149	Convergent	No data	No data	Unchanged	0.12	Meaningful Risky	Meaningful Risky	NS	0.123	Risky	0.00372	NS	NS	0.0698	Risky	0.00298	NS	NS	0.345	NS	0.119	NS	Risky	0.0299	Risky
ACC-1553 / ACC-275	1.02288098612587	moderate_discordance	0.0555792209600019	0.00076331108642599	72.813328600056	low_dimensional_flat ; strongly_asymmetric_sig_int	ACC-1553.4.2.0.1.4.3.P.0.3.3.1.3	hsa-miR-766-3p	miRNA	ACC-275.4.2.0.1.7.1.P.0.0.5.1.3	ACOT2	Coding gene	ACC	Lipid metabolism	Biosynthesis of unsaturated fatty acids	Unrelated	miRNA expression	Stemness	Methylation	Tumor mutational burden	0.392035238456476	3.77784799940436e-19	0.38504643351561	3.26755306777832e-05	NS	No data	No data	No data	No data	Meaningful Risky	Meaningless	NS	0.123	NS	0.631	NS	NS	0.0698	NS	0.625	NS	NS	0.345	NS	0.346	NS	Risky	0.0299	NS
ACC-1554 / ACC-336	3.20084926553399	extreme_discordance	0.0555792209600019	0.314041421496268	5.65033867103447	intermediate_complexity ; strongly_asymmetric_sig_int	ACC-1554.2.7.0.1.4.3.P.0.3.3.1.3	hsa-miR-766-3p	miRNA	ACC-336.2.7.0.1.6.3.P.1.8.8.2.3	ALDH1B1	Coding gene	ACC	Carbohydrate metabolism	Glycolysis / Gluconeogenesis	Unrelated	miRNA expression	Stemness	Gene expression	Stemness	0.392035238456476	3.77784799940436e-19	0.377712567354666	0.0130701737612149	Convergent	No data	No data	Unchanged	0.12	Meaningful Risky	Meaningful Risky	NS	0.123	Risky	0.00372	NS	NS	0.0698	Risky	0.00298	NS	NS	0.345	NS	0.119	NS	Risky	0.0299	Risky
ACC-1557 / ACC-338	3.20084926553399	extreme_discordance	0.0555792209600019	0.314041421496268	5.65033867103447	intermediate_complexity ; strongly_asymmetric_sig_int	ACC-1557.2.2.0.1.4.3.P.0.3.3.1.3	hsa-miR-766-3p	miRNA	ACC-338.2.2.0.1.6.3.P.1.8.8.2.3	ALDH1B1	Coding gene	ACC	Carbohydrate metabolism	Ascorbate and aldarate metabolism	Unrelated	miRNA expression	Stemness	Gene expression	Stemness	0.392035238456476	3.77784799940436e-19	0.377712567354666	0.0130701737612149	Convergent	No data	No data	Unchanged	0.12	Meaningful Risky	Meaningful Risky	NS	0.123	Risky	0.00372	NS	NS	0.0698	Risky	0.00298	NS	NS	0.345	NS	0.119	NS	Risky	0.0299	Risky
ACC-1559 / ACC-264	1.04140781597809	moderate_discordance	0.0555792209600019	0.00031398143986213	177.014351499266	low_dimensional_flat ; strongly_asymmetric_sig_int	ACC-1559.2.12.0.1.4.3.P.0.3.3.1.3	hsa-miR-766-3p	miRNA	ACC-264.2.12.0.1.2.1.P.0.0.3.2.3	ACACB	Coding gene	ACC	Carbohydrate metabolism	Propanoate metabolism	Unrelated	miRNA expression	Stemness	Mutation	Tumor mutational burden	0.392035238456476	3.77784799940436e-19	0.329889834541021	0.0361209897338828	NS	No data	No data	No data	No data	Meaningful Risky	Meaningless	NS	0.123	NS	0.0705	NS	NS	0.0698	NS	0.0636	NS	NS	0.345	No data	No data	NS	Risky	0.0299	NS
ACC-1562 / ACC-328	3.20084926553399	extreme_discordance	0.0555792209600019	0.314041421496268	5.65033867103447	intermediate_complexity ; strongly_asymmetric_sig_int	ACC-1562.2.13.0.1.4.3.P.0.3.3.1.3	hsa-miR-766-3p	miRNA	ACC-328.2.13.0.1.6.3.P.1.8.8.2.3	ALDH1B1	Coding gene	ACC	Carbohydrate metabolism	Pyruvate metabolism	Unrelated	miRNA expression	Stemness	Gene expression	Stemness	0.392035238456476	3.77784799940436e-19	0.377712567354666	0.0130701737612149	Convergent	No data	No data	Unchanged	0.12	Meaningful Risky	Meaningful Risky	NS	0.123	Risky	0.00372	NS	NS	0.0698	Risky	0.00298	NS	NS	0.345	NS	0.119	NS	Risky	0.0299	Risky
ACC-1562 / ACC-262	1.04140781597809	moderate_discordance	0.0555792209600019	0.00031398143986213	177.014351499266	low_dimensional_flat ; strongly_asymmetric_sig_int	ACC-1562.2.13.0.1.4.3.P.0.3.3.1.3	hsa-miR-766-3p	miRNA	ACC-262.2.13.0.1.2.1.P.0.0.3.2.3	ACACB	Coding gene	ACC	Carbohydrate metabolism	Pyruvate metabolism	Unrelated	miRNA expression	Stemness	Mutation	Tumor mutational burden	0.392035238456476	3.77784799940436e-19	0.329889834541021	0.0361209897338828	NS	No data	No data	No data	No data	Meaningful Risky	Meaningless	NS	0.123	NS	0.0705	NS	NS	0.0698	NS	0.0636	NS	NS	0.345	No data	No data	NS	Risky	0.0299	NS
ACC-1568 / ACC-1792	1.36223553279012	moderate_discordance	0.232678155219434	0.129415961355662	1.79790925927588	intermediate_complexity ; moderately_asymmetric_sig_int	ACC-1568.2.9.3.1.4.3.P.0.8.3.1.3	hsa-miR-877-5p	miRNA	ACC-1792.2.9.3.1.7.1.P.0.5.5.3.2	MTMR3	Coding gene	ACC	Carbohydrate metabolism	Inositol phosphate metabolism	Autophagy_dependent_cell_death	miRNA expression	Stemness	Methylation	Tumor mutational burden	0.395172100643015	1.26550794630811e-06	0.509352489002136	6.62873337853829e-08	NS	No data	No data	No data	No data	Meaningful Risky	Meaningful Risky	Risky	0.00446	Risky	0.0238	Convergent	Risky	0.0108	NS	0.0547	NS	NS	0.282	NS	0.781	NS	Risky	0.00287	Risky
ACC-1592 / ACC-444	0.0924565953622689	high_concordance	0.8738786468463	1.54905991151418	1.77262588702049	high_complexity_multidimensional ; moderately_asymmetric_sig_int	ACC-1592.4.11.0.1.4.3.P.0.11.11.1.3	hsa-miR-9-3p	miRNA	ACC-444.4.11.0.1.7.1.P.0.11.8.2.3	B4GALT6	Coding gene	ACC	Lipid metabolism	Sphingolipid metabolism	Unrelated	miRNA expression	Stemness	Methylation	Tumor mutational burden	0.363678458062259	1.45946148747535e-26	0.375354257065287	0.0410763497725892	NS	No data	No data	No data	No data	Risky	Risky	Risky	0.00237	Risky	0.00394	Convergent	Risky	0.00122	Risky	0.00429	Convergent	Risky	0.0331	Risky	0.00514	Convergent	Risky	0.0036	Risky
ACC-1597 / ACC-603	2.09612517350563	strong_discordance	0.8738786468463	0.270503799163661	3.23055960599497	high_complexity_multidimensional ; strongly_asymmetric_sig_int	ACC-1597.2.13.0.1.4.3.P.0.11.11.1.3	hsa-miR-9-3p	miRNA	ACC-603.2.13.0.1.6.3.P.3.8.8.2.3	GLO1	Coding gene	ACC	Carbohydrate metabolism	Pyruvate metabolism	Unrelated	miRNA expression	Stemness	Gene expression	Stemness	0.363678458062259	1.45946148747535e-26	0.413808023367088	0.00344451561739875	Convergent	No data	No data	Overexpression	3.3e-11	Risky	Meaningful Risky	Risky	0.00237	Risky	0.00537	Convergent	Risky	0.00122	Risky	0.00596	Convergent	Risky	0.0331	NS	0.0952	NS	Risky	0.0036	Risky
ACC-1604 / ACC-1788	0.896385281294386	moderate_discordance	0.26096367520433	0.300840814557497	1.1528072415517	intermediate_complexity ; symmetric_sig_int	ACC-1604.5.5.0.1.4.3.P.0.8.11.1.3	hsa-miR-9-5p	miRNA	ACC-1788.5.5.0.1.6.3.P.3.8.3.2.3	MTHFD1	Coding gene	ACC	Metabolism of cofactors and vitamins	One carbon pool by folate	Unrelated	miRNA expression	Stemness	Gene expression	Stemness	0.419707697470475	0.0379170941437153	0.517789253213671	2.50009913125594e-05	Convergent	No data	No data	Overexpression	5.4e-05	Meaningful Risky	Meaningful Risky	Risky	0.00185	Risky	0.00453	Convergent	Risky	0.0013	Risky	0.0136	Convergent	NS	0.0554	NS	0.0651	NS	Risky	0.00401	Risky
ACC-1620 / ACC-441	2.14087430560651	strong_discordance	0.26096367520433	1.07230580085229	4.10902321946796	high_complexity_multidimensional ; strongly_asymmetric_sig_int	ACC-1620.1.13.0.1.4.3.P.0.8.11.1.3	hsa-miR-9-5p	miRNA	ACC-441.1.13.0.1.7.3.P.0.11.8.2.3	AUH	Coding gene	ACC	Amino acid metabolism	Valine, leucine and isoleucine degradation	Unrelated	miRNA expression	Stemness	Methylation	Stemness	0.419707697470475	0.0379170941437153	0.416239623833487	1.67544987069012e-22	Convergent	No data	No data	No data	No data	Meaningful Risky	Risky	Risky	0.00185	Risky	0.00556	Convergent	Risky	0.0013	Risky	0.00465	Convergent	NS	0.0554	Risky	0.0427	NS	Risky	0.00401	Risky
ACC-1676 / ACC-1733	1.08580956947462	moderate_discordance	0.0626596557515817	0.0711563823749541	1.13560123370384	low_dimensional_flat ; symmetric_sig_int	ACC-1676.2.3.0.1.4.3.P.0.5.0.1.3	hsa-miR-942-5p	miRNA	ACC-1733.2.3.0.1.6.3.P.1.3.0.2.3	L2HGDH	Coding gene	ACC	Carbohydrate metabolism	Butanoate metabolism	Unrelated	miRNA expression	Stemness	Gene expression	Stemness	0.37666867164192	2.05710603635602e-69	0.416646176895015	0.00281840369026524	Convergent	No data	No data	Unchanged	1	Meaningful Risky	Meaningful Risky	Risky	0.0243	NS	0.306	NS	Risky	0.0366	NS	0.31	NS	NS	0.441	NS	0.45	NS	NS	0.0598	Risky
ACC-1677 / ACC-1994	3.94022972593871	extreme_discordance	0.0626596557515817	1.68971787330294	26.9666000081765	high_complexity_multidimensional ; strongly_asymmetric_sig_int	ACC-1677.1.2.0.1.4.3.P.0.5.0.1.3	hsa-miR-942-5p	miRNA	ACC-1994.1.2.0.1.6.1.P.2.11.8.3.3	SRM	Coding gene	ACC	Amino acid metabolism	Arginine and proline metabolism	Unrelated	miRNA expression	Stemness	Gene expression	Tumor mutational burden	0.37666867164192	2.05710603635602e-69	0.380502113971711	5.62637781310455e-07	NS	No data	No data	Underexpression	0.0072	Meaningful Risky	Risky	Risky	0.0243	Risky	4.05e-05	Convergent	Risky	0.0366	Risky	0.00024	Convergent	NS	0.441	Risky	0.0116	NS	NS	0.0598	Risky
ACC-1682 / ACC-1842	1.22515551300236	moderate_discordance	0.0626596557515817	0.136802906752032	2.18326936385345	intermediate_complexity ; moderately_asymmetric_sig_int	ACC-1682.7.1.0.1.4.3.P.0.5.0.1.3	hsa-miR-942-5p	miRNA	ACC-1842.7.1.0.1.6.1.P.1.8.0.1.1	PDE3A	Coding gene	ACC	Nucleotide metabolism	Purine metabolism	Unrelated	miRNA expression	Stemness	Gene expression	Tumor mutational burden	0.37666867164192	2.05710603635602e-69	0.381729555470338	0.0404173356716737	NS	No data	No data	Unchanged	0.42	Meaningful Risky	Meaningful Risky	Risky	0.0243	Risky	0.00639	Convergent	Risky	0.0366	Risky	0.0267	Convergent	NS	0.441	NS	0.414	NS	NS	0.0598	Risky
ACC-1685 / ACC-1992	3.94022972593871	extreme_discordance	0.0626596557515817	1.68971787330294	26.9666000081765	high_complexity_multidimensional ; strongly_asymmetric_sig_int	ACC-1685.6.2.0.1.4.3.P.0.5.0.1.3	hsa-miR-942-5p	miRNA	ACC-1992.6.2.0.1.6.1.P.2.11.8.3.3	SRM	Coding gene	ACC	Metabolism of other amino acids	Glutathione metabolism	Unrelated	miRNA expression	Stemness	Gene expression	Tumor mutational burden	0.37666867164192	2.05710603635602e-69	0.380502113971711	5.62637781310455e-07	NS	No data	No data	Underexpression	0.0072	Meaningful Risky	Risky	Risky	0.0243	Risky	4.05e-05	Convergent	Risky	0.0366	Risky	0.00024	Convergent	NS	0.441	Risky	0.0116	NS	NS	0.0598	Risky
ACC-1686 / ACC-1993	3.94022972593871	extreme_discordance	0.0626596557515817	1.68971787330294	26.9666000081765	high_complexity_multidimensional ; strongly_asymmetric_sig_int	ACC-1686.1.4.0.1.4.3.P.0.5.0.1.3	hsa-miR-942-5p	miRNA	ACC-1993.1.4.0.1.6.1.P.2.11.8.3.3	SRM	Coding gene	ACC	Amino acid metabolism	Cysteine and methionine metabolism	Unrelated	miRNA expression	Stemness	Gene expression	Tumor mutational burden	0.37666867164192	2.05710603635602e-69	0.380502113971711	5.62637781310455e-07	NS	No data	No data	Underexpression	0.0072	Meaningful Risky	Risky	Risky	0.0243	Risky	4.05e-05	Convergent	Risky	0.0366	Risky	0.00024	Convergent	NS	0.441	Risky	0.0116	NS	NS	0.0598	Risky
ACC-1690 / ACC-623	5.83150403609699	extreme_discordance	1.69083989655807	0.209671214127778	8.06424431504286	high_complexity_multidimensional ; strongly_asymmetric_sig_int	ACC-1690.6.2.0.1.4.3.N.0.11.8.3.2	hsa-miR-99a-3p	miRNA	ACC-623.6.2.0.1.7.3.P.0.8.8.2.3	GSTM5	Coding gene	ACC	Metabolism of other amino acids	Glutathione metabolism	Unrelated	miRNA expression	Stemness	Methylation	Stemness	-0.395633903787168	1.03464920380313e-05	0.370911658908259	6.48815265784307e-07	Divergent	No data	No data	No data	No data	Protective	Meaningful Risky	Protective	0.00124	Risky	0.0277	Divergent	Protective	0.00247	Risky	0.0379	Divergent	Protective	0.0204	NS	0.16	NS	Protective	4.04e-06	Risky
ACC-1702 / ACC-2012	7.63553654900356	extreme_discordance	1.54381626481018	3.46796375268255	2.24635782879834	high_complexity_multidimensional ; moderately_asymmetric_sig_int	ACC-1702.5.5.0.1.4.3.N.0.11.8.3.2	hsa-miR-99a-5p	miRNA	ACC-2012.5.5.0.1.6.3.P.3.11.11.2.3	TYMS	Coding gene	ACC	Metabolism of cofactors and vitamins	One carbon pool by folate	Unrelated	miRNA expression	Stemness	Gene expression	Stemness	-0.385192923990445	2.52354325261837e-11	0.353983859811309	0.0191255636326126	Divergent	No data	No data	Overexpression	8.3e-11	Protective	Risky	Protective	0.00802	Risky	9.19e-07	Divergent	Protective	0.0179	Risky	2.32e-06	Divergent	Protective	0.026	Risky	0.0138	Divergent	Protective	4.65e-06	Risky
ACC-1703 / ACC-510	4.93065672561783	extreme_discordance	1.54381626481018	0.099208856685052	15.5612746320741	high_complexity_multidimensional ; strongly_asymmetric_sig_int	ACC-1703.4.12.0.1.4.3.N.0.11.8.3.2	hsa-miR-99a-5p	miRNA	ACC-510.4.12.0.1.6.3.P.2.3.3.1.2	DHCR24	Coding gene	ACC	Lipid metabolism	Steroid biosynthesis	Unrelated	miRNA expression	Stemness	Gene expression	Stemness	-0.385192923990445	2.52354325261837e-11	0.571932011029288	1.81532155742015e-06	Divergent	No data	No data	Underexpression	0.00081	Protective	Meaningful Risky	Protective	0.00802	NS	0.899	NS	Protective	0.0179	NS	0.705	NS	Protective	0.026	NS	0.238	NS	Protective	4.65e-06	Risky
ACC-1709 / ACC-2011	7.63553654900356	extreme_discordance	1.54381626481018	3.46796375268255	2.24635782879834	high_complexity_multidimensional ; moderately_asymmetric_sig_int	ACC-1709.7.2.0.1.4.3.N.0.11.8.3.2	hsa-miR-99a-5p	miRNA	ACC-2011.7.2.0.1.6.3.P.3.11.11.2.3	TYMS	Coding gene	ACC	Nucleotide metabolism	Pyrimidine metabolism	Unrelated	miRNA expression	Stemness	Gene expression	Stemness	-0.385192923990445	2.52354325261837e-11	0.353983859811309	0.0191255636326126	Divergent	No data	No data	Overexpression	8.3e-11	Protective	Risky	Protective	0.00802	Risky	9.19e-07	Divergent	Protective	0.0179	Risky	2.32e-06	Divergent	Protective	0.026	Risky	0.0138	Divergent	Protective	4.65e-06	Risky
ACC-1769 / ACC-523	0.930206938895266	moderate_discordance	0.00056548610557744	0.0611202993529849	108.084528956856	low_dimensional_flat ; strongly_asymmetric_sig_int	ACC-1769.1.4.0.1.7.1.P.0.0.8.1.3	MIAT	lncRNA	ACC-523.1.4.0.1.7.1.P.0.3.0.1.3	DNMT3A	Coding gene	ACC	Amino acid metabolism	Cysteine and methionine metabolism	Unrelated	Methylation	Tumor mutational burden	Methylation	Tumor mutational burden	0.47621712235705	0.00172300473783142	0.384870968668852	0.00447465337085289	Convergent	No data	No data	No data	No data	Meaningless	Meaningful Risky	NS	0.353	NS	0.101	NS	NS	0.341	NS	0.125	NS	NS	0.982	NS	0.623	NS	NS	0.0846	Risky
ACC-1937 / ACC-544	4.24376604430457	extreme_discordance	1.37040665069553	1.56608748806327	1.14279034421529	high_complexity_multidimensional ; symmetric_sig_int	ACC-1937.1.7.6.1.6.3.P.2.11.11.3.3	PVT1	lncRNA	ACC-544.1.7.6.1.6.3.P.3.8.8.2.3	EZH2	Coding gene	ACC	Amino acid metabolism	Lysine degradation	Ferroptosis	Gene expression	Stemness	Gene expression	Stemness	0.368519097824061	0.0200383674442414	0.404002271860176	0.00354600806406496	Convergent	Underexpression	0.0032	Overexpression	0.016	Risky	Meaningful Risky	Risky	0.00295	Risky	8.38e-07	Convergent	Risky	0.00581	Risky	1.84e-06	Convergent	Risky	0.00768	NS	0.0985	NS	Risky	0.000228	Risky
ACC-1942 / ACC-33	5.147712731414	extreme_discordance	0.686398044552842	0.872159488931387	1.27063224589977	high_complexity_multidimensional ; symmetric_sig_int	ACC-1942.5.8.0.1.6.3.P.3.6.6.2.3	RDH11	Coding gene	ACC-33.5.8.0.1.4.3.P.0.8.8.1.3	(`hsa-miR-130b-3p` + `hsa-miR-196a-5p`)	miRNA	ACC	Metabolism of cofactors and vitamins	Retinol metabolism	Unrelated	Gene expression	Stemness	miRNA expression	Stemness	0.468273366574929	0.00059755759152785	0.456118946380784	1.31915968262948e-09	Convergent	Overexpression	0.0011	No data	No data	Meaningful Risky	Meaningful Risky	NS	0.204	Risky	9.36e-06	NS	NS	0.105	Risky	2.85e-05	NS	Risky	0.0352	NS	0.0754	NS	Risky	0.00321	Risky
ACC-1974 / ACC-349	3.61794826994642	extreme_discordance	0.0533564141620832	0.112072393377745	2.10044837415982	intermediate_complexity ; moderately_asymmetric_sig_int	ACC-1974.1.2.0.1.3.3.N.0.3.0.3.3	SNHG16	lncRNA	ACC-349.1.2.0.1.7.1.P.0.8.8.1.3	ALDH2	Coding gene	ACC	Amino acid metabolism	Arginine and proline metabolism	Unrelated	CNV	Stemness	Methylation	Tumor mutational burden	-0.477499566756058	0.00959866118216283	0.390173529728583	0.0120988888631345	NS	No data	No data	No data	No data	Meaningful Protective	Meaningful Risky	NS	0.102	Risky	0.042	NS	NS	0.119	Risky	0.0302	NS	NS	0.921	NS	0.444	NS	Protective	0.0486	Risky
ACC-1975 / ACC-352	3.61794826994642	extreme_discordance	0.0533564141620832	0.112072393377745	2.10044837415982	intermediate_complexity ; moderately_asymmetric_sig_int	ACC-1975.4.7.0.1.3.3.N.0.3.0.3.3	SNHG16	lncRNA	ACC-352.4.7.0.1.7.1.P.0.8.8.1.3	ALDH2	Coding gene	ACC	Lipid metabolism	Glycerolipid metabolism	Unrelated	CNV	Stemness	Methylation	Tumor mutational burden	-0.477499566756058	0.00959866118216283	0.390173529728583	0.0120988888631345	NS	No data	No data	No data	No data	Meaningful Protective	Meaningful Risky	NS	0.102	Risky	0.042	NS	NS	0.119	Risky	0.0302	NS	NS	0.921	NS	0.444	NS	Protective	0.0486	Risky
ACC-1976 / ACC-343	3.61794826994642	extreme_discordance	0.0533564141620832	0.112072393377745	2.10044837415982	intermediate_complexity ; moderately_asymmetric_sig_int	ACC-1976.1.6.0.1.3.3.N.0.3.0.3.3	SNHG16	lncRNA	ACC-343.1.6.0.1.7.1.P.0.8.8.1.3	ALDH2	Coding gene	ACC	Amino acid metabolism	Histidine metabolism	Unrelated	CNV	Stemness	Methylation	Tumor mutational burden	-0.477499566756058	0.00959866118216283	0.390173529728583	0.0120988888631345	NS	No data	No data	No data	No data	Meaningful Protective	Meaningful Risky	NS	0.102	Risky	0.042	NS	NS	0.119	Risky	0.0302	NS	NS	0.921	NS	0.444	NS	Protective	0.0486	Risky
ACC-1977 / ACC-344	3.61794826994642	extreme_discordance	0.0533564141620832	0.112072393377745	2.10044837415982	intermediate_complexity ; moderately_asymmetric_sig_int	ACC-1977.6.6.0.1.3.3.N.0.3.0.3.3	SNHG16	lncRNA	ACC-344.6.6.0.1.7.1.P.0.8.8.1.3	ALDH2	Coding gene	ACC	Metabolism of other amino acids	beta-Alanine metabolism	Unrelated	CNV	Stemness	Methylation	Tumor mutational burden	-0.477499566756058	0.00959866118216283	0.390173529728583	0.0120988888631345	NS	No data	No data	No data	No data	Meaningful Protective	Meaningful Risky	NS	0.102	Risky	0.042	NS	NS	0.119	Risky	0.0302	NS	NS	0.921	NS	0.444	NS	Protective	0.0486	Risky
ACC-1978 / ACC-350	3.61794826994642	extreme_discordance	0.0533564141620832	0.112072393377745	2.10044837415982	intermediate_complexity ; moderately_asymmetric_sig_int	ACC-1978.1.7.0.1.3.3.N.0.3.0.3.3	SNHG16	lncRNA	ACC-350.1.7.0.1.7.1.P.0.8.8.1.3	ALDH2	Coding gene	ACC	Amino acid metabolism	Lysine degradation	Unrelated	CNV	Stemness	Methylation	Tumor mutational burden	-0.477499566756058	0.00959866118216283	0.390173529728583	0.0120988888631345	NS	No data	No data	No data	No data	Meaningful Protective	Meaningful Risky	NS	0.102	Risky	0.042	NS	NS	0.119	Risky	0.0302	NS	NS	0.921	NS	0.444	NS	Protective	0.0486	Risky
ACC-1979 / ACC-341	3.61794826994642	extreme_discordance	0.0533564141620832	0.112072393377745	2.10044837415982	intermediate_complexity ; moderately_asymmetric_sig_int	ACC-1979.1.10.0.1.3.3.N.0.3.0.3.3	SNHG16	lncRNA	ACC-341.1.10.0.1.7.1.P.0.8.8.1.3	ALDH2	Coding gene	ACC	Amino acid metabolism	Tryptophan metabolism	Unrelated	CNV	Stemness	Methylation	Tumor mutational burden	-0.477499566756058	0.00959866118216283	0.390173529728583	0.0120988888631345	NS	No data	No data	No data	No data	Meaningful Protective	Meaningful Risky	NS	0.102	Risky	0.042	NS	NS	0.119	Risky	0.0302	NS	NS	0.921	NS	0.444	NS	Protective	0.0486	Risky
ACC-1980 / ACC-346	3.61794826994642	extreme_discordance	0.0533564141620832	0.112072393377745	2.10044837415982	intermediate_complexity ; moderately_asymmetric_sig_int	ACC-1980.1.13.0.1.3.3.N.0.3.0.3.3	SNHG16	lncRNA	ACC-346.1.13.0.1.7.1.P.0.8.8.1.3	ALDH2	Coding gene	ACC	Amino acid metabolism	Valine, leucine and isoleucine degradation	Unrelated	CNV	Stemness	Methylation	Tumor mutational burden	-0.477499566756058	0.00959866118216283	0.390173529728583	0.0120988888631345	NS	No data	No data	No data	No data	Meaningful Protective	Meaningful Risky	NS	0.102	Risky	0.042	NS	NS	0.119	Risky	0.0302	NS	NS	0.921	NS	0.444	NS	Protective	0.0486	Risky
ACC-1981 / ACC-347	3.61794826994642	extreme_discordance	0.0533564141620832	0.112072393377745	2.10044837415982	intermediate_complexity ; moderately_asymmetric_sig_int	ACC-1981.2.2.0.1.3.3.N.0.3.0.3.3	SNHG16	lncRNA	ACC-347.2.2.0.1.7.1.P.0.8.8.1.3	ALDH2	Coding gene	ACC	Carbohydrate metabolism	Ascorbate and aldarate metabolism	Unrelated	CNV	Stemness	Methylation	Tumor mutational burden	-0.477499566756058	0.00959866118216283	0.390173529728583	0.0120988888631345	NS	No data	No data	No data	No data	Meaningful Protective	Meaningful Risky	NS	0.102	Risky	0.042	NS	NS	0.119	Risky	0.0302	NS	NS	0.921	NS	0.444	NS	Protective	0.0486	Risky
ACC-1982 / ACC-348	3.61794826994642	extreme_discordance	0.0533564141620832	0.112072393377745	2.10044837415982	intermediate_complexity ; moderately_asymmetric_sig_int	ACC-1982.2.13.0.1.3.3.N.0.3.0.3.3	SNHG16	lncRNA	ACC-348.2.13.0.1.7.1.P.0.8.8.1.3	ALDH2	Coding gene	ACC	Carbohydrate metabolism	Pyruvate metabolism	Unrelated	CNV	Stemness	Methylation	Tumor mutational burden	-0.477499566756058	0.00959866118216283	0.390173529728583	0.0120988888631345	NS	No data	No data	No data	No data	Meaningful Protective	Meaningful Risky	NS	0.102	Risky	0.042	NS	NS	0.119	Risky	0.0302	NS	NS	0.921	NS	0.444	NS	Protective	0.0486	Risky
ACC-1983 / ACC-345	3.61794826994642	extreme_discordance	0.0533564141620832	0.112072393377745	2.10044837415982	intermediate_complexity ; moderately_asymmetric_sig_int	ACC-1983.2.7.0.1.3.3.N.0.3.0.3.3	SNHG16	lncRNA	ACC-345.2.7.0.1.7.1.P.0.8.8.1.3	ALDH2	Coding gene	ACC	Carbohydrate metabolism	Glycolysis / Gluconeogenesis	Unrelated	CNV	Stemness	Methylation	Tumor mutational burden	-0.477499566756058	0.00959866118216283	0.390173529728583	0.0120988888631345	NS	No data	No data	No data	No data	Meaningful Protective	Meaningful Risky	NS	0.102	Risky	0.042	NS	NS	0.119	Risky	0.0302	NS	NS	0.921	NS	0.444	NS	Protective	0.0486	Risky
ACC-1984 / ACC-351	3.61794826994642	extreme_discordance	0.0533564141620832	0.112072393377745	2.10044837415982	intermediate_complexity ; moderately_asymmetric_sig_int	ACC-1984.5.6.0.1.3.3.N.0.3.0.3.3	SNHG16	lncRNA	ACC-351.5.6.0.1.7.1.P.0.8.8.1.3	ALDH2	Coding gene	ACC	Metabolism of cofactors and vitamins	Pantothenate and CoA biosynthesis	Unrelated	CNV	Stemness	Methylation	Tumor mutational burden	-0.477499566756058	0.00959866118216283	0.390173529728583	0.0120988888631345	NS	No data	No data	No data	No data	Meaningful Protective	Meaningful Risky	NS	0.102	Risky	0.042	NS	NS	0.119	Risky	0.0302	NS	NS	0.921	NS	0.444	NS	Protective	0.0486	Risky
ACC-1985 / ACC-342	3.61794826994642	extreme_discordance	0.0533564141620832	0.112072393377745	2.10044837415982	intermediate_complexity ; moderately_asymmetric_sig_int	ACC-1985.4.5.0.1.3.3.N.0.3.0.3.3	SNHG16	lncRNA	ACC-342.4.5.0.1.7.1.P.0.8.8.1.3	ALDH2	Coding gene	ACC	Lipid metabolism	Fatty acid degradation	Unrelated	CNV	Stemness	Methylation	Tumor mutational burden	-0.477499566756058	0.00959866118216283	0.390173529728583	0.0120988888631345	NS	No data	No data	No data	No data	Meaningful Protective	Meaningful Risky	NS	0.102	Risky	0.042	NS	NS	0.119	Risky	0.0302	NS	NS	0.921	NS	0.444	NS	Protective	0.0486	Risky
ACC-2309 / ACC-1769	5.19442294649637	extreme_discordance	0.461895642786021	0.00056548610557744	816.811656785728	intermediate_complexity ; strongly_asymmetric_sig_int	ACC-2309.1.4.0.1.5.3.P.3.8.8.2.3	ENST00000380746	Coding Transcript Isoform	ACC-1769.1.4.0.1.7.1.P.0.0.8.1.3	MIAT	lncRNA	ACC	Amino acid metabolism	Cysteine and methionine metabolism	Unrelated	Transcript expression	Stemness	Methylation	Tumor mutational burden	0.41240771057695	9.07373946635344e-09	0.47621712235705	0.00172300473783142	NS	Overexpression	9.9e-08	No data	No data	Meaningful Risky	Meaningless	Risky	0.000159	NS	0.353	NS	Risky	0.000224	NS	0.341	NS	NS	0.334	NS	0.982	NS	Risky	0.00337	NS
ACC-2310 / ACC-33	5.29505521013836	extreme_discordance	0.64682705549589	0.872159488931387	1.34836581358327	high_complexity_multidimensional ; symmetric_sig_int	ACC-2310.5.8.0.1.5.3.P.3.6.6.2.3	ENST00000381346	Coding Transcript Isoform	ACC-33.5.8.0.1.4.3.P.0.8.8.1.3	(`hsa-miR-130b-3p` + `hsa-miR-196a-5p`)	miRNA	ACC	Metabolism of cofactors and vitamins	Retinol metabolism	Unrelated	Transcript expression	Stemness	miRNA expression	Stemness	0.470019642129815	1.20164372808758e-06	0.456118946380784	1.31915968262948e-09	Convergent	Overexpression	3.5e-08	No data	No data	Meaningful Risky	Meaningful Risky	NS	0.155	Risky	9.36e-06	NS	NS	0.0809	Risky	2.85e-05	NS	Risky	0.0252	NS	0.0754	NS	Risky	0.00428	Risky
ACC-2549 / ACC-544	2.95806680234346	extreme_discordance	1.44035136243237	1.56608748806327	1.0872954536722	high_complexity_multidimensional ; symmetric_sig_int	ACC-2549.1.7.6.1.5.3.P.2.11.8.3.3	ENST00000513868	Long non-coding Transcript Isoforms	ACC-544.1.7.6.1.6.3.P.3.8.8.2.3	EZH2	Coding gene	ACC	Amino acid metabolism	Lysine degradation	Ferroptosis	Transcript expression	Stemness	Gene expression	Stemness	0.461729430981825	0.00112880103879283	0.404002271860176	0.00354600806406496	Convergent	Underexpression	0.015	Overexpression	0.016	Risky	Meaningful Risky	Risky	0.000339	Risky	8.38e-07	Convergent	Risky	0.000731	Risky	1.84e-06	Convergent	Risky	0.0217	NS	0.0985	NS	Risky	8.61e-05	Risky
ACC-2577 / ACC-544	3.72181909201903	extreme_discordance	1.16602363299768	1.56608748806327	1.34310098332834	high_complexity_multidimensional ; symmetric_sig_int	ACC-2577.1.7.6.1.5.3.P.1.11.11.1.3	ENST00000523190	Long non-coding Transcript Isoforms	ACC-544.1.7.6.1.6.3.P.3.8.8.2.3	EZH2	Coding gene	ACC	Amino acid metabolism	Lysine degradation	Ferroptosis	Transcript expression	Stemness	Gene expression	Stemness	0.46423134530388	0.0001380233623753	0.404002271860176	0.00354600806406496	Convergent	Unchanged	0.11	Overexpression	0.016	Risky	Meaningful Risky	Risky	0.000963	Risky	8.38e-07	Convergent	Risky	0.00183	Risky	1.84e-06	Convergent	Risky	0.0426	NS	0.0985	NS	Risky	0.000208	Risky
ACC-2609 / ACC-544	7.11684330246641	extreme_discordance	0.0518955230850095	1.56608748806327	30.1776992496613	high_complexity_multidimensional ; strongly_asymmetric_sig_int	ACC-2609.1.7.6.1.5.3.N.2.3.3.2.3	ENST00000534336	Long non-coding Transcript Isoforms	ACC-544.1.7.6.1.6.3.P.3.8.8.2.3	EZH2	Coding gene	ACC	Amino acid metabolism	Lysine degradation	Ferroptosis	Transcript expression	Stemness	Gene expression	Stemness	-0.351524639017556	0.0013258480017749	0.404002271860176	0.00354600806406496	Divergent	Underexpression	2.2e-30	Overexpression	0.016	Meaningful Protective	Meaningful Risky	NS	0.357	Risky	8.38e-07	NS	NS	0.395	Risky	1.84e-06	NS	NS	0.276	NS	0.0985	NS	Protective	0.0417	Risky
ACC-2640 / ACC-544	7.31722066088343	extreme_discordance	0.0671470430440116	1.56608748806327	23.3232532225846	high_complexity_multidimensional ; strongly_asymmetric_sig_int	ACC-2640.1.7.6.1.5.2.N.2.3.6.2.3	ENST00000551938	Long non-coding Transcript Isoforms	ACC-544.1.7.6.1.6.3.P.3.8.8.2.3	EZH2	Coding gene	ACC	Amino acid metabolism	Lysine degradation	Ferroptosis	Transcript expression	Microsatellite instability	Gene expression	Stemness	-0.38827872997916	2.98771291627703e-05	0.404002271860176	0.00354600806406496	NS	Underexpression	1.4e-05	Overexpression	0.016	Meaningful Risky	Meaningful Risky	NS	0.723	Risky	8.38e-07	NS	NS	0.797	Risky	1.84e-06	NS	Risky	0.0197	NS	0.0985	NS	NS	0.0734	Risky
ACC-33 / ACC-1942	5.147712731414	extreme_discordance	0.872159488931387	0.686398044552842	1.27063224589977	high_complexity_multidimensional ; symmetric_sig_int	ACC-33.5.8.0.1.4.3.P.0.8.8.1.3	(`hsa-miR-130b-3p` + `hsa-miR-196a-5p`)	miRNA	ACC-1942.5.8.0.1.6.3.P.3.6.6.2.3	RDH11	Coding gene	ACC	Metabolism of cofactors and vitamins	Retinol metabolism	Unrelated	miRNA expression	Stemness	Gene expression	Stemness	0.456118946380784	1.31915968262948e-09	0.468273366574929	0.00059755759152785	Convergent	No data	No data	Overexpression	0.0011	Meaningful Risky	Meaningful Risky	Risky	9.36e-06	NS	0.204	NS	Risky	2.85e-05	NS	0.105	NS	NS	0.0754	Risky	0.0352	NS	Risky	1.9e-05	Risky
ACC-522 / ACC-1769	7.01786235521465	extreme_discordance	1.80057216378401	0.00056548610557744	3184.1138907301	high_complexity_multidimensional ; strongly_asymmetric_sig_int	ACC-522.1.4.0.1.6.3.P.2.11.8.3.2	DNMT3A	Coding gene	ACC-1769.1.4.0.1.7.1.P.0.0.8.1.3	MIAT	lncRNA	ACC	Amino acid metabolism	Cysteine and methionine metabolism	Unrelated	Gene expression	Stemness	Methylation	Tumor mutational burden	0.389907970968341	0.0104635723806569	0.47621712235705	0.00172300473783142	NS	Underexpression	7e-06	No data	No data	Risky	Meaningless	Risky	2.58e-05	NS	0.353	NS	Risky	2.78e-05	NS	0.341	NS	Risky	0.0417	NS	0.982	NS	Risky	4.12e-05	NS
ACC-523 / ACC-1769	0.930206938895266	moderate_discordance	0.0611202993529849	0.00056548610557744	108.084528956856	low_dimensional_flat ; strongly_asymmetric_sig_int	ACC-523.1.4.0.1.7.1.P.0.3.0.1.3	DNMT3A	Coding gene	ACC-1769.1.4.0.1.7.1.P.0.0.8.1.3	MIAT	lncRNA	ACC	Amino acid metabolism	Cysteine and methionine metabolism	Unrelated	Methylation	Tumor mutational burden	Methylation	Tumor mutational burden	0.384870968668852	0.00447465337085289	0.47621712235705	0.00172300473783142	Convergent	No data	No data	No data	No data	Meaningful Risky	Meaningless	NS	0.101	NS	0.353	NS	NS	0.125	NS	0.341	NS	NS	0.623	NS	0.982	NS	Risky	0.0203	NS
ACC-544 / ACC-1937	4.24376604430457	extreme_discordance	1.56608748806327	1.37040665069553	1.14279034421529	high_complexity_multidimensional ; symmetric_sig_int	ACC-544.1.7.6.1.6.3.P.3.8.8.2.3	EZH2	Coding gene	ACC-1937.1.7.6.1.6.3.P.2.11.11.3.3	PVT1	lncRNA	ACC	Amino acid metabolism	Lysine degradation	Ferroptosis	Gene expression	Stemness	Gene expression	Stemness	0.404002271860176	0.00354600806406496	0.368519097824061	0.0200383674442414	Convergent	Overexpression	0.016	Underexpression	0.0032	Meaningful Risky	Risky	Risky	8.38e-07	Risky	0.00295	Convergent	Risky	1.84e-06	Risky	0.00581	Convergent	NS	0.0985	Risky	0.00768	NS	Risky	3.28e-07	Risky
ACC-655 / ACC-603	4.58544179475486	extreme_discordance	0.164122834249394	0.270503799163661	1.648178941101	intermediate_complexity ; moderately_asymmetric_sig_int	ACC-655.2.13.0.1.4.3.N.0.5.3.3.1	hsa-let-7c-5p	miRNA	ACC-603.2.13.0.1.6.3.P.3.8.8.2.3	GLO1	Coding gene	ACC	Carbohydrate metabolism	Pyruvate metabolism	Unrelated	miRNA expression	Stemness	Gene expression	Stemness	-0.324558177327496	0.0239521630913245	0.413808023367088	0.00344451561739875	Divergent	No data	No data	Overexpression	3.3e-11	Meaningful Protective	Meaningful Risky	Protective	0.0492	Risky	0.00537	Divergent	NS	0.0865	Risky	0.00596	NS	NS	0.487	NS	0.0952	NS	Protective	0.00147	Risky
ACC-657 / ACC-1817	4.68301379048333	extreme_discordance	0.164122834249394	0.45880769789036	2.79551410374242	high_complexity_multidimensional ; moderately_asymmetric_sig_int	ACC-657.1.7.0.1.4.3.N.0.5.3.3.1	hsa-let-7c-5p	miRNA	ACC-1817.1.7.0.1.7.3.P.0.8.8.2.3	NSD1	Coding gene	ACC	Amino acid metabolism	Lysine degradation	Unrelated	miRNA expression	Stemness	Methylation	Stemness	-0.324558177327496	0.0239521630913245	0.342568990443274	5.71584765060463e-05	Divergent	No data	No data	No data	No data	Meaningful Protective	Meaningful Risky	Protective	0.0492	Risky	0.000447	Divergent	NS	0.0865	Risky	0.000801	NS	NS	0.487	NS	0.0987	NS	Protective	0.00147	Risky
ACC-660 / ACC-1751	2.56781393679138	extreme_discordance	0.164122834249394	0.1247463752362	1.31565212968021	intermediate_complexity ; symmetric_sig_int	ACC-660.6.4.0.1.4.3.N.0.5.3.3.1	hsa-let-7c-5p	miRNA	ACC-1751.6.4.0.1.6.3.P.1.3.3.2.3	MARS2	Coding gene	ACC	Metabolism of other amino acids	Selenocompound metabolism	Unrelated	miRNA expression	Stemness	Gene expression	Stemness	-0.324558177327496	0.0239521630913245	0.510285707348243	4.97937775744252e-05	Divergent	No data	No data	Unchanged	0.64	Meaningful Protective	Meaningful Risky	Protective	0.0492	NS	0.142	NS	NS	0.0865	NS	0.109	NS	NS	0.487	NS	0.126	NS	Protective	0.00147	Risky
ACC-675 / ACC-1949	7.1660178757417	extreme_discordance	0.164122834249394	2.30520677834969	14.0456188737687	high_complexity_multidimensional ; strongly_asymmetric_sig_int	ACC-675.6.2.0.1.4.3.N.0.5.3.3.1	hsa-let-7c-5p	miRNA	ACC-1949.6.2.0.1.6.3.P.1.11.11.2.3	RRM1	Coding gene	ACC	Metabolism of other amino acids	Glutathione metabolism	Unrelated	miRNA expression	Stemness	Gene expression	Stemness	-0.324558177327496	0.0239521630913245	0.349932064252491	0.0272140399270485	Divergent	No data	No data	Unchanged	0.05	Meaningful Protective	Risky	Protective	0.0492	Risky	8.61e-05	Divergent	NS	0.0865	Risky	0.000135	NS	NS	0.487	Risky	0.0192	NS	Protective	0.00147	Risky
ACC-677 / ACC-1948	7.1660178757417	extreme_discordance	0.164122834249394	2.30520677834969	14.0456188737687	high_complexity_multidimensional ; strongly_asymmetric_sig_int	ACC-677.7.2.0.1.4.3.N.0.5.3.3.1	hsa-let-7c-5p	miRNA	ACC-1948.7.2.0.1.6.3.P.1.11.11.2.3	RRM1	Coding gene	ACC	Nucleotide metabolism	Pyrimidine metabolism	Unrelated	miRNA expression	Stemness	Gene expression	Stemness	-0.324558177327496	0.0239521630913245	0.349932064252491	0.0272140399270485	Divergent	No data	No data	Unchanged	0.05	Meaningful Protective	Risky	Protective	0.0492	Risky	8.61e-05	Divergent	NS	0.0865	Risky	0.000135	NS	NS	0.487	Risky	0.0192	NS	Protective	0.00147	Risky
ACC-689 / ACC-529	4.67859220689438	extreme_discordance	0.39366038972788	0.11868640567911	3.31681111644927	intermediate_complexity ; strongly_asymmetric_sig_int	ACC-689.1.7.0.1.4.3.N.0.8.8.3.2	hsa-miR-125b-5p	miRNA	ACC-529.1.7.0.1.2.1.P.0.3.3.4.3	EHMT1	Coding gene	ACC	Amino acid metabolism	Lysine degradation	Unrelated	miRNA expression	Stemness	Mutation	Tumor mutational burden	-0.450650523851699	0.00139149024400169	0.742296256881952	2.34340661398925e-13	NS	No data	No data	No data	No data	Meaningful Protective	Meaningful Risky	Protective	0.0139	NS	0.622	NS	Protective	0.0188	NS	0.602	NS	NS	0.0974	No data	No data	NS	Protective	9.38e-06	Risky
ACC-706 / ACC-1782	4.81543011330173	extreme_discordance	0.39366038972788	0.00116460098651024	338.021686644362	intermediate_complexity ; strongly_asymmetric_sig_int	ACC-706.5.7.0.1.4.3.N.0.8.8.3.2	hsa-miR-125b-5p	miRNA	ACC-1782.5.7.0.1.6.3.P.3.0.3.2.3	MMAB	Coding gene	ACC	Metabolism of cofactors and vitamins	Porphyrin metabolism	Unrelated	miRNA expression	Stemness	Gene expression	Stemness	-0.450650523851699	0.00139149024400169	0.506022825729627	6.22807119812729e-05	Divergent	No data	No data	Overexpression	1.7e-06	Meaningful Protective	Meaningless	Protective	0.0139	NS	0.842	NS	Protective	0.0188	NS	0.85	NS	NS	0.0974	NS	0.224	NS	Protective	9.38e-06	NS
ACC-720 / ACC-1805	5.56597627983137	extreme_discordance	0.39366038972788	0.148664467389695	2.64797901368036	intermediate_complexity ; moderately_asymmetric_sig_int	ACC-720.5.4.0.1.4.3.N.0.8.8.3.2	hsa-miR-125b-5p	miRNA	ACC-1805.5.4.0.1.7.1.P.0.8.0.2.3	NNT	Coding gene	ACC	Metabolism of cofactors and vitamins	Nicotinate and nicotinamide metabolism	Unrelated	miRNA expression	Stemness	Methylation	Tumor mutational burden	-0.450650523851699	0.00139149024400169	0.515854540840059	0.027884649272487	NS	No data	No data	No data	No data	Meaningful Protective	Meaningful Risky	Protective	0.0139	Risky	0.0282	Divergent	Protective	0.0188	Risky	0.0229	Divergent	NS	0.0974	NS	0.0631	NS	Protective	9.38e-06	Risky
ACC-729 / ACC-495	3.10483377265579	extreme_discordance	0.132037645738115	0.00121778132968012	108.424757811649	low_dimensional_flat ; strongly_asymmetric_sig_int	ACC-729.4.13.0.1.4.1.P.0.8.8.1.3	hsa-miR-1262	miRNA	ACC-495.4.13.0.1.6.3.P.1.0.3.2.3	CYP11A1	Coding gene	ACC	Lipid metabolism	Steroid hormone biosynthesis	Unrelated	miRNA expression	Tumor mutational burden	Gene expression	Stemness	0.477588475528698	0.00041144618169081	0.548858341116922	6.82696798826939e-06	NS	No data	No data	Unchanged	0.053	Meaningful Risky	Meaningless	Risky	0.0433	NS	0.108	NS	Risky	0.0158	NS	0.226	NS	NS	0.441	NS	0.718	NS	Risky	0.0234	NS
ACC-731 / ACC-311	1.03129391616291	moderate_discordance	0.132037645738115	0.272849759251174	2.06645428828947	intermediate_complexity ; moderately_asymmetric_sig_int	ACC-731.1.2.0.1.4.1.P.0.8.8.1.3	hsa-miR-1262	miRNA	ACC-311.1.2.0.1.6.3.P.2.8.8.3.3	AGMAT	Coding gene	ACC	Amino acid metabolism	Arginine and proline metabolism	Unrelated	miRNA expression	Tumor mutational burden	Gene expression	Stemness	0.477588475528698	0.00041144618169081	0.358191821482716	0.022319993540753	NS	No data	No data	Underexpression	3.9e-05	Meaningful Risky	Meaningful Risky	Risky	0.0433	Risky	0.00328	Convergent	Risky	0.0158	Risky	0.00344	Convergent	NS	0.441	NS	0.0702	NS	Risky	0.0234	Risky
ACC-739 / ACC-1874	6.83329613011229	extreme_discordance	1.44039484185905	0.0534670325903044	26.9398687766384	high_complexity_multidimensional ; strongly_asymmetric_sig_int	ACC-739.4.3.0.1.4.3.P.0.8.8.1.3	hsa-miR-130b-3p	miRNA	ACC-1874.4.3.0.1.7.1.P.0.3.0.4.3	PLA2G12A	Coding gene	ACC	Lipid metabolism	Ether lipid metabolism	Unrelated	miRNA expression	Stemness	Methylation	Tumor mutational burden	0.408846714956169	0.048198386898567	0.401311444111765	0.00179967739808127	NS	No data	No data	No data	No data	Meaningful Risky	Meaningful Risky	Risky	8.25e-07	NS	0.984	NS	Risky	1.28e-06	NS	0.982	NS	NS	0.114	Risky	0.0158	NS	Risky	3e-07	NS
ACC-740 / ACC-1877	6.83329613011229	extreme_discordance	1.44039484185905	0.0534670325903044	26.9398687766384	high_complexity_multidimensional ; strongly_asymmetric_sig_int	ACC-740.4.9.0.1.4.3.P.0.8.8.1.3	hsa-miR-130b-3p	miRNA	ACC-1877.4.9.0.1.7.1.P.0.3.0.4.3	PLA2G12A	Coding gene	ACC	Lipid metabolism	Linoleic acid metabolism	Unrelated	miRNA expression	Stemness	Methylation	Tumor mutational burden	0.408846714956169	0.048198386898567	0.401311444111765	0.00179967739808127	NS	No data	No data	No data	No data	Meaningful Risky	Meaningful Risky	Risky	8.25e-07	NS	0.984	NS	Risky	1.28e-06	NS	0.982	NS	NS	0.114	Risky	0.0158	NS	Risky	3e-07	NS
ACC-750 / ACC-1877	6.79428712946406	extreme_discordance	1.44039484185905	0.0534670325903044	26.9398687766384	high_complexity_multidimensional ; strongly_asymmetric_sig_int	ACC-750.4.9.0.1.4.1.P.0.8.8.1.3	hsa-miR-130b-3p	miRNA	ACC-1877.4.9.0.1.7.1.P.0.3.0.4.3	PLA2G12A	Coding gene	ACC	Lipid metabolism	Linoleic acid metabolism	Unrelated	miRNA expression	Tumor mutational burden	Methylation	Tumor mutational burden	0.449161473998792	5.4830988530869e-12	0.401311444111765	0.00179967739808127	Convergent	No data	No data	No data	No data	Meaningful Risky	Meaningful Risky	Risky	8.25e-07	NS	0.984	NS	Risky	1.28e-06	NS	0.982	NS	NS	0.114	Risky	0.0158	NS	Risky	3e-07	NS
ACC-753 / ACC-1874	6.79428712946406	extreme_discordance	1.44039484185905	0.0534670325903044	26.9398687766384	high_complexity_multidimensional ; strongly_asymmetric_sig_int	ACC-753.4.3.0.1.4.1.P.0.8.8.1.3	hsa-miR-130b-3p	miRNA	ACC-1874.4.3.0.1.7.1.P.0.3.0.4.3	PLA2G12A	Coding gene	ACC	Lipid metabolism	Ether lipid metabolism	Unrelated	miRNA expression	Tumor mutational burden	Methylation	Tumor mutational burden	0.449161473998792	5.4830988530869e-12	0.401311444111765	0.00179967739808127	Convergent	No data	No data	No data	No data	Meaningful Risky	Meaningful Risky	Risky	8.25e-07	NS	0.984	NS	Risky	1.28e-06	NS	0.982	NS	NS	0.114	Risky	0.0158	NS	Risky	3e-07	NS
ACC-754 / ACC-1873	6.79428712946406	extreme_discordance	1.44039484185905	0.0534670325903044	26.9398687766384	high_complexity_multidimensional ; strongly_asymmetric_sig_int	ACC-754.4.14.0.1.4.1.P.0.8.8.1.3	hsa-miR-130b-3p	miRNA	ACC-1873.4.14.0.1.7.1.P.0.3.0.4.3	PLA2G12A	Coding gene	ACC	Lipid metabolism	alpha-Linolenic acid metabolism	Unrelated	miRNA expression	Tumor mutational burden	Methylation	Tumor mutational burden	0.449161473998792	5.4830988530869e-12	0.401311444111765	0.00179967739808127	Convergent	No data	No data	No data	No data	Meaningful Risky	Meaningful Risky	Risky	8.25e-07	NS	0.984	NS	Risky	1.28e-06	NS	0.982	NS	NS	0.114	Risky	0.0158	NS	Risky	3e-07	NS
ACC-755 / ACC-1942	5.96501639514554	extreme_discordance	1.44039484185905	0.686398044552842	2.09848331196427	high_complexity_multidimensional ; moderately_asymmetric_sig_int	ACC-755.5.8.0.1.4.1.P.0.8.8.1.3	hsa-miR-130b-3p	miRNA	ACC-1942.5.8.0.1.6.3.P.3.6.6.2.3	RDH11	Coding gene	ACC	Metabolism of cofactors and vitamins	Retinol metabolism	Unrelated	miRNA expression	Tumor mutational burden	Gene expression	Stemness	0.449161473998792	5.4830988530869e-12	0.468273366574929	0.00059755759152785	NS	No data	No data	Overexpression	0.0011	Meaningful Risky	Meaningful Risky	Risky	8.25e-07	NS	0.204	NS	Risky	1.28e-06	NS	0.105	NS	NS	0.114	Risky	0.0352	NS	Risky	3e-07	Risky
ACC-758 / ACC-329	2.93742229087146	extreme_discordance	2.38606799086654	0.314041421496268	7.59794035926211	high_complexity_multidimensional ; strongly_asymmetric_sig_int	ACC-758.1.13.0.1.4.1.P.0.11.8.1.3	hsa-miR-130b-5p	miRNA	ACC-329.1.13.0.1.6.3.P.1.8.8.2.3	ALDH1B1	Coding gene	ACC	Amino acid metabolism	Valine, leucine and isoleucine degradation	Unrelated	miRNA expression	Tumor mutational burden	Gene expression	Stemness	0.43781216913616	0.00481219594501191	0.377712567354666	0.0130701737612149	NS	No data	No data	Unchanged	0.12	Risky	Meaningful Risky	Risky	5.47e-06	Risky	0.00372	Convergent	Risky	2.42e-05	Risky	0.00298	Convergent	Risky	0.01	NS	0.119	NS	Risky	7.93e-06	Risky
ACC-759 / ACC-336	2.93742229087146	extreme_discordance	2.38606799086654	0.314041421496268	7.59794035926211	high_complexity_multidimensional ; strongly_asymmetric_sig_int	ACC-759.2.7.0.1.4.1.P.0.11.8.1.3	hsa-miR-130b-5p	miRNA	ACC-336.2.7.0.1.6.3.P.1.8.8.2.3	ALDH1B1	Coding gene	ACC	Carbohydrate metabolism	Glycolysis / Gluconeogenesis	Unrelated	miRNA expression	Tumor mutational burden	Gene expression	Stemness	0.43781216913616	0.00481219594501191	0.377712567354666	0.0130701737612149	NS	No data	No data	Unchanged	0.12	Risky	Meaningful Risky	Risky	5.47e-06	Risky	0.00372	Convergent	Risky	2.42e-05	Risky	0.00298	Convergent	Risky	0.01	NS	0.119	NS	Risky	7.93e-06	Risky
ACC-762 / ACC-337	2.93742229087146	extreme_discordance	2.38606799086654	0.314041421496268	7.59794035926211	high_complexity_multidimensional ; strongly_asymmetric_sig_int	ACC-762.4.7.0.1.4.1.P.0.11.8.1.3	hsa-miR-130b-5p	miRNA	ACC-337.4.7.0.1.6.3.P.1.8.8.2.3	ALDH1B1	Coding gene	ACC	Lipid metabolism	Glycerolipid metabolism	Unrelated	miRNA expression	Tumor mutational burden	Gene expression	Stemness	0.43781216913616	0.00481219594501191	0.377712567354666	0.0130701737612149	NS	No data	No data	Unchanged	0.12	Risky	Meaningful Risky	Risky	5.47e-06	Risky	0.00372	Convergent	Risky	2.42e-05	Risky	0.00298	Convergent	Risky	0.01	NS	0.119	NS	Risky	7.93e-06	Risky
ACC-762 / ACC-1925	4.08807164034184	extreme_discordance	2.38606799086654	0.151551304206742	15.7442920293944	high_complexity_multidimensional ; strongly_asymmetric_sig_int	ACC-762.4.7.0.1.4.1.P.0.11.8.1.3	hsa-miR-130b-5p	miRNA	ACC-1925.4.7.0.1.6.3.P.2.8.8.3.3	PNPLA3	Coding gene	ACC	Lipid metabolism	Glycerolipid metabolism	Unrelated	miRNA expression	Tumor mutational burden	Gene expression	Stemness	0.43781216913616	0.00481219594501191	0.430915703427887	0.00285512807361042	NS	No data	No data	Underexpression	0.027	Risky	Meaningful Risky	Risky	5.47e-06	Risky	0.0242	Convergent	Risky	2.42e-05	Risky	0.0379	Convergent	Risky	0.01	NS	0.283	NS	Risky	7.93e-06	Risky
ACC-763 / ACC-510	5.49495724769926	extreme_discordance	2.38606799086654	0.099208856685052	24.0509574507177	high_complexity_multidimensional ; strongly_asymmetric_sig_int	ACC-763.4.12.0.1.4.1.P.0.11.8.1.3	hsa-miR-130b-5p	miRNA	ACC-510.4.12.0.1.6.3.P.2.3.3.1.2	DHCR24	Coding gene	ACC	Lipid metabolism	Steroid biosynthesis	Unrelated	miRNA expression	Tumor mutational burden	Gene expression	Stemness	0.43781216913616	0.00481219594501191	0.571932011029288	1.81532155742015e-06	NS	No data	No data	Underexpression	0.00081	Risky	Meaningful Risky	Risky	5.47e-06	NS	0.899	NS	Risky	2.42e-05	NS	0.705	NS	Risky	0.01	NS	0.238	NS	Risky	7.93e-06	Risky
ACC-764 / ACC-333	2.93742229087146	extreme_discordance	2.38606799086654	0.314041421496268	7.59794035926211	high_complexity_multidimensional ; strongly_asymmetric_sig_int	ACC-764.1.10.0.1.4.1.P.0.11.8.1.3	hsa-miR-130b-5p	miRNA	ACC-333.1.10.0.1.6.3.P.1.8.8.2.3	ALDH1B1	Coding gene	ACC	Amino acid metabolism	Tryptophan metabolism	Unrelated	miRNA expression	Tumor mutational burden	Gene expression	Stemness	0.43781216913616	0.00481219594501191	0.377712567354666	0.0130701737612149	NS	No data	No data	Unchanged	0.12	Risky	Meaningful Risky	Risky	5.47e-06	Risky	0.00372	Convergent	Risky	2.42e-05	Risky	0.00298	Convergent	Risky	0.01	NS	0.119	NS	Risky	7.93e-06	Risky
ACC-766 / ACC-338	2.93742229087146	extreme_discordance	2.38606799086654	0.314041421496268	7.59794035926211	high_complexity_multidimensional ; strongly_asymmetric_sig_int	ACC-766.2.2.0.1.4.1.P.0.11.8.1.3	hsa-miR-130b-5p	miRNA	ACC-338.2.2.0.1.6.3.P.1.8.8.2.3	ALDH1B1	Coding gene	ACC	Carbohydrate metabolism	Ascorbate and aldarate metabolism	Unrelated	miRNA expression	Tumor mutational burden	Gene expression	Stemness	0.43781216913616	0.00481219594501191	0.377712567354666	0.0130701737612149	NS	No data	No data	Unchanged	0.12	Risky	Meaningful Risky	Risky	5.47e-06	Risky	0.00372	Convergent	Risky	2.42e-05	Risky	0.00298	Convergent	Risky	0.01	NS	0.119	NS	Risky	7.93e-06	Risky
ACC-768 / ACC-339	2.93742229087146	extreme_discordance	2.38606799086654	0.314041421496268	7.59794035926211	high_complexity_multidimensional ; strongly_asymmetric_sig_int	ACC-768.1.6.0.1.4.1.P.0.11.8.1.3	hsa-miR-130b-5p	miRNA	ACC-339.1.6.0.1.6.3.P.1.8.8.2.3	ALDH1B1	Coding gene	ACC	Amino acid metabolism	Histidine metabolism	Unrelated	miRNA expression	Tumor mutational burden	Gene expression	Stemness	0.43781216913616	0.00481219594501191	0.377712567354666	0.0130701737612149	NS	No data	No data	Unchanged	0.12	Risky	Meaningful Risky	Risky	5.47e-06	Risky	0.00372	Convergent	Risky	2.42e-05	Risky	0.00298	Convergent	Risky	0.01	NS	0.119	NS	Risky	7.93e-06	Risky
ACC-773 / ACC-332	2.93742229087146	extreme_discordance	2.38606799086654	0.314041421496268	7.59794035926211	high_complexity_multidimensional ; strongly_asymmetric_sig_int	ACC-773.5.6.0.1.4.1.P.0.11.8.1.3	hsa-miR-130b-5p	miRNA	ACC-332.5.6.0.1.6.3.P.1.8.8.2.3	ALDH1B1	Coding gene	ACC	Metabolism of cofactors and vitamins	Pantothenate and CoA biosynthesis	Unrelated	miRNA expression	Tumor mutational burden	Gene expression	Stemness	0.43781216913616	0.00481219594501191	0.377712567354666	0.0130701737612149	NS	No data	No data	Unchanged	0.12	Risky	Meaningful Risky	Risky	5.47e-06	Risky	0.00372	Convergent	Risky	2.42e-05	Risky	0.00298	Convergent	Risky	0.01	NS	0.119	NS	Risky	7.93e-06	Risky
ACC-777 / ACC-328	2.93742229087146	extreme_discordance	2.38606799086654	0.314041421496268	7.59794035926211	high_complexity_multidimensional ; strongly_asymmetric_sig_int	ACC-777.2.13.0.1.4.1.P.0.11.8.1.3	hsa-miR-130b-5p	miRNA	ACC-328.2.13.0.1.6.3.P.1.8.8.2.3	ALDH1B1	Coding gene	ACC	Carbohydrate metabolism	Pyruvate metabolism	Unrelated	miRNA expression	Tumor mutational burden	Gene expression	Stemness	0.43781216913616	0.00481219594501191	0.377712567354666	0.0130701737612149	NS	No data	No data	Unchanged	0.12	Risky	Meaningful Risky	Risky	5.47e-06	Risky	0.00372	Convergent	Risky	2.42e-05	Risky	0.00298	Convergent	Risky	0.01	NS	0.119	NS	Risky	7.93e-06	Risky
ACC-779 / ACC-334	2.93742229087146	extreme_discordance	2.38606799086654	0.314041421496268	7.59794035926211	high_complexity_multidimensional ; strongly_asymmetric_sig_int	ACC-779.4.5.0.1.4.1.P.0.11.8.1.3	hsa-miR-130b-5p	miRNA	ACC-334.4.5.0.1.6.3.P.1.8.8.2.3	ALDH1B1	Coding gene	ACC	Lipid metabolism	Fatty acid degradation	Unrelated	miRNA expression	Tumor mutational burden	Gene expression	Stemness	0.43781216913616	0.00481219594501191	0.377712567354666	0.0130701737612149	NS	No data	No data	Unchanged	0.12	Risky	Meaningful Risky	Risky	5.47e-06	Risky	0.00372	Convergent	Risky	2.42e-05	Risky	0.00298	Convergent	Risky	0.01	NS	0.119	NS	Risky	7.93e-06	Risky
ACC-780 / ACC-1842	4.30759648943058	extreme_discordance	2.38606799086654	0.136802906752032	17.4416468737138	high_complexity_multidimensional ; strongly_asymmetric_sig_int	ACC-780.7.1.0.1.4.1.P.0.11.8.1.3	hsa-miR-130b-5p	miRNA	ACC-1842.7.1.0.1.6.1.P.1.8.0.1.1	PDE3A	Coding gene	ACC	Nucleotide metabolism	Purine metabolism	Unrelated	miRNA expression	Tumor mutational burden	Gene expression	Tumor mutational burden	0.43781216913616	0.00481219594501191	0.381729555470338	0.0404173356716737	Convergent	No data	No data	Unchanged	0.42	Risky	Meaningful Risky	Risky	5.47e-06	Risky	0.00639	Convergent	Risky	2.42e-05	Risky	0.0267	Convergent	Risky	0.01	NS	0.414	NS	Risky	7.93e-06	Risky
ACC-786 / ACC-330	2.93742229087146	extreme_discordance	2.38606799086654	0.314041421496268	7.59794035926211	high_complexity_multidimensional ; strongly_asymmetric_sig_int	ACC-786.1.7.0.1.4.1.P.0.11.8.1.3	hsa-miR-130b-5p	miRNA	ACC-330.1.7.0.1.6.3.P.1.8.8.2.3	ALDH1B1	Coding gene	ACC	Amino acid metabolism	Lysine degradation	Unrelated	miRNA expression	Tumor mutational burden	Gene expression	Stemness	0.43781216913616	0.00481219594501191	0.377712567354666	0.0130701737612149	NS	No data	No data	Unchanged	0.12	Risky	Meaningful Risky	Risky	5.47e-06	Risky	0.00372	Convergent	Risky	2.42e-05	Risky	0.00298	Convergent	Risky	0.01	NS	0.119	NS	Risky	7.93e-06	Risky
ACC-787 / ACC-331	2.93742229087146	extreme_discordance	2.38606799086654	0.314041421496268	7.59794035926211	high_complexity_multidimensional ; strongly_asymmetric_sig_int	ACC-787.1.2.0.1.4.1.P.0.11.8.1.3	hsa-miR-130b-5p	miRNA	ACC-331.1.2.0.1.6.3.P.1.8.8.2.3	ALDH1B1	Coding gene	ACC	Amino acid metabolism	Arginine and proline metabolism	Unrelated	miRNA expression	Tumor mutational burden	Gene expression	Stemness	0.43781216913616	0.00481219594501191	0.377712567354666	0.0130701737612149	NS	No data	No data	Unchanged	0.12	Risky	Meaningful Risky	Risky	5.47e-06	Risky	0.00372	Convergent	Risky	2.42e-05	Risky	0.00298	Convergent	Risky	0.01	NS	0.119	NS	Risky	7.93e-06	Risky
ACC-788 / ACC-335	2.93742229087146	extreme_discordance	2.38606799086654	0.314041421496268	7.59794035926211	high_complexity_multidimensional ; strongly_asymmetric_sig_int	ACC-788.6.6.0.1.4.1.P.0.11.8.1.3	hsa-miR-130b-5p	miRNA	ACC-335.6.6.0.1.6.3.P.1.8.8.2.3	ALDH1B1	Coding gene	ACC	Metabolism of other amino acids	beta-Alanine metabolism	Unrelated	miRNA expression	Tumor mutational burden	Gene expression	Stemness	0.43781216913616	0.00481219594501191	0.377712567354666	0.0130701737612149	NS	No data	No data	Unchanged	0.12	Risky	Meaningful Risky	Risky	5.47e-06	Risky	0.00372	Convergent	Risky	2.42e-05	Risky	0.00298	Convergent	Risky	0.01	NS	0.119	NS	Risky	7.93e-06	Risky
ACC-844 / ACC-544	6.23884834758305	extreme_discordance	0.522018811163588	1.56608748806327	3.00005948937441	high_complexity_multidimensional ; strongly_asymmetric_sig_int	ACC-844.1.7.6.1.4.3.N.0.8.6.3.2	hsa-miR-150-5p	miRNA	ACC-544.1.7.6.1.6.3.P.3.8.8.2.3	EZH2	Coding gene	ACC	Amino acid metabolism	Lysine degradation	Ferroptosis	miRNA expression	Stemness	Gene expression	Stemness	-0.447680772183588	3.46216941977548e-05	0.404002271860176	0.00354600806406496	Divergent	No data	No data	Overexpression	0.016	Meaningful Protective	Meaningful Risky	Protective	0.00515	Risky	8.38e-07	Divergent	Protective	0.00173	Risky	1.84e-06	Divergent	NS	0.126	NS	0.0985	NS	Protective	2.14e-05	Risky
ACC-889 / ACC-622	0.685535308033439	moderate_discordance	0.518325523628687	0.371573780247369	1.3949464445086	high_complexity_multidimensional ; symmetric_sig_int	ACC-889.6.2.0.1.4.3.P.0.8.8.2.3	hsa-miR-196a-5p	miRNA	ACC-622.6.2.0.1.2.2.P.0.8.8.2.3	GSTK1	Coding gene	ACC	Metabolism of other amino acids	Glutathione metabolism	Unrelated	miRNA expression	Stemness	Mutation	Microsatellite instability	0.419883820238173	0.00092247921686919	0.383310449390895	1.42915012821292e-23	NS	No data	No data	No data	No data	Meaningful Risky	Meaningful Risky	Risky	0.000117	Risky	0.00907	Convergent	Risky	0.000266	Risky	0.00974	Convergent	NS	0.095	No data	No data	NS	Risky	0.000298	Risky
ACC-893 / ACC-1751	3.60457270288127	extreme_discordance	0.518325523628687	0.1247463752362	4.15503474667915	high_complexity_multidimensional ; strongly_asymmetric_sig_int	ACC-893.6.4.0.1.4.3.P.0.8.8.2.3	hsa-miR-196a-5p	miRNA	ACC-1751.6.4.0.1.6.3.P.1.3.3.2.3	MARS2	Coding gene	ACC	Metabolism of other amino acids	Selenocompound metabolism	Unrelated	miRNA expression	Stemness	Gene expression	Stemness	0.419883820238173	0.00092247921686919	0.510285707348243	4.97937775744252e-05	Convergent	No data	No data	Unchanged	0.64	Meaningful Risky	Meaningful Risky	Risky	0.000117	NS	0.142	NS	Risky	0.000266	NS	0.109	NS	NS	0.095	NS	0.126	NS	Risky	0.000298	Risky
ACC-903 / ACC-1836	1.45057946076729	moderate_discordance	0.0760384939459457	0.0811127397713909	1.06673259242947	low_dimensional_flat ; symmetric_sig_int	ACC-903.5.6.0.1.4.3.N.0.5.0.3.1	hsa-miR-199a-5p	miRNA	ACC-1836.5.6.0.1.6.3.P.1.3.3.2.3	PANK3	Coding gene	ACC	Metabolism of cofactors and vitamins	Pantothenate and CoA biosynthesis	Unrelated	miRNA expression	Stemness	Gene expression	Stemness	-0.395910981747384	2.2511226792559e-19	0.443305187721798	0.00175690716780759	Divergent	No data	No data	Unchanged	0.12	Meaningful Risky	Meaningful Risky	Risky	0.0336	NS	0.151	NS	Risky	0.0305	NS	0.0906	NS	NS	0.0724	NS	0.419	NS	NS	0.361	Risky
ACC-916 / ACC-1942	2.75241225898739	extreme_discordance	0.0693963678286078	0.686398044552842	9.890979398923	high_complexity_multidimensional ; strongly_asymmetric_sig_int	ACC-916.5.8.0.1.4.1.P.0.3.0.1.3	hsa-miR-203b-3p	miRNA	ACC-1942.5.8.0.1.6.3.P.3.6.6.2.3	RDH11	Coding gene	ACC	Metabolism of cofactors and vitamins	Retinol metabolism	Unrelated	miRNA expression	Tumor mutational burden	Gene expression	Stemness	0.43917602954999	0.00101202080289941	0.468273366574929	0.00059755759152785	NS	No data	No data	Overexpression	0.0011	Meaningful Risky	Meaningful Risky	NS	0.309	NS	0.204	NS	NS	0.355	NS	0.105	NS	NS	0.215	Risky	0.0352	NS	Risky	0.0162	Risky
BLCA-10114 / BLCA-7245	4.2323859737943	extreme_discordance	0.124432325018477	0.0639280618352518	1.94644294612201	intermediate_complexity ; moderately_asymmetric_sig_int	BLCA-10114.1.7.0.1.5.3.P.3.3.6.2.3	ENST00000531126	Long non-coding Transcript Isoforms	BLCA-7245.1.7.0.1.6.3.P.3.2.5.2.3	KMT2B	Coding gene	BLCA	Amino acid metabolism	Lysine degradation	Unrelated	Transcript expression	Stemness	Gene expression	Stemness	0.240874723023172	1.48926554662877e-05	0.216513676591422	0.00017261730851611	Convergent	Overexpression	0.00042	Overexpression	0.0074	Meaningful Protective	Meaningful Protective	NS	0.368	Protective	0.0256	NS	NS	0.59	NS	0.0683	NS	Protective	0.000987	NS	0.603	NS	NS	0.0646	NS
BLCA-10186 / BLCA-7904	1.91135062140274	strong_discordance	0.0459242683615307	8.55679369263908e-05	536.699492954197	low_dimensional_flat ; strongly_asymmetric_sig_int	BLCA-10186.5.4.6.1.5.3.P.1.3.3.2.1	ENST00000544868	Long non-coding Transcript Isoforms	BLCA-7904.5.4.6.1.2.1.P.0.0.6.4.3	SIRT1	Coding gene	BLCA	Metabolism of cofactors and vitamins	Nicotinate and nicotinamide metabolism	Ferroptosis	Transcript expression	Stemness	Mutation	Tumor mutational burden	0.167678660271683	0.0138870125084511	0.144027864169501	0.041379159286752	NS	Unchanged	0.11	No data	No data	Meaningful Risky	Meaningless	NS	0.486	NS	0.109	NS	NS	0.675	NS	0.995	NS	Risky	0.0316	NS	0.997	NS	NS	0.18	NS
BLCA-10196 / BLCA-2547	0.207570374691629	high_concordance	0.00221344269595127	0.00193786047785355	1.14220952501336	low_dimensional_flat ; symmetric_sig_int	BLCA-10196.1.4.0.1.5.3.P.3.0.3.2.3	ENST00000545688	Long non-coding Transcript Isoforms	BLCA-2547.1.4.0.1.2.1.P.0.0.8.1.1	DNMT3A	Coding gene	BLCA	Amino acid metabolism	Cysteine and methionine metabolism	Unrelated	Transcript expression	Stemness	Mutation	Tumor mutational burden	0.325262377710691	2.30467250527358e-10	0.37716527899804	9.0527078735479e-14	NS	Overexpression	0.00032	No data	No data	Meaningless	Meaningless	NS	0.0972	NS	0.994	NS	NS	0.0782	NS	0.995	NS	NS	0.912	NS	0.545	NS	NS	0.242	NS
BLCA-10454 / BLCA-2547	1.15876539631248	moderate_discordance	0.0841053148620324	0.00193786047785355	43.4011198552286	low_dimensional_flat ; strongly_asymmetric_sig_int	BLCA-10454.1.4.0.1.5.3.P.1.3.3.2.3	ENST00000588753	Long non-coding Transcript Isoforms	BLCA-2547.1.4.0.1.2.1.P.0.0.8.1.1	DNMT3A	Coding gene	BLCA	Amino acid metabolism	Cysteine and methionine metabolism	Unrelated	Transcript expression	Stemness	Mutation	Tumor mutational burden	0.233202303692763	3.56326458409087e-05	0.37716527899804	9.0527078735479e-14	NS	Unchanged	0.085	No data	No data	Meaningful Risky	Meaningless	NS	0.23	NS	0.994	NS	NS	0.197	NS	0.995	NS	NS	0.272	NS	0.545	NS	Risky	0.00378	NS
BLCA-10483 / BLCA-2547	0.136227605745227	high_concordance	0.0001967897113531	0.00193786047785355	9.84736683909478	low_dimensional_flat ; strongly_asymmetric_sig_int	BLCA-10483.1.4.0.1.5.2.P.1.0.3.2.3	ENST00000590829	Long non-coding Transcript Isoforms	BLCA-2547.1.4.0.1.2.1.P.0.0.8.1.1	DNMT3A	Coding gene	BLCA	Amino acid metabolism	Cysteine and methionine metabolism	Unrelated	Transcript expression	Microsatellite instability	Mutation	Tumor mutational burden	0.208306580333218	0.00631672171396108	0.37716527899804	9.0527078735479e-14	NS	Unchanged	0.43	No data	No data	Meaningless	Meaningless	NS	0.665	NS	0.994	NS	NS	0.957	NS	0.995	NS	NS	0.125	NS	0.545	NS	NS	0.203	NS
BLCA-10484 / BLCA-2547	0.096434173732006	high_concordance	0.00054127045633644	0.00193786047785355	3.5802073716896	low_dimensional_flat ; strongly_asymmetric_sig_int	BLCA-10484.1.4.0.1.5.3.P.1.0.3.2.3	ENST00000590829	Long non-coding Transcript Isoforms	BLCA-2547.1.4.0.1.2.1.P.0.0.8.1.1	DNMT3A	Coding gene	BLCA	Amino acid metabolism	Cysteine and methionine metabolism	Unrelated	Transcript expression	Stemness	Mutation	Tumor mutational burden	0.247498639453568	8.09547870463253e-06	0.37716527899804	9.0527078735479e-14	NS	Unchanged	0.43	No data	No data	Meaningless	Meaningless	NS	0.665	NS	0.994	NS	NS	0.957	NS	0.995	NS	NS	0.125	NS	0.545	NS	NS	0.203	NS
BLCA-1105 / BLCA-7256	3.20519598509525	extreme_discordance	0.160022623073954	0.00156515533239374	102.240729569771	intermediate_complexity ; strongly_asymmetric_sig_int	BLCA-1105.4.7.0.1.4.3.P.3.8.8.2.2	(`hsa-miR-30c-5p` + `hsa-miR-30e-5p`)	miRNA	BLCA-7256.4.7.0.1.6.3.P.3.0.5.2.1	LCLAT1	Coding gene	BLCA	Lipid metabolism	Glycerolipid metabolism	Unrelated	miRNA expression	Stemness	Gene expression	Stemness	0.340838721442776	2.22025185406801e-11	0.2598727465464	1.5239726172548e-06	Convergent	Overexpression	0.00076	Overexpression	1.4e-05	Meaningful Protective	Meaningless	Protective	0.01	NS	0.195	NS	Protective	0.0106	NS	0.0689	NS	NS	0.641	NS	0.383	NS	Protective	0.0115	NS
BLCA-1108 / BLCA-7255	3.20519598509525	extreme_discordance	0.160022623073954	0.00156515533239374	102.240729569771	intermediate_complexity ; strongly_asymmetric_sig_int	BLCA-1108.4.8.0.1.4.3.P.3.8.8.2.2	(`hsa-miR-30c-5p` + `hsa-miR-30e-5p`)	miRNA	BLCA-7255.4.8.0.1.6.3.P.3.0.5.2.1	LCLAT1	Coding gene	BLCA	Lipid metabolism	Glycerophospholipid metabolism	Unrelated	miRNA expression	Stemness	Gene expression	Stemness	0.340838721442776	2.22025185406801e-11	0.2598727465464	1.5239726172548e-06	Convergent	Overexpression	0.00076	Overexpression	1.4e-05	Meaningful Protective	Meaningless	Protective	0.01	NS	0.195	NS	Protective	0.0106	NS	0.0689	NS	NS	0.641	NS	0.383	NS	Protective	0.0115	NS
BLCA-1133 / BLCA-2282	2.15631143873944	strong_discordance	0.0008298516059339	0.0743400311352362	89.5823188190072	low_dimensional_flat ; strongly_asymmetric_sig_int	BLCA-1133.1.3.0.1.4.2.P.3.0.2.2.3	(`hsa-miR-3200-3p` + `hsa-miR-363-3p` + `hsa-miR-92a-3p`)	miRNA	BLCA-2282.1.3.0.1.6.3.P.3.5.8.1.3	CAD	Coding gene	BLCA	Amino acid metabolism	Arginine biosynthesis	Unrelated	miRNA expression	Microsatellite instability	Gene expression	Stemness	0.301690872013581	0.00059796297587679	0.335392053349156	4.02440471329158e-11	NS	Overexpression	1.9e-09	Overexpression	1.1e-09	Meaningless	Meaningful Risky	NS	0.0543	Risky	0.0186	NS	NS	0.134	Risky	0.0352	NS	NS	0.259	NS	0.596	NS	NS	0.676	NS
BLCA-1135 / BLCA-2283	2.15631143873944	strong_discordance	0.0008298516059339	0.0743400311352362	89.5823188190072	low_dimensional_flat ; strongly_asymmetric_sig_int	BLCA-1135.7.2.0.1.4.2.P.3.0.2.2.3	(`hsa-miR-3200-3p` + `hsa-miR-363-3p` + `hsa-miR-92a-3p`)	miRNA	BLCA-2283.7.2.0.1.6.3.P.3.5.8.1.3	CAD	Coding gene	BLCA	Nucleotide metabolism	Pyrimidine metabolism	Unrelated	miRNA expression	Microsatellite instability	Gene expression	Stemness	0.301690872013581	0.00059796297587679	0.335392053349156	4.02440471329158e-11	NS	Overexpression	1.9e-09	Overexpression	1.1e-09	Meaningless	Meaningful Risky	NS	0.0543	Risky	0.0186	NS	NS	0.134	Risky	0.0352	NS	NS	0.259	NS	0.596	NS	NS	0.676	NS
BLCA-1137 / BLCA-2283	2.11342370710629	strong_discordance	0.00355858436748782	0.0743400311352362	20.8903382520383	low_dimensional_flat ; strongly_asymmetric_sig_int	BLCA-1137.7.2.0.1.4.3.P.3.0.2.2.3	(`hsa-miR-3200-3p` + `hsa-miR-363-3p` + `hsa-miR-92a-3p`)	miRNA	BLCA-2283.7.2.0.1.6.3.P.3.5.8.1.3	CAD	Coding gene	BLCA	Nucleotide metabolism	Pyrimidine metabolism	Unrelated	miRNA expression	Stemness	Gene expression	Stemness	0.613523354639791	3.49598403150298e-43	0.335392053349156	4.02440471329158e-11	Convergent	Overexpression	1.9e-09	Overexpression	1.1e-09	Meaningless	Meaningful Risky	NS	0.0543	Risky	0.0186	NS	NS	0.134	Risky	0.0352	NS	NS	0.259	NS	0.596	NS	NS	0.676	NS
BLCA-1182 / BLCA-7514	1.38262577182623	moderate_discordance	0.078648783402959	0.0527245544668127	1.49169175914923	low_dimensional_flat ; symmetric_sig_int	BLCA-1182.5.2.0.1.4.2.P.3.2.5.1.3	(`hsa-miR-363-3p` + `hsa-miR-92a-3p`)	miRNA	BLCA-7514.5.2.0.1.6.3.P.1.3.0.2.1	PCBD2	Coding gene	BLCA	Metabolism of cofactors and vitamins	Folate biosynthesis	Unrelated	miRNA expression	Microsatellite instability	Gene expression	Stemness	0.239347234025179	4.82342894132396e-05	0.22942662960216	5.53888074564066e-05	NS	Overexpression	1.8e-08	Unchanged	0.23	Meaningful Protective	Meaningful Risky	Protective	0.0343	NS	0.158	NS	NS	0.0525	Risky	0.0291	NS	NS	0.623	NS	0.299	NS	NS	0.239	NS
BLCA-1187 / BLCA-7514	1.22330173249531	moderate_discordance	0.0969306370454491	0.0527245544668127	1.83843444531071	low_dimensional_flat ; moderately_asymmetric_sig_int	BLCA-1187.5.2.0.1.4.3.P.3.2.5.1.3	(`hsa-miR-363-3p` + `hsa-miR-92a-3p`)	miRNA	BLCA-7514.5.2.0.1.6.3.P.1.3.0.2.1	PCBD2	Coding gene	BLCA	Metabolism of cofactors and vitamins	Folate biosynthesis	Unrelated	miRNA expression	Stemness	Gene expression	Stemness	0.588155156086903	7.88557936790275e-39	0.22942662960216	5.53888074564066e-05	Convergent	Overexpression	1.8e-08	Unchanged	0.23	Meaningful Protective	Meaningful Risky	Protective	0.0343	NS	0.158	NS	NS	0.0525	Risky	0.0291	NS	NS	0.623	NS	0.299	NS	NS	0.239	NS
BLCA-2282 / BLCA-1133	2.15631143873944	strong_discordance	0.0743400311352362	0.0008298516059339	89.5823188190072	low_dimensional_flat ; strongly_asymmetric_sig_int	BLCA-2282.1.3.0.1.6.3.P.3.5.8.1.3	CAD	Coding gene	BLCA-1133.1.3.0.1.4.2.P.3.0.2.2.3	(`hsa-miR-3200-3p` + `hsa-miR-363-3p` + `hsa-miR-92a-3p`)	miRNA	BLCA	Amino acid metabolism	Arginine biosynthesis	Unrelated	Gene expression	Stemness	miRNA expression	Microsatellite instability	0.335392053349156	4.02440471329158e-11	0.301690872013581	0.00059796297587679	NS	Overexpression	1.1e-09	Overexpression	1.9e-09	Meaningful Risky	Meaningless	Risky	0.0186	NS	0.0543	NS	Risky	0.0352	NS	0.134	NS	NS	0.596	NS	0.259	NS	NS	0.109	NS
BLCA-2283 / BLCA-1135	2.15631143873944	strong_discordance	0.0743400311352362	0.0008298516059339	89.5823188190072	low_dimensional_flat ; strongly_asymmetric_sig_int	BLCA-2283.7.2.0.1.6.3.P.3.5.8.1.3	CAD	Coding gene	BLCA-1135.7.2.0.1.4.2.P.3.0.2.2.3	(`hsa-miR-3200-3p` + `hsa-miR-363-3p` + `hsa-miR-92a-3p`)	miRNA	BLCA	Nucleotide metabolism	Pyrimidine metabolism	Unrelated	Gene expression	Stemness	miRNA expression	Microsatellite instability	0.335392053349156	4.02440471329158e-11	0.301690872013581	0.00059796297587679	NS	Overexpression	1.1e-09	Overexpression	1.9e-09	Meaningful Risky	Meaningless	Risky	0.0186	NS	0.0543	NS	Risky	0.0352	NS	0.134	NS	NS	0.596	NS	0.259	NS	NS	0.109	NS
BLCA-2755 / BLCA-1176	3.28596130756384	extreme_discordance	0.260377898885148	0.00189288026214795	137.556455150356	intermediate_complexity ; strongly_asymmetric_sig_int	BLCA-2755.2.1.0.1.6.2.N.2.8.2.2.2	GFPT2	Coding gene	BLCA-1176.2.1.0.1.4.2.P.3.2.5.1.3	(`hsa-miR-363-3p` + `hsa-miR-92a-3p`)	miRNA	BLCA	Carbohydrate metabolism	Amino sugar and nucleotide sugar metabolism	Unrelated	Gene expression	Microsatellite instability	miRNA expression	Microsatellite instability	-0.183848993951533	1.01900733656418e-07	0.239347234025179	4.82342894132396e-05	Divergent	Underexpression	1.8e-06	Overexpression	1.8e-08	Meaningful Risky	Meaningful Protective	Risky	0.000922	NS	0.0343	NS	Risky	0.00635	NS	0.0525	NS	NS	0.721	NS	0.623	NS	Risky	0.00785	NS
BLCA-2757 / BLCA-1176	3.28055922929205	extreme_discordance	0.260377898885148	0.00189288026214795	137.556455150356	intermediate_complexity ; strongly_asymmetric_sig_int	BLCA-2757.2.1.0.1.6.3.N.2.8.2.2.2	GFPT2	Coding gene	BLCA-1176.2.1.0.1.4.2.P.3.2.5.1.3	(`hsa-miR-363-3p` + `hsa-miR-92a-3p`)	miRNA	BLCA	Carbohydrate metabolism	Amino sugar and nucleotide sugar metabolism	Unrelated	Gene expression	Stemness	miRNA expression	Microsatellite instability	-0.418432796579051	5.64877020396826e-18	0.239347234025179	4.82342894132396e-05	NS	Underexpression	1.8e-06	Overexpression	1.8e-08	Meaningful Risky	Meaningful Protective	Risky	0.000922	NS	0.0343	NS	Risky	0.00635	NS	0.0525	NS	NS	0.721	NS	0.623	NS	Risky	0.00785	NS
BLCA-2890 / BLCA-1103	2.81831746440671	extreme_discordance	0.0020171905885008	0.160022623073954	79.3294515581122	intermediate_complexity ; strongly_asymmetric_sig_int	BLCA-2890.2.11.0.1.6.3.N.2.0.3.1.1	H6PD	Coding gene	BLCA-1103.2.11.0.1.4.3.P.3.8.8.2.2	(`hsa-miR-30c-5p` + `hsa-miR-30e-5p`)	miRNA	BLCA	Carbohydrate metabolism	Pentose phosphate pathway	Unrelated	Gene expression	Stemness	miRNA expression	Stemness	-0.30385057638312	2.93284198322745e-09	0.340838721442776	2.22025185406801e-11	Divergent	Underexpression	5.3e-05	Overexpression	0.00076	Meaningless	Meaningful Protective	NS	0.682	Protective	0.01	NS	NS	0.401	Protective	0.0106	NS	NS	0.0754	NS	0.641	NS	NS	0.151	Protective
BLCA-3022 / BLCA-1919	1.06740711929256	moderate_discordance	0.121302008841506	0.0654334318826856	1.85382311994557	intermediate_complexity ; moderately_asymmetric_sig_int	BLCA-3022.5.10.0.1.4.3.P.3.6.6.1.1	hsa-let-7a-3p	miRNA	BLCA-1919.5.10.0.1.6.2.P.3.2.2.1.1	ACP1	Coding gene	BLCA	Metabolism of cofactors and vitamins	Thiamine metabolism	Unrelated	miRNA expression	Stemness	Gene expression	Microsatellite instability	0.366995703541641	2.58600067564477e-13	0.157527442084147	0.00035408844650175	NS	Overexpression	9.2e-05	Overexpression	5.8e-09	Meaningful Risky	Meaningful Risky	NS	0.0646	Risky	0.023	NS	Risky	0.0197	NS	0.11	NS	NS	0.831	NS	0.877	NS	Risky	0.0189	NS
BLCA-3023 / BLCA-1920	1.06740711929256	moderate_discordance	0.121302008841506	0.0654334318826856	1.85382311994557	intermediate_complexity ; moderately_asymmetric_sig_int	BLCA-3023.5.9.0.1.4.3.P.3.6.6.1.1	hsa-let-7a-3p	miRNA	BLCA-1920.5.9.0.1.6.2.P.3.2.2.1.1	ACP1	Coding gene	BLCA	Metabolism of cofactors and vitamins	Riboflavin metabolism	Unrelated	miRNA expression	Stemness	Gene expression	Microsatellite instability	0.366995703541641	2.58600067564477e-13	0.157527442084147	0.00035408844650175	NS	Overexpression	9.2e-05	Overexpression	5.8e-09	Meaningful Risky	Meaningful Risky	NS	0.0646	Risky	0.023	NS	Risky	0.0197	NS	0.11	NS	NS	0.831	NS	0.877	NS	Risky	0.0189	NS
BLCA-3111 / BLCA-7250	3.04195944578353	extreme_discordance	0.0712927104613843	0.116778429895453	1.63801360811924	intermediate_complexity ; moderately_asymmetric_sig_int	BLCA-3111.2.3.0.1.4.2.P.3.5.5.2.2	hsa-miR-103a-3p	miRNA	BLCA-7250.2.3.0.1.6.2.P.3.5.3.2.3	L2HGDH	Coding gene	BLCA	Carbohydrate metabolism	Butanoate metabolism	Unrelated	miRNA expression	Microsatellite instability	Gene expression	Microsatellite instability	0.223991945386687	0.00022325922257321	0.170866496755494	0.0107469356341006	Convergent	Overexpression	2.6e-06	Overexpression	0.027	Meaningful Protective	Meaningful Risky	Protective	0.0179	Risky	0.035	Divergent	Protective	0.0331	NS	0.0521	NS	NS	0.658	NS	0.525	NS	NS	0.2	Risky
BLCA-3116 / BLCA-7250	2.88763939597186	extreme_discordance	0.0888223379448765	0.116778429895453	1.31474168094884	intermediate_complexity ; symmetric_sig_int	BLCA-3116.2.3.0.1.4.3.P.3.5.5.2.2	hsa-miR-103a-3p	miRNA	BLCA-7250.2.3.0.1.6.2.P.3.5.3.2.3	L2HGDH	Coding gene	BLCA	Carbohydrate metabolism	Butanoate metabolism	Unrelated	miRNA expression	Stemness	Gene expression	Microsatellite instability	0.500777159623779	1.83552285980127e-26	0.170866496755494	0.0107469356341006	NS	Overexpression	2.6e-06	Overexpression	0.027	Meaningful Protective	Meaningful Risky	Protective	0.0179	Risky	0.035	Divergent	Protective	0.0331	NS	0.0521	NS	NS	0.658	NS	0.525	NS	NS	0.2	Risky
BLCA-3143 / BLCA-7412	2.2536833083056	strong_discordance	0.136231515340073	0.0516236163233582	2.63893785523956	intermediate_complexity ; moderately_asymmetric_sig_int	BLCA-3143.3.2.0.1.4.2.P.1.6.2.2.3	hsa-miR-1224-5p	miRNA	BLCA-7412.3.2.0.1.6.3.P.3.3.0.1.3	NDUFA2	Coding gene	BLCA	Energy metabolism	Oxidative phosphorylation	Unrelated	miRNA expression	Microsatellite instability	Gene expression	Stemness	0.208229580795795	0.00088231421222283	0.257051500568525	2.22324524261567e-06	NS	Unchanged	0.56	Overexpression	1.3e-07	Meaningful Risky	Meaningful Protective	NS	0.109	NS	0.129	NS	Risky	0.0094	NS	0.235	NS	NS	0.564	NS	0.517	NS	Risky	0.0165	Protective
BLCA-3157 / BLCA-7412	2.27392515412508	strong_discordance	0.136231515340073	0.0516236163233582	2.63893785523956	intermediate_complexity ; moderately_asymmetric_sig_int	BLCA-3157.3.2.0.1.4.3.P.1.6.2.2.3	hsa-miR-1224-5p	miRNA	BLCA-7412.3.2.0.1.6.3.P.3.3.0.1.3	NDUFA2	Coding gene	BLCA	Energy metabolism	Oxidative phosphorylation	Unrelated	miRNA expression	Stemness	Gene expression	Stemness	0.257619963770608	2.7548746770992e-06	0.257051500568525	2.22324524261567e-06	Convergent	Unchanged	0.56	Overexpression	1.3e-07	Meaningful Risky	Meaningful Protective	NS	0.109	NS	0.129	NS	Risky	0.0094	NS	0.235	NS	NS	0.564	NS	0.517	NS	Risky	0.0165	Protective
BLCA-3163 / BLCA-2371	4.10380192563238	extreme_discordance	0.0526111385616766	0.147032605173061	2.79470487035162	intermediate_complexity ; moderately_asymmetric_sig_int	BLCA-3163.4.5.0.1.4.3.P.3.3.0.2.3	hsa-miR-1229-3p	miRNA	BLCA-2371.4.5.0.1.7.3.P.0.8.3.1.3	CPT1B	Coding gene	BLCA	Lipid metabolism	Fatty acid degradation	Unrelated	miRNA expression	Stemness	Methylation	Stemness	0.297435836815679	1.52391216488739e-08	0.386800480339707	5.42964782489651e-15	Convergent	Overexpression	1.6e-07	No data	No data	Meaningful Risky	Meaningful Protective	NS	0.609	Protective	0.0241	NS	NS	0.391	Protective	0.0213	NS	Risky	0.0221	NS	0.347	NS	NS	0.418	Protective
BLCA-3166 / BLCA-7777	2.30816832462807	strong_discordance	0.0526111385616766	0.152449809234327	2.89767173648236	intermediate_complexity ; moderately_asymmetric_sig_int	BLCA-3166.4.8.0.1.4.3.P.3.3.0.2.3	hsa-miR-1229-3p	miRNA	BLCA-7777.4.8.0.1.6.3.P.3.6.6.2.3	PTDSS1	Coding gene	BLCA	Lipid metabolism	Glycerophospholipid metabolism	Unrelated	miRNA expression	Stemness	Gene expression	Stemness	0.297435836815679	1.52391216488739e-08	0.267294219039695	7.11986296967729e-07	Convergent	Overexpression	1.6e-07	Overexpression	4.7e-06	Meaningful Risky	Meaningful Risky	NS	0.609	NS	0.0805	NS	NS	0.391	Risky	0.0213	NS	Risky	0.0221	NS	0.305	NS	NS	0.418	Risky
BLCA-3167 / BLCA-7587	3.8984493419958	extreme_discordance	0.0526111385616766	0.315584876772464	5.99844225766945	intermediate_complexity ; strongly_asymmetric_sig_int	BLCA-3167.1.5.0.1.4.3.P.3.3.0.2.3	hsa-miR-1229-3p	miRNA	BLCA-7587.1.5.0.1.6.3.P.1.8.5.3.3	PHGDH	Coding gene	BLCA	Amino acid metabolism	Glycine, serine and threonine metabolism	Unrelated	miRNA expression	Stemness	Gene expression	Stemness	0.297435836815679	1.52391216488739e-08	0.21653756713085	0.00020090799115423	Convergent	Overexpression	1.6e-07	Unchanged	0.38	Meaningful Risky	Meaningful Risky	NS	0.609	Risky	0.000179	NS	NS	0.391	Risky	0.0017	NS	Risky	0.0221	NS	0.268	NS	NS	0.418	Risky
BLCA-3169 / BLCA-7442	3.84319266002113	extreme_discordance	0.0526111385616766	0.366947692135877	6.97471490197272	intermediate_complexity ; strongly_asymmetric_sig_int	BLCA-3169.7.2.0.1.4.3.P.3.3.0.2.3	hsa-miR-1229-3p	miRNA	BLCA-7442.7.2.0.1.6.3.P.3.8.3.2.3	NME2	Coding gene	BLCA	Nucleotide metabolism	Pyrimidine metabolism	Unrelated	miRNA expression	Stemness	Gene expression	Stemness	0.297435836815679	1.52391216488739e-08	0.20083962362403	0.00074502668527228	Convergent	Overexpression	1.6e-07	Overexpression	3.8e-09	Meaningful Risky	Meaningful Risky	NS	0.609	Risky	0.00181	NS	NS	0.391	Risky	0.000798	NS	Risky	0.0221	NS	0.201	NS	NS	0.418	Risky
BLCA-3194 / BLCA-2941	3.54192821646894	extreme_discordance	0.220684608506264	0.00080438446807075	274.352150328757	intermediate_complexity ; strongly_asymmetric_sig_int	BLCA-3194.2.1.0.1.4.2.N.2.8.8.1.3	hsa-miR-125b-5p	miRNA	BLCA-2941.2.1.0.1.6.3.P.3.0.3.1.1	HK2	Coding gene	BLCA	Carbohydrate metabolism	Amino sugar and nucleotide sugar metabolism	Unrelated	miRNA expression	Microsatellite instability	Gene expression	Stemness	-0.256749283482297	7.90555227612275e-06	0.210388141817702	0.0003150439063047	NS	Underexpression	0.00023	Overexpression	0.0014	Meaningful Risky	Meaningless	Risky	0.000649	NS	0.858	NS	Risky	0.00383	NS	0.241	NS	NS	0.962	NS	0.572	NS	Risky	0.0195	NS
BLCA-3197 / BLCA-2937	3.54192821646894	extreme_discordance	0.220684608506264	0.00080438446807075	274.352150328757	intermediate_complexity ; strongly_asymmetric_sig_int	BLCA-3197.2.5.0.1.4.2.N.2.8.8.1.3	hsa-miR-125b-5p	miRNA	BLCA-2937.2.5.0.1.6.3.P.3.0.3.1.1	HK2	Coding gene	BLCA	Carbohydrate metabolism	Fructose and mannose metabolism	Unrelated	miRNA expression	Microsatellite instability	Gene expression	Stemness	-0.256749283482297	7.90555227612275e-06	0.210388141817702	0.0003150439063047	NS	Underexpression	0.00023	Overexpression	0.0014	Meaningful Risky	Meaningless	Risky	0.000649	NS	0.858	NS	Risky	0.00383	NS	0.241	NS	NS	0.962	NS	0.572	NS	Risky	0.0195	NS
BLCA-3200 / BLCA-2939	3.54192821646894	extreme_discordance	0.220684608506264	0.00080438446807075	274.352150328757	intermediate_complexity ; strongly_asymmetric_sig_int	BLCA-3200.2.6.0.1.4.2.N.2.8.8.1.3	hsa-miR-125b-5p	miRNA	BLCA-2939.2.6.0.1.6.3.P.3.0.3.1.1	HK2	Coding gene	BLCA	Carbohydrate metabolism	Galactose metabolism	Unrelated	miRNA expression	Microsatellite instability	Gene expression	Stemness	-0.256749283482297	7.90555227612275e-06	0.210388141817702	0.0003150439063047	NS	Underexpression	0.00023	Overexpression	0.0014	Meaningful Risky	Meaningless	Risky	0.000649	NS	0.858	NS	Risky	0.00383	NS	0.241	NS	NS	0.962	NS	0.572	NS	Risky	0.0195	NS
BLCA-3204 / BLCA-2941	3.53932174940899	extreme_discordance	0.220684608506264	0.00080438446807075	274.352150328757	intermediate_complexity ; strongly_asymmetric_sig_int	BLCA-3204.2.1.0.1.4.3.N.2.8.8.1.3	hsa-miR-125b-5p	miRNA	BLCA-2941.2.1.0.1.6.3.P.3.0.3.1.1	HK2	Coding gene	BLCA	Carbohydrate metabolism	Amino sugar and nucleotide sugar metabolism	Unrelated	miRNA expression	Stemness	Gene expression	Stemness	-0.397422727098043	0.00057287099500465	0.210388141817702	0.0003150439063047	Divergent	Underexpression	0.00023	Overexpression	0.0014	Meaningful Risky	Meaningless	Risky	0.000649	NS	0.858	NS	Risky	0.00383	NS	0.241	NS	NS	0.962	NS	0.572	NS	Risky	0.0195	NS
BLCA-3207 / BLCA-2939	3.53932174940899	extreme_discordance	0.220684608506264	0.00080438446807075	274.352150328757	intermediate_complexity ; strongly_asymmetric_sig_int	BLCA-3207.2.6.0.1.4.3.N.2.8.8.1.3	hsa-miR-125b-5p	miRNA	BLCA-2939.2.6.0.1.6.3.P.3.0.3.1.1	HK2	Coding gene	BLCA	Carbohydrate metabolism	Galactose metabolism	Unrelated	miRNA expression	Stemness	Gene expression	Stemness	-0.397422727098043	0.00057287099500465	0.210388141817702	0.0003150439063047	Divergent	Underexpression	0.00023	Overexpression	0.0014	Meaningful Risky	Meaningless	Risky	0.000649	NS	0.858	NS	Risky	0.00383	NS	0.241	NS	NS	0.962	NS	0.572	NS	Risky	0.0195	NS
BLCA-3209 / BLCA-2937	3.53932174940899	extreme_discordance	0.220684608506264	0.00080438446807075	274.352150328757	intermediate_complexity ; strongly_asymmetric_sig_int	BLCA-3209.2.5.0.1.4.3.N.2.8.8.1.3	hsa-miR-125b-5p	miRNA	BLCA-2937.2.5.0.1.6.3.P.3.0.3.1.1	HK2	Coding gene	BLCA	Carbohydrate metabolism	Fructose and mannose metabolism	Unrelated	miRNA expression	Stemness	Gene expression	Stemness	-0.397422727098043	0.00057287099500465	0.210388141817702	0.0003150439063047	Divergent	Underexpression	0.00023	Overexpression	0.0014	Meaningful Risky	Meaningless	Risky	0.000649	NS	0.858	NS	Risky	0.00383	NS	0.241	NS	NS	0.962	NS	0.572	NS	Risky	0.0195	NS
BLCA-3229 / BLCA-8119	3.80565212135796	extreme_discordance	0.0772098273550853	0.0874793347619282	1.13300777580571	intermediate_complexity ; symmetric_sig_int	BLCA-3229.7.2.0.1.4.2.P.3.5.0.1.3	hsa-miR-1270	miRNA	BLCA-8119.7.2.0.1.3.3.P.0.3.6.2.3	UMPS	Coding gene	BLCA	Nucleotide metabolism	Pyrimidine metabolism	Unrelated	miRNA expression	Microsatellite instability	CNV	Stemness	0.181161956962422	0.00834811412329026	0.162007365057578	0.0397780812950474	NS	Overexpression	3.8e-06	No data	No data	Meaningful Protective	Meaningful Risky	Protective	0.0151	NS	0.647	NS	Protective	0.018	NS	0.764	NS	NS	0.378	Risky	0.0244	NS	NS	0.175	NS
BLCA-3233 / BLCA-7733	2.24531110694708	strong_discordance	0.0772098273550853	0.0733672703761866	1.05237426660684	low_dimensional_flat ; symmetric_sig_int	BLCA-3233.5.12.0.1.4.2.P.3.5.0.1.3	hsa-miR-1270	miRNA	BLCA-7733.5.12.0.1.6.3.P.3.3.6.2.3	PNPO	Coding gene	BLCA	Metabolism of cofactors and vitamins	Vitamin B6 metabolism	Unrelated	miRNA expression	Microsatellite instability	Gene expression	Stemness	0.181161956962422	0.00834811412329026	0.179542580765888	0.00502339803681639	NS	Overexpression	3.8e-06	Overexpression	0.00045	Meaningful Protective	Meaningful Risky	Protective	0.0151	NS	0.247	NS	Protective	0.018	NS	0.0624	NS	NS	0.378	NS	0.087	NS	NS	0.175	Risky
BLCA-3237 / BLCA-8119	3.6757795355434	extreme_discordance	0.0772098273550853	0.0874793347619282	1.13300777580571	intermediate_complexity ; symmetric_sig_int	BLCA-3237.7.2.0.1.4.3.P.3.5.0.1.3	hsa-miR-1270	miRNA	BLCA-8119.7.2.0.1.3.3.P.0.3.6.2.3	UMPS	Coding gene	BLCA	Nucleotide metabolism	Pyrimidine metabolism	Unrelated	miRNA expression	Stemness	CNV	Stemness	0.36663537084047	2.84766000691684e-13	0.162007365057578	0.0397780812950474	Convergent	Overexpression	3.8e-06	No data	No data	Meaningful Protective	Meaningful Risky	Protective	0.0151	NS	0.647	NS	Protective	0.018	NS	0.764	NS	NS	0.378	Risky	0.0244	NS	NS	0.175	NS
BLCA-3239 / BLCA-7733	2.1018438753811	strong_discordance	0.0772098273550853	0.0733672703761866	1.05237426660684	low_dimensional_flat ; symmetric_sig_int	BLCA-3239.5.12.0.1.4.3.P.3.5.0.1.3	hsa-miR-1270	miRNA	BLCA-7733.5.12.0.1.6.3.P.3.3.6.2.3	PNPO	Coding gene	BLCA	Metabolism of cofactors and vitamins	Vitamin B6 metabolism	Unrelated	miRNA expression	Stemness	Gene expression	Stemness	0.36663537084047	2.84766000691684e-13	0.179542580765888	0.00502339803681639	Convergent	Overexpression	3.8e-06	Overexpression	0.00045	Meaningful Protective	Meaningful Risky	Protective	0.0151	NS	0.247	NS	Protective	0.018	NS	0.0624	NS	NS	0.378	NS	0.087	NS	NS	0.175	Risky
BLCA-3243 / BLCA-1958	1.51387878559358	strong_discordance	0.0630999220141573	0.0781555250708561	1.23859939245758	low_dimensional_flat ; symmetric_sig_int	BLCA-3243.1.3.0.1.4.2.P.3.3.0.1.3	hsa-miR-1271-5p	miRNA	BLCA-1958.1.3.0.1.6.3.P.3.3.6.2.3	ACY1	Coding gene	BLCA	Amino acid metabolism	Arginine biosynthesis	Unrelated	miRNA expression	Microsatellite instability	Gene expression	Stemness	0.176874949066047	0.0176905570855799	0.185470239424907	0.0027958112533427	NS	Overexpression	0.011	Overexpression	4.9e-07	Meaningful Risky	Meaningful Protective	NS	0.63	NS	0.257	NS	NS	0.132	NS	0.068	NS	NS	0.309	NS	0.558	NS	Risky	0.021	Protective
BLCA-3272 / BLCA-2503	1.23610181135527	moderate_discordance	1.32011872997622e-05	0.0579826790211881	4392.23213068362	low_dimensional_flat ; strongly_asymmetric_sig_int	BLCA-3272.5.3.0.1.4.3.P.1.0.3.2.2	hsa-miR-129-5p	miRNA	BLCA-2503.5.3.0.1.6.3.P.3.3.3.2.3	DHTKD1	Coding gene	BLCA	Metabolism of cofactors and vitamins	Lipoic acid metabolism	Unrelated	miRNA expression	Stemness	Gene expression	Stemness	0.170551091957412	0.012718532332631	0.302698932080342	5.83801677150505e-09	Convergent	Unchanged	0.055	Overexpression	0.00082	Meaningless	Meaningful Risky	NS	0.163	NS	0.0778	NS	NS	0.145	NS	0.103	NS	NS	0.584	NS	0.302	NS	NS	0.115	Risky
BLCA-3275 / BLCA-2504	1.23610181135527	moderate_discordance	1.32011872997622e-05	0.0579826790211881	4392.23213068362	low_dimensional_flat ; strongly_asymmetric_sig_int	BLCA-3275.1.7.0.1.4.3.P.1.0.3.2.2	hsa-miR-129-5p	miRNA	BLCA-2504.1.7.0.1.6.3.P.3.3.3.2.3	DHTKD1	Coding gene	BLCA	Amino acid metabolism	Lysine degradation	Unrelated	miRNA expression	Stemness	Gene expression	Stemness	0.170551091957412	0.012718532332631	0.302698932080342	5.83801677150505e-09	Convergent	Unchanged	0.055	Overexpression	0.00082	Meaningless	Meaningful Risky	NS	0.163	NS	0.0778	NS	NS	0.145	NS	0.103	NS	NS	0.584	NS	0.302	NS	NS	0.115	Risky
BLCA-3280 / BLCA-2505	1.23610181135527	moderate_discordance	1.32011872997622e-05	0.0579826790211881	4392.23213068362	low_dimensional_flat ; strongly_asymmetric_sig_int	BLCA-3280.1.10.0.1.4.3.P.1.0.3.2.2	hsa-miR-129-5p	miRNA	BLCA-2505.1.10.0.1.6.3.P.3.3.3.2.3	DHTKD1	Coding gene	BLCA	Amino acid metabolism	Tryptophan metabolism	Unrelated	miRNA expression	Stemness	Gene expression	Stemness	0.170551091957412	0.012718532332631	0.302698932080342	5.83801677150505e-09	Convergent	Unchanged	0.055	Overexpression	0.00082	Meaningless	Meaningful Risky	NS	0.163	NS	0.0778	NS	NS	0.145	NS	0.103	NS	NS	0.584	NS	0.302	NS	NS	0.115	Risky
BLCA-3282 / BLCA-7307	2.55768760009915	extreme_discordance	1.32011872997622e-05	0.0526423824617244	3987.70059589054	low_dimensional_flat ; strongly_asymmetric_sig_int	BLCA-3282.5.8.0.1.4.3.P.1.0.3.2.2	hsa-miR-129-5p	miRNA	BLCA-7307.5.8.0.1.7.3.P.0.3.3.1.1	LRAT	Coding gene	BLCA	Metabolism of cofactors and vitamins	Retinol metabolism	Unrelated	miRNA expression	Stemness	Methylation	Stemness	0.170551091957412	0.012718532332631	0.190352226405904	0.0306735688124712	Convergent	Unchanged	0.055	No data	No data	Meaningless	Meaningful Risky	NS	0.163	NS	0.0673	NS	NS	0.145	NS	0.207	NS	NS	0.584	Risky	0.0187	NS	NS	0.115	NS
BLCA-3285 / BLCA-7376	2.27328337902106	strong_discordance	1.32011872997622e-05	0.084752944243217	6420.1001257473	low_dimensional_flat ; strongly_asymmetric_sig_int	BLCA-3285.5.7.0.1.4.3.P.1.0.3.2.2	hsa-miR-129-5p	miRNA	BLCA-7376.5.7.0.1.6.3.P.3.5.3.1.3	MMAB	Coding gene	BLCA	Metabolism of cofactors and vitamins	Porphyrin metabolism	Unrelated	miRNA expression	Stemness	Gene expression	Stemness	0.170551091957412	0.012718532332631	0.297218393361048	1.22164522790039e-08	Convergent	Unchanged	0.055	Overexpression	0.00025	Meaningless	Meaningful Risky	NS	0.163	Risky	0.0166	NS	NS	0.145	Risky	0.00798	NS	NS	0.584	NS	0.661	NS	NS	0.115	NS
BLCA-3345 / BLCA-7388	3.31173837965179	extreme_discordance	0.0539457596549782	0.268962102361314	4.98578765192148	intermediate_complexity ; strongly_asymmetric_sig_int	BLCA-3345.5.5.0.1.4.2.N.2.3.0.1.3	hsa-miR-133a-5p	miRNA	BLCA-7388.5.5.0.1.6.3.P.3.8.8.1.2	MTHFD1L	Coding gene	BLCA	Metabolism of cofactors and vitamins	One carbon pool by folate	Unrelated	miRNA expression	Microsatellite instability	Gene expression	Stemness	-0.181349029558452	0.00823043586184962	0.200759587689786	0.00065265772160675	NS	Underexpression	2.1e-07	Overexpression	6.3e-12	Meaningful Risky	Meaningful Risky	NS	0.0526	Risky	0.00205	NS	Risky	0.039	Risky	0.00675	Convergent	NS	0.425	NS	0.709	NS	NS	0.141	Risky
BLCA-3347 / BLCA-7388	3.34610430631498	extreme_discordance	0.0543096531063122	0.268962102361314	4.95238115100488	intermediate_complexity ; strongly_asymmetric_sig_int	BLCA-3347.5.5.0.1.4.3.N.2.3.0.1.3	hsa-miR-133a-5p	miRNA	BLCA-7388.5.5.0.1.6.3.P.3.8.8.1.2	MTHFD1L	Coding gene	BLCA	Metabolism of cofactors and vitamins	One carbon pool by folate	Unrelated	miRNA expression	Stemness	Gene expression	Stemness	-0.401896973406247	3.32458122724394e-16	0.200759587689786	0.00065265772160675	Divergent	Underexpression	2.1e-07	Overexpression	6.3e-12	Meaningful Risky	Meaningful Risky	NS	0.0526	Risky	0.00205	NS	Risky	0.039	Risky	0.00675	Convergent	NS	0.425	NS	0.709	NS	NS	0.141	Risky
BLCA-3504 / BLCA-7840	2.70350240133257	extreme_discordance	0.574506767438872	0.170206412632657	3.37535324640666	high_complexity_multidimensional ; strongly_asymmetric_sig_int	BLCA-3504.4.2.3.1.4.3.N.1.8.8.3.2	hsa-miR-143-5p	miRNA	BLCA-7840.4.2.3.1.6.3.P.3.5.5.2.3	SCD	Coding gene	BLCA	Lipid metabolism	Biosynthesis of unsaturated fatty acids	Autophagy_dependent_cell_death	miRNA expression	Stemness	Gene expression	Stemness	-0.171422442173359	0.00848338346019231	0.292333439038756	2.59195740344496e-08	Divergent	Unchanged	0.16	Overexpression	5.8e-07	Meaningful Risky	Meaningful Risky	Risky	0.000759	Risky	0.00298	Convergent	Risky	3.21e-05	NS	0.0666	NS	NS	0.729	NS	0.362	NS	Risky	0.000112	Risky
BLCA-3547 / BLCA-7488	2.20207269940795	strong_discordance	0.147071914471779	0.0608273524417223	2.41785822607825	intermediate_complexity ; moderately_asymmetric_sig_int	BLCA-3547.1.2.0.1.4.2.N.2.8.2.1.3	hsa-miR-145-5p	miRNA	BLCA-7488.1.2.0.1.7.3.P.0.3.3.3.3	P4HA1	Coding gene	BLCA	Amino acid metabolism	Arginine and proline metabolism	Unrelated	miRNA expression	Microsatellite instability	Methylation	Stemness	-0.20405539814449	0.00085302159931893	0.170854396400807	0.010041051741306	NS	Underexpression	2.6e-06	No data	No data	Meaningful Risky	Meaningful Risky	Risky	0.00402	NS	0.0689	NS	Risky	0.00726	NS	0.133	NS	NS	1	NS	0.571	NS	Risky	0.049	Risky
BLCA-3566 / BLCA-7417	4.40792152389974	extreme_discordance	0.147071914471779	0.158105469613803	1.07502149667156	intermediate_complexity ; symmetric_sig_int	BLCA-3566.3.2.0.1.4.2.N.2.8.2.1.3	hsa-miR-145-5p	miRNA	BLCA-7417.3.2.0.1.7.3.P.0.8.2.1.1	NDUFS2	Coding gene	BLCA	Energy metabolism	Oxidative phosphorylation	Unrelated	miRNA expression	Microsatellite instability	Methylation	Stemness	-0.20405539814449	0.00085302159931893	0.18182241604115	0.00394628803748478	NS	Underexpression	2.6e-06	No data	No data	Meaningful Risky	Meaningful Protective	Risky	0.00402	Protective	0.0104	Divergent	Risky	0.00726	Protective	0.00465	Divergent	NS	1	NS	0.806	NS	Risky	0.049	Protective
BLCA-3584 / BLCA-7488	2.20187925746903	strong_discordance	0.151431935373808	0.0608273524417223	2.48953684970741	intermediate_complexity ; moderately_asymmetric_sig_int	BLCA-3584.1.2.0.1.4.3.N.2.8.2.1.3	hsa-miR-145-5p	miRNA	BLCA-7488.1.2.0.1.7.3.P.0.3.3.3.3	P4HA1	Coding gene	BLCA	Amino acid metabolism	Arginine and proline metabolism	Unrelated	miRNA expression	Stemness	Methylation	Stemness	-0.454987038341636	0.0419702588233178	0.170854396400807	0.010041051741306	Divergent	Underexpression	2.6e-06	No data	No data	Meaningful Risky	Meaningful Risky	Risky	0.00402	NS	0.0689	NS	Risky	0.00726	NS	0.133	NS	NS	1	NS	0.571	NS	Risky	0.049	Risky
BLCA-3586 / BLCA-7417	4.32843281614605	extreme_discordance	0.151431935373808	0.158105469613803	1.04406953013921	intermediate_complexity ; symmetric_sig_int	BLCA-3586.3.2.0.1.4.3.N.2.8.2.1.3	hsa-miR-145-5p	miRNA	BLCA-7417.3.2.0.1.7.3.P.0.8.2.1.1	NDUFS2	Coding gene	BLCA	Energy metabolism	Oxidative phosphorylation	Unrelated	miRNA expression	Stemness	Methylation	Stemness	-0.454987038341636	0.0419702588233178	0.18182241604115	0.00394628803748478	Divergent	Underexpression	2.6e-06	No data	No data	Meaningful Risky	Meaningful Protective	Risky	0.00402	Protective	0.0104	Divergent	Risky	0.00726	Protective	0.00465	Divergent	NS	1	NS	0.806	NS	Risky	0.049	Protective
BLCA-3594 / BLCA-2031	2.10843646311379	strong_discordance	0.0566252257526976	0.0431313553015275	1.31285523853437	low_dimensional_flat ; symmetric_sig_int	BLCA-3594.2.7.0.1.4.3.P.1.5.2.2.3	hsa-miR-1468-5p	miRNA	BLCA-2031.2.7.0.1.6.3.P.3.3.0.2.3	AKR1A1	Coding gene	BLCA	Carbohydrate metabolism	Glycolysis / Gluconeogenesis	Unrelated	miRNA expression	Stemness	Gene expression	Stemness	0.160010575525807	0.0273645525343014	0.237487888372348	2.16479133038141e-05	Convergent	Unchanged	0.89	Overexpression	2.4e-09	Meaningful Protective	Meaningful Protective	Protective	0.0263	NS	0.79	NS	Protective	0.046	NS	0.973	NS	NS	0.949	Protective	0.0363	NS	NS	0.322	NS
BLCA-3595 / BLCA-2028	2.10843646311379	strong_discordance	0.0566252257526976	0.0431313553015275	1.31285523853437	low_dimensional_flat ; symmetric_sig_int	BLCA-3595.2.2.0.1.4.3.P.1.5.2.2.3	hsa-miR-1468-5p	miRNA	BLCA-2028.2.2.0.1.6.3.P.3.3.0.2.3	AKR1A1	Coding gene	BLCA	Carbohydrate metabolism	Ascorbate and aldarate metabolism	Unrelated	miRNA expression	Stemness	Gene expression	Stemness	0.160010575525807	0.0273645525343014	0.237487888372348	2.16479133038141e-05	Convergent	Unchanged	0.89	Overexpression	2.4e-09	Meaningful Protective	Meaningful Protective	Protective	0.0263	NS	0.79	NS	Protective	0.046	NS	0.973	NS	NS	0.949	Protective	0.0363	NS	NS	0.322	NS
BLCA-3596 / BLCA-2029	2.10843646311379	strong_discordance	0.0566252257526976	0.0431313553015275	1.31285523853437	low_dimensional_flat ; symmetric_sig_int	BLCA-3596.4.7.0.1.4.3.P.1.5.2.2.3	hsa-miR-1468-5p	miRNA	BLCA-2029.4.7.0.1.6.3.P.3.3.0.2.3	AKR1A1	Coding gene	BLCA	Lipid metabolism	Glycerolipid metabolism	Unrelated	miRNA expression	Stemness	Gene expression	Stemness	0.160010575525807	0.0273645525343014	0.237487888372348	2.16479133038141e-05	Convergent	Unchanged	0.89	Overexpression	2.4e-09	Meaningful Protective	Meaningful Protective	Protective	0.0263	NS	0.79	NS	Protective	0.046	NS	0.973	NS	NS	0.949	Protective	0.0363	NS	NS	0.322	NS
BLCA-3597 / BLCA-2032	2.10843646311379	strong_discordance	0.0566252257526976	0.0431313553015275	1.31285523853437	low_dimensional_flat ; symmetric_sig_int	BLCA-3597.2.10.0.1.4.3.P.1.5.2.2.3	hsa-miR-1468-5p	miRNA	BLCA-2032.2.10.0.1.6.3.P.3.3.0.2.3	AKR1A1	Coding gene	BLCA	Carbohydrate metabolism	Pentose and glucuronate interconversions	Unrelated	miRNA expression	Stemness	Gene expression	Stemness	0.160010575525807	0.0273645525343014	0.237487888372348	2.16479133038141e-05	Convergent	Unchanged	0.89	Overexpression	2.4e-09	Meaningful Protective	Meaningful Protective	Protective	0.0263	NS	0.79	NS	Protective	0.046	NS	0.973	NS	NS	0.949	Protective	0.0363	NS	NS	0.322	NS
BLCA-3598 / BLCA-2030	2.10843646311379	strong_discordance	0.0566252257526976	0.0431313553015275	1.31285523853437	low_dimensional_flat ; symmetric_sig_int	BLCA-3598.2.13.0.1.4.3.P.1.5.2.2.3	hsa-miR-1468-5p	miRNA	BLCA-2030.2.13.0.1.6.3.P.3.3.0.2.3	AKR1A1	Coding gene	BLCA	Carbohydrate metabolism	Pyruvate metabolism	Unrelated	miRNA expression	Stemness	Gene expression	Stemness	0.160010575525807	0.0273645525343014	0.237487888372348	2.16479133038141e-05	Convergent	Unchanged	0.89	Overexpression	2.4e-09	Meaningful Protective	Meaningful Protective	Protective	0.0263	NS	0.79	NS	Protective	0.046	NS	0.973	NS	NS	0.949	Protective	0.0363	NS	NS	0.322	NS
BLCA-3599 / BLCA-7376	3.48101320312541	extreme_discordance	0.0566252257526976	0.084752944243217	1.49673477000097	low_dimensional_flat ; symmetric_sig_int	BLCA-3599.5.7.0.1.4.3.P.1.5.2.2.3	hsa-miR-1468-5p	miRNA	BLCA-7376.5.7.0.1.6.3.P.3.5.3.1.3	MMAB	Coding gene	BLCA	Metabolism of cofactors and vitamins	Porphyrin metabolism	Unrelated	miRNA expression	Stemness	Gene expression	Stemness	0.160010575525807	0.0273645525343014	0.297218393361048	1.22164522790039e-08	Convergent	Unchanged	0.89	Overexpression	0.00025	Meaningful Protective	Meaningful Risky	Protective	0.0263	Risky	0.0166	Divergent	Protective	0.046	Risky	0.00798	Divergent	NS	0.949	NS	0.661	NS	NS	0.322	NS
BLCA-3602 / BLCA-8119	3.72569847297924	extreme_discordance	0.610217630094207	0.0874793347619282	6.97556322021529	high_complexity_multidimensional ; strongly_asymmetric_sig_int	BLCA-3602.7.2.0.1.4.2.N.3.9.9.1.2	hsa-miR-146a-5p	miRNA	BLCA-8119.7.2.0.1.3.3.P.0.3.6.2.3	UMPS	Coding gene	BLCA	Nucleotide metabolism	Pyrimidine metabolism	Unrelated	miRNA expression	Microsatellite instability	CNV	Stemness	-0.230287421730471	0.0463363528553766	0.162007365057578	0.0397780812950474	NS	Overexpression	0.029	No data	No data	Meaningful Protective	Meaningful Risky	NS	0.139	NS	0.647	NS	Protective	0.0393	NS	0.764	NS	Protective	0.0392	Risky	0.0244	Divergent	Protective	0.0388	NS
BLCA-3616 / BLCA-8119	3.56094597279406	extreme_discordance	0.610217630094207	0.0874793347619282	6.97556322021529	high_complexity_multidimensional ; strongly_asymmetric_sig_int	BLCA-3616.7.2.0.1.4.3.P.3.9.9.1.2	hsa-miR-146a-5p	miRNA	BLCA-8119.7.2.0.1.3.3.P.0.3.6.2.3	UMPS	Coding gene	BLCA	Nucleotide metabolism	Pyrimidine metabolism	Unrelated	miRNA expression	Stemness	CNV	Stemness	0.149692917058875	0.0387738910312086	0.162007365057578	0.0397780812950474	Convergent	Overexpression	0.029	No data	No data	Meaningful Protective	Meaningful Risky	NS	0.139	NS	0.647	NS	Protective	0.0393	NS	0.764	NS	Protective	0.0392	Risky	0.0244	Divergent	Protective	0.0388	NS
BLCA-3618 / BLCA-8119	3.62382531359202	extreme_discordance	0.00053731533885912	0.0874793347619282	162.808184385118	low_dimensional_flat ; strongly_asymmetric_sig_int	BLCA-3618.7.2.0.1.4.2.N.3.0.3.1.2	hsa-miR-146b-5p	miRNA	BLCA-8119.7.2.0.1.3.3.P.0.3.6.2.3	UMPS	Coding gene	BLCA	Nucleotide metabolism	Pyrimidine metabolism	Unrelated	miRNA expression	Microsatellite instability	CNV	Stemness	-0.173276097803144	0.0136342143370892	0.162007365057578	0.0397780812950474	NS	Overexpression	1.4e-05	No data	No data	Meaningless	Meaningful Risky	NS	0.9	NS	0.647	NS	NS	0.725	NS	0.764	NS	NS	0.172	Risky	0.0244	NS	NS	0.673	NS
BLCA-3694 / BLCA-1910	3.63536818832325	extreme_discordance	0.00055155413893243	0.0882340585264119	159.973522630425	low_dimensional_flat ; strongly_asymmetric_sig_int	BLCA-3694.6.6.0.1.4.3.P.3.0.3.1.3	hsa-miR-153-5p	miRNA	BLCA-1910.6.6.0.1.3.2.P.0.3.3.1.3	ACOX1	Coding gene	BLCA	Metabolism of other amino acids	beta-Alanine metabolism	Unrelated	miRNA expression	Stemness	CNV	Microsatellite instability	0.158686262360576	0.0268146711127968	0.161133003979792	0.00231156223637677	NS	Overexpression	5e-05	No data	No data	Meaningless	Meaningful Risky	NS	0.751	NS	0.699	NS	NS	0.353	NS	0.498	NS	NS	0.422	Risky	0.00325	NS	NS	0.744	NS
BLCA-3700 / BLCA-1908	3.63536818832325	extreme_discordance	0.00055155413893243	0.0882340585264119	159.973522630425	low_dimensional_flat ; strongly_asymmetric_sig_int	BLCA-3700.4.5.0.1.4.3.P.3.0.3.1.3	hsa-miR-153-5p	miRNA	BLCA-1908.4.5.0.1.3.2.P.0.3.3.1.3	ACOX1	Coding gene	BLCA	Lipid metabolism	Fatty acid degradation	Unrelated	miRNA expression	Stemness	CNV	Microsatellite instability	0.158686262360576	0.0268146711127968	0.161133003979792	0.00231156223637677	NS	Overexpression	5e-05	No data	No data	Meaningless	Meaningful Risky	NS	0.751	NS	0.699	NS	NS	0.353	NS	0.498	NS	NS	0.422	Risky	0.00325	NS	NS	0.744	NS
BLCA-3708 / BLCA-1909	3.63536818832325	extreme_discordance	0.00055155413893243	0.0882340585264119	159.973522630425	low_dimensional_flat ; strongly_asymmetric_sig_int	BLCA-3708.4.2.0.1.4.3.P.3.0.3.1.3	hsa-miR-153-5p	miRNA	BLCA-1909.4.2.0.1.3.2.P.0.3.3.1.3	ACOX1	Coding gene	BLCA	Lipid metabolism	Biosynthesis of unsaturated fatty acids	Unrelated	miRNA expression	Stemness	CNV	Microsatellite instability	0.158686262360576	0.0268146711127968	0.161133003979792	0.00231156223637677	NS	Overexpression	5e-05	No data	No data	Meaningless	Meaningful Risky	NS	0.751	NS	0.699	NS	NS	0.353	NS	0.498	NS	NS	0.422	Risky	0.00325	NS	NS	0.744	NS
BLCA-3709 / BLCA-2753	0.0457278566151316	high_concordance	0.00055155413893243	0.00086617970507047	1.57043460275183	low_dimensional_flat ; moderately_asymmetric_sig_int	BLCA-3709.4.3.0.1.4.3.P.3.0.3.1.3	hsa-miR-153-5p	miRNA	BLCA-2753.4.3.0.1.6.3.P.3.0.5.2.3	GDPD1	Coding gene	BLCA	Lipid metabolism	Ether lipid metabolism	Unrelated	miRNA expression	Stemness	Gene expression	Stemness	0.158686262360576	0.0268146711127968	0.15880820073049	0.0276222333910146	Convergent	Overexpression	5e-05	Overexpression	0.019	Meaningless	Meaningless	NS	0.751	NS	0.472	NS	NS	0.353	NS	0.375	NS	NS	0.422	NS	0.521	NS	NS	0.744	NS
BLCA-3710 / BLCA-1911	3.63536818832325	extreme_discordance	0.00055155413893243	0.0882340585264119	159.973522630425	low_dimensional_flat ; strongly_asymmetric_sig_int	BLCA-3710.4.14.0.1.4.3.P.3.0.3.1.3	hsa-miR-153-5p	miRNA	BLCA-1911.4.14.0.1.3.2.P.0.3.3.1.3	ACOX1	Coding gene	BLCA	Lipid metabolism	alpha-Linolenic acid metabolism	Unrelated	miRNA expression	Stemness	CNV	Microsatellite instability	0.158686262360576	0.0268146711127968	0.161133003979792	0.00231156223637677	NS	Overexpression	5e-05	No data	No data	Meaningless	Meaningful Risky	NS	0.751	NS	0.699	NS	NS	0.353	NS	0.498	NS	NS	0.422	Risky	0.00325	NS	NS	0.744	NS
BLCA-3712 / BLCA-1954	2.04604770436476	strong_discordance	0.00055155413893243	0.0921872730256459	167.140932355399	low_dimensional_flat ; strongly_asymmetric_sig_int	BLCA-3712.2.12.0.1.4.3.P.3.0.3.1.3	hsa-miR-153-5p	miRNA	BLCA-1954.2.12.0.1.2.1.P.0.5.5.2.3	ACSS3	Coding gene	BLCA	Carbohydrate metabolism	Propanoate metabolism	Unrelated	miRNA expression	Stemness	Mutation	Tumor mutational burden	0.158686262360576	0.0268146711127968	0.19811970083987	0.00074535643958552	NS	Overexpression	5e-05	No data	No data	Meaningless	Meaningful Protective	NS	0.751	Protective	0.0436	NS	NS	0.353	NS	0.103	NS	NS	0.422	NS	0.306	NS	NS	0.744	Protective
BLCA-3737 / BLCA-1911	3.73751482867136	extreme_discordance	0.0548721435687983	0.0882340585264119	1.60799365192987	low_dimensional_flat ; moderately_asymmetric_sig_int	BLCA-3737.4.14.0.1.4.3.P.3.2.5.1.3	hsa-miR-15a-5p	miRNA	BLCA-1911.4.14.0.1.3.2.P.0.3.3.1.3	ACOX1	Coding gene	BLCA	Lipid metabolism	alpha-Linolenic acid metabolism	Unrelated	miRNA expression	Stemness	CNV	Microsatellite instability	0.407268973379351	1.03875543165573e-16	0.161133003979792	0.00231156223637677	NS	Overexpression	1.6e-08	No data	No data	Meaningful Protective	Meaningful Risky	Protective	0.0402	NS	0.699	NS	NS	0.166	NS	0.498	NS	NS	0.32	Risky	0.00325	NS	NS	0.116	NS
BLCA-3742 / BLCA-8046	2.56552524081627	extreme_discordance	0.0548721435687983	0.0689214549076579	1.25603722444786	low_dimensional_flat ; symmetric_sig_int	BLCA-3742.2.5.0.1.4.3.P.3.2.5.1.3	hsa-miR-15a-5p	miRNA	BLCA-8046.2.5.0.1.6.3.P.3.5.0.1.1	TPI1	Coding gene	BLCA	Carbohydrate metabolism	Fructose and mannose metabolism	Unrelated	miRNA expression	Stemness	Gene expression	Stemness	0.407268973379351	1.03875543165573e-16	0.351041641865561	3.09590104896452e-12	Convergent	Overexpression	1.6e-08	Overexpression	5.5e-09	Meaningful Protective	Meaningful Risky	Protective	0.0402	Risky	0.031	Divergent	NS	0.166	Risky	0.0426	NS	NS	0.32	NS	0.524	NS	NS	0.116	NS
BLCA-3746 / BLCA-1910	3.73751482867136	extreme_discordance	0.0548721435687983	0.0882340585264119	1.60799365192987	low_dimensional_flat ; moderately_asymmetric_sig_int	BLCA-3746.6.6.0.1.4.3.P.3.2.5.1.3	hsa-miR-15a-5p	miRNA	BLCA-1910.6.6.0.1.3.2.P.0.3.3.1.3	ACOX1	Coding gene	BLCA	Metabolism of other amino acids	beta-Alanine metabolism	Unrelated	miRNA expression	Stemness	CNV	Microsatellite instability	0.407268973379351	1.03875543165573e-16	0.161133003979792	0.00231156223637677	NS	Overexpression	1.6e-08	No data	No data	Meaningful Protective	Meaningful Risky	Protective	0.0402	NS	0.699	NS	NS	0.166	NS	0.498	NS	NS	0.32	Risky	0.00325	NS	NS	0.116	NS
BLCA-3747 / BLCA-7733	1.35088749367261	moderate_discordance	0.0548721435687983	0.0733672703761866	1.33705858026485	low_dimensional_flat ; symmetric_sig_int	BLCA-3747.5.12.0.1.4.3.P.3.2.5.1.3	hsa-miR-15a-5p	miRNA	BLCA-7733.5.12.0.1.6.3.P.3.3.6.2.3	PNPO	Coding gene	BLCA	Metabolism of cofactors and vitamins	Vitamin B6 metabolism	Unrelated	miRNA expression	Stemness	Gene expression	Stemness	0.407268973379351	1.03875543165573e-16	0.179542580765888	0.00502339803681639	Convergent	Overexpression	1.6e-08	Overexpression	0.00045	Meaningful Protective	Meaningful Risky	Protective	0.0402	NS	0.247	NS	NS	0.166	NS	0.0624	NS	NS	0.32	NS	0.087	NS	NS	0.116	Risky
BLCA-3752 / BLCA-7610	1.26358126418596	moderate_discordance	0.0672381213967248	0.00016125447045076	416.969037873917	low_dimensional_flat ; strongly_asymmetric_sig_int	BLCA-3752.4.8.0.1.4.2.P.3.3.3.1.3	hsa-miR-15b-3p	miRNA	BLCA-7610.4.8.0.1.6.3.P.1.0.8.1.1	PISD	Coding gene	BLCA	Lipid metabolism	Glycerophospholipid metabolism	Unrelated	miRNA expression	Microsatellite instability	Gene expression	Stemness	0.340927698382957	1.81421403288846e-06	0.176244798629782	0.00740958295331352	NS	Overexpression	3.1e-10	Unchanged	0.12	Meaningful Risky	Meaningless	NS	0.715	NS	0.221	NS	NS	0.258	NS	0.064	NS	NS	0.255	NS	0.213	NS	Risky	0.0163	NS
BLCA-3762 / BLCA-7610	1.36170539676185	moderate_discordance	0.100155387449512	0.00016125447045076	621.101462610859	low_dimensional_flat ; strongly_asymmetric_sig_int	BLCA-3762.4.8.0.1.4.3.P.3.3.3.1.3	hsa-miR-15b-3p	miRNA	BLCA-7610.4.8.0.1.6.3.P.1.0.8.1.1	PISD	Coding gene	BLCA	Lipid metabolism	Glycerophospholipid metabolism	Unrelated	miRNA expression	Stemness	Gene expression	Stemness	0.683695239031318	0.00107870218334875	0.176244798629782	0.00740958295331352	Convergent	Overexpression	3.1e-10	Unchanged	0.12	Meaningful Risky	Meaningless	NS	0.715	NS	0.221	NS	NS	0.258	NS	0.064	NS	NS	0.255	NS	0.213	NS	Risky	0.0163	NS
BLCA-3814 / BLCA-2727	3.31333043158016	extreme_discordance	0.196165011496912	0.0832754826589898	2.35561542525309	intermediate_complexity ; moderately_asymmetric_sig_int	BLCA-3814.2.7.3.1.4.2.P.3.5.5.1.1	hsa-miR-17-3p	miRNA	BLCA-2727.2.7.3.1.6.3.P.3.5.3.1.1	GAPDH	Coding gene	BLCA	Carbohydrate metabolism	Glycolysis / Gluconeogenesis	Autophagy_dependent_cell_death	miRNA expression	Microsatellite instability	Gene expression	Stemness	0.21287289737986	0.00061484648653144	0.306014167949055	3.35344390155069e-09	NS	Overexpression	5.4e-10	Overexpression	6.4e-07	Meaningful Protective	Meaningful Risky	Protective	0.00372	Risky	0.0261	Divergent	Protective	0.00966	Risky	0.0134	Divergent	NS	0.855	NS	0.337	NS	NS	0.214	NS
BLCA-3866 / BLCA-2727	3.10995991134662	extreme_discordance	0.204711301693481	0.0832754826589898	2.45824215191602	intermediate_complexity ; moderately_asymmetric_sig_int	BLCA-3866.2.7.3.1.4.3.P.3.5.5.1.1	hsa-miR-17-3p	miRNA	BLCA-2727.2.7.3.1.6.3.P.3.5.3.1.1	GAPDH	Coding gene	BLCA	Carbohydrate metabolism	Glycolysis / Gluconeogenesis	Autophagy_dependent_cell_death	miRNA expression	Stemness	Gene expression	Stemness	0.638008312212565	9.20456217840426e-48	0.306014167949055	3.35344390155069e-09	Convergent	Overexpression	5.4e-10	Overexpression	6.4e-07	Meaningful Protective	Meaningful Risky	Protective	0.00372	Risky	0.0261	Divergent	Protective	0.00966	Risky	0.0134	Divergent	NS	0.855	NS	0.337	NS	NS	0.214	NS
BLCA-3998 / BLCA-7255	0.0655625327739925	high_concordance	0.00125899646570489	0.00156515533239374	1.2431769071865	low_dimensional_flat ; symmetric_sig_int	BLCA-3998.4.8.0.1.4.3.P.3.0.11.1.3	hsa-miR-181a-5p	miRNA	BLCA-7255.4.8.0.1.6.3.P.3.0.5.2.1	LCLAT1	Coding gene	BLCA	Lipid metabolism	Glycerophospholipid metabolism	Unrelated	miRNA expression	Stemness	Gene expression	Stemness	0.25389742875897	3.30646496435987e-06	0.2598727465464	1.5239726172548e-06	Convergent	Overexpression	5.9e-07	Overexpression	1.4e-05	Meaningless	Meaningless	NS	0.0515	NS	0.195	NS	NS	0.179	NS	0.0689	NS	NS	0.395	NS	0.383	NS	NS	0.219	NS
BLCA-4003 / BLCA-7556	1.80048535081977	strong_discordance	0.00125899646570489	0.375485361024031	298.241791182316	intermediate_complexity ; strongly_asymmetric_sig_int	BLCA-4003.2.5.0.1.4.3.P.3.0.11.1.3	hsa-miR-181a-5p	miRNA	BLCA-7556.2.5.0.1.6.3.P.1.6.0.2.3	PFKFB2	Coding gene	BLCA	Carbohydrate metabolism	Fructose and mannose metabolism	Unrelated	miRNA expression	Stemness	Gene expression	Stemness	0.25389742875897	3.30646496435987e-06	0.164684323726048	0.01708006462564	Convergent	Overexpression	5.9e-07	Unchanged	0.71	Meaningless	Meaningful Risky	NS	0.0515	NS	0.14	NS	NS	0.179	NS	0.098	NS	NS	0.395	Risky	0.0414	NS	NS	0.219	Risky
BLCA-4007 / BLCA-2366	1.752775015361	strong_discordance	0.00125899646570489	0.090633235218071	71.9884746994323	low_dimensional_flat ; strongly_asymmetric_sig_int	BLCA-4007.5.7.0.1.4.3.P.3.0.11.1.3	hsa-miR-181a-5p	miRNA	BLCA-2366.5.7.0.1.6.3.P.3.6.0.2.1	CPOX	Coding gene	BLCA	Metabolism of cofactors and vitamins	Porphyrin metabolism	Unrelated	miRNA expression	Stemness	Gene expression	Stemness	0.25389742875897	3.30646496435987e-06	0.28440277299511	7.8559373427208e-08	Convergent	Overexpression	5.9e-07	Overexpression	0.00027	Meaningless	Meaningful Risky	NS	0.0515	NS	0.0862	NS	NS	0.179	Risky	0.0374	NS	NS	0.395	NS	0.0552	NS	NS	0.219	Risky
BLCA-4011 / BLCA-2856	4.36268339263289	extreme_discordance	0.00125899646570489	0.303954751481749	241.426215054202	intermediate_complexity ; strongly_asymmetric_sig_int	BLCA-4011.6.2.0.1.4.3.P.3.0.11.1.3	hsa-miR-181a-5p	miRNA	BLCA-2856.6.2.0.1.7.3.P.0.8.8.1.1	GSTM2	Coding gene	BLCA	Metabolism of other amino acids	Glutathione metabolism	Unrelated	miRNA expression	Stemness	Methylation	Stemness	0.25389742875897	3.30646496435987e-06	0.190062582924628	0.00213137650257833	Convergent	Overexpression	5.9e-07	No data	No data	Meaningless	Meaningful Protective	NS	0.0515	Protective	0.00042	NS	NS	0.179	Protective	0.000419	NS	NS	0.395	NS	0.375	NS	NS	0.219	Protective
BLCA-4013 / BLCA-8147	0.279458911729343	high_concordance	0.00125899646570489	0.0023455510548934	1.86303227910983	low_dimensional_flat ; moderately_asymmetric_sig_int	BLCA-4013.4.1.0.1.4.3.P.3.0.11.1.3	hsa-miR-181a-5p	miRNA	BLCA-8147.4.1.0.1.7.3.P.0.0.5.2.3	ZADH2	Coding gene	BLCA	Lipid metabolism	Arachidonic acid metabolism	Unrelated	miRNA expression	Stemness	Methylation	Stemness	0.25389742875897	3.30646496435987e-06	0.383437365477752	1.07092964408966e-14	Convergent	Overexpression	5.9e-07	No data	No data	Meaningless	Meaningless	NS	0.0515	NS	0.0658	NS	NS	0.179	NS	0.214	NS	NS	0.395	NS	0.383	NS	NS	0.219	NS
BLCA-4015 / BLCA-7256	0.0655625327739925	high_concordance	0.00125899646570489	0.00156515533239374	1.2431769071865	low_dimensional_flat ; symmetric_sig_int	BLCA-4015.4.7.0.1.4.3.P.3.0.11.1.3	hsa-miR-181a-5p	miRNA	BLCA-7256.4.7.0.1.6.3.P.3.0.5.2.1	LCLAT1	Coding gene	BLCA	Lipid metabolism	Glycerolipid metabolism	Unrelated	miRNA expression	Stemness	Gene expression	Stemness	0.25389742875897	3.30646496435987e-06	0.2598727465464	1.5239726172548e-06	Convergent	Overexpression	5.9e-07	Overexpression	1.4e-05	Meaningless	Meaningless	NS	0.0515	NS	0.195	NS	NS	0.179	NS	0.0689	NS	NS	0.395	NS	0.383	NS	NS	0.219	NS
BLCA-4016 / BLCA-8011	1.99073149271731	strong_discordance	0.00125899646570489	0.0985409339880863	78.2694286063107	low_dimensional_flat ; strongly_asymmetric_sig_int	BLCA-4016.1.7.0.1.4.3.P.3.0.11.1.3	hsa-miR-181a-5p	miRNA	BLCA-8011.1.7.0.1.6.3.P.3.5.0.1.3	SUV39H2	Coding gene	BLCA	Amino acid metabolism	Lysine degradation	Unrelated	miRNA expression	Stemness	Gene expression	Stemness	0.25389742875897	3.30646496435987e-06	0.410236405938487	3.80825110829978e-17	Convergent	Overexpression	5.9e-07	Overexpression	2.6e-07	Meaningless	Meaningful Risky	NS	0.0515	Risky	0.0388	NS	NS	0.179	NS	0.172	NS	NS	0.395	NS	0.483	NS	NS	0.219	Risky
BLCA-4039 / BLCA-8011	1.96765115748116	strong_discordance	0.00017098587632065	0.0985409339880863	576.310371994061	low_dimensional_flat ; strongly_asymmetric_sig_int	BLCA-4039.1.7.0.1.4.3.P.3.0.5.2.2	hsa-miR-181c-5p	miRNA	BLCA-8011.1.7.0.1.6.3.P.3.5.0.1.3	SUV39H2	Coding gene	BLCA	Amino acid metabolism	Lysine degradation	Unrelated	miRNA expression	Stemness	Gene expression	Stemness	0.190827075729329	0.0019485441234439	0.410236405938487	3.80825110829978e-17	Convergent	Overexpression	4.1e-06	Overexpression	2.6e-07	Meaningless	Meaningful Risky	NS	0.33	Risky	0.0388	NS	NS	0.501	NS	0.172	NS	NS	0.737	NS	0.483	NS	NS	0.239	Risky
BLCA-4041 / BLCA-2366	1.75451882386315	strong_discordance	0.00017098587632065	0.090633235218071	530.062699729098	low_dimensional_flat ; strongly_asymmetric_sig_int	BLCA-4041.5.7.0.1.4.3.P.3.0.5.2.2	hsa-miR-181c-5p	miRNA	BLCA-2366.5.7.0.1.6.3.P.3.6.0.2.1	CPOX	Coding gene	BLCA	Metabolism of cofactors and vitamins	Porphyrin metabolism	Unrelated	miRNA expression	Stemness	Gene expression	Stemness	0.190827075729329	0.0019485441234439	0.28440277299511	7.8559373427208e-08	Convergent	Overexpression	4.1e-06	Overexpression	0.00027	Meaningless	Meaningful Risky	NS	0.33	NS	0.0862	NS	NS	0.501	Risky	0.0374	NS	NS	0.737	NS	0.0552	NS	NS	0.239	Risky
BLCA-4053 / BLCA-7256	0.100260632506044	high_concordance	0.00017098587632065	0.00156515533239374	9.15371120746005	low_dimensional_flat ; strongly_asymmetric_sig_int	BLCA-4053.4.7.0.1.4.3.P.3.0.5.2.2	hsa-miR-181c-5p	miRNA	BLCA-7256.4.7.0.1.6.3.P.3.0.5.2.1	LCLAT1	Coding gene	BLCA	Lipid metabolism	Glycerolipid metabolism	Unrelated	miRNA expression	Stemness	Gene expression	Stemness	0.190827075729329	0.0019485441234439	0.2598727465464	1.5239726172548e-06	Convergent	Overexpression	4.1e-06	Overexpression	1.4e-05	Meaningless	Meaningless	NS	0.33	NS	0.195	NS	NS	0.501	NS	0.0689	NS	NS	0.737	NS	0.383	NS	NS	0.239	NS
BLCA-4054 / BLCA-8147	0.185300500587529	high_concordance	0.00017098587632065	0.0023455510548934	13.7178058525416	low_dimensional_flat ; strongly_asymmetric_sig_int	BLCA-4054.4.1.0.1.4.3.P.3.0.5.2.2	hsa-miR-181c-5p	miRNA	BLCA-8147.4.1.0.1.7.3.P.0.0.5.2.3	ZADH2	Coding gene	BLCA	Lipid metabolism	Arachidonic acid metabolism	Unrelated	miRNA expression	Stemness	Methylation	Stemness	0.190827075729329	0.0019485441234439	0.383437365477752	1.07092964408966e-14	Convergent	Overexpression	4.1e-06	No data	No data	Meaningless	Meaningless	NS	0.33	NS	0.0658	NS	NS	0.501	NS	0.214	NS	NS	0.737	NS	0.383	NS	NS	0.239	NS
BLCA-4056 / BLCA-7255	0.100260632506044	high_concordance	0.00017098587632065	0.00156515533239374	9.15371120746005	low_dimensional_flat ; strongly_asymmetric_sig_int	BLCA-4056.4.8.0.1.4.3.P.3.0.5.2.2	hsa-miR-181c-5p	miRNA	BLCA-7255.4.8.0.1.6.3.P.3.0.5.2.1	LCLAT1	Coding gene	BLCA	Lipid metabolism	Glycerophospholipid metabolism	Unrelated	miRNA expression	Stemness	Gene expression	Stemness	0.190827075729329	0.0019485441234439	0.2598727465464	1.5239726172548e-06	Convergent	Overexpression	4.1e-06	Overexpression	1.4e-05	Meaningless	Meaningless	NS	0.33	NS	0.195	NS	NS	0.501	NS	0.0689	NS	NS	0.737	NS	0.383	NS	NS	0.239	NS
BLCA-4279 / BLCA-7840	2.50024270449608	extreme_discordance	0.0705635391082443	0.170206412632657	2.4121014164491	intermediate_complexity ; moderately_asymmetric_sig_int	BLCA-4279.4.2.3.1.4.2.P.3.2.2.1.3	hsa-miR-192-5p	miRNA	BLCA-7840.4.2.3.1.6.3.P.3.5.5.2.3	SCD	Coding gene	BLCA	Lipid metabolism	Biosynthesis of unsaturated fatty acids	Autophagy_dependent_cell_death	miRNA expression	Microsatellite instability	Gene expression	Stemness	0.180256206185326	1.0431432237927e-07	0.292333439038756	2.59195740344496e-08	NS	Overexpression	1.1e-10	Overexpression	5.8e-07	Meaningful Protective	Meaningful Risky	Protective	0.0152	Risky	0.00298	Divergent	NS	0.092	NS	0.0666	NS	NS	0.732	NS	0.362	NS	NS	0.465	Risky
BLCA-4297 / BLCA-7905	0.6586767911505	moderate_discordance	0.0705635391082443	8.55679369263908e-05	824.649297890004	low_dimensional_flat ; strongly_asymmetric_sig_int	BLCA-4297.5.4.3.1.4.2.P.3.2.2.1.3	hsa-miR-192-5p	miRNA	BLCA-7905.5.4.3.1.2.1.P.0.0.6.4.3	SIRT1	Coding gene	BLCA	Metabolism of cofactors and vitamins	Nicotinate and nicotinamide metabolism	Autophagy_dependent_cell_death	miRNA expression	Microsatellite instability	Mutation	Tumor mutational burden	0.180256206185326	1.0431432237927e-07	0.144027864169501	0.041379159286752	NS	Overexpression	1.1e-10	No data	No data	Meaningful Protective	Meaningless	Protective	0.0152	NS	0.109	NS	NS	0.092	NS	0.995	NS	NS	0.732	NS	0.997	NS	NS	0.465	NS
BLCA-4309 / BLCA-7840	2.38975895408329	strong_discordance	0.0891901498597326	0.170206412632657	1.90835437433772	intermediate_complexity ; moderately_asymmetric_sig_int	BLCA-4309.4.2.3.1.4.3.P.3.2.2.1.3	hsa-miR-192-5p	miRNA	BLCA-7840.4.2.3.1.6.3.P.3.5.5.2.3	SCD	Coding gene	BLCA	Lipid metabolism	Biosynthesis of unsaturated fatty acids	Autophagy_dependent_cell_death	miRNA expression	Stemness	Gene expression	Stemness	0.546288771698436	1.77324809567045e-32	0.292333439038756	2.59195740344496e-08	Convergent	Overexpression	1.1e-10	Overexpression	5.8e-07	Meaningful Protective	Meaningful Risky	Protective	0.0152	Risky	0.00298	Divergent	NS	0.092	NS	0.0666	NS	NS	0.732	NS	0.362	NS	NS	0.465	Risky
BLCA-4314 / BLCA-7905	0.545917939864782	moderate_discordance	0.0891901498597326	8.55679369263908e-05	1042.33142767551	low_dimensional_flat ; strongly_asymmetric_sig_int	BLCA-4314.5.4.3.1.4.3.P.3.2.2.1.3	hsa-miR-192-5p	miRNA	BLCA-7905.5.4.3.1.2.1.P.0.0.6.4.3	SIRT1	Coding gene	BLCA	Metabolism of cofactors and vitamins	Nicotinate and nicotinamide metabolism	Autophagy_dependent_cell_death	miRNA expression	Stemness	Mutation	Tumor mutational burden	0.546288771698436	1.77324809567045e-32	0.144027864169501	0.041379159286752	NS	Overexpression	1.1e-10	No data	No data	Meaningful Protective	Meaningless	Protective	0.0152	NS	0.109	NS	NS	0.092	NS	0.995	NS	NS	0.732	NS	0.997	NS	NS	0.465	NS
BLCA-4356 / BLCA-1867	0.500804976717046	moderate_discordance	0.0523221878192068	0.0483467646172901	1.08222728518415	low_dimensional_flat ; symmetric_sig_int	BLCA-4356.2.12.0.1.4.3.P.3.3.0.1.1	hsa-miR-193b-3p	miRNA	BLCA-1867.2.12.0.1.6.2.P.1.3.0.2.1	ACACA	Coding gene	BLCA	Carbohydrate metabolism	Propanoate metabolism	Unrelated	miRNA expression	Stemness	Gene expression	Microsatellite instability	0.357665568259895	1.3867375962096e-12	0.168597931784237	0.0456053995426797	NS	Overexpression	2.2e-09	Unchanged	0.28	Meaningful Risky	Meaningful Risky	NS	0.129	NS	0.163	NS	Risky	0.043	NS	0.0886	NS	NS	0.947	NS	0.0902	NS	NS	0.104	Risky
BLCA-4360 / BLCA-2897	0.841257543618355	moderate_discordance	0.0523221878192068	0.103125835775553	1.97097713367591	low_dimensional_flat ; moderately_asymmetric_sig_int	BLCA-4360.4.6.0.1.4.3.P.3.3.0.1.1	hsa-miR-193b-3p	miRNA	BLCA-2897.4.6.0.1.6.3.P.3.5.0.2.1	HACD2	Coding gene	BLCA	Lipid metabolism	Fatty acid elongation	Unrelated	miRNA expression	Stemness	Gene expression	Stemness	0.357665568259895	1.3867375962096e-12	0.176807058360241	0.00733967706123318	Convergent	Overexpression	2.2e-09	Overexpression	2e-04	Meaningful Risky	Meaningful Risky	NS	0.129	Risky	0.0302	NS	Risky	0.043	NS	0.0778	NS	NS	0.947	NS	0.381	NS	NS	0.104	Risky
BLCA-4360 / BLCA-8022	1.11573000826817	moderate_discordance	0.0523221878192068	0.090245067243154	1.72479536893574	low_dimensional_flat ; moderately_asymmetric_sig_int	BLCA-4360.4.6.0.1.4.3.P.3.3.0.1.1	hsa-miR-193b-3p	miRNA	BLCA-8022.4.6.0.1.6.3.P.3.5.0.1.1	TECR	Coding gene	BLCA	Lipid metabolism	Fatty acid elongation	Unrelated	miRNA expression	Stemness	Gene expression	Stemness	0.357665568259895	1.3867375962096e-12	0.321728284437483	3.72481058977873e-10	Convergent	Overexpression	2.2e-09	Overexpression	6.5e-08	Meaningful Risky	Meaningful Risky	NS	0.129	Risky	0.00648	NS	Risky	0.043	Risky	0.0118	Convergent	NS	0.947	NS	0.706	NS	NS	0.104	NS
BLCA-4368 / BLCA-8045	1.05258992735122	moderate_discordance	0.0523221878192068	0.0689214549076579	1.31725101300825	low_dimensional_flat ; symmetric_sig_int	BLCA-4368.2.9.0.1.4.3.P.3.3.0.1.1	hsa-miR-193b-3p	miRNA	BLCA-8045.2.9.0.1.6.3.P.3.5.0.1.1	TPI1	Coding gene	BLCA	Carbohydrate metabolism	Inositol phosphate metabolism	Unrelated	miRNA expression	Stemness	Gene expression	Stemness	0.357665568259895	1.3867375962096e-12	0.351041641865561	3.09590104896452e-12	Convergent	Overexpression	2.2e-09	Overexpression	5.5e-09	Meaningful Risky	Meaningful Risky	NS	0.129	Risky	0.031	NS	Risky	0.043	Risky	0.0426	Convergent	NS	0.947	NS	0.524	NS	NS	0.104	NS
BLCA-4373 / BLCA-7337	0.673163919915649	moderate_discordance	0.0523221878192068	0.0534131451242774	1.02085075855085	low_dimensional_flat ; symmetric_sig_int	BLCA-4373.2.8.0.1.4.3.P.3.3.0.1.1	hsa-miR-193b-3p	miRNA	BLCA-7337.2.8.0.1.6.3.P.3.3.0.2.3	MDH2	Coding gene	BLCA	Carbohydrate metabolism	Glyoxylate and dicarboxylate metabolism	Unrelated	miRNA expression	Stemness	Gene expression	Stemness	0.357665568259895	1.3867375962096e-12	0.309013583031522	2.07923592355764e-09	Convergent	Overexpression	2.2e-09	Overexpression	0.0022	Meaningful Risky	Meaningful Risky	NS	0.129	NS	0.109	NS	Risky	0.043	NS	0.0768	NS	NS	0.947	NS	0.667	NS	NS	0.104	Risky
BLCA-4374 / BLCA-7378	2.73465576917984	extreme_discordance	0.0523221878192068	0.116379139359499	2.224278918948	intermediate_complexity ; moderately_asymmetric_sig_int	BLCA-4374.3.3.0.1.4.3.P.3.3.0.1.1	hsa-miR-193b-3p	miRNA	BLCA-7378.3.3.0.1.6.3.P.3.6.3.2.3	MPST	Coding gene	BLCA	Energy metabolism	Sulfur metabolism	Unrelated	miRNA expression	Stemness	Gene expression	Stemness	0.357665568259895	1.3867375962096e-12	0.159368499632714	0.0254812059557625	Convergent	Overexpression	2.2e-09	Overexpression	0.019	Meaningful Risky	Meaningful Protective	NS	0.129	NS	0.107	NS	Risky	0.043	Protective	0.0346	Divergent	NS	0.947	NS	0.443	NS	NS	0.104	Protective
BLCA-4375 / BLCA-1868	0.500804976717046	moderate_discordance	0.0523221878192068	0.0483467646172901	1.08222728518415	low_dimensional_flat ; symmetric_sig_int	BLCA-4375.4.4.0.1.4.3.P.3.3.0.1.1	hsa-miR-193b-3p	miRNA	BLCA-1868.4.4.0.1.6.2.P.1.3.0.2.1	ACACA	Coding gene	BLCA	Lipid metabolism	Fatty acid biosynthesis	Unrelated	miRNA expression	Stemness	Gene expression	Microsatellite instability	0.357665568259895	1.3867375962096e-12	0.168597931784237	0.0456053995426797	NS	Overexpression	2.2e-09	Unchanged	0.28	Meaningful Risky	Meaningful Risky	NS	0.129	NS	0.163	NS	Risky	0.043	NS	0.0886	NS	NS	0.947	NS	0.0902	NS	NS	0.104	Risky
BLCA-4378 / BLCA-8071	2.02313038210209	strong_discordance	0.0523221878192068	0.0473796474601904	1.10431779517079	low_dimensional_flat ; symmetric_sig_int	BLCA-4378.5.5.0.1.4.3.P.3.3.0.1.1	hsa-miR-193b-3p	miRNA	BLCA-8071.5.5.0.1.3.2.P.0.3.0.1.1	TYMS	Coding gene	BLCA	Metabolism of cofactors and vitamins	One carbon pool by folate	Unrelated	miRNA expression	Stemness	CNV	Microsatellite instability	0.357665568259895	1.3867375962096e-12	0.172091049059518	7.97654840789519e-06	NS	Overexpression	2.2e-09	No data	No data	Meaningful Risky	Meaningful Protective	NS	0.129	NS	0.606	NS	Risky	0.043	Protective	0.0456	Divergent	NS	0.947	NS	0.192	NS	NS	0.104	NS
BLCA-4382 / BLCA-8047	1.05258992735122	moderate_discordance	0.0523221878192068	0.0689214549076579	1.31725101300825	low_dimensional_flat ; symmetric_sig_int	BLCA-4382.2.7.0.1.4.3.P.3.3.0.1.1	hsa-miR-193b-3p	miRNA	BLCA-8047.2.7.0.1.6.3.P.3.5.0.1.1	TPI1	Coding gene	BLCA	Carbohydrate metabolism	Glycolysis / Gluconeogenesis	Unrelated	miRNA expression	Stemness	Gene expression	Stemness	0.357665568259895	1.3867375962096e-12	0.351041641865561	3.09590104896452e-12	Convergent	Overexpression	2.2e-09	Overexpression	5.5e-09	Meaningful Risky	Meaningful Risky	NS	0.129	Risky	0.031	NS	Risky	0.043	Risky	0.0426	Convergent	NS	0.947	NS	0.524	NS	NS	0.104	NS
BLCA-4383 / BLCA-7338	0.673163919915649	moderate_discordance	0.0523221878192068	0.0534131451242774	1.02085075855085	low_dimensional_flat ; symmetric_sig_int	BLCA-4383.1.4.0.1.4.3.P.3.3.0.1.1	hsa-miR-193b-3p	miRNA	BLCA-7338.1.4.0.1.6.3.P.3.3.0.2.3	MDH2	Coding gene	BLCA	Amino acid metabolism	Cysteine and methionine metabolism	Unrelated	miRNA expression	Stemness	Gene expression	Stemness	0.357665568259895	1.3867375962096e-12	0.309013583031522	2.07923592355764e-09	Convergent	Overexpression	2.2e-09	Overexpression	0.0022	Meaningful Risky	Meaningful Risky	NS	0.129	NS	0.109	NS	Risky	0.043	NS	0.0768	NS	NS	0.947	NS	0.667	NS	NS	0.104	Risky
BLCA-4383 / BLCA-7379	2.73465576917984	extreme_discordance	0.0523221878192068	0.116379139359499	2.224278918948	intermediate_complexity ; moderately_asymmetric_sig_int	BLCA-4383.1.4.0.1.4.3.P.3.3.0.1.1	hsa-miR-193b-3p	miRNA	BLCA-7379.1.4.0.1.6.3.P.3.6.3.2.3	MPST	Coding gene	BLCA	Amino acid metabolism	Cysteine and methionine metabolism	Unrelated	miRNA expression	Stemness	Gene expression	Stemness	0.357665568259895	1.3867375962096e-12	0.159368499632714	0.0254812059557625	Convergent	Overexpression	2.2e-09	Overexpression	0.019	Meaningful Risky	Meaningful Protective	NS	0.129	NS	0.107	NS	Risky	0.043	Protective	0.0346	Divergent	NS	0.947	NS	0.443	NS	NS	0.104	Protective
BLCA-4383 / BLCA-2547	1.26548060456656	moderate_discordance	0.0523221878192068	0.00193786047785355	26.9999767357663	low_dimensional_flat ; strongly_asymmetric_sig_int	BLCA-4383.1.4.0.1.4.3.P.3.3.0.1.1	hsa-miR-193b-3p	miRNA	BLCA-2547.1.4.0.1.2.1.P.0.0.8.1.1	DNMT3A	Coding gene	BLCA	Amino acid metabolism	Cysteine and methionine metabolism	Unrelated	miRNA expression	Stemness	Mutation	Tumor mutational burden	0.357665568259895	1.3867375962096e-12	0.37716527899804	9.0527078735479e-14	NS	Overexpression	2.2e-09	No data	No data	Meaningful Risky	Meaningless	NS	0.129	NS	0.994	NS	Risky	0.043	NS	0.995	NS	NS	0.947	NS	0.545	NS	NS	0.104	NS
BLCA-4385 / BLCA-8072	2.02313038210209	strong_discordance	0.0523221878192068	0.0473796474601904	1.10431779517079	low_dimensional_flat ; symmetric_sig_int	BLCA-4385.7.2.0.1.4.3.P.3.3.0.1.1	hsa-miR-193b-3p	miRNA	BLCA-8072.7.2.0.1.3.2.P.0.3.0.1.1	TYMS	Coding gene	BLCA	Nucleotide metabolism	Pyrimidine metabolism	Unrelated	miRNA expression	Stemness	CNV	Microsatellite instability	0.357665568259895	1.3867375962096e-12	0.172091049059518	7.97654840789519e-06	NS	Overexpression	2.2e-09	No data	No data	Meaningful Risky	Meaningful Protective	NS	0.129	NS	0.606	NS	Risky	0.043	Protective	0.0456	Divergent	NS	0.947	NS	0.192	NS	NS	0.104	NS
BLCA-4385 / BLCA-7470	1.27514159435464	moderate_discordance	0.0523221878192068	0.0835249357617602	1.59635785969751	low_dimensional_flat ; moderately_asymmetric_sig_int	BLCA-4385.7.2.0.1.4.3.P.3.3.0.1.1	hsa-miR-193b-3p	miRNA	BLCA-7470.7.2.0.1.6.2.P.1.5.5.1.3	NT5C3B	Coding gene	BLCA	Nucleotide metabolism	Pyrimidine metabolism	Unrelated	miRNA expression	Stemness	Gene expression	Microsatellite instability	0.357665568259895	1.3867375962096e-12	0.179879952492393	0.00025382267145987	NS	Overexpression	2.2e-09	Unchanged	0.52	Meaningful Risky	Meaningful Risky	NS	0.129	Risky	0.015	NS	Risky	0.043	Risky	0.00506	Convergent	NS	0.947	NS	0.323	NS	NS	0.104	NS
BLCA-4386 / BLCA-2896	0.841257543618355	moderate_discordance	0.0523221878192068	0.103125835775553	1.97097713367591	low_dimensional_flat ; moderately_asymmetric_sig_int	BLCA-4386.4.2.0.1.4.3.P.3.3.0.1.1	hsa-miR-193b-3p	miRNA	BLCA-2896.4.2.0.1.6.3.P.3.5.0.2.1	HACD2	Coding gene	BLCA	Lipid metabolism	Biosynthesis of unsaturated fatty acids	Unrelated	miRNA expression	Stemness	Gene expression	Stemness	0.357665568259895	1.3867375962096e-12	0.176807058360241	0.00733967706123318	Convergent	Overexpression	2.2e-09	Overexpression	2e-04	Meaningful Risky	Meaningful Risky	NS	0.129	Risky	0.0302	NS	Risky	0.043	NS	0.0778	NS	NS	0.947	NS	0.381	NS	NS	0.104	Risky
BLCA-4386 / BLCA-8021	1.11573000826817	moderate_discordance	0.0523221878192068	0.090245067243154	1.72479536893574	low_dimensional_flat ; moderately_asymmetric_sig_int	BLCA-4386.4.2.0.1.4.3.P.3.3.0.1.1	hsa-miR-193b-3p	miRNA	BLCA-8021.4.2.0.1.6.3.P.3.5.0.1.1	TECR	Coding gene	BLCA	Lipid metabolism	Biosynthesis of unsaturated fatty acids	Unrelated	miRNA expression	Stemness	Gene expression	Stemness	0.357665568259895	1.3867375962096e-12	0.321728284437483	3.72481058977873e-10	Convergent	Overexpression	2.2e-09	Overexpression	6.5e-08	Meaningful Risky	Meaningful Risky	NS	0.129	Risky	0.00648	NS	Risky	0.043	Risky	0.0118	Convergent	NS	0.947	NS	0.706	NS	NS	0.104	NS
BLCA-4389 / BLCA-1866	0.500804976717046	moderate_discordance	0.0523221878192068	0.0483467646172901	1.08222728518415	low_dimensional_flat ; symmetric_sig_int	BLCA-4389.2.13.0.1.4.3.P.3.3.0.1.1	hsa-miR-193b-3p	miRNA	BLCA-1866.2.13.0.1.6.2.P.1.3.0.2.1	ACACA	Coding gene	BLCA	Carbohydrate metabolism	Pyruvate metabolism	Unrelated	miRNA expression	Stemness	Gene expression	Microsatellite instability	0.357665568259895	1.3867375962096e-12	0.168597931784237	0.0456053995426797	NS	Overexpression	2.2e-09	Unchanged	0.28	Meaningful Risky	Meaningful Risky	NS	0.129	NS	0.163	NS	Risky	0.043	NS	0.0886	NS	NS	0.947	NS	0.0902	NS	NS	0.104	Risky
BLCA-4389 / BLCA-7336	0.673163919915649	moderate_discordance	0.0523221878192068	0.0534131451242774	1.02085075855085	low_dimensional_flat ; symmetric_sig_int	BLCA-4389.2.13.0.1.4.3.P.3.3.0.1.1	hsa-miR-193b-3p	miRNA	BLCA-7336.2.13.0.1.6.3.P.3.3.0.2.3	MDH2	Coding gene	BLCA	Carbohydrate metabolism	Pyruvate metabolism	Unrelated	miRNA expression	Stemness	Gene expression	Stemness	0.357665568259895	1.3867375962096e-12	0.309013583031522	2.07923592355764e-09	Convergent	Overexpression	2.2e-09	Overexpression	0.0022	Meaningful Risky	Meaningful Risky	NS	0.129	NS	0.109	NS	Risky	0.043	NS	0.0768	NS	NS	0.947	NS	0.667	NS	NS	0.104	Risky
BLCA-4390 / BLCA-7335	0.673163919915649	moderate_discordance	0.0523221878192068	0.0534131451242774	1.02085075855085	low_dimensional_flat ; symmetric_sig_int	BLCA-4390.2.4.0.1.4.3.P.3.3.0.1.1	hsa-miR-193b-3p	miRNA	BLCA-7335.2.4.0.1.6.3.P.3.3.0.2.3	MDH2	Coding gene	BLCA	Carbohydrate metabolism	Citrate cycle (TCA cycle)	Unrelated	miRNA expression	Stemness	Gene expression	Stemness	0.357665568259895	1.3867375962096e-12	0.309013583031522	2.07923592355764e-09	Convergent	Overexpression	2.2e-09	Overexpression	0.0022	Meaningful Risky	Meaningful Risky	NS	0.129	NS	0.109	NS	Risky	0.043	NS	0.0768	NS	NS	0.947	NS	0.667	NS	NS	0.104	Risky
BLCA-4394 / BLCA-8046	1.05258992735122	moderate_discordance	0.0523221878192068	0.0689214549076579	1.31725101300825	low_dimensional_flat ; symmetric_sig_int	BLCA-4394.2.5.0.1.4.3.P.3.3.0.1.1	hsa-miR-193b-3p	miRNA	BLCA-8046.2.5.0.1.6.3.P.3.5.0.1.1	TPI1	Coding gene	BLCA	Carbohydrate metabolism	Fructose and mannose metabolism	Unrelated	miRNA expression	Stemness	Gene expression	Stemness	0.357665568259895	1.3867375962096e-12	0.351041641865561	3.09590104896452e-12	Convergent	Overexpression	2.2e-09	Overexpression	5.5e-09	Meaningful Risky	Meaningful Risky	NS	0.129	Risky	0.031	NS	Risky	0.043	Risky	0.0426	Convergent	NS	0.947	NS	0.524	NS	NS	0.104	NS
BLCA-4416 / BLCA-7524	2.40263562036468	strong_discordance	0.0831226625727641	0.00013049013966076	637.003399558465	low_dimensional_flat ; strongly_asymmetric_sig_int	BLCA-4416.4.8.0.1.4.3.P.3.5.0.1.1	hsa-miR-193b-5p	miRNA	BLCA-7524.4.8.0.1.3.2.P.0.0.3.2.3	PCYT1A	Coding gene	BLCA	Lipid metabolism	Glycerophospholipid metabolism	Unrelated	miRNA expression	Stemness	CNV	Microsatellite instability	0.274563175034863	3.5406422439657e-07	0.177814757601304	0.0195621669303046	NS	Overexpression	9.8e-08	No data	No data	Meaningful Risky	Meaningless	Risky	0.0115	NS	0.9	NS	Risky	0.0133	NS	0.633	NS	NS	0.915	NS	0.0586	NS	NS	0.064	NS
BLCA-4421 / BLCA-7525	2.40263562036468	strong_discordance	0.0831226625727641	0.00013049013966076	637.003399558465	low_dimensional_flat ; strongly_asymmetric_sig_int	BLCA-4421.6.3.0.1.4.3.P.3.5.0.1.1	hsa-miR-193b-5p	miRNA	BLCA-7525.6.3.0.1.3.2.P.0.0.3.2.3	PCYT1A	Coding gene	BLCA	Metabolism of other amino acids	Phosphonate and phosphinate metabolism	Unrelated	miRNA expression	Stemness	CNV	Microsatellite instability	0.274563175034863	3.5406422439657e-07	0.177814757601304	0.0195621669303046	NS	Overexpression	9.8e-08	No data	No data	Meaningful Risky	Meaningless	Risky	0.0115	NS	0.9	NS	Risky	0.0133	NS	0.633	NS	NS	0.915	NS	0.0586	NS	NS	0.064	NS
BLCA-4424 / BLCA-2790	3.79385353845007	extreme_discordance	0.0831226625727641	0.0670337880031448	1.24001141885141	low_dimensional_flat ; symmetric_sig_int	BLCA-4424.7.1.0.1.4.3.P.3.5.0.1.1	hsa-miR-193b-5p	miRNA	BLCA-2790.7.1.0.1.3.3.P.0.3.3.1.3	GMPS	Coding gene	BLCA	Nucleotide metabolism	Purine metabolism	Unrelated	miRNA expression	Stemness	CNV	Stemness	0.274563175034863	3.5406422439657e-07	0.173650812818906	0.00020201661888249	Convergent	Overexpression	9.8e-08	No data	No data	Meaningful Risky	Meaningful Risky	Risky	0.0115	NS	0.952	NS	Risky	0.0133	NS	0.731	NS	NS	0.915	Risky	0.0236	NS	NS	0.064	NS
BLCA-4426 / BLCA-2753	2.28300504309466	strong_discordance	0.0831226625727641	0.00086617970507047	95.9646850257254	low_dimensional_flat ; strongly_asymmetric_sig_int	BLCA-4426.4.3.0.1.4.3.P.3.5.0.1.1	hsa-miR-193b-5p	miRNA	BLCA-2753.4.3.0.1.6.3.P.3.0.5.2.3	GDPD1	Coding gene	BLCA	Lipid metabolism	Ether lipid metabolism	Unrelated	miRNA expression	Stemness	Gene expression	Stemness	0.274563175034863	3.5406422439657e-07	0.15880820073049	0.0276222333910146	Convergent	Overexpression	9.8e-08	Overexpression	0.019	Meaningful Risky	Meaningless	Risky	0.0115	NS	0.472	NS	Risky	0.0133	NS	0.375	NS	NS	0.915	NS	0.521	NS	NS	0.064	NS
BLCA-4430 / BLCA-8071	0.685055675962407	moderate_discordance	0.0845832294205409	0.0473796474601904	1.78522285315884	low_dimensional_flat ; moderately_asymmetric_sig_int	BLCA-4430.5.5.0.1.4.2.P.3.5.0.2.2	hsa-miR-194-5p	miRNA	BLCA-8071.5.5.0.1.3.2.P.0.3.0.1.1	TYMS	Coding gene	BLCA	Metabolism of cofactors and vitamins	One carbon pool by folate	Unrelated	miRNA expression	Microsatellite instability	CNV	Microsatellite instability	0.175085903795169	0.0125420356071453	0.172091049059518	7.97654840789519e-06	Convergent	Overexpression	7.6e-07	No data	No data	Meaningful Protective	Meaningful Protective	Protective	0.00514	NS	0.606	NS	Protective	0.0108	Protective	0.0456	Convergent	NS	0.81	NS	0.192	NS	NS	0.11	NS
BLCA-4431 / BLCA-2547	1.72543250824912	strong_discordance	0.0845832294205409	0.00193786047785355	43.6477395494586	low_dimensional_flat ; strongly_asymmetric_sig_int	BLCA-4431.1.4.0.1.4.2.P.3.5.0.2.2	hsa-miR-194-5p	miRNA	BLCA-2547.1.4.0.1.2.1.P.0.0.8.1.1	DNMT3A	Coding gene	BLCA	Amino acid metabolism	Cysteine and methionine metabolism	Unrelated	miRNA expression	Microsatellite instability	Mutation	Tumor mutational burden	0.175085903795169	0.0125420356071453	0.37716527899804	9.0527078735479e-14	NS	Overexpression	7.6e-07	No data	No data	Meaningful Protective	Meaningless	Protective	0.00514	NS	0.994	NS	Protective	0.0108	NS	0.995	NS	NS	0.81	NS	0.545	NS	NS	0.11	NS
BLCA-4433 / BLCA-8072	0.685055675962407	moderate_discordance	0.0845832294205409	0.0473796474601904	1.78522285315884	low_dimensional_flat ; moderately_asymmetric_sig_int	BLCA-4433.7.2.0.1.4.2.P.3.5.0.2.2	hsa-miR-194-5p	miRNA	BLCA-8072.7.2.0.1.3.2.P.0.3.0.1.1	TYMS	Coding gene	BLCA	Nucleotide metabolism	Pyrimidine metabolism	Unrelated	miRNA expression	Microsatellite instability	CNV	Microsatellite instability	0.175085903795169	0.0125420356071453	0.172091049059518	7.97654840789519e-06	Convergent	Overexpression	7.6e-07	No data	No data	Meaningful Protective	Meaningful Protective	Protective	0.00514	NS	0.606	NS	Protective	0.0108	Protective	0.0456	Convergent	NS	0.81	NS	0.192	NS	NS	0.11	NS
BLCA-4439 / BLCA-8071	0.518562331029686	moderate_discordance	0.0923069022696843	0.0473796474601904	1.94823953359389	low_dimensional_flat ; moderately_asymmetric_sig_int	BLCA-4439.5.5.0.1.4.3.P.3.5.0.2.2	hsa-miR-194-5p	miRNA	BLCA-8071.5.5.0.1.3.2.P.0.3.0.1.1	TYMS	Coding gene	BLCA	Metabolism of cofactors and vitamins	One carbon pool by folate	Unrelated	miRNA expression	Stemness	CNV	Microsatellite instability	0.424467769825808	2.98824592219847e-18	0.172091049059518	7.97654840789519e-06	NS	Overexpression	7.6e-07	No data	No data	Meaningful Protective	Meaningful Protective	Protective	0.00514	NS	0.606	NS	Protective	0.0108	Protective	0.0456	Convergent	NS	0.81	NS	0.192	NS	NS	0.11	NS
BLCA-4441 / BLCA-2547	1.54873338093237	strong_discordance	0.0923069022696843	0.00193786047785355	47.6334097963168	low_dimensional_flat ; strongly_asymmetric_sig_int	BLCA-4441.1.4.0.1.4.3.P.3.5.0.2.2	hsa-miR-194-5p	miRNA	BLCA-2547.1.4.0.1.2.1.P.0.0.8.1.1	DNMT3A	Coding gene	BLCA	Amino acid metabolism	Cysteine and methionine metabolism	Unrelated	miRNA expression	Stemness	Mutation	Tumor mutational burden	0.424467769825808	2.98824592219847e-18	0.37716527899804	9.0527078735479e-14	NS	Overexpression	7.6e-07	No data	No data	Meaningful Protective	Meaningless	Protective	0.00514	NS	0.994	NS	Protective	0.0108	NS	0.995	NS	NS	0.81	NS	0.545	NS	NS	0.11	NS
BLCA-4442 / BLCA-8072	0.518562331029686	moderate_discordance	0.0923069022696843	0.0473796474601904	1.94823953359389	low_dimensional_flat ; moderately_asymmetric_sig_int	BLCA-4442.7.2.0.1.4.3.P.3.5.0.2.2	hsa-miR-194-5p	miRNA	BLCA-8072.7.2.0.1.3.2.P.0.3.0.1.1	TYMS	Coding gene	BLCA	Nucleotide metabolism	Pyrimidine metabolism	Unrelated	miRNA expression	Stemness	CNV	Microsatellite instability	0.424467769825808	2.98824592219847e-18	0.172091049059518	7.97654840789519e-06	NS	Overexpression	7.6e-07	No data	No data	Meaningful Protective	Meaningful Protective	Protective	0.00514	NS	0.606	NS	Protective	0.0108	Protective	0.0456	Convergent	NS	0.81	NS	0.192	NS	NS	0.11	NS
BLCA-4449 / BLCA-2213	1.81145047840616	strong_discordance	0.00124357753657292	0.0982880936522528	79.0365624672811	low_dimensional_flat ; strongly_asymmetric_sig_int	BLCA-4449.3.2.3.1.4.3.N.2.0.5.1.1	hsa-miR-195-3p	miRNA	BLCA-2213.3.2.3.1.6.3.P.3.3.3.2.3	ATP6V1C1	Coding gene	BLCA	Energy metabolism	Oxidative phosphorylation	Autophagy_dependent_cell_death	miRNA expression	Stemness	Gene expression	Stemness	-0.233714407720611	2.50608178636306e-05	0.154530845904375	0.0319337152914863	Divergent	Underexpression	0.0071	Overexpression	0.00093	Meaningless	Meaningful Risky	NS	0.0809	NS	0.158	NS	NS	0.431	NS	0.0527	NS	NS	0.541	NS	0.202	NS	NS	0.445	Risky
BLCA-4540 / BLCA-8072	1.78421692415213	strong_discordance	0.0524533048605316	0.0473796474601904	1.10708516572658	low_dimensional_flat ; symmetric_sig_int	BLCA-4540.7.2.0.1.4.3.P.3.3.0.1.1	hsa-miR-196a-5p	miRNA	BLCA-8072.7.2.0.1.3.2.P.0.3.0.1.1	TYMS	Coding gene	BLCA	Nucleotide metabolism	Pyrimidine metabolism	Unrelated	miRNA expression	Stemness	CNV	Microsatellite instability	0.271382884754584	0.00286985567538586	0.172091049059518	7.97654840789519e-06	NS	Overexpression	0.0028	No data	No data	Meaningful Risky	Meaningful Protective	NS	0.809	NS	0.606	NS	NS	0.704	Protective	0.0456	NS	NS	0.343	NS	0.192	NS	Risky	0.0403	NS
BLCA-4540 / BLCA-2380	2.27978481530968	strong_discordance	0.0524533048605316	0.201369999357592	3.83903359174442	intermediate_complexity ; strongly_asymmetric_sig_int	BLCA-4540.7.2.0.1.4.3.P.3.3.0.1.1	hsa-miR-196a-5p	miRNA	BLCA-2380.7.2.0.1.6.3.P.1.8.0.1.1	CTPS1	Coding gene	BLCA	Nucleotide metabolism	Pyrimidine metabolism	Unrelated	miRNA expression	Stemness	Gene expression	Stemness	0.271382884754584	0.00286985567538586	0.200815502711911	0.00064929489522253	Convergent	Overexpression	0.0028	Unchanged	0.64	Meaningful Risky	Meaningful Risky	NS	0.809	Risky	0.00294	NS	NS	0.704	Risky	0.00487	NS	NS	0.343	NS	0.516	NS	Risky	0.0403	Risky
BLCA-4548 / BLCA-7518	4.78666443734898	extreme_discordance	0.156406660404279	0.0943091811486776	1.65844574726723	intermediate_complexity ; moderately_asymmetric_sig_int	BLCA-4548.1.13.0.1.4.3.P.3.8.0.1.1	hsa-miR-1976	miRNA	BLCA-7518.1.13.0.1.3.2.P.0.3.3.1.3	PCCB	Coding gene	BLCA	Amino acid metabolism	Valine, leucine and isoleucine degradation	Unrelated	miRNA expression	Stemness	CNV	Microsatellite instability	0.435437741294675	2.52861408890647e-19	0.163096618519353	0.0431860903451349	NS	Overexpression	5e-06	No data	No data	Meaningful Protective	Meaningful Risky	Protective	0.00687	NS	0.877	NS	Protective	0.0311	NS	0.662	NS	NS	0.357	Risky	0.00514	NS	Protective	0.0224	NS
BLCA-4553 / BLCA-2084	1.3987250374283	moderate_discordance	0.156406660404279	0.0355225860037807	4.40302010635241	intermediate_complexity ; strongly_asymmetric_sig_int	BLCA-4553.1.1.0.1.4.3.P.3.8.0.1.1	hsa-miR-1976	miRNA	BLCA-2084.1.1.0.1.6.2.P.1.3.0.2.2	ALDH5A1	Coding gene	BLCA	Amino acid metabolism	Alanine, aspartate and glutamate metabolism	Unrelated	miRNA expression	Stemness	Gene expression	Microsatellite instability	0.435437741294675	2.52861408890647e-19	0.169223439822979	0.00643737523324667	NS	Overexpression	5e-06	Unchanged	0.48	Meaningful Protective	Meaningful Protective	Protective	0.00687	NS	0.0992	NS	Protective	0.0311	Protective	0.0296	Convergent	NS	0.357	NS	0.871	NS	Protective	0.0224	NS
BLCA-4555 / BLCA-8046	3.86130513547088	extreme_discordance	0.156406660404279	0.0689214549076579	2.26934647003368	intermediate_complexity ; moderately_asymmetric_sig_int	BLCA-4555.2.5.0.1.4.3.P.3.8.0.1.1	hsa-miR-1976	miRNA	BLCA-8046.2.5.0.1.6.3.P.3.5.0.1.1	TPI1	Coding gene	BLCA	Carbohydrate metabolism	Fructose and mannose metabolism	Unrelated	miRNA expression	Stemness	Gene expression	Stemness	0.435437741294675	2.52861408890647e-19	0.351041641865561	3.09590104896452e-12	Convergent	Overexpression	5e-06	Overexpression	5.5e-09	Meaningful Protective	Meaningful Risky	Protective	0.00687	Risky	0.031	Divergent	Protective	0.0311	Risky	0.0426	Divergent	NS	0.357	NS	0.524	NS	Protective	0.0224	NS
BLCA-4556 / BLCA-2085	1.3987250374283	moderate_discordance	0.156406660404279	0.0355225860037807	4.40302010635241	intermediate_complexity ; strongly_asymmetric_sig_int	BLCA-4556.2.3.0.1.4.3.P.3.8.0.1.1	hsa-miR-1976	miRNA	BLCA-2085.2.3.0.1.6.2.P.1.3.0.2.2	ALDH5A1	Coding gene	BLCA	Carbohydrate metabolism	Butanoate metabolism	Unrelated	miRNA expression	Stemness	Gene expression	Microsatellite instability	0.435437741294675	2.52861408890647e-19	0.169223439822979	0.00643737523324667	NS	Overexpression	5e-06	Unchanged	0.48	Meaningful Protective	Meaningful Protective	Protective	0.00687	NS	0.0992	NS	Protective	0.0311	Protective	0.0296	Convergent	NS	0.357	NS	0.871	NS	Protective	0.0224	NS
BLCA-4557 / BLCA-8047	3.86130513547088	extreme_discordance	0.156406660404279	0.0689214549076579	2.26934647003368	intermediate_complexity ; moderately_asymmetric_sig_int	BLCA-4557.2.7.0.1.4.3.P.3.8.0.1.1	hsa-miR-1976	miRNA	BLCA-8047.2.7.0.1.6.3.P.3.5.0.1.1	TPI1	Coding gene	BLCA	Carbohydrate metabolism	Glycolysis / Gluconeogenesis	Unrelated	miRNA expression	Stemness	Gene expression	Stemness	0.435437741294675	2.52861408890647e-19	0.351041641865561	3.09590104896452e-12	Convergent	Overexpression	5e-06	Overexpression	5.5e-09	Meaningful Protective	Meaningful Risky	Protective	0.00687	Risky	0.031	Divergent	Protective	0.0311	Risky	0.0426	Divergent	NS	0.357	NS	0.524	NS	Protective	0.0224	NS
BLCA-4560 / BLCA-2503	2.97713506814256	extreme_discordance	0.156406660404279	0.0579826790211881	2.69747212520354	intermediate_complexity ; moderately_asymmetric_sig_int	BLCA-4560.5.3.0.1.4.3.P.3.8.0.1.1	hsa-miR-1976	miRNA	BLCA-2503.5.3.0.1.6.3.P.3.3.3.2.3	DHTKD1	Coding gene	BLCA	Metabolism of cofactors and vitamins	Lipoic acid metabolism	Unrelated	miRNA expression	Stemness	Gene expression	Stemness	0.435437741294675	2.52861408890647e-19	0.302698932080342	5.83801677150505e-09	Convergent	Overexpression	5e-06	Overexpression	0.00082	Meaningful Protective	Meaningful Risky	Protective	0.00687	NS	0.0778	NS	Protective	0.0311	NS	0.103	NS	NS	0.357	NS	0.302	NS	Protective	0.0224	Risky
BLCA-4569 / BLCA-7517	4.78666443734898	extreme_discordance	0.156406660404279	0.0943091811486776	1.65844574726723	intermediate_complexity ; moderately_asymmetric_sig_int	BLCA-4569.2.8.0.1.4.3.P.3.8.0.1.1	hsa-miR-1976	miRNA	BLCA-7517.2.8.0.1.3.2.P.0.3.3.1.3	PCCB	Coding gene	BLCA	Carbohydrate metabolism	Glyoxylate and dicarboxylate metabolism	Unrelated	miRNA expression	Stemness	CNV	Microsatellite instability	0.435437741294675	2.52861408890647e-19	0.163096618519353	0.0431860903451349	NS	Overexpression	5e-06	No data	No data	Meaningful Protective	Meaningful Risky	Protective	0.00687	NS	0.877	NS	Protective	0.0311	NS	0.662	NS	NS	0.357	Risky	0.00514	NS	Protective	0.0224	NS
BLCA-4570 / BLCA-7407	2.28431402929509	strong_discordance	0.156406660404279	0.00022175709575925	705.306226476197	low_dimensional_flat ; strongly_asymmetric_sig_int	BLCA-4570.2.1.0.1.4.3.P.3.8.0.1.1	hsa-miR-1976	miRNA	BLCA-7407.2.1.0.1.2.1.P.0.0.2.2.3	NAGK	Coding gene	BLCA	Carbohydrate metabolism	Amino sugar and nucleotide sugar metabolism	Unrelated	miRNA expression	Stemness	Mutation	Tumor mutational burden	0.435437741294675	2.52861408890647e-19	0.187104639459516	0.00174008863345029	NS	Overexpression	5e-06	No data	No data	Meaningful Protective	Meaningless	Protective	0.00687	NS	0.992	NS	Protective	0.0311	NS	0.993	NS	NS	0.357	NS	0.708	NS	Protective	0.0224	NS
BLCA-4578 / BLCA-2938	2.27514347872398	strong_discordance	0.195886219930436	0.00080438446807075	243.523125701635	intermediate_complexity ; strongly_asymmetric_sig_int	BLCA-4578.2.14.0.1.4.3.N.1.5.5.3.2	hsa-miR-199a-5p	miRNA	BLCA-2938.2.14.0.1.6.3.P.3.0.3.1.1	HK2	Coding gene	BLCA	Carbohydrate metabolism	Starch and sucrose metabolism	Unrelated	miRNA expression	Stemness	Gene expression	Stemness	-0.296323380712595	0.00319989204553666	0.210388141817702	0.0003150439063047	Divergent	Unchanged	0.16	Overexpression	0.0014	Meaningful Risky	Meaningless	Risky	0.00452	NS	0.858	NS	Risky	0.0131	NS	0.241	NS	NS	0.213	NS	0.572	NS	NS	0.0838	NS
BLCA-4579 / BLCA-2939	2.27514347872398	strong_discordance	0.195886219930436	0.00080438446807075	243.523125701635	intermediate_complexity ; strongly_asymmetric_sig_int	BLCA-4579.2.6.0.1.4.3.N.1.5.5.3.2	hsa-miR-199a-5p	miRNA	BLCA-2939.2.6.0.1.6.3.P.3.0.3.1.1	HK2	Coding gene	BLCA	Carbohydrate metabolism	Galactose metabolism	Unrelated	miRNA expression	Stemness	Gene expression	Stemness	-0.296323380712595	0.00319989204553666	0.210388141817702	0.0003150439063047	Divergent	Unchanged	0.16	Overexpression	0.0014	Meaningful Risky	Meaningless	Risky	0.00452	NS	0.858	NS	Risky	0.0131	NS	0.241	NS	NS	0.213	NS	0.572	NS	NS	0.0838	NS
BLCA-4580 / BLCA-7417	3.76260829319182	extreme_discordance	0.195886219930436	0.158105469613803	1.23895916067242	intermediate_complexity ; symmetric_sig_int	BLCA-4580.3.2.0.1.4.3.N.1.5.5.3.2	hsa-miR-199a-5p	miRNA	BLCA-7417.3.2.0.1.7.3.P.0.8.2.1.1	NDUFS2	Coding gene	BLCA	Energy metabolism	Oxidative phosphorylation	Unrelated	miRNA expression	Stemness	Methylation	Stemness	-0.296323380712595	0.00319989204553666	0.18182241604115	0.00394628803748478	Divergent	Unchanged	0.16	No data	No data	Meaningful Risky	Meaningful Protective	Risky	0.00452	Protective	0.0104	Divergent	Risky	0.0131	Protective	0.00465	Divergent	NS	0.213	NS	0.806	NS	NS	0.0838	Protective
BLCA-4582 / BLCA-2941	2.27514347872398	strong_discordance	0.195886219930436	0.00080438446807075	243.523125701635	intermediate_complexity ; strongly_asymmetric_sig_int	BLCA-4582.2.1.0.1.4.3.N.1.5.5.3.2	hsa-miR-199a-5p	miRNA	BLCA-2941.2.1.0.1.6.3.P.3.0.3.1.1	HK2	Coding gene	BLCA	Carbohydrate metabolism	Amino sugar and nucleotide sugar metabolism	Unrelated	miRNA expression	Stemness	Gene expression	Stemness	-0.296323380712595	0.00319989204553666	0.210388141817702	0.0003150439063047	Divergent	Unchanged	0.16	Overexpression	0.0014	Meaningful Risky	Meaningless	Risky	0.00452	NS	0.858	NS	Risky	0.0131	NS	0.241	NS	NS	0.213	NS	0.572	NS	NS	0.0838	NS
BLCA-4585 / BLCA-2940	2.27514347872398	strong_discordance	0.195886219930436	0.00080438446807075	243.523125701635	intermediate_complexity ; strongly_asymmetric_sig_int	BLCA-4585.2.7.0.1.4.3.N.1.5.5.3.2	hsa-miR-199a-5p	miRNA	BLCA-2940.2.7.0.1.6.3.P.3.0.3.1.1	HK2	Coding gene	BLCA	Carbohydrate metabolism	Glycolysis / Gluconeogenesis	Unrelated	miRNA expression	Stemness	Gene expression	Stemness	-0.296323380712595	0.00319989204553666	0.210388141817702	0.0003150439063047	Divergent	Unchanged	0.16	Overexpression	0.0014	Meaningful Risky	Meaningless	Risky	0.00452	NS	0.858	NS	Risky	0.0131	NS	0.241	NS	NS	0.213	NS	0.572	NS	NS	0.0838	NS
BLCA-4590 / BLCA-2937	2.27514347872398	strong_discordance	0.195886219930436	0.00080438446807075	243.523125701635	intermediate_complexity ; strongly_asymmetric_sig_int	BLCA-4590.2.5.0.1.4.3.N.1.5.5.3.2	hsa-miR-199a-5p	miRNA	BLCA-2937.2.5.0.1.6.3.P.3.0.3.1.1	HK2	Coding gene	BLCA	Carbohydrate metabolism	Fructose and mannose metabolism	Unrelated	miRNA expression	Stemness	Gene expression	Stemness	-0.296323380712595	0.00319989204553666	0.210388141817702	0.0003150439063047	Divergent	Unchanged	0.16	Overexpression	0.0014	Meaningful Risky	Meaningless	Risky	0.00452	NS	0.858	NS	Risky	0.0131	NS	0.241	NS	NS	0.213	NS	0.572	NS	NS	0.0838	NS
BLCA-4601 / BLCA-2753	2.01724883557648	strong_discordance	0.128275234385333	0.00086617970507047	148.093096195201	low_dimensional_flat ; strongly_asymmetric_sig_int	BLCA-4601.4.3.0.1.4.2.P.3.5.5.1.1	hsa-miR-19b-1-5p	miRNA	BLCA-2753.4.3.0.1.6.3.P.3.0.5.2.3	GDPD1	Coding gene	BLCA	Lipid metabolism	Ether lipid metabolism	Unrelated	miRNA expression	Microsatellite instability	Gene expression	Stemness	0.163455456605538	1.82336520160028e-06	0.15880820073049	0.0276222333910146	NS	Overexpression	3.4e-09	Overexpression	0.019	Meaningful Protective	Meaningless	Protective	0.0251	NS	0.472	NS	Protective	0.0449	NS	0.375	NS	NS	0.434	NS	0.521	NS	NS	0.422	NS
BLCA-4602 / BLCA-7376	3.21186028511245	extreme_discordance	0.128275234385333	0.084752944243217	1.51351950697098	intermediate_complexity ; moderately_asymmetric_sig_int	BLCA-4602.5.7.0.1.4.2.P.3.5.5.1.1	hsa-miR-19b-1-5p	miRNA	BLCA-7376.5.7.0.1.6.3.P.3.5.3.1.3	MMAB	Coding gene	BLCA	Metabolism of cofactors and vitamins	Porphyrin metabolism	Unrelated	miRNA expression	Microsatellite instability	Gene expression	Stemness	0.163455456605538	1.82336520160028e-06	0.297218393361048	1.22164522790039e-08	NS	Overexpression	3.4e-09	Overexpression	0.00025	Meaningful Protective	Meaningful Risky	Protective	0.0251	Risky	0.0166	Divergent	Protective	0.0449	Risky	0.00798	Divergent	NS	0.434	NS	0.661	NS	NS	0.422	NS
BLCA-4606 / BLCA-7376	3.01476917961383	extreme_discordance	0.133018871739019	0.084752944243217	1.56948968471576	intermediate_complexity ; moderately_asymmetric_sig_int	BLCA-4606.5.7.0.1.4.3.P.3.5.5.1.1	hsa-miR-19b-1-5p	miRNA	BLCA-7376.5.7.0.1.6.3.P.3.5.3.1.3	MMAB	Coding gene	BLCA	Metabolism of cofactors and vitamins	Porphyrin metabolism	Unrelated	miRNA expression	Stemness	Gene expression	Stemness	0.638140633935937	8.40107219593221e-48	0.297218393361048	1.22164522790039e-08	Convergent	Overexpression	3.4e-09	Overexpression	0.00025	Meaningful Protective	Meaningful Risky	Protective	0.0251	Risky	0.0166	Divergent	Protective	0.0449	Risky	0.00798	Divergent	NS	0.434	NS	0.661	NS	NS	0.422	NS
BLCA-4640 / BLCA-7734	0.316311902041591	high_concordance	0.00133689645980801	0.00047989001865053	2.78583927118844	low_dimensional_flat ; moderately_asymmetric_sig_int	BLCA-4640.3.2.0.1.4.2.P.3.0.3.2.2	hsa-miR-200a-5p	miRNA	BLCA-7734.3.2.0.1.6.3.P.1.0.3.1.1	PPA1	Coding gene	BLCA	Energy metabolism	Oxidative phosphorylation	Unrelated	miRNA expression	Microsatellite instability	Gene expression	Stemness	0.215387739510107	0.00046885108282965	0.156034566638587	0.0207794408711625	NS	Overexpression	5.1e-08	Unchanged	0.082	Meaningless	Meaningless	NS	0.0615	NS	0.432	NS	NS	0.0695	NS	0.276	NS	NS	0.811	NS	0.49	NS	NS	0.414	NS
BLCA-4651 / BLCA-7734	0.487356991782789	high_concordance	0.00363920564511193	0.00047989001865053	7.58341599882714	low_dimensional_flat ; strongly_asymmetric_sig_int	BLCA-4651.3.2.0.1.4.3.P.3.0.3.2.2	hsa-miR-200a-5p	miRNA	BLCA-7734.3.2.0.1.6.3.P.1.0.3.1.1	PPA1	Coding gene	BLCA	Energy metabolism	Oxidative phosphorylation	Unrelated	miRNA expression	Stemness	Gene expression	Stemness	0.452062162674218	4.60491215975897e-21	0.156034566638587	0.0207794408711625	Convergent	Overexpression	5.1e-08	Unchanged	0.082	Meaningless	Meaningless	NS	0.0615	NS	0.432	NS	NS	0.0695	NS	0.276	NS	NS	0.811	NS	0.49	NS	NS	0.414	NS
BLCA-4658 / BLCA-2547	0.380495562982036	high_concordance	0.00112755342288539	0.00193786047785355	1.71864182975437	low_dimensional_flat ; moderately_asymmetric_sig_int	BLCA-4658.1.4.0.1.4.2.P.3.0.2.2.2	hsa-miR-200b-3p	miRNA	BLCA-2547.1.4.0.1.2.1.P.0.0.8.1.1	DNMT3A	Coding gene	BLCA	Amino acid metabolism	Cysteine and methionine metabolism	Unrelated	miRNA expression	Microsatellite instability	Mutation	Tumor mutational burden	0.191196629978536	0.00364832653807239	0.37716527899804	9.0527078735479e-14	NS	Overexpression	4.1e-07	No data	No data	Meaningless	Meaningless	NS	0.0616	NS	0.994	NS	NS	0.0995	NS	0.995	NS	NS	0.891	NS	0.545	NS	NS	0.321	NS
BLCA-4672 / BLCA-2547	0.38316153241425	high_concordance	0.00376293383829227	0.00193786047785355	1.94179812287634	low_dimensional_flat ; moderately_asymmetric_sig_int	BLCA-4672.1.4.0.1.4.3.P.3.0.2.2.2	hsa-miR-200b-3p	miRNA	BLCA-2547.1.4.0.1.2.1.P.0.0.8.1.1	DNMT3A	Coding gene	BLCA	Amino acid metabolism	Cysteine and methionine metabolism	Unrelated	miRNA expression	Stemness	Mutation	Tumor mutational burden	0.390666000725005	2.69096488506108e-15	0.37716527899804	9.0527078735479e-14	NS	Overexpression	4.1e-07	No data	No data	Meaningless	Meaningless	NS	0.0616	NS	0.994	NS	NS	0.0995	NS	0.995	NS	NS	0.891	NS	0.545	NS	NS	0.321	NS
BLCA-4699 / BLCA-2547	3.84370583870968	extreme_discordance	0.250187684058256	0.00193786047785355	129.105106852364	intermediate_complexity ; strongly_asymmetric_sig_int	BLCA-4699.1.4.0.1.4.2.P.3.8.8.2.2	hsa-miR-200c-3p	miRNA	BLCA-2547.1.4.0.1.2.1.P.0.0.8.1.1	DNMT3A	Coding gene	BLCA	Amino acid metabolism	Cysteine and methionine metabolism	Unrelated	miRNA expression	Microsatellite instability	Mutation	Tumor mutational burden	0.157004408114508	0.00016705756581316	0.37716527899804	9.0527078735479e-14	NS	Overexpression	1.7e-07	No data	No data	Meaningful Protective	Meaningless	Protective	0.00935	NS	0.994	NS	Protective	0.02	NS	0.995	NS	NS	0.939	NS	0.545	NS	Protective	0.0315	NS
BLCA-4724 / BLCA-2547	3.69460757064606	extreme_discordance	0.255001556445294	0.00193786047785355	131.589223971245	intermediate_complexity ; strongly_asymmetric_sig_int	BLCA-4724.1.4.0.1.4.3.P.3.8.8.2.2	hsa-miR-200c-3p	miRNA	BLCA-2547.1.4.0.1.2.1.P.0.0.8.1.1	DNMT3A	Coding gene	BLCA	Amino acid metabolism	Cysteine and methionine metabolism	Unrelated	miRNA expression	Stemness	Mutation	Tumor mutational burden	0.443626243707034	3.36580408477249e-20	0.37716527899804	9.0527078735479e-14	NS	Overexpression	1.7e-07	No data	No data	Meaningful Protective	Meaningless	Protective	0.00935	NS	0.994	NS	Protective	0.02	NS	0.995	NS	NS	0.939	NS	0.545	NS	Protective	0.0315	NS
BLCA-4766 / BLCA-7905	2.36466978993167	strong_discordance	0.0892666750919709	8.55679369263908e-05	1043.22574901814	low_dimensional_flat ; strongly_asymmetric_sig_int	BLCA-4766.5.4.3.1.4.3.N.2.5.5.1.3	hsa-miR-204-5p	miRNA	BLCA-7905.5.4.3.1.2.1.P.0.0.6.4.3	SIRT1	Coding gene	BLCA	Metabolism of cofactors and vitamins	Nicotinate and nicotinamide metabolism	Autophagy_dependent_cell_death	miRNA expression	Stemness	Mutation	Tumor mutational burden	-0.226077170399517	6.77686479488786e-05	0.144027864169501	0.041379159286752	NS	Underexpression	3e-08	No data	No data	Meaningful Risky	Meaningless	Risky	0.019	NS	0.109	NS	Risky	0.017	NS	0.995	NS	NS	0.498	NS	0.997	NS	NS	0.237	NS
BLCA-4794 / BLCA-7250	2.31497883769306	strong_discordance	0.0662783766550739	0.116778429895453	1.76193859579861	intermediate_complexity ; moderately_asymmetric_sig_int	BLCA-4794.2.3.0.1.4.2.P.3.2.0.1.3	hsa-miR-20a-5p	miRNA	BLCA-7250.2.3.0.1.6.2.P.3.5.3.2.3	L2HGDH	Coding gene	BLCA	Carbohydrate metabolism	Butanoate metabolism	Unrelated	miRNA expression	Microsatellite instability	Gene expression	Microsatellite instability	0.175348837752121	0.00866825155017461	0.170866496755494	0.0107469356341006	Convergent	Overexpression	2.1e-10	Overexpression	0.027	Meaningful Protective	Meaningful Risky	Protective	0.0196	Risky	0.035	Divergent	NS	0.0838	NS	0.0521	NS	NS	0.609	NS	0.525	NS	NS	0.2	Risky
BLCA-4797 / BLCA-7556	2.390628009902	strong_discordance	0.0662783766550739	0.375485361024031	5.66527697227911	intermediate_complexity ; strongly_asymmetric_sig_int	BLCA-4797.2.5.0.1.4.2.P.3.2.0.1.3	hsa-miR-20a-5p	miRNA	BLCA-7556.2.5.0.1.6.3.P.1.6.0.2.3	PFKFB2	Coding gene	BLCA	Carbohydrate metabolism	Fructose and mannose metabolism	Unrelated	miRNA expression	Microsatellite instability	Gene expression	Stemness	0.175348837752121	0.00866825155017461	0.164684323726048	0.01708006462564	NS	Overexpression	2.1e-10	Unchanged	0.71	Meaningful Protective	Meaningful Risky	Protective	0.0196	NS	0.14	NS	NS	0.0838	NS	0.098	NS	NS	0.609	Risky	0.0414	NS	NS	0.2	Risky
BLCA-4802 / BLCA-7556	2.14759368166657	strong_discordance	0.0923755232171785	0.375485361024031	4.06477114225649	intermediate_complexity ; strongly_asymmetric_sig_int	BLCA-4802.2.5.0.1.4.3.P.3.2.0.1.3	hsa-miR-20a-5p	miRNA	BLCA-7556.2.5.0.1.6.3.P.1.6.0.2.3	PFKFB2	Coding gene	BLCA	Carbohydrate metabolism	Fructose and mannose metabolism	Unrelated	miRNA expression	Stemness	Gene expression	Stemness	0.602380332313635	3.04774336019419e-41	0.164684323726048	0.01708006462564	Convergent	Overexpression	2.1e-10	Unchanged	0.71	Meaningful Protective	Meaningful Risky	Protective	0.0196	NS	0.14	NS	NS	0.0838	NS	0.098	NS	NS	0.609	Risky	0.0414	NS	NS	0.2	Risky
BLCA-4803 / BLCA-7250	2.16408881673255	strong_discordance	0.0923755232171785	0.116778429895453	1.26417070051015	intermediate_complexity ; symmetric_sig_int	BLCA-4803.2.3.0.1.4.3.P.3.2.0.1.3	hsa-miR-20a-5p	miRNA	BLCA-7250.2.3.0.1.6.2.P.3.5.3.2.3	L2HGDH	Coding gene	BLCA	Carbohydrate metabolism	Butanoate metabolism	Unrelated	miRNA expression	Stemness	Gene expression	Microsatellite instability	0.602380332313635	3.04774336019419e-41	0.170866496755494	0.0107469356341006	NS	Overexpression	2.1e-10	Overexpression	0.027	Meaningful Protective	Meaningful Risky	Protective	0.0196	Risky	0.035	Divergent	NS	0.0838	NS	0.0521	NS	NS	0.609	NS	0.525	NS	NS	0.2	Risky
BLCA-4832 / BLCA-7596	0.778491758656743	moderate_discordance	0.0293512297121498	0.0780615156857258	2.65956542370736	low_dimensional_flat ; moderately_asymmetric_sig_int	BLCA-4832.2.9.3.1.4.3.P.3.3.0.1.2	hsa-miR-21-5p	miRNA	BLCA-7596.2.9.3.1.2.1.P.0.3.8.1.3	PIK3C2A	Coding gene	BLCA	Carbohydrate metabolism	Inositol phosphate metabolism	Autophagy_dependent_cell_death	miRNA expression	Stemness	Mutation	Tumor mutational burden	0.189845318232555	0.0317822649287252	0.434013383696836	9.13507732620243e-19	NS	Overexpression	7.6e-12	No data	No data	Meaningful Protective	Meaningful Protective	NS	0.51	NS	0.992	NS	NS	0.38	NS	0.993	NS	Protective	0.0416	NS	0.997	NS	NS	0.402	Protective
BLCA-4866 / BLCA-7713	0.906375033971189	moderate_discordance	0.0293512297121498	0.00045117381914747	65.0552591185608	low_dimensional_flat ; strongly_asymmetric_sig_int	BLCA-4866.4.8.3.1.4.3.P.3.3.0.1.2	hsa-miR-21-5p	miRNA	BLCA-7713.4.8.3.1.3.3.P.0.0.3.3.3	PLD1	Coding gene	BLCA	Lipid metabolism	Glycerophospholipid metabolism	Autophagy_dependent_cell_death	miRNA expression	Stemness	CNV	Stemness	0.189845318232555	0.0317822649287252	0.16962342938396	6.41563046348674e-07	Convergent	Overexpression	7.6e-12	No data	No data	Meaningful Protective	Meaningless	NS	0.51	NS	0.793	NS	NS	0.38	NS	0.646	NS	Protective	0.0416	NS	0.0601	NS	NS	0.402	NS
BLCA-4885 / BLCA-7712	0.906375033971189	moderate_discordance	0.0293512297121498	0.00045117381914747	65.0552591185608	low_dimensional_flat ; strongly_asymmetric_sig_int	BLCA-4885.4.3.3.1.4.3.P.3.3.0.1.2	hsa-miR-21-5p	miRNA	BLCA-7712.4.3.3.1.3.3.P.0.0.3.3.3	PLD1	Coding gene	BLCA	Lipid metabolism	Ether lipid metabolism	Autophagy_dependent_cell_death	miRNA expression	Stemness	CNV	Stemness	0.189845318232555	0.0317822649287252	0.16962342938396	6.41563046348674e-07	Convergent	Overexpression	7.6e-12	No data	No data	Meaningful Protective	Meaningless	NS	0.51	NS	0.793	NS	NS	0.38	NS	0.646	NS	Protective	0.0416	NS	0.0601	NS	NS	0.402	NS
BLCA-4928 / BLCA-7407	0.537729445870824	moderate_discordance	0.0460356408581746	0.00022175709575925	207.594894316945	low_dimensional_flat ; strongly_asymmetric_sig_int	BLCA-4928.2.1.0.1.4.3.P.3.2.3.1.2	hsa-miR-2110	miRNA	BLCA-7407.2.1.0.1.2.1.P.0.0.2.2.3	NAGK	Coding gene	BLCA	Carbohydrate metabolism	Amino sugar and nucleotide sugar metabolism	Unrelated	miRNA expression	Stemness	Mutation	Tumor mutational burden	0.324346821113347	3.25177761819219e-10	0.187104639459516	0.00174008863345029	NS	Overexpression	5.4e-05	No data	No data	Meaningful Protective	Meaningless	Protective	0.0446	NS	0.992	NS	NS	0.104	NS	0.993	NS	NS	0.319	NS	0.708	NS	NS	0.544	NS
BLCA-4933 / BLCA-7556	2.35763044138419	strong_discordance	0.0460356408581746	0.375485361024031	8.15640564624303	intermediate_complexity ; strongly_asymmetric_sig_int	BLCA-4933.2.5.0.1.4.3.P.3.2.3.1.2	hsa-miR-2110	miRNA	BLCA-7556.2.5.0.1.6.3.P.1.6.0.2.3	PFKFB2	Coding gene	BLCA	Carbohydrate metabolism	Fructose and mannose metabolism	Unrelated	miRNA expression	Stemness	Gene expression	Stemness	0.324346821113347	3.25177761819219e-10	0.164684323726048	0.01708006462564	Convergent	Overexpression	5.4e-05	Unchanged	0.71	Meaningful Protective	Meaningful Risky	Protective	0.0446	NS	0.14	NS	NS	0.104	NS	0.098	NS	NS	0.319	Risky	0.0414	NS	NS	0.544	Risky
BLCA-5003 / BLCA-7841	1.54590771038034	strong_discordance	0.328161736228839	0.170206412632657	1.92802216528165	intermediate_complexity ; moderately_asymmetric_sig_int	BLCA-5003.4.2.6.1.4.3.N.3.8.5.3.2	hsa-miR-214-5p	miRNA	BLCA-7841.4.2.6.1.6.3.P.3.5.5.2.3	SCD	Coding gene	BLCA	Lipid metabolism	Biosynthesis of unsaturated fatty acids	Ferroptosis	miRNA expression	Stemness	Gene expression	Stemness	-0.20019106506213	0.00044022215174649	0.292333439038756	2.59195740344496e-08	Divergent	Overexpression	0.02	Overexpression	5.8e-07	Meaningful Risky	Meaningful Risky	Risky	0.00148	Risky	0.00298	Convergent	Risky	0.00146	NS	0.0666	NS	NS	0.188	NS	0.362	NS	Risky	0.00584	Risky
BLCA-5017 / BLCA-7840	1.54590771038034	strong_discordance	0.328161736228839	0.170206412632657	1.92802216528165	intermediate_complexity ; moderately_asymmetric_sig_int	BLCA-5017.4.2.3.1.4.3.N.3.8.5.3.2	hsa-miR-214-5p	miRNA	BLCA-7840.4.2.3.1.6.3.P.3.5.5.2.3	SCD	Coding gene	BLCA	Lipid metabolism	Biosynthesis of unsaturated fatty acids	Autophagy_dependent_cell_death	miRNA expression	Stemness	Gene expression	Stemness	-0.20019106506213	0.00044022215174649	0.292333439038756	2.59195740344496e-08	Divergent	Overexpression	0.02	Overexpression	5.8e-07	Meaningful Risky	Meaningful Risky	Risky	0.00148	Risky	0.00298	Convergent	Risky	0.00146	NS	0.0666	NS	NS	0.188	NS	0.362	NS	Risky	0.00584	Risky
BLCA-5064 / BLCA-7840	2.58081749449679	extreme_discordance	0.0635068032236291	0.170206412632657	2.68012880499279	intermediate_complexity ; moderately_asymmetric_sig_int	BLCA-5064.4.2.3.1.4.2.P.3.3.3.1.2	hsa-miR-215-5p	miRNA	BLCA-7840.4.2.3.1.6.3.P.3.5.5.2.3	SCD	Coding gene	BLCA	Lipid metabolism	Biosynthesis of unsaturated fatty acids	Autophagy_dependent_cell_death	miRNA expression	Microsatellite instability	Gene expression	Stemness	0.189214412571432	0.0042707684927349	0.292333439038756	2.59195740344496e-08	NS	Overexpression	2.2e-07	Overexpression	5.8e-07	Meaningful Protective	Meaningful Risky	NS	0.109	Risky	0.00298	NS	Protective	0.0192	NS	0.0666	NS	NS	0.607	NS	0.362	NS	NS	0.234	Risky
BLCA-5075 / BLCA-7905	0.754430859849089	moderate_discordance	0.0635068032236291	8.55679369263908e-05	742.179904118296	low_dimensional_flat ; strongly_asymmetric_sig_int	BLCA-5075.5.4.3.1.4.2.P.3.3.3.1.2	hsa-miR-215-5p	miRNA	BLCA-7905.5.4.3.1.2.1.P.0.0.6.4.3	SIRT1	Coding gene	BLCA	Metabolism of cofactors and vitamins	Nicotinate and nicotinamide metabolism	Autophagy_dependent_cell_death	miRNA expression	Microsatellite instability	Mutation	Tumor mutational burden	0.189214412571432	0.0042707684927349	0.144027864169501	0.041379159286752	NS	Overexpression	2.2e-07	No data	No data	Meaningful Protective	Meaningless	NS	0.109	NS	0.109	NS	Protective	0.0192	NS	0.995	NS	NS	0.607	NS	0.997	NS	NS	0.234	NS
BLCA-5089 / BLCA-7840	2.51250424435941	extreme_discordance	0.0635068032236291	0.170206412632657	2.68012880499279	intermediate_complexity ; moderately_asymmetric_sig_int	BLCA-5089.4.2.3.1.4.3.P.3.3.3.1.2	hsa-miR-215-5p	miRNA	BLCA-7840.4.2.3.1.6.3.P.3.5.5.2.3	SCD	Coding gene	BLCA	Lipid metabolism	Biosynthesis of unsaturated fatty acids	Autophagy_dependent_cell_death	miRNA expression	Stemness	Gene expression	Stemness	0.321182122044527	5.28080643845221e-10	0.292333439038756	2.59195740344496e-08	Convergent	Overexpression	2.2e-07	Overexpression	5.8e-07	Meaningful Protective	Meaningful Risky	NS	0.109	Risky	0.00298	NS	Protective	0.0192	NS	0.0666	NS	NS	0.607	NS	0.362	NS	NS	0.234	Risky
BLCA-5117 / BLCA-7905	0.649326228634583	moderate_discordance	0.0635068032236291	8.55679369263908e-05	742.179904118295	low_dimensional_flat ; strongly_asymmetric_sig_int	BLCA-5117.5.4.3.1.4.3.P.3.3.3.1.2	hsa-miR-215-5p	miRNA	BLCA-7905.5.4.3.1.2.1.P.0.0.6.4.3	SIRT1	Coding gene	BLCA	Metabolism of cofactors and vitamins	Nicotinate and nicotinamide metabolism	Autophagy_dependent_cell_death	miRNA expression	Stemness	Mutation	Tumor mutational burden	0.321182122044527	5.28080643845221e-10	0.144027864169501	0.041379159286752	NS	Overexpression	2.2e-07	No data	No data	Meaningful Protective	Meaningless	NS	0.109	NS	0.109	NS	Protective	0.0192	NS	0.995	NS	NS	0.607	NS	0.997	NS	NS	0.234	NS
BLCA-5132 / BLCA-2687	0.516958735572633	moderate_discordance	0.0791671247922727	0.0787000244324976	1.00593519967933	low_dimensional_flat ; symmetric_sig_int	BLCA-5132.5.7.6.1.4.3.P.3.3.0.1.1	hsa-miR-222-5p	miRNA	BLCA-2687.5.7.6.1.6.3.P.1.2.2.3.2	FXN	Coding gene	BLCA	Metabolism of cofactors and vitamins	Porphyrin metabolism	Ferroptosis	miRNA expression	Stemness	Gene expression	Stemness	0.241175869982834	1.17103246485196e-05	0.166719752381418	0.0105172897292503	Convergent	Overexpression	0.0011	Unchanged	0.91	Meaningful Risky	Meaningful Risky	NS	0.183	Risky	0.00533	NS	NS	0.0614	NS	0.0677	NS	NS	0.226	NS	0.975	NS	Risky	0.0221	NS
BLCA-5143 / BLCA-2688	0.516958735572633	moderate_discordance	0.0791671247922727	0.0787000244324976	1.00593519967933	low_dimensional_flat ; symmetric_sig_int	BLCA-5143.5.7.2.1.4.3.P.3.3.0.1.1	hsa-miR-222-5p	miRNA	BLCA-2688.5.7.2.1.6.3.P.1.2.2.3.2	FXN	Coding gene	BLCA	Metabolism of cofactors and vitamins	Porphyrin metabolism	Apoptosis	miRNA expression	Stemness	Gene expression	Stemness	0.241175869982834	1.17103246485196e-05	0.166719752381418	0.0105172897292503	Convergent	Overexpression	0.0011	Unchanged	0.91	Meaningful Risky	Meaningful Risky	NS	0.183	Risky	0.00533	NS	NS	0.0614	NS	0.0677	NS	NS	0.226	NS	0.975	NS	Risky	0.0221	NS
BLCA-5174 / BLCA-7495	3.6136135873839	extreme_discordance	0.187684747354425	0.0582005501280569	3.22479335575812	intermediate_complexity ; strongly_asymmetric_sig_int	BLCA-5174.4.3.0.1.4.3.P.3.8.8.1.1	hsa-miR-23a-3p	miRNA	BLCA-7495.4.3.0.1.6.3.P.3.3.5.2.3	PAFAH1B3	Coding gene	BLCA	Lipid metabolism	Ether lipid metabolism	Unrelated	miRNA expression	Stemness	Gene expression	Stemness	0.150646742421034	0.0417346216740467	0.415520719360289	1.19819792579976e-17	Convergent	Overexpression	8.7e-05	Overexpression	3.4e-14	Meaningful Risky	Meaningful Protective	Risky	0.0304	NS	0.0668	NS	Risky	0.00223	Protective	0.0367	Divergent	NS	0.743	NS	0.61	NS	Risky	0.0111	NS
BLCA-5180 / BLCA-1954	4.40705413149157	extreme_discordance	0.187684747354425	0.0921872730256459	2.03590735678028	intermediate_complexity ; moderately_asymmetric_sig_int	BLCA-5180.2.12.0.1.4.3.P.3.8.8.1.1	hsa-miR-23a-3p	miRNA	BLCA-1954.2.12.0.1.2.1.P.0.5.5.2.3	ACSS3	Coding gene	BLCA	Carbohydrate metabolism	Propanoate metabolism	Unrelated	miRNA expression	Stemness	Mutation	Tumor mutational burden	0.150646742421034	0.0417346216740467	0.19811970083987	0.00074535643958552	NS	Overexpression	8.7e-05	No data	No data	Meaningful Risky	Meaningful Protective	Risky	0.0304	Protective	0.0436	Divergent	Risky	0.00223	NS	0.103	NS	NS	0.743	NS	0.306	NS	Risky	0.0111	Protective
BLCA-5187 / BLCA-2790	4.47212144781086	extreme_discordance	0.187684747354425	0.0670337880031448	2.79985292410479	intermediate_complexity ; moderately_asymmetric_sig_int	BLCA-5187.7.1.0.1.4.3.P.3.8.8.1.1	hsa-miR-23a-3p	miRNA	BLCA-2790.7.1.0.1.3.3.P.0.3.3.1.3	GMPS	Coding gene	BLCA	Nucleotide metabolism	Purine metabolism	Unrelated	miRNA expression	Stemness	CNV	Stemness	0.150646742421034	0.0417346216740467	0.173650812818906	0.00020201661888249	Convergent	Overexpression	8.7e-05	No data	No data	Meaningful Risky	Meaningful Risky	Risky	0.0304	NS	0.952	NS	Risky	0.00223	NS	0.731	NS	NS	0.743	Risky	0.0236	NS	Risky	0.0111	NS
BLCA-5213 / BLCA-1954	1.80404248338843	strong_discordance	3.47096918447268e-05	0.0921872730256459	2655.95192945083	low_dimensional_flat ; strongly_asymmetric_sig_int	BLCA-5213.2.12.0.1.4.3.N.1.0.2.2.2	hsa-miR-23b-3p	miRNA	BLCA-1954.2.12.0.1.2.1.P.0.5.5.2.3	ACSS3	Coding gene	BLCA	Carbohydrate metabolism	Propanoate metabolism	Unrelated	miRNA expression	Stemness	Mutation	Tumor mutational burden	-0.159137099233342	0.0205370651548765	0.19811970083987	0.00074535643958552	NS	Unchanged	0.12	No data	No data	Meaningless	Meaningful Protective	NS	0.053	Protective	0.0436	NS	NS	0.112	NS	0.103	NS	NS	0.26	NS	0.306	NS	NS	0.512	Protective
BLCA-5224 / BLCA-1911	5.0548433214719	extreme_discordance	0.167340460495992	0.0882340585264119	1.89655177706577	intermediate_complexity ; moderately_asymmetric_sig_int	BLCA-5224.4.14.0.1.4.3.P.3.8.8.1.1	hsa-miR-24-3p	miRNA	BLCA-1911.4.14.0.1.3.2.P.0.3.3.1.3	ACOX1	Coding gene	BLCA	Lipid metabolism	alpha-Linolenic acid metabolism	Unrelated	miRNA expression	Stemness	CNV	Microsatellite instability	0.240343375938609	1.60475045581344e-05	0.161133003979792	0.00231156223637677	NS	Overexpression	1.1e-06	No data	No data	Meaningful Risky	Meaningful Risky	Risky	0.0283	NS	0.699	NS	Risky	0.00482	NS	0.498	NS	NS	0.171	Risky	0.00325	NS	Risky	0.0119	NS
BLCA-5231 / BLCA-1909	5.0548433214719	extreme_discordance	0.167340460495992	0.0882340585264119	1.89655177706577	intermediate_complexity ; moderately_asymmetric_sig_int	BLCA-5231.4.2.0.1.4.3.P.3.8.8.1.1	hsa-miR-24-3p	miRNA	BLCA-1909.4.2.0.1.3.2.P.0.3.3.1.3	ACOX1	Coding gene	BLCA	Lipid metabolism	Biosynthesis of unsaturated fatty acids	Unrelated	miRNA expression	Stemness	CNV	Microsatellite instability	0.240343375938609	1.60475045581344e-05	0.161133003979792	0.00231156223637677	NS	Overexpression	1.1e-06	No data	No data	Meaningful Risky	Meaningful Risky	Risky	0.0283	NS	0.699	NS	Risky	0.00482	NS	0.498	NS	NS	0.171	Risky	0.00325	NS	Risky	0.0119	NS
BLCA-5242 / BLCA-8097	2.48676167002002	strong_discordance	0.167340460495992	0.0762631702940807	2.19424998791298	intermediate_complexity ; moderately_asymmetric_sig_int	BLCA-5242.7.2.0.1.4.3.P.3.8.8.1.1	hsa-miR-24-3p	miRNA	BLCA-8097.7.2.0.1.6.3.P.3.3.0.1.3	UCK2	Coding gene	BLCA	Nucleotide metabolism	Pyrimidine metabolism	Unrelated	miRNA expression	Stemness	Gene expression	Stemness	0.240343375938609	1.60475045581344e-05	0.453216666709264	2.28234272377606e-21	Convergent	Overexpression	1.1e-06	Overexpression	2.7e-14	Meaningful Risky	Meaningful Risky	Risky	0.0283	NS	0.162	NS	Risky	0.00482	NS	0.0811	NS	NS	0.171	NS	0.922	NS	Risky	0.0119	Risky
BLCA-5243 / BLCA-2085	3.88820136629277	extreme_discordance	0.167340460495992	0.0355225860037807	4.71081864586609	intermediate_complexity ; strongly_asymmetric_sig_int	BLCA-5243.2.3.0.1.4.3.P.3.8.8.1.1	hsa-miR-24-3p	miRNA	BLCA-2085.2.3.0.1.6.2.P.1.3.0.2.2	ALDH5A1	Coding gene	BLCA	Carbohydrate metabolism	Butanoate metabolism	Unrelated	miRNA expression	Stemness	Gene expression	Microsatellite instability	0.240343375938609	1.60475045581344e-05	0.169223439822979	0.00643737523324667	NS	Overexpression	1.1e-06	Unchanged	0.48	Meaningful Risky	Meaningful Protective	Risky	0.0283	NS	0.0992	NS	Risky	0.00482	Protective	0.0296	Divergent	NS	0.171	NS	0.871	NS	Risky	0.0119	NS
BLCA-5246 / BLCA-1868	2.5902542487868	extreme_discordance	0.167340460495992	0.0483467646172901	3.46125458074906	intermediate_complexity ; strongly_asymmetric_sig_int	BLCA-5246.4.4.0.1.4.3.P.3.8.8.1.1	hsa-miR-24-3p	miRNA	BLCA-1868.4.4.0.1.6.2.P.1.3.0.2.1	ACACA	Coding gene	BLCA	Lipid metabolism	Fatty acid biosynthesis	Unrelated	miRNA expression	Stemness	Gene expression	Microsatellite instability	0.240343375938609	1.60475045581344e-05	0.168597931784237	0.0456053995426797	NS	Overexpression	1.1e-06	Unchanged	0.28	Meaningful Risky	Meaningful Risky	Risky	0.0283	NS	0.163	NS	Risky	0.00482	NS	0.0886	NS	NS	0.171	NS	0.0902	NS	Risky	0.0119	Risky
BLCA-5247 / BLCA-1866	2.5902542487868	extreme_discordance	0.167340460495992	0.0483467646172901	3.46125458074906	intermediate_complexity ; strongly_asymmetric_sig_int	BLCA-5247.2.13.0.1.4.3.P.3.8.8.1.1	hsa-miR-24-3p	miRNA	BLCA-1866.2.13.0.1.6.2.P.1.3.0.2.1	ACACA	Coding gene	BLCA	Carbohydrate metabolism	Pyruvate metabolism	Unrelated	miRNA expression	Stemness	Gene expression	Microsatellite instability	0.240343375938609	1.60475045581344e-05	0.168597931784237	0.0456053995426797	NS	Overexpression	1.1e-06	Unchanged	0.28	Meaningful Risky	Meaningful Risky	Risky	0.0283	NS	0.163	NS	Risky	0.00482	NS	0.0886	NS	NS	0.171	NS	0.0902	NS	Risky	0.0119	Risky
BLCA-5249 / BLCA-1908	5.0548433214719	extreme_discordance	0.167340460495992	0.0882340585264119	1.89655177706577	intermediate_complexity ; moderately_asymmetric_sig_int	BLCA-5249.4.5.0.1.4.3.P.3.8.8.1.1	hsa-miR-24-3p	miRNA	BLCA-1908.4.5.0.1.3.2.P.0.3.3.1.3	ACOX1	Coding gene	BLCA	Lipid metabolism	Fatty acid degradation	Unrelated	miRNA expression	Stemness	CNV	Microsatellite instability	0.240343375938609	1.60475045581344e-05	0.161133003979792	0.00231156223637677	NS	Overexpression	1.1e-06	No data	No data	Meaningful Risky	Meaningful Risky	Risky	0.0283	NS	0.699	NS	Risky	0.00482	NS	0.498	NS	NS	0.171	Risky	0.00325	NS	Risky	0.0119	NS
BLCA-5251 / BLCA-1910	5.0548433214719	extreme_discordance	0.167340460495992	0.0882340585264119	1.89655177706577	intermediate_complexity ; moderately_asymmetric_sig_int	BLCA-5251.6.6.0.1.4.3.P.3.8.8.1.1	hsa-miR-24-3p	miRNA	BLCA-1910.6.6.0.1.3.2.P.0.3.3.1.3	ACOX1	Coding gene	BLCA	Metabolism of other amino acids	beta-Alanine metabolism	Unrelated	miRNA expression	Stemness	CNV	Microsatellite instability	0.240343375938609	1.60475045581344e-05	0.161133003979792	0.00231156223637677	NS	Overexpression	1.1e-06	No data	No data	Meaningful Risky	Meaningful Risky	Risky	0.0283	NS	0.699	NS	Risky	0.00482	NS	0.498	NS	NS	0.171	Risky	0.00325	NS	Risky	0.0119	NS
BLCA-5256 / BLCA-2084	3.88820136629277	extreme_discordance	0.167340460495992	0.0355225860037807	4.71081864586609	intermediate_complexity ; strongly_asymmetric_sig_int	BLCA-5256.1.1.0.1.4.3.P.3.8.8.1.1	hsa-miR-24-3p	miRNA	BLCA-2084.1.1.0.1.6.2.P.1.3.0.2.2	ALDH5A1	Coding gene	BLCA	Amino acid metabolism	Alanine, aspartate and glutamate metabolism	Unrelated	miRNA expression	Stemness	Gene expression	Microsatellite instability	0.240343375938609	1.60475045581344e-05	0.169223439822979	0.00643737523324667	NS	Overexpression	1.1e-06	Unchanged	0.48	Meaningful Risky	Meaningful Protective	Risky	0.0283	NS	0.0992	NS	Risky	0.00482	Protective	0.0296	Divergent	NS	0.171	NS	0.871	NS	Risky	0.0119	NS
BLCA-5257 / BLCA-2790	4.40017956924987	extreme_discordance	0.167340460495992	0.0670337880031448	2.49635990268283	intermediate_complexity ; moderately_asymmetric_sig_int	BLCA-5257.7.1.0.1.4.3.P.3.8.8.1.1	hsa-miR-24-3p	miRNA	BLCA-2790.7.1.0.1.3.3.P.0.3.3.1.3	GMPS	Coding gene	BLCA	Nucleotide metabolism	Purine metabolism	Unrelated	miRNA expression	Stemness	CNV	Stemness	0.240343375938609	1.60475045581344e-05	0.173650812818906	0.00020201661888249	Convergent	Overexpression	1.1e-06	No data	No data	Meaningful Risky	Meaningful Risky	Risky	0.0283	NS	0.952	NS	Risky	0.00482	NS	0.731	NS	NS	0.171	Risky	0.0236	NS	Risky	0.0119	NS
BLCA-5259 / BLCA-2442	0.412030616792697	high_concordance	0.167340460495992	0.214093479477658	1.27938861195369	intermediate_complexity ; symmetric_sig_int	BLCA-5259.4.12.0.1.4.3.P.3.8.8.1.1	hsa-miR-24-3p	miRNA	BLCA-2442.4.12.0.1.6.3.P.3.8.8.2.3	CYP51A1	Coding gene	BLCA	Lipid metabolism	Steroid biosynthesis	Unrelated	miRNA expression	Stemness	Gene expression	Stemness	0.240343375938609	1.60475045581344e-05	0.187868294322284	0.00289501682162104	Convergent	Overexpression	1.1e-06	Overexpression	0.0043	Meaningful Risky	Meaningful Risky	Risky	0.0283	Risky	0.00237	Convergent	Risky	0.00482	Risky	0.00786	Convergent	NS	0.171	NS	0.909	NS	Risky	0.0119	Risky
BLCA-5259 / BLCA-2491	0.81689735351478	moderate_discordance	0.167340460495992	0.131674320884636	1.27086632664394	intermediate_complexity ; symmetric_sig_int	BLCA-5259.4.12.0.1.4.3.P.3.8.8.1.1	hsa-miR-24-3p	miRNA	BLCA-2491.4.12.0.1.6.3.P.3.8.3.2.1	DHCR24	Coding gene	BLCA	Lipid metabolism	Steroid biosynthesis	Unrelated	miRNA expression	Stemness	Gene expression	Stemness	0.240343375938609	1.60475045581344e-05	0.259059360060827	1.81532155742015e-06	Convergent	Overexpression	1.1e-06	Overexpression	3.9e-07	Meaningful Risky	Meaningful Risky	Risky	0.0283	Risky	0.0134	Convergent	Risky	0.00482	Risky	0.0228	Convergent	NS	0.171	NS	0.153	NS	Risky	0.0119	Risky
BLCA-5260 / BLCA-1867	2.5902542487868	extreme_discordance	0.167340460495992	0.0483467646172901	3.46125458074906	intermediate_complexity ; strongly_asymmetric_sig_int	BLCA-5260.2.12.0.1.4.3.P.3.8.8.1.1	hsa-miR-24-3p	miRNA	BLCA-1867.2.12.0.1.6.2.P.1.3.0.2.1	ACACA	Coding gene	BLCA	Carbohydrate metabolism	Propanoate metabolism	Unrelated	miRNA expression	Stemness	Gene expression	Microsatellite instability	0.240343375938609	1.60475045581344e-05	0.168597931784237	0.0456053995426797	NS	Overexpression	1.1e-06	Unchanged	0.28	Meaningful Risky	Meaningful Risky	Risky	0.0283	NS	0.163	NS	Risky	0.00482	NS	0.0886	NS	NS	0.171	NS	0.0902	NS	Risky	0.0119	Risky
BLCA-5261 / BLCA-7388	0.835290152384678	moderate_discordance	0.167340460495992	0.268962102361314	1.60727478318226	intermediate_complexity ; moderately_asymmetric_sig_int	BLCA-5261.5.5.0.1.4.3.P.3.8.8.1.1	hsa-miR-24-3p	miRNA	BLCA-7388.5.5.0.1.6.3.P.3.8.8.1.2	MTHFD1L	Coding gene	BLCA	Metabolism of cofactors and vitamins	One carbon pool by folate	Unrelated	miRNA expression	Stemness	Gene expression	Stemness	0.240343375938609	1.60475045581344e-05	0.200759587689786	0.00065265772160675	Convergent	Overexpression	1.1e-06	Overexpression	6.3e-12	Meaningful Risky	Meaningful Risky	Risky	0.0283	Risky	0.00205	Convergent	Risky	0.00482	Risky	0.00675	Convergent	NS	0.171	NS	0.709	NS	Risky	0.0119	Risky
BLCA-5306 / BLCA-7247	3.17889260911671	extreme_discordance	0.151501554212449	0.00043305393035022	349.844542664525	low_dimensional_flat ; strongly_asymmetric_sig_int	BLCA-5306.1.7.0.1.4.3.P.3.8.0.1.1	hsa-miR-27a-3p	miRNA	BLCA-7247.1.7.0.1.2.1.P.0.0.3.1.3	KMT2C	Coding gene	BLCA	Amino acid metabolism	Lysine degradation	Unrelated	miRNA expression	Stemness	Mutation	Tumor mutational burden	0.179716821101172	0.00413086384790693	0.231204650254727	4.35657593614115e-05	NS	Overexpression	7.8e-08	No data	No data	Meaningful Risky	Meaningless	Risky	0.0348	NS	0.922	NS	Risky	0.00404	NS	0.123	NS	NS	0.924	NS	0.0762	NS	Risky	0.0273	NS
BLCA-5314 / BLCA-2839	2.9549986279459	extreme_discordance	0.151501554212449	0.00292745290965487	51.7520038367793	low_dimensional_flat ; strongly_asymmetric_sig_int	BLCA-5314.1.3.0.1.4.3.P.3.8.0.1.1	hsa-miR-27a-3p	miRNA	BLCA-2839.1.3.0.1.6.3.P.3.0.3.1.3	GPT2	Coding gene	BLCA	Amino acid metabolism	Arginine biosynthesis	Unrelated	miRNA expression	Stemness	Gene expression	Stemness	0.179716821101172	0.00413086384790693	0.430279849152168	5.70631340464958e-19	Convergent	Overexpression	7.8e-08	Overexpression	9.5e-09	Meaningful Risky	Meaningless	Risky	0.0348	NS	0.971	NS	Risky	0.00404	NS	0.22	NS	NS	0.924	NS	0.983	NS	Risky	0.0273	NS
BLCA-5324 / BLCA-7441	1.33622124198377	moderate_discordance	0.151501554212449	0.366947692135877	2.42207213017306	intermediate_complexity ; moderately_asymmetric_sig_int	BLCA-5324.7.1.0.1.4.3.P.3.8.0.1.1	hsa-miR-27a-3p	miRNA	BLCA-7441.7.1.0.1.6.3.P.3.8.3.2.3	NME2	Coding gene	BLCA	Nucleotide metabolism	Purine metabolism	Unrelated	miRNA expression	Stemness	Gene expression	Stemness	0.179716821101172	0.00413086384790693	0.20083962362403	0.00074502668527228	Convergent	Overexpression	7.8e-08	Overexpression	3.8e-09	Meaningful Risky	Meaningful Risky	Risky	0.0348	Risky	0.00181	Convergent	Risky	0.00404	Risky	0.000798	Convergent	NS	0.924	NS	0.201	NS	Risky	0.0273	Risky
BLCA-5327 / BLCA-2840	2.9549986279459	extreme_discordance	0.151501554212449	0.00292745290965487	51.7520038367793	low_dimensional_flat ; strongly_asymmetric_sig_int	BLCA-5327.1.1.0.1.4.3.P.3.8.0.1.1	hsa-miR-27a-3p	miRNA	BLCA-2840.1.1.0.1.6.3.P.3.0.3.1.3	GPT2	Coding gene	BLCA	Amino acid metabolism	Alanine, aspartate and glutamate metabolism	Unrelated	miRNA expression	Stemness	Gene expression	Stemness	0.179716821101172	0.00413086384790693	0.430279849152168	5.70631340464958e-19	Convergent	Overexpression	7.8e-08	Overexpression	9.5e-09	Meaningful Risky	Meaningless	Risky	0.0348	NS	0.971	NS	Risky	0.00404	NS	0.22	NS	NS	0.924	NS	0.983	NS	Risky	0.0273	NS
BLCA-5329 / BLCA-7610	3.18529483468858	extreme_discordance	0.151501554212449	0.00016125447045076	939.518475295256	low_dimensional_flat ; strongly_asymmetric_sig_int	BLCA-5329.4.8.0.1.4.3.P.3.8.0.1.1	hsa-miR-27a-3p	miRNA	BLCA-7610.4.8.0.1.6.3.P.1.0.8.1.1	PISD	Coding gene	BLCA	Lipid metabolism	Glycerophospholipid metabolism	Unrelated	miRNA expression	Stemness	Gene expression	Stemness	0.179716821101172	0.00413086384790693	0.176244798629782	0.00740958295331352	Convergent	Overexpression	7.8e-08	Unchanged	0.12	Meaningful Risky	Meaningless	Risky	0.0348	NS	0.221	NS	Risky	0.00404	NS	0.064	NS	NS	0.924	NS	0.213	NS	Risky	0.0273	NS
BLCA-5331 / BLCA-2794	0.974619452779909	moderate_discordance	0.151501554212449	0.120050438898994	1.26198251003412	intermediate_complexity ; symmetric_sig_int	BLCA-5331.2.1.0.1.4.3.P.3.8.0.1.1	hsa-miR-27a-3p	miRNA	BLCA-2794.2.1.0.1.6.3.P.3.5.8.2.3	GNPNAT1	Coding gene	BLCA	Carbohydrate metabolism	Amino sugar and nucleotide sugar metabolism	Unrelated	miRNA expression	Stemness	Gene expression	Stemness	0.179716821101172	0.00413086384790693	0.271776244122635	3.63595298963832e-07	Convergent	Overexpression	7.8e-08	Overexpression	1.6e-05	Meaningful Risky	Meaningful Risky	Risky	0.0348	Risky	0.0261	Convergent	Risky	0.00404	NS	0.0657	NS	NS	0.924	NS	0.726	NS	Risky	0.0273	Risky
BLCA-5333 / BLCA-7442	1.33622124198377	moderate_discordance	0.151501554212449	0.366947692135877	2.42207213017306	intermediate_complexity ; moderately_asymmetric_sig_int	BLCA-5333.7.2.0.1.4.3.P.3.8.0.1.1	hsa-miR-27a-3p	miRNA	BLCA-7442.7.2.0.1.6.3.P.3.8.3.2.3	NME2	Coding gene	BLCA	Nucleotide metabolism	Pyrimidine metabolism	Unrelated	miRNA expression	Stemness	Gene expression	Stemness	0.179716821101172	0.00413086384790693	0.20083962362403	0.00074502668527228	Convergent	Overexpression	7.8e-08	Overexpression	3.8e-09	Meaningful Risky	Meaningful Risky	Risky	0.0348	Risky	0.00181	Convergent	Risky	0.00404	Risky	0.000798	Convergent	NS	0.924	NS	0.201	NS	Risky	0.0273	Risky
BLCA-5351 / BLCA-7388	4.86949768598572	extreme_discordance	0.29253327911969	0.268962102361314	1.08763753908612	intermediate_complexity ; symmetric_sig_int	BLCA-5351.5.5.0.1.4.3.P.1.8.8.2.2	hsa-miR-29b-2-5p	miRNA	BLCA-7388.5.5.0.1.6.3.P.3.8.8.1.2	MTHFD1L	Coding gene	BLCA	Metabolism of cofactors and vitamins	One carbon pool by folate	Unrelated	miRNA expression	Stemness	Gene expression	Stemness	0.164103631398287	0.0186581557421635	0.200759587689786	0.00065265772160675	Convergent	Unchanged	0.067	Overexpression	6.3e-12	Meaningful Protective	Meaningful Risky	Protective	0.000921	Risky	0.00205	Divergent	Protective	0.0032	Risky	0.00675	Divergent	NS	0.742	NS	0.709	NS	Protective	0.00313	Risky
BLCA-5356 / BLCA-2547	2.74264177440896	extreme_discordance	0.167469452086092	0.00193786047785355	86.4197675735604	intermediate_complexity ; strongly_asymmetric_sig_int	BLCA-5356.1.4.0.1.4.3.P.3.8.2.1.2	hsa-miR-29b-3p	miRNA	BLCA-2547.1.4.0.1.2.1.P.0.0.8.1.1	DNMT3A	Coding gene	BLCA	Amino acid metabolism	Cysteine and methionine metabolism	Unrelated	miRNA expression	Stemness	Mutation	Tumor mutational burden	0.191201175422003	0.00188588520071821	0.37716527899804	9.0527078735479e-14	NS	Overexpression	4.7e-05	No data	No data	Meaningful Protective	Meaningless	Protective	0.00736	NS	0.994	NS	Protective	0.0403	NS	0.995	NS	NS	0.0928	NS	0.545	NS	Protective	0.012	NS
BLCA-5378 / BLCA-1911	3.90974950016086	extreme_discordance	0.0810987946565658	0.0882340585264119	1.08798236644653	intermediate_complexity ; symmetric_sig_int	BLCA-5378.4.14.0.1.4.2.P.3.2.2.2.3	hsa-miR-3065-3p	miRNA	BLCA-1911.4.14.0.1.3.2.P.0.3.3.1.3	ACOX1	Coding gene	BLCA	Lipid metabolism	alpha-Linolenic acid metabolism	Unrelated	miRNA expression	Microsatellite instability	CNV	Microsatellite instability	0.29548957099362	8.99321989958307e-08	0.161133003979792	0.00231156223637677	Convergent	Overexpression	2.2e-07	No data	No data	Meaningful Risky	Meaningful Risky	Risky	0.00962	NS	0.699	NS	NS	0.282	NS	0.498	NS	NS	0.308	Risky	0.00325	NS	NS	0.39	NS
BLCA-5379 / BLCA-1910	3.90974950016086	extreme_discordance	0.0810987946565658	0.0882340585264119	1.08798236644653	intermediate_complexity ; symmetric_sig_int	BLCA-5379.6.6.0.1.4.2.P.3.2.2.2.3	hsa-miR-3065-3p	miRNA	BLCA-1910.6.6.0.1.3.2.P.0.3.3.1.3	ACOX1	Coding gene	BLCA	Metabolism of other amino acids	beta-Alanine metabolism	Unrelated	miRNA expression	Microsatellite instability	CNV	Microsatellite instability	0.29548957099362	8.99321989958307e-08	0.161133003979792	0.00231156223637677	Convergent	Overexpression	2.2e-07	No data	No data	Meaningful Risky	Meaningful Risky	Risky	0.00962	NS	0.699	NS	NS	0.282	NS	0.498	NS	NS	0.308	Risky	0.00325	NS	NS	0.39	NS
BLCA-5380 / BLCA-1909	3.90974950016086	extreme_discordance	0.0810987946565658	0.0882340585264119	1.08798236644653	intermediate_complexity ; symmetric_sig_int	BLCA-5380.4.2.0.1.4.2.P.3.2.2.2.3	hsa-miR-3065-3p	miRNA	BLCA-1909.4.2.0.1.3.2.P.0.3.3.1.3	ACOX1	Coding gene	BLCA	Lipid metabolism	Biosynthesis of unsaturated fatty acids	Unrelated	miRNA expression	Microsatellite instability	CNV	Microsatellite instability	0.29548957099362	8.99321989958307e-08	0.161133003979792	0.00231156223637677	Convergent	Overexpression	2.2e-07	No data	No data	Meaningful Risky	Meaningful Risky	Risky	0.00962	NS	0.699	NS	NS	0.282	NS	0.498	NS	NS	0.308	Risky	0.00325	NS	NS	0.39	NS
BLCA-5383 / BLCA-1908	3.90974950016086	extreme_discordance	0.0810987946565658	0.0882340585264119	1.08798236644653	intermediate_complexity ; symmetric_sig_int	BLCA-5383.4.5.0.1.4.2.P.3.2.2.2.3	hsa-miR-3065-3p	miRNA	BLCA-1908.4.5.0.1.3.2.P.0.3.3.1.3	ACOX1	Coding gene	BLCA	Lipid metabolism	Fatty acid degradation	Unrelated	miRNA expression	Microsatellite instability	CNV	Microsatellite instability	0.29548957099362	8.99321989958307e-08	0.161133003979792	0.00231156223637677	Convergent	Overexpression	2.2e-07	No data	No data	Meaningful Risky	Meaningful Risky	Risky	0.00962	NS	0.699	NS	NS	0.282	NS	0.498	NS	NS	0.308	Risky	0.00325	NS	NS	0.39	NS
BLCA-5385 / BLCA-1909	3.91730328929796	extreme_discordance	0.0810987946565657	0.0882340585264119	1.08798236644653	intermediate_complexity ; symmetric_sig_int	BLCA-5385.4.2.0.1.4.3.P.3.2.2.2.3	hsa-miR-3065-3p	miRNA	BLCA-1909.4.2.0.1.3.2.P.0.3.3.1.3	ACOX1	Coding gene	BLCA	Lipid metabolism	Biosynthesis of unsaturated fatty acids	Unrelated	miRNA expression	Stemness	CNV	Microsatellite instability	0.271106515466104	4.79529551805657e-07	0.161133003979792	0.00231156223637677	NS	Overexpression	2.2e-07	No data	No data	Meaningful Risky	Meaningful Risky	Risky	0.00962	NS	0.699	NS	NS	0.282	NS	0.498	NS	NS	0.308	Risky	0.00325	NS	NS	0.39	NS
BLCA-5387 / BLCA-1908	3.91730328929796	extreme_discordance	0.0810987946565657	0.0882340585264119	1.08798236644653	intermediate_complexity ; symmetric_sig_int	BLCA-5387.4.5.0.1.4.3.P.3.2.2.2.3	hsa-miR-3065-3p	miRNA	BLCA-1908.4.5.0.1.3.2.P.0.3.3.1.3	ACOX1	Coding gene	BLCA	Lipid metabolism	Fatty acid degradation	Unrelated	miRNA expression	Stemness	CNV	Microsatellite instability	0.271106515466104	4.79529551805657e-07	0.161133003979792	0.00231156223637677	NS	Overexpression	2.2e-07	No data	No data	Meaningful Risky	Meaningful Risky	Risky	0.00962	NS	0.699	NS	NS	0.282	NS	0.498	NS	NS	0.308	Risky	0.00325	NS	NS	0.39	NS
BLCA-5388 / BLCA-1911	3.91730328929796	extreme_discordance	0.0810987946565657	0.0882340585264119	1.08798236644653	intermediate_complexity ; symmetric_sig_int	BLCA-5388.4.14.0.1.4.3.P.3.2.2.2.3	hsa-miR-3065-3p	miRNA	BLCA-1911.4.14.0.1.3.2.P.0.3.3.1.3	ACOX1	Coding gene	BLCA	Lipid metabolism	alpha-Linolenic acid metabolism	Unrelated	miRNA expression	Stemness	CNV	Microsatellite instability	0.271106515466104	4.79529551805657e-07	0.161133003979792	0.00231156223637677	NS	Overexpression	2.2e-07	No data	No data	Meaningful Risky	Meaningful Risky	Risky	0.00962	NS	0.699	NS	NS	0.282	NS	0.498	NS	NS	0.308	Risky	0.00325	NS	NS	0.39	NS
BLCA-5389 / BLCA-1910	3.91730328929796	extreme_discordance	0.0810987946565657	0.0882340585264119	1.08798236644653	intermediate_complexity ; symmetric_sig_int	BLCA-5389.6.6.0.1.4.3.P.3.2.2.2.3	hsa-miR-3065-3p	miRNA	BLCA-1910.6.6.0.1.3.2.P.0.3.3.1.3	ACOX1	Coding gene	BLCA	Metabolism of other amino acids	beta-Alanine metabolism	Unrelated	miRNA expression	Stemness	CNV	Microsatellite instability	0.271106515466104	4.79529551805657e-07	0.161133003979792	0.00231156223637677	NS	Overexpression	2.2e-07	No data	No data	Meaningful Risky	Meaningful Risky	Risky	0.00962	NS	0.699	NS	NS	0.282	NS	0.498	NS	NS	0.308	Risky	0.00325	NS	NS	0.39	NS
BLCA-5458 / BLCA-2366	4.41300094791903	extreme_discordance	0.176105842232421	0.090633235218071	1.94306031125002	intermediate_complexity ; moderately_asymmetric_sig_int	BLCA-5458.5.7.0.1.4.3.P.3.8.8.2.2	hsa-miR-30c-5p	miRNA	BLCA-2366.5.7.0.1.6.3.P.3.6.0.2.1	CPOX	Coding gene	BLCA	Metabolism of cofactors and vitamins	Porphyrin metabolism	Unrelated	miRNA expression	Stemness	Gene expression	Stemness	0.226586422644741	8.10581750912349e-05	0.28440277299511	7.8559373427208e-08	Convergent	Overexpression	0.022	Overexpression	0.00027	Meaningful Protective	Meaningful Risky	Protective	0.0097	NS	0.0862	NS	Protective	0.0114	Risky	0.0374	Divergent	NS	0.961	NS	0.0552	NS	Protective	0.012	Risky
BLCA-5460 / BLCA-2084	2.47017448277939	strong_discordance	0.176105842232421	0.0355225860037807	4.95757381553467	intermediate_complexity ; strongly_asymmetric_sig_int	BLCA-5460.1.1.0.1.4.3.P.3.8.8.2.2	hsa-miR-30c-5p	miRNA	BLCA-2084.1.1.0.1.6.2.P.1.3.0.2.2	ALDH5A1	Coding gene	BLCA	Amino acid metabolism	Alanine, aspartate and glutamate metabolism	Unrelated	miRNA expression	Stemness	Gene expression	Microsatellite instability	0.226586422644741	8.10581750912349e-05	0.169223439822979	0.00643737523324667	NS	Overexpression	0.022	Unchanged	0.48	Meaningful Protective	Meaningful Protective	Protective	0.0097	NS	0.0992	NS	Protective	0.0114	Protective	0.0296	Convergent	NS	0.961	NS	0.871	NS	Protective	0.012	NS
BLCA-5462 / BLCA-2085	2.47017448277939	strong_discordance	0.176105842232421	0.0355225860037807	4.95757381553467	intermediate_complexity ; strongly_asymmetric_sig_int	BLCA-5462.2.3.0.1.4.3.P.3.8.8.2.2	hsa-miR-30c-5p	miRNA	BLCA-2085.2.3.0.1.6.2.P.1.3.0.2.2	ALDH5A1	Coding gene	BLCA	Carbohydrate metabolism	Butanoate metabolism	Unrelated	miRNA expression	Stemness	Gene expression	Microsatellite instability	0.226586422644741	8.10581750912349e-05	0.169223439822979	0.00643737523324667	NS	Overexpression	0.022	Unchanged	0.48	Meaningful Protective	Meaningful Protective	Protective	0.0097	NS	0.0992	NS	Protective	0.0114	Protective	0.0296	Convergent	NS	0.961	NS	0.871	NS	Protective	0.012	NS
BLCA-5534 / BLCA-7488	3.01452104007261	extreme_discordance	0.134064678342907	0.0608273524417223	2.20401962211577	intermediate_complexity ; moderately_asymmetric_sig_int	BLCA-5534.1.2.0.1.4.3.P.3.8.8.2.2	hsa-miR-30e-5p	miRNA	BLCA-7488.1.2.0.1.7.3.P.0.3.3.3.3	P4HA1	Coding gene	BLCA	Amino acid metabolism	Arginine and proline metabolism	Unrelated	miRNA expression	Stemness	Methylation	Stemness	0.414575553945289	2.34150661969744e-17	0.170854396400807	0.010041051741306	Convergent	Overexpression	9e-06	No data	No data	Meaningful Protective	Meaningful Risky	Protective	0.0252	NS	0.0689	NS	Protective	0.0235	NS	0.133	NS	NS	0.388	NS	0.571	NS	Protective	0.0261	Risky
BLCA-5547 / BLCA-7524	0.341282906354243	high_concordance	0.00087375873296265	0.00013049013966076	6.69597515363374	low_dimensional_flat ; strongly_asymmetric_sig_int	BLCA-5547.4.8.0.1.4.2.P.3.0.3.1.3	hsa-miR-3170	miRNA	BLCA-7524.4.8.0.1.3.2.P.0.0.3.2.3	PCYT1A	Coding gene	BLCA	Lipid metabolism	Glycerophospholipid metabolism	Unrelated	miRNA expression	Microsatellite instability	CNV	Microsatellite instability	0.224544105422249	0.00015717104697363	0.177814757601304	0.0195621669303046	Convergent	Overexpression	5.6e-07	No data	No data	Meaningless	Meaningless	NS	0.312	NS	0.9	NS	NS	0.242	NS	0.633	NS	NS	0.285	NS	0.0586	NS	NS	0.691	NS
BLCA-5550 / BLCA-2753	0.154983693579071	high_concordance	0.00087375873296265	0.00086617970507047	1.00874994859359	low_dimensional_flat ; symmetric_sig_int	BLCA-5550.4.3.0.1.4.2.P.3.0.3.1.3	hsa-miR-3170	miRNA	BLCA-2753.4.3.0.1.6.3.P.3.0.5.2.3	GDPD1	Coding gene	BLCA	Lipid metabolism	Ether lipid metabolism	Unrelated	miRNA expression	Microsatellite instability	Gene expression	Stemness	0.224544105422249	0.00015717104697363	0.15880820073049	0.0276222333910146	NS	Overexpression	5.6e-07	Overexpression	0.019	Meaningless	Meaningless	NS	0.312	NS	0.472	NS	NS	0.242	NS	0.375	NS	NS	0.285	NS	0.521	NS	NS	0.691	NS
BLCA-5556 / BLCA-7525	0.341282906354243	high_concordance	0.00087375873296265	0.00013049013966076	6.69597515363374	low_dimensional_flat ; strongly_asymmetric_sig_int	BLCA-5556.6.3.0.1.4.2.P.3.0.3.1.3	hsa-miR-3170	miRNA	BLCA-7525.6.3.0.1.3.2.P.0.0.3.2.3	PCYT1A	Coding gene	BLCA	Metabolism of other amino acids	Phosphonate and phosphinate metabolism	Unrelated	miRNA expression	Microsatellite instability	CNV	Microsatellite instability	0.224544105422249	0.00015717104697363	0.177814757601304	0.0195621669303046	Convergent	Overexpression	5.6e-07	No data	No data	Meaningless	Meaningless	NS	0.312	NS	0.9	NS	NS	0.242	NS	0.633	NS	NS	0.285	NS	0.0586	NS	NS	0.691	NS
BLCA-5559 / BLCA-2790	2.68045369237147	extreme_discordance	0.00087375873296265	0.0670337880031448	76.7188761316903	low_dimensional_flat ; strongly_asymmetric_sig_int	BLCA-5559.7.1.0.1.4.2.P.3.0.3.1.3	hsa-miR-3170	miRNA	BLCA-2790.7.1.0.1.3.3.P.0.3.3.1.3	GMPS	Coding gene	BLCA	Nucleotide metabolism	Purine metabolism	Unrelated	miRNA expression	Microsatellite instability	CNV	Stemness	0.224544105422249	0.00015717104697363	0.173650812818906	0.00020201661888249	NS	Overexpression	5.6e-07	No data	No data	Meaningless	Meaningful Risky	NS	0.312	NS	0.952	NS	NS	0.242	NS	0.731	NS	NS	0.285	Risky	0.0236	NS	NS	0.691	NS
BLCA-5560 / BLCA-7524	0.496381571096176	high_concordance	0.00294616455963111	0.00013049013966076	22.5776795648339	low_dimensional_flat ; strongly_asymmetric_sig_int	BLCA-5560.4.8.0.1.4.3.P.3.0.3.1.3	hsa-miR-3170	miRNA	BLCA-7524.4.8.0.1.3.2.P.0.0.3.2.3	PCYT1A	Coding gene	BLCA	Lipid metabolism	Glycerophospholipid metabolism	Unrelated	miRNA expression	Stemness	CNV	Microsatellite instability	0.439641761059036	1.00138285339999e-19	0.177814757601304	0.0195621669303046	NS	Overexpression	5.6e-07	No data	No data	Meaningless	Meaningless	NS	0.312	NS	0.9	NS	NS	0.242	NS	0.633	NS	NS	0.285	NS	0.0586	NS	NS	0.691	NS
BLCA-5569 / BLCA-2790	2.59921302270646	extreme_discordance	0.00294616455963111	0.0670337880031448	22.7529001338398	low_dimensional_flat ; strongly_asymmetric_sig_int	BLCA-5569.7.1.0.1.4.3.P.3.0.3.1.3	hsa-miR-3170	miRNA	BLCA-2790.7.1.0.1.3.3.P.0.3.3.1.3	GMPS	Coding gene	BLCA	Nucleotide metabolism	Purine metabolism	Unrelated	miRNA expression	Stemness	CNV	Stemness	0.439641761059036	1.00138285339999e-19	0.173650812818906	0.00020201661888249	Convergent	Overexpression	5.6e-07	No data	No data	Meaningless	Meaningful Risky	NS	0.312	NS	0.952	NS	NS	0.242	NS	0.731	NS	NS	0.285	Risky	0.0236	NS	NS	0.691	NS
BLCA-5573 / BLCA-2753	0.306203437120039	high_concordance	0.00294616455963111	0.00086617970507047	3.40133178182856	low_dimensional_flat ; strongly_asymmetric_sig_int	BLCA-5573.4.3.0.1.4.3.P.3.0.3.1.3	hsa-miR-3170	miRNA	BLCA-2753.4.3.0.1.6.3.P.3.0.5.2.3	GDPD1	Coding gene	BLCA	Lipid metabolism	Ether lipid metabolism	Unrelated	miRNA expression	Stemness	Gene expression	Stemness	0.439641761059036	1.00138285339999e-19	0.15880820073049	0.0276222333910146	Convergent	Overexpression	5.6e-07	Overexpression	0.019	Meaningless	Meaningless	NS	0.312	NS	0.472	NS	NS	0.242	NS	0.375	NS	NS	0.285	NS	0.521	NS	NS	0.691	NS
BLCA-5574 / BLCA-7525	0.496381571096176	high_concordance	0.00294616455963111	0.00013049013966076	22.5776795648339	low_dimensional_flat ; strongly_asymmetric_sig_int	BLCA-5574.6.3.0.1.4.3.P.3.0.3.1.3	hsa-miR-3170	miRNA	BLCA-7525.6.3.0.1.3.2.P.0.0.3.2.3	PCYT1A	Coding gene	BLCA	Metabolism of other amino acids	Phosphonate and phosphinate metabolism	Unrelated	miRNA expression	Stemness	CNV	Microsatellite instability	0.439641761059036	1.00138285339999e-19	0.177814757601304	0.0195621669303046	NS	Overexpression	5.6e-07	No data	No data	Meaningless	Meaningless	NS	0.312	NS	0.9	NS	NS	0.242	NS	0.633	NS	NS	0.285	NS	0.0586	NS	NS	0.691	NS
BLCA-5587 / BLCA-7475	3.92677929003074	extreme_discordance	0.198335028289999	0.0933807070914981	2.12394009927193	intermediate_complexity ; moderately_asymmetric_sig_int	BLCA-5587.7.1.0.1.4.3.P.3.6.0.3.3	hsa-miR-323b-3p	miRNA	BLCA-7475.7.1.0.1.3.3.P.0.3.5.1.3	NUDT16	Coding gene	BLCA	Nucleotide metabolism	Purine metabolism	Unrelated	miRNA expression	Stemness	CNV	Stemness	0.161523871464509	0.0244576356265754	0.158763591935203	6.41817745707408e-05	Convergent	Overexpression	9.6e-07	No data	No data	Meaningful Risky	Meaningful Risky	NS	0.114	NS	0.67	NS	Risky	0.0447	NS	0.386	NS	NS	0.374	Risky	0.00371	NS	Risky	0.000191	NS
BLCA-5620 / BLCA-7250	2.71211235575307	extreme_discordance	0.465005709458493	0.116778429895453	3.98194863447638	intermediate_complexity ; strongly_asymmetric_sig_int	BLCA-5620.2.3.0.1.4.3.N.1.8.8.3.3	hsa-miR-337-3p	miRNA	BLCA-7250.2.3.0.1.6.2.P.3.5.3.2.3	L2HGDH	Coding gene	BLCA	Carbohydrate metabolism	Butanoate metabolism	Unrelated	miRNA expression	Stemness	Gene expression	Microsatellite instability	-0.199945507867373	0.00067532651537243	0.170866496755494	0.0107469356341006	NS	Unchanged	0.18	Overexpression	0.027	Meaningful Risky	Meaningful Risky	Risky	0.000192	Risky	0.035	Convergent	Risky	0.00141	NS	0.0521	NS	NS	0.996	NS	0.525	NS	Risky	0.000466	Risky
BLCA-5673 / BLCA-7517	4.01805440299213	extreme_discordance	0.0969195093843473	0.0943091811486776	1.02767841056275	intermediate_complexity ; symmetric_sig_int	BLCA-5673.2.8.0.1.4.3.P.3.6.3.1.2	hsa-miR-340-3p	miRNA	BLCA-7517.2.8.0.1.3.2.P.0.3.3.1.3	PCCB	Coding gene	BLCA	Carbohydrate metabolism	Glyoxylate and dicarboxylate metabolism	Unrelated	miRNA expression	Stemness	CNV	Microsatellite instability	0.267001993945436	8.56302665081423e-07	0.163096618519353	0.0431860903451349	NS	Overexpression	0.0044	No data	No data	Meaningful Risky	Meaningful Risky	NS	0.0803	NS	0.877	NS	Risky	0.0455	NS	0.662	NS	NS	0.447	Risky	0.00514	NS	Risky	0.0197	NS
BLCA-5674 / BLCA-7518	4.01805440299213	extreme_discordance	0.0969195093843473	0.0943091811486776	1.02767841056275	intermediate_complexity ; symmetric_sig_int	BLCA-5674.1.13.0.1.4.3.P.3.6.3.1.2	hsa-miR-340-3p	miRNA	BLCA-7518.1.13.0.1.3.2.P.0.3.3.1.3	PCCB	Coding gene	BLCA	Amino acid metabolism	Valine, leucine and isoleucine degradation	Unrelated	miRNA expression	Stemness	CNV	Microsatellite instability	0.267001993945436	8.56302665081423e-07	0.163096618519353	0.0431860903451349	NS	Overexpression	0.0044	No data	No data	Meaningful Risky	Meaningful Risky	NS	0.0803	NS	0.877	NS	Risky	0.0455	NS	0.662	NS	NS	0.447	Risky	0.00514	NS	Risky	0.0197	NS
BLCA-5677 / BLCA-7250	0.112173756748046	high_concordance	0.0969195093843473	0.116778429895453	1.20490116631061	intermediate_complexity ; symmetric_sig_int	BLCA-5677.2.3.0.1.4.3.P.3.6.3.1.2	hsa-miR-340-3p	miRNA	BLCA-7250.2.3.0.1.6.2.P.3.5.3.2.3	L2HGDH	Coding gene	BLCA	Carbohydrate metabolism	Butanoate metabolism	Unrelated	miRNA expression	Stemness	Gene expression	Microsatellite instability	0.267001993945436	8.56302665081423e-07	0.170866496755494	0.0107469356341006	NS	Overexpression	0.0044	Overexpression	0.027	Meaningful Risky	Meaningful Risky	NS	0.0803	Risky	0.035	NS	Risky	0.0455	NS	0.0521	NS	NS	0.447	NS	0.525	NS	Risky	0.0197	Risky
BLCA-5678 / BLCA-2896	0.135166876760069	high_concordance	0.0969195093843473	0.103125835775553	1.06403588328737	intermediate_complexity ; symmetric_sig_int	BLCA-5678.4.2.0.1.4.3.P.3.6.3.1.2	hsa-miR-340-3p	miRNA	BLCA-2896.4.2.0.1.6.3.P.3.5.0.2.1	HACD2	Coding gene	BLCA	Lipid metabolism	Biosynthesis of unsaturated fatty acids	Unrelated	miRNA expression	Stemness	Gene expression	Stemness	0.267001993945436	8.56302665081423e-07	0.176807058360241	0.00733967706123318	Convergent	Overexpression	0.0044	Overexpression	2e-04	Meaningful Risky	Meaningful Risky	NS	0.0803	Risky	0.0302	NS	Risky	0.0455	NS	0.0778	NS	NS	0.447	NS	0.381	NS	Risky	0.0197	Risky
BLCA-5682 / BLCA-7358	2.16202891528321	strong_discordance	0.0969195093843473	0.048715892635527	1.9894844195807	low_dimensional_flat ; moderately_asymmetric_sig_int	BLCA-5682.6.2.0.1.4.3.P.3.6.3.1.2	hsa-miR-340-3p	miRNA	BLCA-7358.6.2.0.1.7.2.P.0.3.0.2.2	MGST2	Coding gene	BLCA	Metabolism of other amino acids	Glutathione metabolism	Unrelated	miRNA expression	Stemness	Methylation	Microsatellite instability	0.267001993945436	8.56302665081423e-07	0.310529992063759	1.27104688604409e-08	NS	Overexpression	0.0044	No data	No data	Meaningful Risky	Meaningful Risky	NS	0.0803	NS	0.0693	NS	Risky	0.0455	NS	0.33	NS	NS	0.447	Risky	0.0306	NS	Risky	0.0197	NS
BLCA-5683 / BLCA-2897	0.135166876760069	high_concordance	0.0969195093843473	0.103125835775553	1.06403588328737	intermediate_complexity ; symmetric_sig_int	BLCA-5683.4.6.0.1.4.3.P.3.6.3.1.2	hsa-miR-340-3p	miRNA	BLCA-2897.4.6.0.1.6.3.P.3.5.0.2.1	HACD2	Coding gene	BLCA	Lipid metabolism	Fatty acid elongation	Unrelated	miRNA expression	Stemness	Gene expression	Stemness	0.267001993945436	8.56302665081423e-07	0.176807058360241	0.00733967706123318	Convergent	Overexpression	0.0044	Overexpression	2e-04	Meaningful Risky	Meaningful Risky	NS	0.0803	Risky	0.0302	NS	Risky	0.0455	NS	0.0778	NS	NS	0.447	NS	0.381	NS	Risky	0.0197	Risky
BLCA-5700 / BLCA-1868	2.99978713231532	extreme_discordance	0.283978832442167	0.0483467646172901	5.87379185949929	intermediate_complexity ; strongly_asymmetric_sig_int	BLCA-5700.4.4.0.1.4.3.P.3.8.0.1.1	hsa-miR-361-3p	miRNA	BLCA-1868.4.4.0.1.6.2.P.1.3.0.2.1	ACACA	Coding gene	BLCA	Lipid metabolism	Fatty acid biosynthesis	Unrelated	miRNA expression	Stemness	Gene expression	Microsatellite instability	0.288576701632797	5.4785270556536e-08	0.168597931784237	0.0456053995426797	NS	Overexpression	0.0018	Unchanged	0.28	Meaningful Protective	Meaningful Risky	Protective	0.00572	NS	0.163	NS	Protective	0.000883	NS	0.0886	NS	NS	0.821	NS	0.0902	NS	Protective	0.00213	Risky
BLCA-5721 / BLCA-2547	3.20534610411772	extreme_discordance	0.249860687681918	0.00193786047785355	128.936365923864	intermediate_complexity ; strongly_asymmetric_sig_int	BLCA-5721.1.4.0.1.4.2.N.2.8.5.1.3	hsa-miR-369-5p	miRNA	BLCA-2547.1.4.0.1.2.1.P.0.0.8.1.1	DNMT3A	Coding gene	BLCA	Amino acid metabolism	Cysteine and methionine metabolism	Unrelated	miRNA expression	Microsatellite instability	Mutation	Tumor mutational burden	-0.160262208367654	0.0373946221774358	0.37716527899804	9.0527078735479e-14	NS	Underexpression	0.038	No data	No data	Meaningful Risky	Meaningless	Risky	0.00525	NS	0.994	NS	Risky	0.0198	NS	0.995	NS	NS	0.788	NS	0.545	NS	Risky	0.00152	NS
BLCA-5722 / BLCA-2547	3.20039722222852	extreme_discordance	0.249860687681918	0.00193786047785355	128.936365923864	intermediate_complexity ; strongly_asymmetric_sig_int	BLCA-5722.1.4.0.1.4.3.N.2.8.5.1.3	hsa-miR-369-5p	miRNA	BLCA-2547.1.4.0.1.2.1.P.0.0.8.1.1	DNMT3A	Coding gene	BLCA	Amino acid metabolism	Cysteine and methionine metabolism	Unrelated	miRNA expression	Stemness	Mutation	Tumor mutational burden	-0.225558359153666	7.15000403055543e-05	0.37716527899804	9.0527078735479e-14	NS	Underexpression	0.038	No data	No data	Meaningful Risky	Meaningless	Risky	0.00525	NS	0.994	NS	Risky	0.0198	NS	0.995	NS	NS	0.788	NS	0.545	NS	Risky	0.00152	NS
BLCA-5724 / BLCA-7250	2.13164023222607	strong_discordance	0.395991173815865	0.116778429895453	3.39096161997024	intermediate_complexity ; strongly_asymmetric_sig_int	BLCA-5724.2.3.0.1.4.3.N.2.8.8.1.1	hsa-miR-370-5p	miRNA	BLCA-7250.2.3.0.1.6.2.P.3.5.3.2.3	L2HGDH	Coding gene	BLCA	Carbohydrate metabolism	Butanoate metabolism	Unrelated	miRNA expression	Stemness	Gene expression	Microsatellite instability	-0.219652927673013	0.00010775140642314	0.170866496755494	0.0107469356341006	NS	Underexpression	0.032	Overexpression	0.027	Meaningful Risky	Meaningful Risky	Risky	0.00202	Risky	0.035	Convergent	Risky	0.00728	NS	0.0521	NS	NS	0.755	NS	0.525	NS	Risky	0.000142	Risky
BLCA-5726 / BLCA-2794	1.79367065129825	strong_discordance	0.395991173815865	0.120050438898994	3.29853999241967	intermediate_complexity ; strongly_asymmetric_sig_int	BLCA-5726.2.1.0.1.4.3.N.2.8.8.1.1	hsa-miR-370-5p	miRNA	BLCA-2794.2.1.0.1.6.3.P.3.5.8.2.3	GNPNAT1	Coding gene	BLCA	Carbohydrate metabolism	Amino sugar and nucleotide sugar metabolism	Unrelated	miRNA expression	Stemness	Gene expression	Stemness	-0.219652927673013	0.00010775140642314	0.271776244122635	3.63595298963832e-07	Divergent	Underexpression	0.032	Overexpression	1.6e-05	Meaningful Risky	Meaningful Risky	Risky	0.00202	Risky	0.0261	Convergent	Risky	0.00728	NS	0.0657	NS	NS	0.755	NS	0.726	NS	Risky	0.000142	Risky
BLCA-5729 / BLCA-7733	2.90645852510607	extreme_discordance	0.395991173815865	0.0733672703761866	5.39738185413526	intermediate_complexity ; strongly_asymmetric_sig_int	BLCA-5729.5.12.0.1.4.3.N.2.8.8.1.1	hsa-miR-370-5p	miRNA	BLCA-7733.5.12.0.1.6.3.P.3.3.6.2.3	PNPO	Coding gene	BLCA	Metabolism of cofactors and vitamins	Vitamin B6 metabolism	Unrelated	miRNA expression	Stemness	Gene expression	Stemness	-0.219652927673013	0.00010775140642314	0.179542580765888	0.00502339803681639	Divergent	Underexpression	0.032	Overexpression	0.00045	Meaningful Risky	Meaningful Risky	Risky	0.00202	NS	0.247	NS	Risky	0.00728	NS	0.0624	NS	NS	0.755	NS	0.087	NS	Risky	0.000142	Risky
BLCA-5733 / BLCA-7376	2.89596273485733	extreme_discordance	0.0460992147135132	0.084752944243217	1.83848997797295	low_dimensional_flat ; moderately_asymmetric_sig_int	BLCA-5733.5.7.0.1.4.2.P.3.3.0.1.1	hsa-miR-374b-3p	miRNA	BLCA-7376.5.7.0.1.6.3.P.3.5.3.1.3	MMAB	Coding gene	BLCA	Metabolism of cofactors and vitamins	Porphyrin metabolism	Unrelated	miRNA expression	Microsatellite instability	Gene expression	Stemness	0.224518864563402	0.015720840917395	0.297218393361048	1.22164522790039e-08	NS	Overexpression	6.5e-05	Overexpression	0.00025	Meaningful Protective	Meaningful Risky	NS	0.324	Risky	0.0166	NS	NS	0.344	Risky	0.00798	NS	Protective	0.0288	NS	0.661	NS	NS	0.953	NS
BLCA-5734 / BLCA-2494	3.95535593707538	extreme_discordance	0.0460992147135132	0.15268012586406	3.31198973372761	intermediate_complexity ; strongly_asymmetric_sig_int	BLCA-5734.4.12.0.1.4.2.P.3.3.0.1.1	hsa-miR-374b-3p	miRNA	BLCA-2494.4.12.0.1.6.3.P.3.8.5.2.3	DHCR7	Coding gene	BLCA	Lipid metabolism	Steroid biosynthesis	Unrelated	miRNA expression	Microsatellite instability	Gene expression	Stemness	0.224518864563402	0.015720840917395	0.389806359239438	2.84195801333151e-15	NS	Overexpression	6.5e-05	Overexpression	1.5e-12	Meaningful Protective	Meaningful Risky	NS	0.324	Risky	0.00815	NS	NS	0.344	Risky	0.0347	NS	Protective	0.0288	NS	0.757	NS	NS	0.953	Risky
BLCA-5746 / BLCA-7376	2.84722717446295	extreme_discordance	0.0674393534458567	0.084752944243217	1.25672830347136	low_dimensional_flat ; symmetric_sig_int	BLCA-5746.5.7.0.1.4.3.P.3.3.0.1.1	hsa-miR-374b-3p	miRNA	BLCA-7376.5.7.0.1.6.3.P.3.5.3.1.3	MMAB	Coding gene	BLCA	Metabolism of cofactors and vitamins	Porphyrin metabolism	Unrelated	miRNA expression	Stemness	Gene expression	Stemness	0.360673963754363	8.20000908567254e-13	0.297218393361048	1.22164522790039e-08	Convergent	Overexpression	6.5e-05	Overexpression	0.00025	Meaningful Protective	Meaningful Risky	NS	0.324	Risky	0.0166	NS	NS	0.344	Risky	0.00798	NS	Protective	0.0288	NS	0.661	NS	NS	0.953	NS
BLCA-5749 / BLCA-2494	3.91086853870371	extreme_discordance	0.0674393534458567	0.15268012586406	2.26396188668444	intermediate_complexity ; moderately_asymmetric_sig_int	BLCA-5749.4.12.0.1.4.3.P.3.3.0.1.1	hsa-miR-374b-3p	miRNA	BLCA-2494.4.12.0.1.6.3.P.3.8.5.2.3	DHCR7	Coding gene	BLCA	Lipid metabolism	Steroid biosynthesis	Unrelated	miRNA expression	Stemness	Gene expression	Stemness	0.360673963754363	8.20000908567254e-13	0.389806359239438	2.84195801333151e-15	Convergent	Overexpression	6.5e-05	Overexpression	1.5e-12	Meaningful Protective	Meaningful Risky	NS	0.324	Risky	0.00815	NS	NS	0.344	Risky	0.0347	NS	Protective	0.0288	NS	0.757	NS	NS	0.953	Risky
BLCA-5754 / BLCA-2494	3.95415908806541	extreme_discordance	0.0460992147135131	0.15268012586406	3.31198973372761	intermediate_complexity ; strongly_asymmetric_sig_int	BLCA-5754.4.12.0.1.4.1.P.3.3.0.1.1	hsa-miR-374b-3p	miRNA	BLCA-2494.4.12.0.1.6.3.P.3.8.5.2.3	DHCR7	Coding gene	BLCA	Lipid metabolism	Steroid biosynthesis	Unrelated	miRNA expression	Tumor mutational burden	Gene expression	Stemness	0.205050770342099	0.00112421450301984	0.389806359239438	2.84195801333151e-15	NS	Overexpression	6.5e-05	Overexpression	1.5e-12	Meaningful Protective	Meaningful Risky	NS	0.324	Risky	0.00815	NS	NS	0.344	Risky	0.0347	NS	Protective	0.0288	NS	0.757	NS	NS	0.953	Risky
BLCA-5755 / BLCA-7376	2.89316005111633	extreme_discordance	0.0460992147135131	0.084752944243217	1.83848997797295	low_dimensional_flat ; moderately_asymmetric_sig_int	BLCA-5755.5.7.0.1.4.1.P.3.3.0.1.1	hsa-miR-374b-3p	miRNA	BLCA-7376.5.7.0.1.6.3.P.3.5.3.1.3	MMAB	Coding gene	BLCA	Metabolism of cofactors and vitamins	Porphyrin metabolism	Unrelated	miRNA expression	Tumor mutational burden	Gene expression	Stemness	0.205050770342099	0.00112421450301984	0.297218393361048	1.22164522790039e-08	NS	Overexpression	6.5e-05	Overexpression	0.00025	Meaningful Protective	Meaningful Risky	NS	0.324	Risky	0.0166	NS	NS	0.344	Risky	0.00798	NS	Protective	0.0288	NS	0.661	NS	NS	0.953	NS
BLCA-5766 / BLCA-2419	0.29330092403009	high_concordance	0.106823298810719	0.0520730742067752	2.05141141440082	intermediate_complexity ; moderately_asymmetric_sig_int	BLCA-5766.5.8.0.1.4.3.N.1.3.0.3.2	hsa-miR-377-5p	miRNA	BLCA-2419.5.8.0.1.2.1.P.0.3.3.4.3	CYP2B6	Coding gene	BLCA	Metabolism of cofactors and vitamins	Retinol metabolism	Unrelated	miRNA expression	Stemness	Mutation	Tumor mutational burden	-0.213271677906966	0.00020258793779936	0.207469570219871	0.00037741664032626	NS	Unchanged	0.25	No data	No data	Meaningful Risky	Meaningful Risky	NS	0.0931	NS	0.167	NS	NS	0.174	Risky	0.0304	NS	NS	0.442	NS	0.997	NS	Risky	0.0167	NS
BLCA-5767 / BLCA-7518	4.16580868578736	extreme_discordance	0.106823298810719	0.0943091811486776	1.1326924643987	intermediate_complexity ; symmetric_sig_int	BLCA-5767.1.13.0.1.4.3.N.1.3.0.3.2	hsa-miR-377-5p	miRNA	BLCA-7518.1.13.0.1.3.2.P.0.3.3.1.3	PCCB	Coding gene	BLCA	Amino acid metabolism	Valine, leucine and isoleucine degradation	Unrelated	miRNA expression	Stemness	CNV	Microsatellite instability	-0.213271677906966	0.00020258793779936	0.163096618519353	0.0431860903451349	NS	Unchanged	0.25	No data	No data	Meaningful Risky	Meaningful Risky	NS	0.0931	NS	0.877	NS	NS	0.174	NS	0.662	NS	NS	0.442	Risky	0.00514	NS	Risky	0.0167	NS
BLCA-5769 / BLCA-7517	4.16580868578736	extreme_discordance	0.106823298810719	0.0943091811486776	1.1326924643987	intermediate_complexity ; symmetric_sig_int	BLCA-5769.2.8.0.1.4.3.N.1.3.0.3.2	hsa-miR-377-5p	miRNA	BLCA-7517.2.8.0.1.3.2.P.0.3.3.1.3	PCCB	Coding gene	BLCA	Carbohydrate metabolism	Glyoxylate and dicarboxylate metabolism	Unrelated	miRNA expression	Stemness	CNV	Microsatellite instability	-0.213271677906966	0.00020258793779936	0.163096618519353	0.0431860903451349	NS	Unchanged	0.25	No data	No data	Meaningful Risky	Meaningful Risky	NS	0.0931	NS	0.877	NS	NS	0.174	NS	0.662	NS	NS	0.442	Risky	0.00514	NS	Risky	0.0167	NS
BLCA-5770 / BLCA-7409	0.819827115075461	moderate_discordance	0.106823298810719	0.0867039605943747	1.23204635726468	intermediate_complexity ; symmetric_sig_int	BLCA-5770.2.1.0.1.4.3.N.1.3.0.3.2	hsa-miR-377-5p	miRNA	BLCA-7409.2.1.0.1.6.3.P.3.3.0.2.3	NANP	Coding gene	BLCA	Carbohydrate metabolism	Amino sugar and nucleotide sugar metabolism	Unrelated	miRNA expression	Stemness	Gene expression	Stemness	-0.213271677906966	0.00020258793779936	0.229940861704952	4.70277731967316e-05	Divergent	Unchanged	0.25	Overexpression	7.4e-05	Meaningful Risky	Meaningful Risky	NS	0.0931	NS	0.108	NS	NS	0.174	NS	0.131	NS	NS	0.442	NS	0.0609	NS	Risky	0.0167	Risky
BLCA-5775 / BLCA-1990	2.53163962067934	extreme_discordance	0.106823298810719	0.183931698153092	1.7218312877512	intermediate_complexity ; moderately_asymmetric_sig_int	BLCA-5775.1.1.0.1.4.3.N.1.3.0.3.2	hsa-miR-377-5p	miRNA	BLCA-1990.1.1.0.1.6.3.P.1.8.3.1.3	ADSL	Coding gene	BLCA	Amino acid metabolism	Alanine, aspartate and glutamate metabolism	Unrelated	miRNA expression	Stemness	Gene expression	Stemness	-0.213271677906966	0.00020258793779936	0.154896589913497	0.0226198125086007	Divergent	Unchanged	0.25	Unchanged	0.95	Meaningful Risky	Meaningful Risky	NS	0.0931	Risky	0.0152	NS	NS	0.174	Risky	0.00086	NS	NS	0.442	NS	0.341	NS	Risky	0.0167	Risky
BLCA-5778 / BLCA-7250	1.30413776649203	moderate_discordance	0.106823298810719	0.116778429895453	1.09319250758557	intermediate_complexity ; symmetric_sig_int	BLCA-5778.2.3.0.1.4.3.N.1.3.0.3.2	hsa-miR-377-5p	miRNA	BLCA-7250.2.3.0.1.6.2.P.3.5.3.2.3	L2HGDH	Coding gene	BLCA	Carbohydrate metabolism	Butanoate metabolism	Unrelated	miRNA expression	Stemness	Gene expression	Microsatellite instability	-0.213271677906966	0.00020258793779936	0.170866496755494	0.0107469356341006	NS	Unchanged	0.25	Overexpression	0.027	Meaningful Risky	Meaningful Risky	NS	0.0931	Risky	0.035	NS	NS	0.174	NS	0.0521	NS	NS	0.442	NS	0.525	NS	Risky	0.0167	Risky
BLCA-5780 / BLCA-2418	0.29330092403009	high_concordance	0.106823298810719	0.0520730742067752	2.05141141440082	intermediate_complexity ; moderately_asymmetric_sig_int	BLCA-5780.4.1.0.1.4.3.N.1.3.0.3.2	hsa-miR-377-5p	miRNA	BLCA-2418.4.1.0.1.2.1.P.0.3.3.4.3	CYP2B6	Coding gene	BLCA	Lipid metabolism	Arachidonic acid metabolism	Unrelated	miRNA expression	Stemness	Mutation	Tumor mutational burden	-0.213271677906966	0.00020258793779936	0.207469570219871	0.00037741664032626	NS	Unchanged	0.25	No data	No data	Meaningful Risky	Meaningful Risky	NS	0.0931	NS	0.167	NS	NS	0.174	Risky	0.0304	NS	NS	0.442	NS	0.997	NS	Risky	0.0167	NS
BLCA-5790 / BLCA-7518	4.18807089296207	extreme_discordance	0.0366981285718379	0.0943091811486776	2.5698635003707	low_dimensional_flat ; moderately_asymmetric_sig_int	BLCA-5790.1.13.0.1.4.3.P.1.2.0.2.2	hsa-miR-378a-3p	miRNA	BLCA-7518.1.13.0.1.3.2.P.0.3.3.1.3	PCCB	Coding gene	BLCA	Amino acid metabolism	Valine, leucine and isoleucine degradation	Unrelated	miRNA expression	Stemness	CNV	Microsatellite instability	0.296100844601305	1.64464677736313e-08	0.163096618519353	0.0431860903451349	NS	Unchanged	0.51	No data	No data	Meaningful Protective	Meaningful Risky	Protective	0.0436	NS	0.877	NS	NS	0.0668	NS	0.662	NS	NS	0.495	Risky	0.00514	NS	NS	0.539	NS
BLCA-5795 / BLCA-1867	1.44234791639216	moderate_discordance	0.0366981285718379	0.0483467646172901	1.31741771307628	low_dimensional_flat ; symmetric_sig_int	BLCA-5795.2.12.0.1.4.3.P.1.2.0.2.2	hsa-miR-378a-3p	miRNA	BLCA-1867.2.12.0.1.6.2.P.1.3.0.2.1	ACACA	Coding gene	BLCA	Carbohydrate metabolism	Propanoate metabolism	Unrelated	miRNA expression	Stemness	Gene expression	Microsatellite instability	0.296100844601305	1.64464677736313e-08	0.168597931784237	0.0456053995426797	NS	Unchanged	0.51	Unchanged	0.28	Meaningful Protective	Meaningful Risky	Protective	0.0436	NS	0.163	NS	NS	0.0668	NS	0.0886	NS	NS	0.495	NS	0.0902	NS	NS	0.539	Risky
BLCA-5796 / BLCA-1866	1.44234791639216	moderate_discordance	0.0366981285718379	0.0483467646172901	1.31741771307628	low_dimensional_flat ; symmetric_sig_int	BLCA-5796.2.13.0.1.4.3.P.1.2.0.2.2	hsa-miR-378a-3p	miRNA	BLCA-1866.2.13.0.1.6.2.P.1.3.0.2.1	ACACA	Coding gene	BLCA	Carbohydrate metabolism	Pyruvate metabolism	Unrelated	miRNA expression	Stemness	Gene expression	Microsatellite instability	0.296100844601305	1.64464677736313e-08	0.168597931784237	0.0456053995426797	NS	Unchanged	0.51	Unchanged	0.28	Meaningful Protective	Meaningful Risky	Protective	0.0436	NS	0.163	NS	NS	0.0668	NS	0.0886	NS	NS	0.495	NS	0.0902	NS	NS	0.539	Risky
BLCA-5797 / BLCA-1868	1.44234791639216	moderate_discordance	0.0366981285718379	0.0483467646172901	1.31741771307628	low_dimensional_flat ; symmetric_sig_int	BLCA-5797.4.4.0.1.4.3.P.1.2.0.2.2	hsa-miR-378a-3p	miRNA	BLCA-1868.4.4.0.1.6.2.P.1.3.0.2.1	ACACA	Coding gene	BLCA	Lipid metabolism	Fatty acid biosynthesis	Unrelated	miRNA expression	Stemness	Gene expression	Microsatellite instability	0.296100844601305	1.64464677736313e-08	0.168597931784237	0.0456053995426797	NS	Unchanged	0.51	Unchanged	0.28	Meaningful Protective	Meaningful Risky	Protective	0.0436	NS	0.163	NS	NS	0.0668	NS	0.0886	NS	NS	0.495	NS	0.0902	NS	NS	0.539	Risky
BLCA-5798 / BLCA-7517	4.18807089296207	extreme_discordance	0.0366981285718379	0.0943091811486776	2.5698635003707	low_dimensional_flat ; moderately_asymmetric_sig_int	BLCA-5798.2.8.0.1.4.3.P.1.2.0.2.2	hsa-miR-378a-3p	miRNA	BLCA-7517.2.8.0.1.3.2.P.0.3.3.1.3	PCCB	Coding gene	BLCA	Carbohydrate metabolism	Glyoxylate and dicarboxylate metabolism	Unrelated	miRNA expression	Stemness	CNV	Microsatellite instability	0.296100844601305	1.64464677736313e-08	0.163096618519353	0.0431860903451349	NS	Unchanged	0.51	No data	No data	Meaningful Protective	Meaningful Risky	Protective	0.0436	NS	0.877	NS	NS	0.0668	NS	0.662	NS	NS	0.495	Risky	0.00514	NS	NS	0.539	NS
BLCA-5799 / BLCA-2504	2.64859610673181	extreme_discordance	0.102623494498054	0.0579826790211881	1.76989915316871	intermediate_complexity ; moderately_asymmetric_sig_int	BLCA-5799.1.7.0.1.4.2.P.1.5.0.2.2	hsa-miR-378a-5p	miRNA	BLCA-2504.1.7.0.1.6.3.P.3.3.3.2.3	DHTKD1	Coding gene	BLCA	Amino acid metabolism	Lysine degradation	Unrelated	miRNA expression	Microsatellite instability	Gene expression	Stemness	0.192599817026176	0.00325391887654866	0.302698932080342	5.83801677150505e-09	NS	Unchanged	0.51	Overexpression	0.00082	Meaningful Protective	Meaningful Risky	Protective	0.018	NS	0.0778	NS	Protective	0.0307	NS	0.103	NS	NS	0.435	NS	0.302	NS	NS	0.669	Risky
BLCA-5800 / BLCA-2432	3.50939777363611	extreme_discordance	0.102623494498054	0.24030482592119	2.34161608992711	intermediate_complexity ; moderately_asymmetric_sig_int	BLCA-5800.4.1.0.1.4.2.P.1.5.0.2.2	hsa-miR-378a-5p	miRNA	BLCA-2432.4.1.0.1.2.2.P.0.5.8.2.3	CYP2U1	Coding gene	BLCA	Lipid metabolism	Arachidonic acid metabolism	Unrelated	miRNA expression	Microsatellite instability	Mutation	Microsatellite instability	0.192599817026176	0.00325391887654866	0.19323566761711	0.0205391847040408	Convergent	Unchanged	0.51	No data	No data	Meaningful Protective	Meaningful Risky	Protective	0.018	Risky	0.0335	Divergent	Protective	0.0307	Risky	0.0109	Divergent	NS	0.435	No data	No data	NS	NS	0.669	NS
BLCA-5801 / BLCA-2505	2.64859610673181	extreme_discordance	0.102623494498054	0.0579826790211881	1.76989915316871	intermediate_complexity ; moderately_asymmetric_sig_int	BLCA-5801.1.10.0.1.4.2.P.1.5.0.2.2	hsa-miR-378a-5p	miRNA	BLCA-2505.1.10.0.1.6.3.P.3.3.3.2.3	DHTKD1	Coding gene	BLCA	Amino acid metabolism	Tryptophan metabolism	Unrelated	miRNA expression	Microsatellite instability	Gene expression	Stemness	0.192599817026176	0.00325391887654866	0.302698932080342	5.83801677150505e-09	NS	Unchanged	0.51	Overexpression	0.00082	Meaningful Protective	Meaningful Risky	Protective	0.018	NS	0.0778	NS	Protective	0.0307	NS	0.103	NS	NS	0.435	NS	0.302	NS	NS	0.669	Risky
BLCA-5802 / BLCA-2431	3.50939777363611	extreme_discordance	0.102623494498054	0.24030482592119	2.34161608992711	intermediate_complexity ; moderately_asymmetric_sig_int	BLCA-5802.4.5.0.1.4.2.P.1.5.0.2.2	hsa-miR-378a-5p	miRNA	BLCA-2431.4.5.0.1.2.2.P.0.5.8.2.3	CYP2U1	Coding gene	BLCA	Lipid metabolism	Fatty acid degradation	Unrelated	miRNA expression	Microsatellite instability	Mutation	Microsatellite instability	0.192599817026176	0.00325391887654866	0.19323566761711	0.0205391847040408	Convergent	Unchanged	0.51	No data	No data	Meaningful Protective	Meaningful Risky	Protective	0.018	Risky	0.0335	Divergent	Protective	0.0307	Risky	0.0109	Divergent	NS	0.435	No data	No data	NS	NS	0.669	NS
BLCA-5804 / BLCA-7376	3.44440290526645	extreme_discordance	0.102623494498054	0.084752944243217	1.21085462474971	intermediate_complexity ; symmetric_sig_int	BLCA-5804.5.7.0.1.4.2.P.1.5.0.2.2	hsa-miR-378a-5p	miRNA	BLCA-7376.5.7.0.1.6.3.P.3.5.3.1.3	MMAB	Coding gene	BLCA	Metabolism of cofactors and vitamins	Porphyrin metabolism	Unrelated	miRNA expression	Microsatellite instability	Gene expression	Stemness	0.192599817026176	0.00325391887654866	0.297218393361048	1.22164522790039e-08	NS	Unchanged	0.51	Overexpression	0.00025	Meaningful Protective	Meaningful Risky	Protective	0.018	Risky	0.0166	Divergent	Protective	0.0307	Risky	0.00798	Divergent	NS	0.435	NS	0.661	NS	NS	0.669	NS
BLCA-5805 / BLCA-7256	2.09568085630599	strong_discordance	0.102623494498054	0.00156515533239374	65.5676100474335	low_dimensional_flat ; strongly_asymmetric_sig_int	BLCA-5805.4.7.0.1.4.2.P.1.5.0.2.2	hsa-miR-378a-5p	miRNA	BLCA-7256.4.7.0.1.6.3.P.3.0.5.2.1	LCLAT1	Coding gene	BLCA	Lipid metabolism	Glycerolipid metabolism	Unrelated	miRNA expression	Microsatellite instability	Gene expression	Stemness	0.192599817026176	0.00325391887654866	0.2598727465464	1.5239726172548e-06	NS	Unchanged	0.51	Overexpression	1.4e-05	Meaningful Protective	Meaningless	Protective	0.018	NS	0.195	NS	Protective	0.0307	NS	0.0689	NS	NS	0.435	NS	0.383	NS	NS	0.669	NS
BLCA-5810 / BLCA-2503	2.64859610673181	extreme_discordance	0.102623494498054	0.0579826790211881	1.76989915316871	intermediate_complexity ; moderately_asymmetric_sig_int	BLCA-5810.5.3.0.1.4.2.P.1.5.0.2.2	hsa-miR-378a-5p	miRNA	BLCA-2503.5.3.0.1.6.3.P.3.3.3.2.3	DHTKD1	Coding gene	BLCA	Metabolism of cofactors and vitamins	Lipoic acid metabolism	Unrelated	miRNA expression	Microsatellite instability	Gene expression	Stemness	0.192599817026176	0.00325391887654866	0.302698932080342	5.83801677150505e-09	NS	Unchanged	0.51	Overexpression	0.00082	Meaningful Protective	Meaningful Risky	Protective	0.018	NS	0.0778	NS	Protective	0.0307	NS	0.103	NS	NS	0.435	NS	0.302	NS	NS	0.669	Risky
BLCA-5819 / BLCA-7255	2.09568085630599	strong_discordance	0.102623494498054	0.00156515533239374	65.5676100474335	low_dimensional_flat ; strongly_asymmetric_sig_int	BLCA-5819.4.8.0.1.4.2.P.1.5.0.2.2	hsa-miR-378a-5p	miRNA	BLCA-7255.4.8.0.1.6.3.P.3.0.5.2.1	LCLAT1	Coding gene	BLCA	Lipid metabolism	Glycerophospholipid metabolism	Unrelated	miRNA expression	Microsatellite instability	Gene expression	Stemness	0.192599817026176	0.00325391887654866	0.2598727465464	1.5239726172548e-06	NS	Unchanged	0.51	Overexpression	1.4e-05	Meaningful Protective	Meaningless	Protective	0.018	NS	0.195	NS	Protective	0.0307	NS	0.0689	NS	NS	0.435	NS	0.383	NS	NS	0.669	NS
BLCA-5822 / BLCA-7514	2.41891335454559	strong_discordance	0.102623494498054	0.0527245544668127	1.94640799786464	low_dimensional_flat ; moderately_asymmetric_sig_int	BLCA-5822.5.2.0.1.4.2.P.1.5.0.2.2	hsa-miR-378a-5p	miRNA	BLCA-7514.5.2.0.1.6.3.P.1.3.0.2.1	PCBD2	Coding gene	BLCA	Metabolism of cofactors and vitamins	Folate biosynthesis	Unrelated	miRNA expression	Microsatellite instability	Gene expression	Stemness	0.192599817026176	0.00325391887654866	0.22942662960216	5.53888074564066e-05	NS	Unchanged	0.51	Unchanged	0.23	Meaningful Protective	Meaningful Risky	Protective	0.018	NS	0.158	NS	Protective	0.0307	Risky	0.0291	Divergent	NS	0.435	NS	0.299	NS	NS	0.669	NS
BLCA-5828 / BLCA-7256	1.94071459693642	strong_discordance	0.102623494498054	0.00156515533239374	65.5676100474335	low_dimensional_flat ; strongly_asymmetric_sig_int	BLCA-5828.4.7.0.1.4.3.P.1.5.0.2.2	hsa-miR-378a-5p	miRNA	BLCA-7256.4.7.0.1.6.3.P.3.0.5.2.1	LCLAT1	Coding gene	BLCA	Lipid metabolism	Glycerolipid metabolism	Unrelated	miRNA expression	Stemness	Gene expression	Stemness	0.37636246730692	4.53130415729785e-14	0.2598727465464	1.5239726172548e-06	Convergent	Unchanged	0.51	Overexpression	1.4e-05	Meaningful Protective	Meaningless	Protective	0.018	NS	0.195	NS	Protective	0.0307	NS	0.0689	NS	NS	0.435	NS	0.383	NS	NS	0.669	NS
BLCA-5829 / BLCA-2503	2.50289770194998	extreme_discordance	0.102623494498054	0.0579826790211881	1.76989915316871	intermediate_complexity ; moderately_asymmetric_sig_int	BLCA-5829.5.3.0.1.4.3.P.1.5.0.2.2	hsa-miR-378a-5p	miRNA	BLCA-2503.5.3.0.1.6.3.P.3.3.3.2.3	DHTKD1	Coding gene	BLCA	Metabolism of cofactors and vitamins	Lipoic acid metabolism	Unrelated	miRNA expression	Stemness	Gene expression	Stemness	0.37636246730692	4.53130415729785e-14	0.302698932080342	5.83801677150505e-09	Convergent	Unchanged	0.51	Overexpression	0.00082	Meaningful Protective	Meaningful Risky	Protective	0.018	NS	0.0778	NS	Protective	0.0307	NS	0.103	NS	NS	0.435	NS	0.302	NS	NS	0.669	Risky
BLCA-5831 / BLCA-2504	2.50289770194998	extreme_discordance	0.102623494498054	0.0579826790211881	1.76989915316871	intermediate_complexity ; moderately_asymmetric_sig_int	BLCA-5831.1.7.0.1.4.3.P.1.5.0.2.2	hsa-miR-378a-5p	miRNA	BLCA-2504.1.7.0.1.6.3.P.3.3.3.2.3	DHTKD1	Coding gene	BLCA	Amino acid metabolism	Lysine degradation	Unrelated	miRNA expression	Stemness	Gene expression	Stemness	0.37636246730692	4.53130415729785e-14	0.302698932080342	5.83801677150505e-09	Convergent	Unchanged	0.51	Overexpression	0.00082	Meaningful Protective	Meaningful Risky	Protective	0.018	NS	0.0778	NS	Protective	0.0307	NS	0.103	NS	NS	0.435	NS	0.302	NS	NS	0.669	Risky
BLCA-5833 / BLCA-2432	3.45863996002974	extreme_discordance	0.102623494498054	0.24030482592119	2.34161608992711	intermediate_complexity ; moderately_asymmetric_sig_int	BLCA-5833.4.1.0.1.4.3.P.1.5.0.2.2	hsa-miR-378a-5p	miRNA	BLCA-2432.4.1.0.1.2.2.P.0.5.8.2.3	CYP2U1	Coding gene	BLCA	Lipid metabolism	Arachidonic acid metabolism	Unrelated	miRNA expression	Stemness	Mutation	Microsatellite instability	0.37636246730692	4.53130415729785e-14	0.19323566761711	0.0205391847040408	NS	Unchanged	0.51	No data	No data	Meaningful Protective	Meaningful Risky	Protective	0.018	Risky	0.0335	Divergent	Protective	0.0307	Risky	0.0109	Divergent	NS	0.435	No data	No data	NS	NS	0.669	NS
BLCA-5835 / BLCA-7255	1.94071459693642	strong_discordance	0.102623494498054	0.00156515533239374	65.5676100474335	low_dimensional_flat ; strongly_asymmetric_sig_int	BLCA-5835.4.8.0.1.4.3.P.1.5.0.2.2	hsa-miR-378a-5p	miRNA	BLCA-7255.4.8.0.1.6.3.P.3.0.5.2.1	LCLAT1	Coding gene	BLCA	Lipid metabolism	Glycerophospholipid metabolism	Unrelated	miRNA expression	Stemness	Gene expression	Stemness	0.37636246730692	4.53130415729785e-14	0.2598727465464	1.5239726172548e-06	Convergent	Unchanged	0.51	Overexpression	1.4e-05	Meaningful Protective	Meaningless	Protective	0.018	NS	0.195	NS	Protective	0.0307	NS	0.0689	NS	NS	0.435	NS	0.383	NS	NS	0.669	NS
BLCA-5838 / BLCA-2505	2.50289770194998	extreme_discordance	0.102623494498054	0.0579826790211881	1.76989915316871	intermediate_complexity ; moderately_asymmetric_sig_int	BLCA-5838.1.10.0.1.4.3.P.1.5.0.2.2	hsa-miR-378a-5p	miRNA	BLCA-2505.1.10.0.1.6.3.P.3.3.3.2.3	DHTKD1	Coding gene	BLCA	Amino acid metabolism	Tryptophan metabolism	Unrelated	miRNA expression	Stemness	Gene expression	Stemness	0.37636246730692	4.53130415729785e-14	0.302698932080342	5.83801677150505e-09	Convergent	Unchanged	0.51	Overexpression	0.00082	Meaningful Protective	Meaningful Risky	Protective	0.018	NS	0.0778	NS	Protective	0.0307	NS	0.103	NS	NS	0.435	NS	0.302	NS	NS	0.669	Risky
BLCA-5846 / BLCA-7376	3.32451600222929	extreme_discordance	0.102623494498054	0.084752944243217	1.21085462474971	intermediate_complexity ; symmetric_sig_int	BLCA-5846.5.7.0.1.4.3.P.1.5.0.2.2	hsa-miR-378a-5p	miRNA	BLCA-7376.5.7.0.1.6.3.P.3.5.3.1.3	MMAB	Coding gene	BLCA	Metabolism of cofactors and vitamins	Porphyrin metabolism	Unrelated	miRNA expression	Stemness	Gene expression	Stemness	0.37636246730692	4.53130415729785e-14	0.297218393361048	1.22164522790039e-08	Convergent	Unchanged	0.51	Overexpression	0.00025	Meaningful Protective	Meaningful Risky	Protective	0.018	Risky	0.0166	Divergent	Protective	0.0307	Risky	0.00798	Divergent	NS	0.435	NS	0.661	NS	NS	0.669	NS
BLCA-5847 / BLCA-2431	3.45863996002974	extreme_discordance	0.102623494498054	0.24030482592119	2.34161608992711	intermediate_complexity ; moderately_asymmetric_sig_int	BLCA-5847.4.5.0.1.4.3.P.1.5.0.2.2	hsa-miR-378a-5p	miRNA	BLCA-2431.4.5.0.1.2.2.P.0.5.8.2.3	CYP2U1	Coding gene	BLCA	Lipid metabolism	Fatty acid degradation	Unrelated	miRNA expression	Stemness	Mutation	Microsatellite instability	0.37636246730692	4.53130415729785e-14	0.19323566761711	0.0205391847040408	NS	Unchanged	0.51	No data	No data	Meaningful Protective	Meaningful Risky	Protective	0.018	Risky	0.0335	Divergent	Protective	0.0307	Risky	0.0109	Divergent	NS	0.435	No data	No data	NS	NS	0.669	NS
BLCA-5849 / BLCA-7514	2.27508181249621	strong_discordance	0.102623494498054	0.0527245544668127	1.94640799786464	low_dimensional_flat ; moderately_asymmetric_sig_int	BLCA-5849.5.2.0.1.4.3.P.1.5.0.2.2	hsa-miR-378a-5p	miRNA	BLCA-7514.5.2.0.1.6.3.P.1.3.0.2.1	PCBD2	Coding gene	BLCA	Metabolism of cofactors and vitamins	Folate biosynthesis	Unrelated	miRNA expression	Stemness	Gene expression	Stemness	0.37636246730692	4.53130415729785e-14	0.22942662960216	5.53888074564066e-05	Convergent	Unchanged	0.51	Unchanged	0.23	Meaningful Protective	Meaningful Risky	Protective	0.018	NS	0.158	NS	Protective	0.0307	Risky	0.0291	Divergent	NS	0.435	NS	0.299	NS	NS	0.669	NS
BLCA-5854 / BLCA-1867	2.34149633843885	strong_discordance	0.0382301551064045	0.0483467646172901	1.26462381548619	low_dimensional_flat ; symmetric_sig_int	BLCA-5854.2.12.0.1.4.3.P.1.5.0.1.2	hsa-miR-378c	miRNA	BLCA-1867.2.12.0.1.6.2.P.1.3.0.2.1	ACACA	Coding gene	BLCA	Carbohydrate metabolism	Propanoate metabolism	Unrelated	miRNA expression	Stemness	Gene expression	Microsatellite instability	0.155655734519879	0.0348153747646495	0.168597931784237	0.0456053995426797	NS	Unchanged	0.47	Unchanged	0.28	Meaningful Protective	Meaningful Risky	Protective	0.0103	NS	0.163	NS	Protective	0.0101	NS	0.0886	NS	NS	0.315	NS	0.0902	NS	NS	0.342	Risky
BLCA-5855 / BLCA-1866	2.34149633843885	strong_discordance	0.0382301551064045	0.0483467646172901	1.26462381548619	low_dimensional_flat ; symmetric_sig_int	BLCA-5855.2.13.0.1.4.3.P.1.5.0.1.2	hsa-miR-378c	miRNA	BLCA-1866.2.13.0.1.6.2.P.1.3.0.2.1	ACACA	Coding gene	BLCA	Carbohydrate metabolism	Pyruvate metabolism	Unrelated	miRNA expression	Stemness	Gene expression	Microsatellite instability	0.155655734519879	0.0348153747646495	0.168597931784237	0.0456053995426797	NS	Unchanged	0.47	Unchanged	0.28	Meaningful Protective	Meaningful Risky	Protective	0.0103	NS	0.163	NS	Protective	0.0101	NS	0.0886	NS	NS	0.315	NS	0.0902	NS	NS	0.342	Risky
BLCA-5856 / BLCA-1868	2.34149633843885	strong_discordance	0.0382301551064045	0.0483467646172901	1.26462381548619	low_dimensional_flat ; symmetric_sig_int	BLCA-5856.4.4.0.1.4.3.P.1.5.0.1.2	hsa-miR-378c	miRNA	BLCA-1868.4.4.0.1.6.2.P.1.3.0.2.1	ACACA	Coding gene	BLCA	Lipid metabolism	Fatty acid biosynthesis	Unrelated	miRNA expression	Stemness	Gene expression	Microsatellite instability	0.155655734519879	0.0348153747646495	0.168597931784237	0.0456053995426797	NS	Unchanged	0.47	Unchanged	0.28	Meaningful Protective	Meaningful Risky	Protective	0.0103	NS	0.163	NS	Protective	0.0101	NS	0.0886	NS	NS	0.315	NS	0.0902	NS	NS	0.342	Risky
BLCA-5864 / BLCA-7821	1.86344028336244	strong_discordance	0.447624327300146	0.117981119469845	3.79403356495998	intermediate_complexity ; strongly_asymmetric_sig_int	BLCA-5864.6.2.0.1.4.3.N.2.8.5.1.3	hsa-miR-379-5p	miRNA	BLCA-7821.6.2.0.1.6.3.P.3.8.0.1.1	RRM1	Coding gene	BLCA	Metabolism of other amino acids	Glutathione metabolism	Unrelated	miRNA expression	Stemness	Gene expression	Stemness	-0.210490895343632	0.00026517992592511	0.342041064112497	1.3063747941579e-11	Divergent	Underexpression	0.018	Overexpression	0.02	Meaningful Risky	Meaningful Risky	Risky	0.000775	Risky	0.0367	Convergent	Risky	0.0071	Risky	0.0285	Convergent	NS	0.916	NS	0.617	NS	Risky	0.000153	Risky
BLCA-5865 / BLCA-7823	1.86344028336244	strong_discordance	0.447624327300146	0.117981119469845	3.79403356495998	intermediate_complexity ; strongly_asymmetric_sig_int	BLCA-5865.7.2.0.1.4.3.N.2.8.5.1.3	hsa-miR-379-5p	miRNA	BLCA-7823.7.2.0.1.6.3.P.3.8.0.1.1	RRM1	Coding gene	BLCA	Nucleotide metabolism	Pyrimidine metabolism	Unrelated	miRNA expression	Stemness	Gene expression	Stemness	-0.210490895343632	0.00026517992592511	0.342041064112497	1.3063747941579e-11	Divergent	Underexpression	0.018	Overexpression	0.02	Meaningful Risky	Meaningful Risky	Risky	0.000775	Risky	0.0367	Convergent	Risky	0.0071	Risky	0.0285	Convergent	NS	0.916	NS	0.617	NS	Risky	0.000153	Risky
BLCA-5868 / BLCA-7822	1.86344028336244	strong_discordance	0.447624327300146	0.117981119469845	3.79403356495998	intermediate_complexity ; strongly_asymmetric_sig_int	BLCA-5868.7.1.0.1.4.3.N.2.8.5.1.3	hsa-miR-379-5p	miRNA	BLCA-7822.7.1.0.1.6.3.P.3.8.0.1.1	RRM1	Coding gene	BLCA	Nucleotide metabolism	Purine metabolism	Unrelated	miRNA expression	Stemness	Gene expression	Stemness	-0.210490895343632	0.00026517992592511	0.342041064112497	1.3063747941579e-11	Divergent	Underexpression	0.018	Overexpression	0.02	Meaningful Risky	Meaningful Risky	Risky	0.000775	Risky	0.0367	Convergent	Risky	0.0071	Risky	0.0285	Convergent	NS	0.916	NS	0.617	NS	Risky	0.000153	Risky
BLCA-5877 / BLCA-1910	4.90314209088504	extreme_discordance	0.127656014651989	0.0882340585264119	1.44678842596566	intermediate_complexity ; symmetric_sig_int	BLCA-5877.6.6.0.1.4.2.P.3.5.8.2.2	hsa-miR-3913-5p	miRNA	BLCA-1910.6.6.0.1.3.2.P.0.3.3.1.3	ACOX1	Coding gene	BLCA	Metabolism of other amino acids	beta-Alanine metabolism	Unrelated	miRNA expression	Microsatellite instability	CNV	Microsatellite instability	0.20717515819908	0.00101272598344983	0.161133003979792	0.00231156223637677	Convergent	Overexpression	6.2e-08	No data	No data	Meaningful Protective	Meaningful Risky	Protective	0.011	NS	0.699	NS	Protective	0.00993	NS	0.498	NS	NS	0.567	Risky	0.00325	NS	NS	0.316	NS
BLCA-5879 / BLCA-1911	4.90314209088504	extreme_discordance	0.127656014651989	0.0882340585264119	1.44678842596566	intermediate_complexity ; symmetric_sig_int	BLCA-5879.4.14.0.1.4.2.P.3.5.8.2.2	hsa-miR-3913-5p	miRNA	BLCA-1911.4.14.0.1.3.2.P.0.3.3.1.3	ACOX1	Coding gene	BLCA	Lipid metabolism	alpha-Linolenic acid metabolism	Unrelated	miRNA expression	Microsatellite instability	CNV	Microsatellite instability	0.20717515819908	0.00101272598344983	0.161133003979792	0.00231156223637677	Convergent	Overexpression	6.2e-08	No data	No data	Meaningful Protective	Meaningful Risky	Protective	0.011	NS	0.699	NS	Protective	0.00993	NS	0.498	NS	NS	0.567	Risky	0.00325	NS	NS	0.316	NS
BLCA-5882 / BLCA-1908	4.90314209088504	extreme_discordance	0.127656014651989	0.0882340585264119	1.44678842596566	intermediate_complexity ; symmetric_sig_int	BLCA-5882.4.5.0.1.4.2.P.3.5.8.2.2	hsa-miR-3913-5p	miRNA	BLCA-1908.4.5.0.1.3.2.P.0.3.3.1.3	ACOX1	Coding gene	BLCA	Lipid metabolism	Fatty acid degradation	Unrelated	miRNA expression	Microsatellite instability	CNV	Microsatellite instability	0.20717515819908	0.00101272598344983	0.161133003979792	0.00231156223637677	Convergent	Overexpression	6.2e-08	No data	No data	Meaningful Protective	Meaningful Risky	Protective	0.011	NS	0.699	NS	Protective	0.00993	NS	0.498	NS	NS	0.567	Risky	0.00325	NS	NS	0.316	NS
BLCA-5885 / BLCA-2442	3.95830869791747	extreme_discordance	0.127656014651989	0.214093479477658	1.67711235589887	intermediate_complexity ; moderately_asymmetric_sig_int	BLCA-5885.4.12.0.1.4.2.P.3.5.8.2.2	hsa-miR-3913-5p	miRNA	BLCA-2442.4.12.0.1.6.3.P.3.8.8.2.3	CYP51A1	Coding gene	BLCA	Lipid metabolism	Steroid biosynthesis	Unrelated	miRNA expression	Microsatellite instability	Gene expression	Stemness	0.20717515819908	0.00101272598344983	0.187868294322284	0.00289501682162104	NS	Overexpression	6.2e-08	Overexpression	0.0043	Meaningful Protective	Meaningful Risky	Protective	0.011	Risky	0.00237	Divergent	Protective	0.00993	Risky	0.00786	Divergent	NS	0.567	NS	0.909	NS	NS	0.316	Risky
BLCA-5886 / BLCA-1909	4.90314209088504	extreme_discordance	0.127656014651989	0.0882340585264119	1.44678842596566	intermediate_complexity ; symmetric_sig_int	BLCA-5886.4.2.0.1.4.2.P.3.5.8.2.2	hsa-miR-3913-5p	miRNA	BLCA-1909.4.2.0.1.3.2.P.0.3.3.1.3	ACOX1	Coding gene	BLCA	Lipid metabolism	Biosynthesis of unsaturated fatty acids	Unrelated	miRNA expression	Microsatellite instability	CNV	Microsatellite instability	0.20717515819908	0.00101272598344983	0.161133003979792	0.00231156223637677	Convergent	Overexpression	6.2e-08	No data	No data	Meaningful Protective	Meaningful Risky	Protective	0.011	NS	0.699	NS	Protective	0.00993	NS	0.498	NS	NS	0.567	Risky	0.00325	NS	NS	0.316	NS
BLCA-5892 / BLCA-2442	3.91313797473153	extreme_discordance	0.127656014651989	0.214093479477658	1.67711235589886	intermediate_complexity ; moderately_asymmetric_sig_int	BLCA-5892.4.12.0.1.4.3.P.3.5.8.2.2	hsa-miR-3913-5p	miRNA	BLCA-2442.4.12.0.1.6.3.P.3.8.8.2.3	CYP51A1	Coding gene	BLCA	Lipid metabolism	Steroid biosynthesis	Unrelated	miRNA expression	Stemness	Gene expression	Stemness	0.279190543942238	2.01507616007625e-07	0.187868294322284	0.00289501682162104	Convergent	Overexpression	6.2e-08	Overexpression	0.0043	Meaningful Protective	Meaningful Risky	Protective	0.011	Risky	0.00237	Divergent	Protective	0.00993	Risky	0.00786	Divergent	NS	0.567	NS	0.909	NS	NS	0.316	Risky
BLCA-5899 / BLCA-1910	4.85265452977915	extreme_discordance	0.127656014651989	0.0882340585264119	1.44678842596566	intermediate_complexity ; symmetric_sig_int	BLCA-5899.6.6.0.1.4.3.P.3.5.8.2.2	hsa-miR-3913-5p	miRNA	BLCA-1910.6.6.0.1.3.2.P.0.3.3.1.3	ACOX1	Coding gene	BLCA	Metabolism of other amino acids	beta-Alanine metabolism	Unrelated	miRNA expression	Stemness	CNV	Microsatellite instability	0.279190543942238	2.01507616007625e-07	0.161133003979792	0.00231156223637677	NS	Overexpression	6.2e-08	No data	No data	Meaningful Protective	Meaningful Risky	Protective	0.011	NS	0.699	NS	Protective	0.00993	NS	0.498	NS	NS	0.567	Risky	0.00325	NS	NS	0.316	NS
BLCA-5904 / BLCA-1911	4.85265452977915	extreme_discordance	0.127656014651989	0.0882340585264119	1.44678842596566	intermediate_complexity ; symmetric_sig_int	BLCA-5904.4.14.0.1.4.3.P.3.5.8.2.2	hsa-miR-3913-5p	miRNA	BLCA-1911.4.14.0.1.3.2.P.0.3.3.1.3	ACOX1	Coding gene	BLCA	Lipid metabolism	alpha-Linolenic acid metabolism	Unrelated	miRNA expression	Stemness	CNV	Microsatellite instability	0.279190543942238	2.01507616007625e-07	0.161133003979792	0.00231156223637677	NS	Overexpression	6.2e-08	No data	No data	Meaningful Protective	Meaningful Risky	Protective	0.011	NS	0.699	NS	Protective	0.00993	NS	0.498	NS	NS	0.567	Risky	0.00325	NS	NS	0.316	NS
BLCA-5906 / BLCA-1909	4.85265452977915	extreme_discordance	0.127656014651989	0.0882340585264119	1.44678842596566	intermediate_complexity ; symmetric_sig_int	BLCA-5906.4.2.0.1.4.3.P.3.5.8.2.2	hsa-miR-3913-5p	miRNA	BLCA-1909.4.2.0.1.3.2.P.0.3.3.1.3	ACOX1	Coding gene	BLCA	Lipid metabolism	Biosynthesis of unsaturated fatty acids	Unrelated	miRNA expression	Stemness	CNV	Microsatellite instability	0.279190543942238	2.01507616007625e-07	0.161133003979792	0.00231156223637677	NS	Overexpression	6.2e-08	No data	No data	Meaningful Protective	Meaningful Risky	Protective	0.011	NS	0.699	NS	Protective	0.00993	NS	0.498	NS	NS	0.567	Risky	0.00325	NS	NS	0.316	NS
BLCA-5909 / BLCA-1908	4.85265452977915	extreme_discordance	0.127656014651989	0.0882340585264119	1.44678842596566	intermediate_complexity ; symmetric_sig_int	BLCA-5909.4.5.0.1.4.3.P.3.5.8.2.2	hsa-miR-3913-5p	miRNA	BLCA-1908.4.5.0.1.3.2.P.0.3.3.1.3	ACOX1	Coding gene	BLCA	Lipid metabolism	Fatty acid degradation	Unrelated	miRNA expression	Stemness	CNV	Microsatellite instability	0.279190543942238	2.01507616007625e-07	0.161133003979792	0.00231156223637677	NS	Overexpression	6.2e-08	No data	No data	Meaningful Protective	Meaningful Risky	Protective	0.011	NS	0.699	NS	Protective	0.00993	NS	0.498	NS	NS	0.567	Risky	0.00325	NS	NS	0.316	NS
BLCA-5966 / BLCA-2727	3.20337254368719	extreme_discordance	0.0833060884497086	0.0832754826589898	1.0003675246272	intermediate_complexity ; symmetric_sig_int	BLCA-5966.2.7.3.1.4.2.P.3.5.0.2.2	hsa-miR-423-5p	miRNA	BLCA-2727.2.7.3.1.6.3.P.3.5.3.1.1	GAPDH	Coding gene	BLCA	Carbohydrate metabolism	Glycolysis / Gluconeogenesis	Autophagy_dependent_cell_death	miRNA expression	Microsatellite instability	Gene expression	Stemness	0.262818896318437	4.26915704002524e-06	0.306014167949055	3.35344390155069e-09	NS	Overexpression	0.0028	Overexpression	6.4e-07	Meaningful Protective	Meaningful Risky	Protective	0.0138	Risky	0.0261	Divergent	Protective	0.0109	Risky	0.0134	Divergent	NS	0.524	NS	0.337	NS	NS	0.0889	NS
BLCA-5983 / BLCA-2727	3.11917440972125	extreme_discordance	0.0874651675551586	0.0832754826589898	1.05031114515812	intermediate_complexity ; symmetric_sig_int	BLCA-5983.2.7.3.1.4.3.P.3.5.0.2.2	hsa-miR-423-5p	miRNA	BLCA-2727.2.7.3.1.6.3.P.3.5.3.1.1	GAPDH	Coding gene	BLCA	Carbohydrate metabolism	Glycolysis / Gluconeogenesis	Autophagy_dependent_cell_death	miRNA expression	Stemness	Gene expression	Stemness	0.443719392381134	4.02560466410145e-20	0.306014167949055	3.35344390155069e-09	Convergent	Overexpression	0.0028	Overexpression	6.4e-07	Meaningful Protective	Meaningful Risky	Protective	0.0138	Risky	0.0261	Divergent	Protective	0.0109	Risky	0.0134	Divergent	NS	0.524	NS	0.337	NS	NS	0.0889	NS
BLCA-6049 / BLCA-2418	0.488907658626931	high_concordance	0.0559668159109181	0.0520730742067752	1.07477456945755	low_dimensional_flat ; symmetric_sig_int	BLCA-6049.4.1.0.1.4.3.P.3.3.0.1.1	hsa-miR-455-3p	miRNA	BLCA-2418.4.1.0.1.2.1.P.0.3.3.4.3	CYP2B6	Coding gene	BLCA	Lipid metabolism	Arachidonic acid metabolism	Unrelated	miRNA expression	Stemness	Mutation	Tumor mutational burden	0.377375915302769	3.50355711399435e-14	0.207469570219871	0.00037741664032626	NS	Overexpression	1.1e-09	No data	No data	Meaningful Risky	Meaningful Risky	NS	0.924	NS	0.167	NS	NS	0.136	Risky	0.0304	NS	NS	0.451	NS	0.997	NS	Risky	0.0325	NS
BLCA-6050 / BLCA-7250	0.934882168644528	moderate_discordance	0.0559668159109181	0.116778429895453	2.08656554772256	intermediate_complexity ; moderately_asymmetric_sig_int	BLCA-6050.2.3.0.1.4.3.P.3.3.0.1.1	hsa-miR-455-3p	miRNA	BLCA-7250.2.3.0.1.6.2.P.3.5.3.2.3	L2HGDH	Coding gene	BLCA	Carbohydrate metabolism	Butanoate metabolism	Unrelated	miRNA expression	Stemness	Gene expression	Microsatellite instability	0.377375915302769	3.50355711399435e-14	0.170866496755494	0.0107469356341006	NS	Overexpression	1.1e-09	Overexpression	0.027	Meaningful Risky	Meaningful Risky	NS	0.924	Risky	0.035	NS	NS	0.136	NS	0.0521	NS	NS	0.451	NS	0.525	NS	Risky	0.0325	Risky
BLCA-6051 / BLCA-1910	3.77767621424738	extreme_discordance	0.0559668159109181	0.0882340585264119	1.57654240446434	low_dimensional_flat ; moderately_asymmetric_sig_int	BLCA-6051.6.6.0.1.4.3.P.3.3.0.1.1	hsa-miR-455-3p	miRNA	BLCA-1910.6.6.0.1.3.2.P.0.3.3.1.3	ACOX1	Coding gene	BLCA	Metabolism of other amino acids	beta-Alanine metabolism	Unrelated	miRNA expression	Stemness	CNV	Microsatellite instability	0.377375915302769	3.50355711399435e-14	0.161133003979792	0.00231156223637677	NS	Overexpression	1.1e-09	No data	No data	Meaningful Risky	Meaningful Risky	NS	0.924	NS	0.699	NS	NS	0.136	NS	0.498	NS	NS	0.451	Risky	0.00325	NS	Risky	0.0325	NS
BLCA-6052 / BLCA-2419	0.488907658626931	high_concordance	0.0559668159109181	0.0520730742067752	1.07477456945755	low_dimensional_flat ; symmetric_sig_int	BLCA-6052.5.8.0.1.4.3.P.3.3.0.1.1	hsa-miR-455-3p	miRNA	BLCA-2419.5.8.0.1.2.1.P.0.3.3.4.3	CYP2B6	Coding gene	BLCA	Metabolism of cofactors and vitamins	Retinol metabolism	Unrelated	miRNA expression	Stemness	Mutation	Tumor mutational burden	0.377375915302769	3.50355711399435e-14	0.207469570219871	0.00037741664032626	NS	Overexpression	1.1e-09	No data	No data	Meaningful Risky	Meaningful Risky	NS	0.924	NS	0.167	NS	NS	0.136	Risky	0.0304	NS	NS	0.451	NS	0.997	NS	Risky	0.0325	NS
BLCA-6065 / BLCA-7518	3.85131736571048	extreme_discordance	0.0559668159109181	0.0943091811486776	1.68509106000936	low_dimensional_flat ; moderately_asymmetric_sig_int	BLCA-6065.1.13.0.1.4.3.P.3.3.0.1.1	hsa-miR-455-3p	miRNA	BLCA-7518.1.13.0.1.3.2.P.0.3.3.1.3	PCCB	Coding gene	BLCA	Amino acid metabolism	Valine, leucine and isoleucine degradation	Unrelated	miRNA expression	Stemness	CNV	Microsatellite instability	0.377375915302769	3.50355711399435e-14	0.163096618519353	0.0431860903451349	NS	Overexpression	1.1e-09	No data	No data	Meaningful Risky	Meaningful Risky	NS	0.924	NS	0.877	NS	NS	0.136	NS	0.662	NS	NS	0.451	Risky	0.00514	NS	Risky	0.0325	NS
BLCA-6066 / BLCA-1323	5.16289590265239	extreme_discordance	0.0559668159109181	0.131194649242067	2.344150674051	intermediate_complexity ; moderately_asymmetric_sig_int	BLCA-6066.2.12.0.1.4.3.P.3.3.0.1.1	hsa-miR-455-3p	miRNA	BLCA-1323.2.12.0.1.3.2.P.0.3.11.1.3	(ACOX1 + PCCB)	Coding gene	BLCA	Carbohydrate metabolism	Propanoate metabolism	Unrelated	miRNA expression	Stemness	CNV	Microsatellite instability	0.377375915302769	3.50355711399435e-14	0.213735675451311	0.0139068907297181	NS	Overexpression	1.1e-09	No data	No data	Meaningful Risky	Meaningful Risky	NS	0.924	NS	0.711	NS	NS	0.136	NS	0.869	NS	NS	0.451	Risky	0.000124	NS	Risky	0.0325	NS
BLCA-6068 / BLCA-7409	0.447788208959614	high_concordance	0.0559668159109181	0.0867039605943747	1.5492030265288	low_dimensional_flat ; moderately_asymmetric_sig_int	BLCA-6068.2.1.0.1.4.3.P.3.3.0.1.1	hsa-miR-455-3p	miRNA	BLCA-7409.2.1.0.1.6.3.P.3.3.0.2.3	NANP	Coding gene	BLCA	Carbohydrate metabolism	Amino sugar and nucleotide sugar metabolism	Unrelated	miRNA expression	Stemness	Gene expression	Stemness	0.377375915302769	3.50355711399435e-14	0.229940861704952	4.70277731967316e-05	Convergent	Overexpression	1.1e-09	Overexpression	7.4e-05	Meaningful Risky	Meaningful Risky	NS	0.924	NS	0.108	NS	NS	0.136	NS	0.131	NS	NS	0.451	NS	0.0609	NS	Risky	0.0325	Risky
BLCA-6068 / BLCA-2794	1.21978927458439	moderate_discordance	0.0559668159109181	0.120050438898994	2.14502892374791	intermediate_complexity ; moderately_asymmetric_sig_int	BLCA-6068.2.1.0.1.4.3.P.3.3.0.1.1	hsa-miR-455-3p	miRNA	BLCA-2794.2.1.0.1.6.3.P.3.5.8.2.3	GNPNAT1	Coding gene	BLCA	Carbohydrate metabolism	Amino sugar and nucleotide sugar metabolism	Unrelated	miRNA expression	Stemness	Gene expression	Stemness	0.377375915302769	3.50355711399435e-14	0.271776244122635	3.63595298963832e-07	Convergent	Overexpression	1.1e-09	Overexpression	1.6e-05	Meaningful Risky	Meaningful Risky	NS	0.924	Risky	0.0261	NS	NS	0.136	NS	0.0657	NS	NS	0.451	NS	0.726	NS	Risky	0.0325	Risky
BLCA-6071 / BLCA-2283	1.18839117526385	moderate_discordance	0.0559668159109181	0.0743400311352362	1.3282876634176	low_dimensional_flat ; symmetric_sig_int	BLCA-6071.7.2.0.1.4.3.P.3.3.0.1.1	hsa-miR-455-3p	miRNA	BLCA-2283.7.2.0.1.6.3.P.3.5.8.1.3	CAD	Coding gene	BLCA	Nucleotide metabolism	Pyrimidine metabolism	Unrelated	miRNA expression	Stemness	Gene expression	Stemness	0.377375915302769	3.50355711399435e-14	0.335392053349156	4.02440471329158e-11	Convergent	Overexpression	1.1e-09	Overexpression	1.1e-09	Meaningful Risky	Meaningful Risky	NS	0.924	Risky	0.0186	NS	NS	0.136	Risky	0.0352	NS	NS	0.451	NS	0.596	NS	Risky	0.0325	NS
BLCA-6072 / BLCA-1990	2.39092892867609	strong_discordance	0.0559668159109181	0.183931698153092	3.28644206677497	intermediate_complexity ; strongly_asymmetric_sig_int	BLCA-6072.1.1.0.1.4.3.P.3.3.0.1.1	hsa-miR-455-3p	miRNA	BLCA-1990.1.1.0.1.6.3.P.1.8.3.1.3	ADSL	Coding gene	BLCA	Amino acid metabolism	Alanine, aspartate and glutamate metabolism	Unrelated	miRNA expression	Stemness	Gene expression	Stemness	0.377375915302769	3.50355711399435e-14	0.154896589913497	0.0226198125086007	Convergent	Overexpression	1.1e-09	Unchanged	0.95	Meaningful Risky	Meaningful Risky	NS	0.924	Risky	0.0152	NS	NS	0.136	Risky	0.00086	NS	NS	0.451	NS	0.341	NS	Risky	0.0325	Risky
BLCA-6072 / BLCA-2281	1.18839117526385	moderate_discordance	0.0559668159109181	0.0743400311352362	1.3282876634176	low_dimensional_flat ; symmetric_sig_int	BLCA-6072.1.1.0.1.4.3.P.3.3.0.1.1	hsa-miR-455-3p	miRNA	BLCA-2281.1.1.0.1.6.3.P.3.5.8.1.3	CAD	Coding gene	BLCA	Amino acid metabolism	Alanine, aspartate and glutamate metabolism	Unrelated	miRNA expression	Stemness	Gene expression	Stemness	0.377375915302769	3.50355711399435e-14	0.335392053349156	4.02440471329158e-11	Convergent	Overexpression	1.1e-09	Overexpression	1.1e-09	Meaningful Risky	Meaningful Risky	NS	0.924	Risky	0.0186	NS	NS	0.136	Risky	0.0352	NS	NS	0.451	NS	0.596	NS	Risky	0.0325	NS
BLCA-6074 / BLCA-2282	1.18839117526385	moderate_discordance	0.0559668159109181	0.0743400311352362	1.3282876634176	low_dimensional_flat ; symmetric_sig_int	BLCA-6074.1.3.0.1.4.3.P.3.3.0.1.1	hsa-miR-455-3p	miRNA	BLCA-2282.1.3.0.1.6.3.P.3.5.8.1.3	CAD	Coding gene	BLCA	Amino acid metabolism	Arginine biosynthesis	Unrelated	miRNA expression	Stemness	Gene expression	Stemness	0.377375915302769	3.50355711399435e-14	0.335392053349156	4.02440471329158e-11	Convergent	Overexpression	1.1e-09	Overexpression	1.1e-09	Meaningful Risky	Meaningful Risky	NS	0.924	Risky	0.0186	NS	NS	0.136	Risky	0.0352	NS	NS	0.451	NS	0.596	NS	Risky	0.0325	NS
BLCA-6077 / BLCA-1989	2.39092892867609	strong_discordance	0.0559668159109181	0.183931698153092	3.28644206677497	intermediate_complexity ; strongly_asymmetric_sig_int	BLCA-6077.7.1.0.1.4.3.P.3.3.0.1.1	hsa-miR-455-3p	miRNA	BLCA-1989.7.1.0.1.6.3.P.1.8.3.1.3	ADSL	Coding gene	BLCA	Nucleotide metabolism	Purine metabolism	Unrelated	miRNA expression	Stemness	Gene expression	Stemness	0.377375915302769	3.50355711399435e-14	0.154896589913497	0.0226198125086007	Convergent	Overexpression	1.1e-09	Unchanged	0.95	Meaningful Risky	Meaningful Risky	NS	0.924	Risky	0.0152	NS	NS	0.136	Risky	0.00086	NS	NS	0.451	NS	0.341	NS	Risky	0.0325	Risky
BLCA-6078 / BLCA-2000	1.91742988832005	strong_discordance	0.0559668159109181	0.0469945326909555	1.19092185210067	low_dimensional_flat ; symmetric_sig_int	BLCA-6078.2.14.0.1.4.3.P.3.3.0.1.1	hsa-miR-455-3p	miRNA	BLCA-2000.2.14.0.1.2.1.P.0.3.3.3.3	AGL	Coding gene	BLCA	Carbohydrate metabolism	Starch and sucrose metabolism	Unrelated	miRNA expression	Stemness	Mutation	Tumor mutational burden	0.377375915302769	3.50355711399435e-14	0.337819567726651	4.54994882331057e-11	NS	Overexpression	1.1e-09	No data	No data	Meaningful Risky	Meaningful Protective	NS	0.924	NS	0.0642	NS	NS	0.136	NS	0.0946	NS	NS	0.451	NS	0.997	NS	Risky	0.0325	Protective
BLCA-6079 / BLCA-7336	0.403391657214148	high_concordance	0.0559668159109181	0.0534131451242774	1.04780978129446	low_dimensional_flat ; symmetric_sig_int	BLCA-6079.2.13.0.1.4.3.P.3.3.0.1.1	hsa-miR-455-3p	miRNA	BLCA-7336.2.13.0.1.6.3.P.3.3.0.2.3	MDH2	Coding gene	BLCA	Carbohydrate metabolism	Pyruvate metabolism	Unrelated	miRNA expression	Stemness	Gene expression	Stemness	0.377375915302769	3.50355711399435e-14	0.309013583031522	2.07923592355764e-09	Convergent	Overexpression	1.1e-09	Overexpression	0.0022	Meaningful Risky	Meaningful Risky	NS	0.924	NS	0.109	NS	NS	0.136	NS	0.0768	NS	NS	0.451	NS	0.667	NS	Risky	0.0325	Risky
BLCA-6080 / BLCA-7389	2.84926543884976	extreme_discordance	0.0559668159109181	0.246630611470755	4.40672937090641	intermediate_complexity ; strongly_asymmetric_sig_int	BLCA-6080.5.5.0.1.4.3.P.3.3.0.1.1	hsa-miR-455-3p	miRNA	BLCA-7389.5.5.0.1.6.3.P.3.8.8.1.2	MTHFD2	Coding gene	BLCA	Metabolism of cofactors and vitamins	One carbon pool by folate	Unrelated	miRNA expression	Stemness	Gene expression	Stemness	0.377375915302769	3.50355711399435e-14	0.282029246574368	8.16545369275744e-08	Convergent	Overexpression	1.1e-09	Overexpression	0.011	Meaningful Risky	Meaningful Risky	NS	0.924	Risky	0.00498	NS	NS	0.136	Risky	0.0168	NS	NS	0.451	NS	0.982	NS	Risky	0.0325	Risky
BLCA-6081 / BLCA-7335	0.403391657214148	high_concordance	0.0559668159109181	0.0534131451242774	1.04780978129446	low_dimensional_flat ; symmetric_sig_int	BLCA-6081.2.4.0.1.4.3.P.3.3.0.1.1	hsa-miR-455-3p	miRNA	BLCA-7335.2.4.0.1.6.3.P.3.3.0.2.3	MDH2	Coding gene	BLCA	Carbohydrate metabolism	Citrate cycle (TCA cycle)	Unrelated	miRNA expression	Stemness	Gene expression	Stemness	0.377375915302769	3.50355711399435e-14	0.309013583031522	2.07923592355764e-09	Convergent	Overexpression	1.1e-09	Overexpression	0.0022	Meaningful Risky	Meaningful Risky	NS	0.924	NS	0.109	NS	NS	0.136	NS	0.0768	NS	NS	0.451	NS	0.667	NS	Risky	0.0325	Risky
BLCA-6082 / BLCA-1911	3.77767621424738	extreme_discordance	0.0559668159109181	0.0882340585264119	1.57654240446434	low_dimensional_flat ; moderately_asymmetric_sig_int	BLCA-6082.4.14.0.1.4.3.P.3.3.0.1.1	hsa-miR-455-3p	miRNA	BLCA-1911.4.14.0.1.3.2.P.0.3.3.1.3	ACOX1	Coding gene	BLCA	Lipid metabolism	alpha-Linolenic acid metabolism	Unrelated	miRNA expression	Stemness	CNV	Microsatellite instability	0.377375915302769	3.50355711399435e-14	0.161133003979792	0.00231156223637677	NS	Overexpression	1.1e-09	No data	No data	Meaningful Risky	Meaningful Risky	NS	0.924	NS	0.699	NS	NS	0.136	NS	0.498	NS	NS	0.451	Risky	0.00325	NS	Risky	0.0325	NS
BLCA-6084 / BLCA-1909	3.77767621424738	extreme_discordance	0.0559668159109181	0.0882340585264119	1.57654240446434	low_dimensional_flat ; moderately_asymmetric_sig_int	BLCA-6084.4.2.0.1.4.3.P.3.3.0.1.1	hsa-miR-455-3p	miRNA	BLCA-1909.4.2.0.1.3.2.P.0.3.3.1.3	ACOX1	Coding gene	BLCA	Lipid metabolism	Biosynthesis of unsaturated fatty acids	Unrelated	miRNA expression	Stemness	CNV	Microsatellite instability	0.377375915302769	3.50355711399435e-14	0.161133003979792	0.00231156223637677	NS	Overexpression	1.1e-09	No data	No data	Meaningful Risky	Meaningful Risky	NS	0.924	NS	0.699	NS	NS	0.136	NS	0.498	NS	NS	0.451	Risky	0.00325	NS	Risky	0.0325	NS
BLCA-6086 / BLCA-7517	3.85131736571048	extreme_discordance	0.0559668159109181	0.0943091811486776	1.68509106000936	low_dimensional_flat ; moderately_asymmetric_sig_int	BLCA-6086.2.8.0.1.4.3.P.3.3.0.1.1	hsa-miR-455-3p	miRNA	BLCA-7517.2.8.0.1.3.2.P.0.3.3.1.3	PCCB	Coding gene	BLCA	Carbohydrate metabolism	Glyoxylate and dicarboxylate metabolism	Unrelated	miRNA expression	Stemness	CNV	Microsatellite instability	0.377375915302769	3.50355711399435e-14	0.163096618519353	0.0431860903451349	NS	Overexpression	1.1e-09	No data	No data	Meaningful Risky	Meaningful Risky	NS	0.924	NS	0.877	NS	NS	0.136	NS	0.662	NS	NS	0.451	Risky	0.00514	NS	Risky	0.0325	NS
BLCA-6086 / BLCA-7337	0.403391657214148	high_concordance	0.0559668159109181	0.0534131451242774	1.04780978129446	low_dimensional_flat ; symmetric_sig_int	BLCA-6086.2.8.0.1.4.3.P.3.3.0.1.1	hsa-miR-455-3p	miRNA	BLCA-7337.2.8.0.1.6.3.P.3.3.0.2.3	MDH2	Coding gene	BLCA	Carbohydrate metabolism	Glyoxylate and dicarboxylate metabolism	Unrelated	miRNA expression	Stemness	Gene expression	Stemness	0.377375915302769	3.50355711399435e-14	0.309013583031522	2.07923592355764e-09	Convergent	Overexpression	1.1e-09	Overexpression	0.0022	Meaningful Risky	Meaningful Risky	NS	0.924	NS	0.109	NS	NS	0.136	NS	0.0768	NS	NS	0.451	NS	0.667	NS	Risky	0.0325	Risky
BLCA-6090 / BLCA-1908	3.77767621424738	extreme_discordance	0.0559668159109181	0.0882340585264119	1.57654240446434	low_dimensional_flat ; moderately_asymmetric_sig_int	BLCA-6090.4.5.0.1.4.3.P.3.3.0.1.1	hsa-miR-455-3p	miRNA	BLCA-1908.4.5.0.1.3.2.P.0.3.3.1.3	ACOX1	Coding gene	BLCA	Lipid metabolism	Fatty acid degradation	Unrelated	miRNA expression	Stemness	CNV	Microsatellite instability	0.377375915302769	3.50355711399435e-14	0.161133003979792	0.00231156223637677	NS	Overexpression	1.1e-09	No data	No data	Meaningful Risky	Meaningful Risky	NS	0.924	NS	0.699	NS	NS	0.136	NS	0.498	NS	NS	0.451	Risky	0.00325	NS	Risky	0.0325	NS
BLCA-6092 / BLCA-7338	0.403391657214148	high_concordance	0.0559668159109181	0.0534131451242774	1.04780978129446	low_dimensional_flat ; symmetric_sig_int	BLCA-6092.1.4.0.1.4.3.P.3.3.0.1.1	hsa-miR-455-3p	miRNA	BLCA-7338.1.4.0.1.6.3.P.3.3.0.2.3	MDH2	Coding gene	BLCA	Amino acid metabolism	Cysteine and methionine metabolism	Unrelated	miRNA expression	Stemness	Gene expression	Stemness	0.377375915302769	3.50355711399435e-14	0.309013583031522	2.07923592355764e-09	Convergent	Overexpression	1.1e-09	Overexpression	0.0022	Meaningful Risky	Meaningful Risky	NS	0.924	NS	0.109	NS	NS	0.136	NS	0.0768	NS	NS	0.451	NS	0.667	NS	Risky	0.0325	Risky
BLCA-6157 / BLCA-7380	1.02138194362717	moderate_discordance	0.109157513903316	0.00051829189409221	210.610112076912	low_dimensional_flat ; strongly_asymmetric_sig_int	BLCA-6157.1.4.0.1.4.3.N.1.3.3.3.2	hsa-miR-485-3p	miRNA	BLCA-7380.1.4.0.1.6.3.P.1.0.2.2.3	MRI1	Coding gene	BLCA	Amino acid metabolism	Cysteine and methionine metabolism	Unrelated	miRNA expression	Stemness	Gene expression	Stemness	-0.16162720977424	0.0179777222568563	0.197972234441512	0.00109567934797709	Divergent	Unchanged	0.53	Unchanged	0.81	Meaningful Risky	Meaningless	NS	0.0591	NS	0.623	NS	NS	0.0934	NS	0.735	NS	NS	0.232	NS	0.483	NS	Risky	0.00873	NS
BLCA-6169 / BLCA-7250	1.45036614268632	moderate_discordance	0.301068423088058	0.116778429895453	2.57811672376134	intermediate_complexity ; moderately_asymmetric_sig_int	BLCA-6169.2.3.0.1.4.3.N.1.8.3.3.3	hsa-miR-487b-3p	miRNA	BLCA-7250.2.3.0.1.6.2.P.3.5.3.2.3	L2HGDH	Coding gene	BLCA	Carbohydrate metabolism	Butanoate metabolism	Unrelated	miRNA expression	Stemness	Gene expression	Microsatellite instability	-0.175479319039218	0.00521969700316799	0.170866496755494	0.0107469356341006	NS	Unchanged	0.95	Overexpression	0.027	Meaningful Risky	Meaningful Risky	Risky	0.0222	Risky	0.035	Convergent	Risky	0.0189	NS	0.0521	NS	NS	0.982	NS	0.525	NS	Risky	0.000153	Risky
BLCA-6177 / BLCA-7518	4.78630432854465	extreme_discordance	0.0973790313659711	0.0943091811486776	1.0325509158271	intermediate_complexity ; symmetric_sig_int	BLCA-6177.1.13.0.1.4.2.N.2.2.0.1.1	hsa-miR-490-3p	miRNA	BLCA-7518.1.13.0.1.3.2.P.0.3.3.1.3	PCCB	Coding gene	BLCA	Amino acid metabolism	Valine, leucine and isoleucine degradation	Unrelated	miRNA expression	Microsatellite instability	CNV	Microsatellite instability	-0.21281042231401	0.00059016239005605	0.163096618519353	0.0431860903451349	Divergent	Underexpression	1.8e-08	No data	No data	Meaningful Risky	Meaningful Risky	Risky	0.0347	NS	0.877	NS	NS	0.0755	NS	0.662	NS	NS	0.679	Risky	0.00514	NS	NS	0.319	NS
BLCA-6178 / BLCA-7517	4.78630432854465	extreme_discordance	0.0973790313659711	0.0943091811486776	1.0325509158271	intermediate_complexity ; symmetric_sig_int	BLCA-6178.2.8.0.1.4.2.N.2.2.0.1.1	hsa-miR-490-3p	miRNA	BLCA-7517.2.8.0.1.3.2.P.0.3.3.1.3	PCCB	Coding gene	BLCA	Carbohydrate metabolism	Glyoxylate and dicarboxylate metabolism	Unrelated	miRNA expression	Microsatellite instability	CNV	Microsatellite instability	-0.21281042231401	0.00059016239005605	0.163096618519353	0.0431860903451349	Divergent	Underexpression	1.8e-08	No data	No data	Meaningful Risky	Meaningful Risky	Risky	0.0347	NS	0.877	NS	NS	0.0755	NS	0.662	NS	NS	0.679	Risky	0.00514	NS	NS	0.319	NS
BLCA-6192 / BLCA-7518	4.86790958719591	extreme_discordance	0.0973790313659712	0.0943091811486776	1.0325509158271	intermediate_complexity ; symmetric_sig_int	BLCA-6192.1.13.0.1.4.3.N.2.2.0.1.1	hsa-miR-490-3p	miRNA	BLCA-7518.1.13.0.1.3.2.P.0.3.3.1.3	PCCB	Coding gene	BLCA	Amino acid metabolism	Valine, leucine and isoleucine degradation	Unrelated	miRNA expression	Stemness	CNV	Microsatellite instability	-0.453349132588233	3.75890100844793e-21	0.163096618519353	0.0431860903451349	NS	Underexpression	1.8e-08	No data	No data	Meaningful Risky	Meaningful Risky	Risky	0.0347	NS	0.877	NS	NS	0.0755	NS	0.662	NS	NS	0.679	Risky	0.00514	NS	NS	0.319	NS
BLCA-6193 / BLCA-7517	4.86790958719591	extreme_discordance	0.0973790313659712	0.0943091811486776	1.0325509158271	intermediate_complexity ; symmetric_sig_int	BLCA-6193.2.8.0.1.4.3.N.2.2.0.1.1	hsa-miR-490-3p	miRNA	BLCA-7517.2.8.0.1.3.2.P.0.3.3.1.3	PCCB	Coding gene	BLCA	Carbohydrate metabolism	Glyoxylate and dicarboxylate metabolism	Unrelated	miRNA expression	Stemness	CNV	Microsatellite instability	-0.453349132588233	3.75890100844793e-21	0.163096618519353	0.0431860903451349	NS	Underexpression	1.8e-08	No data	No data	Meaningful Risky	Meaningful Risky	Risky	0.0347	NS	0.877	NS	NS	0.0755	NS	0.662	NS	NS	0.679	Risky	0.00514	NS	NS	0.319	NS
BLCA-6207 / BLCA-2283	3.93592011022752	extreme_discordance	0.110662892728424	0.0743400311352362	1.4886043365668	intermediate_complexity ; symmetric_sig_int	BLCA-6207.7.2.0.1.4.3.P.3.8.5.1.3	hsa-miR-505-5p	miRNA	BLCA-2283.7.2.0.1.6.3.P.3.5.8.1.3	CAD	Coding gene	BLCA	Nucleotide metabolism	Pyrimidine metabolism	Unrelated	miRNA expression	Stemness	Gene expression	Stemness	0.41604162674673	1.83138885562695e-17	0.335392053349156	4.02440471329158e-11	Convergent	Overexpression	1.1e-05	Overexpression	1.1e-09	Meaningful Protective	Meaningful Risky	Protective	0.0455	Risky	0.0186	Divergent	Protective	0.0425	Risky	0.0352	Divergent	NS	0.786	NS	0.596	NS	Protective	0.023	NS
BLCA-6210 / BLCA-2281	3.93592011022752	extreme_discordance	0.110662892728424	0.0743400311352362	1.4886043365668	intermediate_complexity ; symmetric_sig_int	BLCA-6210.1.1.0.1.4.3.P.3.8.5.1.3	hsa-miR-505-5p	miRNA	BLCA-2281.1.1.0.1.6.3.P.3.5.8.1.3	CAD	Coding gene	BLCA	Amino acid metabolism	Alanine, aspartate and glutamate metabolism	Unrelated	miRNA expression	Stemness	Gene expression	Stemness	0.41604162674673	1.83138885562695e-17	0.335392053349156	4.02440471329158e-11	Convergent	Overexpression	1.1e-05	Overexpression	1.1e-09	Meaningful Protective	Meaningful Risky	Protective	0.0455	Risky	0.0186	Divergent	Protective	0.0425	Risky	0.0352	Divergent	NS	0.786	NS	0.596	NS	Protective	0.023	NS
BLCA-6213 / BLCA-2282	3.93592011022752	extreme_discordance	0.110662892728424	0.0743400311352362	1.4886043365668	intermediate_complexity ; symmetric_sig_int	BLCA-6213.1.3.0.1.4.3.P.3.8.5.1.3	hsa-miR-505-5p	miRNA	BLCA-2282.1.3.0.1.6.3.P.3.5.8.1.3	CAD	Coding gene	BLCA	Amino acid metabolism	Arginine biosynthesis	Unrelated	miRNA expression	Stemness	Gene expression	Stemness	0.41604162674673	1.83138885562695e-17	0.335392053349156	4.02440471329158e-11	Convergent	Overexpression	1.1e-05	Overexpression	1.1e-09	Meaningful Protective	Meaningful Risky	Protective	0.0455	Risky	0.0186	Divergent	Protective	0.0425	Risky	0.0352	Divergent	NS	0.786	NS	0.596	NS	Protective	0.023	NS
BLCA-6230 / BLCA-2491	2.99912928275908	extreme_discordance	0.0014831406888142	0.131674320884636	88.7807352854111	low_dimensional_flat ; strongly_asymmetric_sig_int	BLCA-6230.4.12.0.1.4.2.P.3.0.3.1.3	hsa-miR-532-3p	miRNA	BLCA-2491.4.12.0.1.6.3.P.3.8.3.2.1	DHCR24	Coding gene	BLCA	Lipid metabolism	Steroid biosynthesis	Unrelated	miRNA expression	Microsatellite instability	Gene expression	Stemness	0.273342618790865	1.00884896445336e-06	0.259059360060827	1.81532155742015e-06	NS	Overexpression	8.4e-08	Overexpression	3.9e-07	Meaningless	Meaningful Risky	NS	0.796	Risky	0.0134	NS	NS	0.687	Risky	0.0228	NS	NS	0.21	NS	0.153	NS	NS	0.244	Risky
BLCA-6235 / BLCA-7525	0.340577236786785	high_concordance	0.0014831406888142	0.00013049013966076	11.3659215375963	low_dimensional_flat ; strongly_asymmetric_sig_int	BLCA-6235.6.3.0.1.4.2.P.3.0.3.1.3	hsa-miR-532-3p	miRNA	BLCA-7525.6.3.0.1.3.2.P.0.0.3.2.3	PCYT1A	Coding gene	BLCA	Metabolism of other amino acids	Phosphonate and phosphinate metabolism	Unrelated	miRNA expression	Microsatellite instability	CNV	Microsatellite instability	0.273342618790865	1.00884896445336e-06	0.177814757601304	0.0195621669303046	Convergent	Overexpression	8.4e-08	No data	No data	Meaningless	Meaningless	NS	0.796	NS	0.9	NS	NS	0.687	NS	0.633	NS	NS	0.21	NS	0.0586	NS	NS	0.244	NS
BLCA-6236 / BLCA-7524	0.340577236786785	high_concordance	0.0014831406888142	0.00013049013966076	11.3659215375963	low_dimensional_flat ; strongly_asymmetric_sig_int	BLCA-6236.4.8.0.1.4.2.P.3.0.3.1.3	hsa-miR-532-3p	miRNA	BLCA-7524.4.8.0.1.3.2.P.0.0.3.2.3	PCYT1A	Coding gene	BLCA	Lipid metabolism	Glycerophospholipid metabolism	Unrelated	miRNA expression	Microsatellite instability	CNV	Microsatellite instability	0.273342618790865	1.00884896445336e-06	0.177814757601304	0.0195621669303046	Convergent	Overexpression	8.4e-08	No data	No data	Meaningless	Meaningless	NS	0.796	NS	0.9	NS	NS	0.687	NS	0.633	NS	NS	0.21	NS	0.0586	NS	NS	0.244	NS
BLCA-6246 / BLCA-2491	2.95209759069044	extreme_discordance	0.00321714543398207	0.131674320884636	40.928930191898	low_dimensional_flat ; strongly_asymmetric_sig_int	BLCA-6246.4.12.0.1.4.3.P.3.0.3.1.3	hsa-miR-532-3p	miRNA	BLCA-2491.4.12.0.1.6.3.P.3.8.3.2.1	DHCR24	Coding gene	BLCA	Lipid metabolism	Steroid biosynthesis	Unrelated	miRNA expression	Stemness	Gene expression	Stemness	0.517443649001518	1.40623207031124e-28	0.259059360060827	1.81532155742015e-06	Convergent	Overexpression	8.4e-08	Overexpression	3.9e-07	Meaningless	Meaningful Risky	NS	0.796	Risky	0.0134	NS	NS	0.687	Risky	0.0228	NS	NS	0.21	NS	0.153	NS	NS	0.244	Risky
BLCA-6251 / BLCA-7525	0.487824010897587	high_concordance	0.00321714543398207	0.00013049013966076	24.6543182676159	low_dimensional_flat ; strongly_asymmetric_sig_int	BLCA-6251.6.3.0.1.4.3.P.3.0.3.1.3	hsa-miR-532-3p	miRNA	BLCA-7525.6.3.0.1.3.2.P.0.0.3.2.3	PCYT1A	Coding gene	BLCA	Metabolism of other amino acids	Phosphonate and phosphinate metabolism	Unrelated	miRNA expression	Stemness	CNV	Microsatellite instability	0.517443649001518	1.40623207031124e-28	0.177814757601304	0.0195621669303046	NS	Overexpression	8.4e-08	No data	No data	Meaningless	Meaningless	NS	0.796	NS	0.9	NS	NS	0.687	NS	0.633	NS	NS	0.21	NS	0.0586	NS	NS	0.244	NS
BLCA-6252 / BLCA-7524	0.487824010897587	high_concordance	0.00321714543398207	0.00013049013966076	24.6543182676159	low_dimensional_flat ; strongly_asymmetric_sig_int	BLCA-6252.4.8.0.1.4.3.P.3.0.3.1.3	hsa-miR-532-3p	miRNA	BLCA-7524.4.8.0.1.3.2.P.0.0.3.2.3	PCYT1A	Coding gene	BLCA	Lipid metabolism	Glycerophospholipid metabolism	Unrelated	miRNA expression	Stemness	CNV	Microsatellite instability	0.517443649001518	1.40623207031124e-28	0.177814757601304	0.0195621669303046	NS	Overexpression	8.4e-08	No data	No data	Meaningless	Meaningless	NS	0.796	NS	0.9	NS	NS	0.687	NS	0.633	NS	NS	0.21	NS	0.0586	NS	NS	0.244	NS
BLCA-6264 / BLCA-7389	3.02583908889501	extreme_discordance	0.0571934930039169	0.246630611470755	4.31221452856297	intermediate_complexity ; strongly_asymmetric_sig_int	BLCA-6264.5.5.0.1.4.2.P.2.2.6.3.3	hsa-miR-548y	miRNA	BLCA-7389.5.5.0.1.6.3.P.3.8.8.1.2	MTHFD2	Coding gene	BLCA	Metabolism of cofactors and vitamins	One carbon pool by folate	Unrelated	miRNA expression	Microsatellite instability	Gene expression	Stemness	0.213434063334477	0.00053175433103381	0.282029246574368	8.16545369275744e-08	NS	Underexpression	0.0049	Overexpression	0.011	Meaningful Risky	Meaningful Risky	Risky	0.0336	Risky	0.00498	Convergent	NS	0.0734	Risky	0.0168	NS	NS	0.494	NS	0.982	NS	NS	0.0509	Risky
BLCA-6275 / BLCA-7389	3.01870443866794	extreme_discordance	0.0571934930039169	0.246630611470755	4.31221452856297	intermediate_complexity ; strongly_asymmetric_sig_int	BLCA-6275.5.5.0.1.4.3.P.2.2.6.3.3	hsa-miR-548y	miRNA	BLCA-7389.5.5.0.1.6.3.P.3.8.8.1.2	MTHFD2	Coding gene	BLCA	Metabolism of cofactors and vitamins	One carbon pool by folate	Unrelated	miRNA expression	Stemness	Gene expression	Stemness	0.265975214987707	1.03650895538953e-06	0.282029246574368	8.16545369275744e-08	Convergent	Underexpression	0.0049	Overexpression	0.011	Meaningful Risky	Meaningful Risky	Risky	0.0336	Risky	0.00498	Convergent	NS	0.0734	Risky	0.0168	NS	NS	0.494	NS	0.982	NS	NS	0.0509	Risky
BLCA-6339 / BLCA-7250	3.81303663330144	extreme_discordance	0.131982844338496	0.116778429895453	1.13019882573053	intermediate_complexity ; symmetric_sig_int	BLCA-6339.2.3.0.1.4.3.P.3.8.0.2.3	hsa-miR-582-5p	miRNA	BLCA-7250.2.3.0.1.6.2.P.3.5.3.2.3	L2HGDH	Coding gene	BLCA	Carbohydrate metabolism	Butanoate metabolism	Unrelated	miRNA expression	Stemness	Gene expression	Microsatellite instability	0.188808451356402	0.00242282799619178	0.170866496755494	0.0107469356341006	NS	Overexpression	0.041	Overexpression	0.027	Meaningful Protective	Meaningful Risky	Protective	0.0354	Risky	0.035	Divergent	Protective	0.034	NS	0.0521	NS	NS	0.179	NS	0.525	NS	Protective	0.0111	Risky
BLCA-6341 / BLCA-8046	4.17189205201382	extreme_discordance	0.131982844338496	0.0689214549076579	1.91497472761317	intermediate_complexity ; moderately_asymmetric_sig_int	BLCA-6341.2.5.0.1.4.3.P.3.8.0.2.3	hsa-miR-582-5p	miRNA	BLCA-8046.2.5.0.1.6.3.P.3.5.0.1.1	TPI1	Coding gene	BLCA	Carbohydrate metabolism	Fructose and mannose metabolism	Unrelated	miRNA expression	Stemness	Gene expression	Stemness	0.188808451356402	0.00242282799619178	0.351041641865561	3.09590104896452e-12	Convergent	Overexpression	0.041	Overexpression	5.5e-09	Meaningful Protective	Meaningful Risky	Protective	0.0354	Risky	0.031	Divergent	Protective	0.034	Risky	0.0426	Divergent	NS	0.179	NS	0.524	NS	Protective	0.0111	NS
BLCA-6343 / BLCA-7517	4.65382582962605	extreme_discordance	0.131982844338496	0.0943091811486776	1.39946973063445	intermediate_complexity ; symmetric_sig_int	BLCA-6343.2.8.0.1.4.3.P.3.8.0.2.3	hsa-miR-582-5p	miRNA	BLCA-7517.2.8.0.1.3.2.P.0.3.3.1.3	PCCB	Coding gene	BLCA	Carbohydrate metabolism	Glyoxylate and dicarboxylate metabolism	Unrelated	miRNA expression	Stemness	CNV	Microsatellite instability	0.188808451356402	0.00242282799619178	0.163096618519353	0.0431860903451349	NS	Overexpression	0.041	No data	No data	Meaningful Protective	Meaningful Risky	Protective	0.0354	NS	0.877	NS	Protective	0.034	NS	0.662	NS	NS	0.179	Risky	0.00514	NS	Protective	0.0111	NS
BLCA-6344 / BLCA-8047	4.17189205201382	extreme_discordance	0.131982844338496	0.0689214549076579	1.91497472761317	intermediate_complexity ; moderately_asymmetric_sig_int	BLCA-6344.2.7.0.1.4.3.P.3.8.0.2.3	hsa-miR-582-5p	miRNA	BLCA-8047.2.7.0.1.6.3.P.3.5.0.1.1	TPI1	Coding gene	BLCA	Carbohydrate metabolism	Glycolysis / Gluconeogenesis	Unrelated	miRNA expression	Stemness	Gene expression	Stemness	0.188808451356402	0.00242282799619178	0.351041641865561	3.09590104896452e-12	Convergent	Overexpression	0.041	Overexpression	5.5e-09	Meaningful Protective	Meaningful Risky	Protective	0.0354	Risky	0.031	Divergent	Protective	0.034	Risky	0.0426	Divergent	NS	0.179	NS	0.524	NS	Protective	0.0111	NS
BLCA-6345 / BLCA-8045	4.17189205201382	extreme_discordance	0.131982844338496	0.0689214549076579	1.91497472761317	intermediate_complexity ; moderately_asymmetric_sig_int	BLCA-6345.2.9.0.1.4.3.P.3.8.0.2.3	hsa-miR-582-5p	miRNA	BLCA-8045.2.9.0.1.6.3.P.3.5.0.1.1	TPI1	Coding gene	BLCA	Carbohydrate metabolism	Inositol phosphate metabolism	Unrelated	miRNA expression	Stemness	Gene expression	Stemness	0.188808451356402	0.00242282799619178	0.351041641865561	3.09590104896452e-12	Convergent	Overexpression	0.041	Overexpression	5.5e-09	Meaningful Protective	Meaningful Risky	Protective	0.0354	Risky	0.031	Divergent	Protective	0.034	Risky	0.0426	Divergent	NS	0.179	NS	0.524	NS	Protective	0.0111	NS
BLCA-6352 / BLCA-7518	4.65382582962605	extreme_discordance	0.131982844338496	0.0943091811486776	1.39946973063445	intermediate_complexity ; symmetric_sig_int	BLCA-6352.1.13.0.1.4.3.P.3.8.0.2.3	hsa-miR-582-5p	miRNA	BLCA-7518.1.13.0.1.3.2.P.0.3.3.1.3	PCCB	Coding gene	BLCA	Amino acid metabolism	Valine, leucine and isoleucine degradation	Unrelated	miRNA expression	Stemness	CNV	Microsatellite instability	0.188808451356402	0.00242282799619178	0.163096618519353	0.0431860903451349	NS	Overexpression	0.041	No data	No data	Meaningful Protective	Meaningful Risky	Protective	0.0354	NS	0.877	NS	Protective	0.034	NS	0.662	NS	NS	0.179	Risky	0.00514	NS	Protective	0.0111	NS
BLCA-6366 / BLCA-8134	2.19669978590958	strong_discordance	0.205042965749981	0.0519931526336678	3.94365325747158	intermediate_complexity ; strongly_asymmetric_sig_int	BLCA-6366.5.11.0.1.4.2.P.3.5.2.1.1	hsa-miR-590-3p	miRNA	BLCA-8134.5.11.0.1.6.3.P.1.3.3.2.1	VKORC1L1	Coding gene	BLCA	Metabolism of cofactors and vitamins	Ubiquinone and other terpenoid-quinone biosynthesis	Unrelated	miRNA expression	Microsatellite instability	Gene expression	Stemness	0.156600791232434	2.25533180805775e-06	0.181196143196214	0.00437750122950551	NS	Overexpression	2.1e-10	Unchanged	0.051	Meaningful Protective	Meaningful Risky	Protective	0.00237	NS	0.081	NS	Protective	0.0425	NS	0.155	NS	NS	0.797	NS	0.715	NS	NS	0.909	Risky
BLCA-6371 / BLCA-7229	3.63458742055684	extreme_discordance	0.205042965749981	0.118842434971488	1.72533460627237	intermediate_complexity ; moderately_asymmetric_sig_int	BLCA-6371.2.9.0.1.4.2.P.3.5.2.1.1	hsa-miR-590-3p	miRNA	BLCA-7229.2.9.0.1.6.3.P.1.8.0.1.1	IPPK	Coding gene	BLCA	Carbohydrate metabolism	Inositol phosphate metabolism	Unrelated	miRNA expression	Microsatellite instability	Gene expression	Stemness	0.156600791232434	2.25533180805775e-06	0.225277213190748	8.35054505489044e-05	NS	Overexpression	2.1e-10	Unchanged	0.1	Meaningful Protective	Meaningful Risky	Protective	0.00237	Risky	0.0431	Divergent	Protective	0.0425	Risky	0.0339	Divergent	NS	0.797	NS	0.16	NS	NS	0.909	Risky
BLCA-6372 / BLCA-7415	1.85249042209041	strong_discordance	0.205042965749981	0.00014935199591257	1372.88400129585	intermediate_complexity ; strongly_asymmetric_sig_int	BLCA-6372.3.2.0.1.4.2.P.3.5.2.1.1	hsa-miR-590-3p	miRNA	BLCA-7415.3.2.0.1.3.2.P.0.0.3.3.3	NDUFB5	Coding gene	BLCA	Energy metabolism	Oxidative phosphorylation	Unrelated	miRNA expression	Microsatellite instability	CNV	Microsatellite instability	0.156600791232434	2.25533180805775e-06	0.193303992879886	0.015890734947088	Convergent	Overexpression	2.1e-10	No data	No data	Meaningful Protective	Meaningless	Protective	0.00237	NS	0.703	NS	Protective	0.0425	NS	0.614	NS	NS	0.797	NS	0.0545	NS	NS	0.909	NS
BLCA-6378 / BLCA-7229	3.4662440708809	extreme_discordance	0.205042965749981	0.118842434971488	1.72533460627237	intermediate_complexity ; moderately_asymmetric_sig_int	BLCA-6378.2.9.0.1.4.3.P.3.5.2.1.1	hsa-miR-590-3p	miRNA	BLCA-7229.2.9.0.1.6.3.P.1.8.0.1.1	IPPK	Coding gene	BLCA	Carbohydrate metabolism	Inositol phosphate metabolism	Unrelated	miRNA expression	Stemness	Gene expression	Stemness	0.587436480266838	1.00203361110674e-38	0.225277213190748	8.35054505489044e-05	Convergent	Overexpression	2.1e-10	Unchanged	0.1	Meaningful Protective	Meaningful Risky	Protective	0.00237	Risky	0.0431	Divergent	Protective	0.0425	Risky	0.0339	Divergent	NS	0.797	NS	0.16	NS	NS	0.909	Risky
BLCA-6382 / BLCA-8134	1.96837523523692	strong_discordance	0.205042965749981	0.0519931526336678	3.94365325747158	intermediate_complexity ; strongly_asymmetric_sig_int	BLCA-6382.5.11.0.1.4.3.P.3.5.2.1.1	hsa-miR-590-3p	miRNA	BLCA-8134.5.11.0.1.6.3.P.1.3.3.2.1	VKORC1L1	Coding gene	BLCA	Metabolism of cofactors and vitamins	Ubiquinone and other terpenoid-quinone biosynthesis	Unrelated	miRNA expression	Stemness	Gene expression	Stemness	0.587436480266838	1.00203361110674e-38	0.181196143196214	0.00437750122950551	Convergent	Overexpression	2.1e-10	Unchanged	0.051	Meaningful Protective	Meaningful Risky	Protective	0.00237	NS	0.081	NS	Protective	0.0425	NS	0.155	NS	NS	0.797	NS	0.715	NS	NS	0.909	Risky
BLCA-6384 / BLCA-7415	1.64680628667664	strong_discordance	0.205042965749981	0.00014935199591257	1372.88400129585	intermediate_complexity ; strongly_asymmetric_sig_int	BLCA-6384.3.2.0.1.4.3.P.3.5.2.1.1	hsa-miR-590-3p	miRNA	BLCA-7415.3.2.0.1.3.2.P.0.0.3.3.3	NDUFB5	Coding gene	BLCA	Energy metabolism	Oxidative phosphorylation	Unrelated	miRNA expression	Stemness	CNV	Microsatellite instability	0.587436480266838	1.00203361110674e-38	0.193303992879886	0.015890734947088	NS	Overexpression	2.1e-10	No data	No data	Meaningful Protective	Meaningless	Protective	0.00237	NS	0.703	NS	Protective	0.0425	NS	0.614	NS	NS	0.797	NS	0.0545	NS	NS	0.909	NS
BLCA-6403 / BLCA-2499	1.65639698107843	strong_discordance	0.187511249356776	0.120618516330282	1.55458096369985	intermediate_complexity ; moderately_asymmetric_sig_int	BLCA-6403.7.2.6.1.4.2.P.3.8.8.1.3	hsa-miR-615-3p	miRNA	BLCA-2499.7.2.6.1.6.2.P.3.5.0.2.1	DHODH	Coding gene	BLCA	Nucleotide metabolism	Pyrimidine metabolism	Ferroptosis	miRNA expression	Microsatellite instability	Gene expression	Microsatellite instability	0.215694637547391	0.00014447242682004	0.159550618467408	0.0355959979809763	Convergent	Overexpression	6.2e-06	Overexpression	0.049	Meaningful Risky	Meaningful Risky	Risky	0.0181	Risky	0.0434	Convergent	Risky	0.01	NS	0.0846	NS	NS	0.97	NS	0.775	NS	Risky	0.00308	Risky
BLCA-6448 / BLCA-2231	3.70175733411232	extreme_discordance	0.187511249356776	0.0488934304027122	3.83510111301935	intermediate_complexity ; strongly_asymmetric_sig_int	BLCA-6448.1.13.6.1.4.2.P.3.8.8.1.3	hsa-miR-615-3p	miRNA	BLCA-2231.1.13.6.1.6.3.P.1.3.8.2.2	BCAT2	Coding gene	BLCA	Amino acid metabolism	Valine, leucine and isoleucine degradation	Ferroptosis	miRNA expression	Microsatellite instability	Gene expression	Stemness	0.215694637547391	0.00014447242682004	0.153699605024057	0.0308180883123604	NS	Overexpression	6.2e-06	Unchanged	0.086	Meaningful Risky	Meaningful Protective	Risky	0.0181	NS	0.1	NS	Risky	0.01	Protective	0.0113	Divergent	NS	0.97	NS	0.435	NS	Risky	0.00308	NS
BLCA-6454 / BLCA-2230	3.70175733411232	extreme_discordance	0.187511249356776	0.0488934304027122	3.83510111301935	intermediate_complexity ; strongly_asymmetric_sig_int	BLCA-6454.1.4.6.1.4.2.P.3.8.8.1.3	hsa-miR-615-3p	miRNA	BLCA-2230.1.4.6.1.6.3.P.1.3.8.2.2	BCAT2	Coding gene	BLCA	Amino acid metabolism	Cysteine and methionine metabolism	Ferroptosis	miRNA expression	Microsatellite instability	Gene expression	Stemness	0.215694637547391	0.00014447242682004	0.153699605024057	0.0308180883123604	NS	Overexpression	6.2e-06	Unchanged	0.086	Meaningful Risky	Meaningful Protective	Risky	0.0181	NS	0.1	NS	Risky	0.01	Protective	0.0113	Divergent	NS	0.97	NS	0.435	NS	Risky	0.00308	NS
BLCA-6461 / BLCA-2229	3.70175733411232	extreme_discordance	0.187511249356776	0.0488934304027122	3.83510111301935	intermediate_complexity ; strongly_asymmetric_sig_int	BLCA-6461.1.12.6.1.4.2.P.3.8.8.1.3	hsa-miR-615-3p	miRNA	BLCA-2229.1.12.6.1.6.3.P.1.3.8.2.2	BCAT2	Coding gene	BLCA	Amino acid metabolism	Valine, leucine and isoleucine biosynthesis	Ferroptosis	miRNA expression	Microsatellite instability	Gene expression	Stemness	0.215694637547391	0.00014447242682004	0.153699605024057	0.0308180883123604	NS	Overexpression	6.2e-06	Unchanged	0.086	Meaningful Risky	Meaningful Protective	Risky	0.0181	NS	0.1	NS	Risky	0.01	Protective	0.0113	Divergent	NS	0.97	NS	0.435	NS	Risky	0.00308	NS
BLCA-6471 / BLCA-2727	1.39116293033918	moderate_discordance	0.187511249356776	0.0832754826589898	2.25169813935066	intermediate_complexity ; moderately_asymmetric_sig_int	BLCA-6471.2.7.3.1.4.2.P.3.8.8.1.3	hsa-miR-615-3p	miRNA	BLCA-2727.2.7.3.1.6.3.P.3.5.3.1.1	GAPDH	Coding gene	BLCA	Carbohydrate metabolism	Glycolysis / Gluconeogenesis	Autophagy_dependent_cell_death	miRNA expression	Microsatellite instability	Gene expression	Stemness	0.215694637547391	0.00014447242682004	0.306014167949055	3.35344390155069e-09	NS	Overexpression	6.2e-06	Overexpression	6.4e-07	Meaningful Risky	Meaningful Risky	Risky	0.0181	Risky	0.0261	Convergent	Risky	0.01	Risky	0.0134	Convergent	NS	0.97	NS	0.337	NS	Risky	0.00308	NS
BLCA-6487 / BLCA-2228	3.70175733411232	extreme_discordance	0.187511249356776	0.0488934304027122	3.83510111301935	intermediate_complexity ; strongly_asymmetric_sig_int	BLCA-6487.5.6.6.1.4.2.P.3.8.8.1.3	hsa-miR-615-3p	miRNA	BLCA-2228.5.6.6.1.6.3.P.1.3.8.2.2	BCAT2	Coding gene	BLCA	Metabolism of cofactors and vitamins	Pantothenate and CoA biosynthesis	Ferroptosis	miRNA expression	Microsatellite instability	Gene expression	Stemness	0.215694637547391	0.00014447242682004	0.153699605024057	0.0308180883123604	NS	Overexpression	6.2e-06	Unchanged	0.086	Meaningful Risky	Meaningful Protective	Risky	0.0181	NS	0.1	NS	Risky	0.01	Protective	0.0113	Divergent	NS	0.97	NS	0.435	NS	Risky	0.00308	NS
BLCA-6513 / BLCA-2228	3.67695208313385	extreme_discordance	0.187511249356776	0.0488934304027122	3.83510111301935	intermediate_complexity ; strongly_asymmetric_sig_int	BLCA-6513.5.6.6.1.4.3.P.3.8.8.1.3	hsa-miR-615-3p	miRNA	BLCA-2228.5.6.6.1.6.3.P.1.3.8.2.2	BCAT2	Coding gene	BLCA	Metabolism of cofactors and vitamins	Pantothenate and CoA biosynthesis	Ferroptosis	miRNA expression	Stemness	Gene expression	Stemness	0.160719457368157	0.0211569198920163	0.153699605024057	0.0308180883123604	Convergent	Overexpression	6.2e-06	Unchanged	0.086	Meaningful Risky	Meaningful Protective	Risky	0.0181	NS	0.1	NS	Risky	0.01	Protective	0.0113	Divergent	NS	0.97	NS	0.435	NS	Risky	0.00308	NS
BLCA-6537 / BLCA-2499	1.65534714299679	strong_discordance	0.187511249356776	0.120618516330282	1.55458096369985	intermediate_complexity ; moderately_asymmetric_sig_int	BLCA-6537.7.2.6.1.4.3.P.3.8.8.1.3	hsa-miR-615-3p	miRNA	BLCA-2499.7.2.6.1.6.2.P.3.5.0.2.1	DHODH	Coding gene	BLCA	Nucleotide metabolism	Pyrimidine metabolism	Ferroptosis	miRNA expression	Stemness	Gene expression	Microsatellite instability	0.160719457368157	0.0211569198920163	0.159550618467408	0.0355959979809763	NS	Overexpression	6.2e-06	Overexpression	0.049	Meaningful Risky	Meaningful Risky	Risky	0.0181	Risky	0.0434	Convergent	Risky	0.01	NS	0.0846	NS	NS	0.97	NS	0.775	NS	Risky	0.00308	Risky
BLCA-6544 / BLCA-2727	1.38009685732346	moderate_discordance	0.187511249356776	0.0832754826589898	2.25169813935066	intermediate_complexity ; moderately_asymmetric_sig_int	BLCA-6544.2.7.3.1.4.3.P.3.8.8.1.3	hsa-miR-615-3p	miRNA	BLCA-2727.2.7.3.1.6.3.P.3.5.3.1.1	GAPDH	Coding gene	BLCA	Carbohydrate metabolism	Glycolysis / Gluconeogenesis	Autophagy_dependent_cell_death	miRNA expression	Stemness	Gene expression	Stemness	0.160719457368157	0.0211569198920163	0.306014167949055	3.35344390155069e-09	Convergent	Overexpression	6.2e-06	Overexpression	6.4e-07	Meaningful Risky	Meaningful Risky	Risky	0.0181	Risky	0.0261	Convergent	Risky	0.01	Risky	0.0134	Convergent	NS	0.97	NS	0.337	NS	Risky	0.00308	NS
BLCA-6554 / BLCA-2230	3.67695208313385	extreme_discordance	0.187511249356776	0.0488934304027122	3.83510111301935	intermediate_complexity ; strongly_asymmetric_sig_int	BLCA-6554.1.4.6.1.4.3.P.3.8.8.1.3	hsa-miR-615-3p	miRNA	BLCA-2230.1.4.6.1.6.3.P.1.3.8.2.2	BCAT2	Coding gene	BLCA	Amino acid metabolism	Cysteine and methionine metabolism	Ferroptosis	miRNA expression	Stemness	Gene expression	Stemness	0.160719457368157	0.0211569198920163	0.153699605024057	0.0308180883123604	Convergent	Overexpression	6.2e-06	Unchanged	0.086	Meaningful Risky	Meaningful Protective	Risky	0.0181	NS	0.1	NS	Risky	0.01	Protective	0.0113	Divergent	NS	0.97	NS	0.435	NS	Risky	0.00308	NS
BLCA-6556 / BLCA-2229	3.67695208313385	extreme_discordance	0.187511249356776	0.0488934304027122	3.83510111301935	intermediate_complexity ; strongly_asymmetric_sig_int	BLCA-6556.1.12.6.1.4.3.P.3.8.8.1.3	hsa-miR-615-3p	miRNA	BLCA-2229.1.12.6.1.6.3.P.1.3.8.2.2	BCAT2	Coding gene	BLCA	Amino acid metabolism	Valine, leucine and isoleucine biosynthesis	Ferroptosis	miRNA expression	Stemness	Gene expression	Stemness	0.160719457368157	0.0211569198920163	0.153699605024057	0.0308180883123604	Convergent	Overexpression	6.2e-06	Unchanged	0.086	Meaningful Risky	Meaningful Protective	Risky	0.0181	NS	0.1	NS	Risky	0.01	Protective	0.0113	Divergent	NS	0.97	NS	0.435	NS	Risky	0.00308	NS
BLCA-6567 / BLCA-2231	3.67695208313385	extreme_discordance	0.187511249356776	0.0488934304027122	3.83510111301935	intermediate_complexity ; strongly_asymmetric_sig_int	BLCA-6567.1.13.6.1.4.3.P.3.8.8.1.3	hsa-miR-615-3p	miRNA	BLCA-2231.1.13.6.1.6.3.P.1.3.8.2.2	BCAT2	Coding gene	BLCA	Amino acid metabolism	Valine, leucine and isoleucine degradation	Ferroptosis	miRNA expression	Stemness	Gene expression	Stemness	0.160719457368157	0.0211569198920163	0.153699605024057	0.0308180883123604	Convergent	Overexpression	6.2e-06	Unchanged	0.086	Meaningful Risky	Meaningful Protective	Risky	0.0181	NS	0.1	NS	Risky	0.01	Protective	0.0113	Divergent	NS	0.97	NS	0.435	NS	Risky	0.00308	NS
BLCA-6577 / BLCA-2897	3.23900375926461	extreme_discordance	0.134558583814937	0.103125835775553	1.3047999349823	intermediate_complexity ; symmetric_sig_int	BLCA-6577.4.6.0.1.4.3.P.3.5.5.1.1	hsa-miR-625-5p	miRNA	BLCA-2897.4.6.0.1.6.3.P.3.5.0.2.1	HACD2	Coding gene	BLCA	Lipid metabolism	Fatty acid elongation	Unrelated	miRNA expression	Stemness	Gene expression	Stemness	0.386755231045232	6.58339816064013e-15	0.176807058360241	0.00733967706123318	Convergent	Overexpression	2.2e-05	Overexpression	2e-04	Meaningful Protective	Meaningful Risky	Protective	0.00325	Risky	0.0302	Divergent	Protective	0.0388	NS	0.0778	NS	NS	0.975	NS	0.381	NS	NS	0.581	Risky
BLCA-6594 / BLCA-7935	1.07503352788676	moderate_discordance	0.213880039206644	0.153839657148861	1.39027896428348	intermediate_complexity ; symmetric_sig_int	BLCA-6594.1.7.0.1.4.3.P.3.8.8.1.1	hsa-miR-628-5p	miRNA	BLCA-7935.1.7.0.1.6.3.P.3.8.0.1.1	SMYD2	Coding gene	BLCA	Amino acid metabolism	Lysine degradation	Unrelated	miRNA expression	Stemness	Gene expression	Stemness	0.286477362385316	7.25837538016021e-08	0.172964460229868	0.00858238826303496	Convergent	Overexpression	7.7e-05	Overexpression	8.2e-11	Meaningful Risky	Meaningful Risky	Risky	0.0317	Risky	0.0405	Convergent	Risky	0.00294	Risky	0.00424	Convergent	NS	0.754	NS	0.549	NS	Risky	0.00722	Risky
BLCA-6597 / BLCA-2381	4.97538426640387	extreme_discordance	0.213880039206644	0.164007282046591	1.30408867543994	intermediate_complexity ; symmetric_sig_int	BLCA-6597.7.2.0.1.4.3.P.3.8.8.1.1	hsa-miR-628-5p	miRNA	BLCA-2381.7.2.0.1.6.2.P.1.8.8.2.3	CTPS2	Coding gene	BLCA	Nucleotide metabolism	Pyrimidine metabolism	Unrelated	miRNA expression	Stemness	Gene expression	Microsatellite instability	0.286477362385316	7.25837538016021e-08	0.179637486118577	1.22710696291431e-06	NS	Overexpression	7.7e-05	Unchanged	0.38	Meaningful Risky	Meaningful Protective	Risky	0.0317	Protective	0.00327	Divergent	Risky	0.00294	Protective	0.027	Divergent	NS	0.754	NS	0.425	NS	Risky	0.00722	Protective
BLCA-6603 / BLCA-2491	4.28370367967698	extreme_discordance	0.447359998382729	0.131674320884636	3.39747336745087	intermediate_complexity ; strongly_asymmetric_sig_int	BLCA-6603.4.12.0.1.4.3.P.3.5.0.1.1	hsa-miR-642a-5p	miRNA	BLCA-2491.4.12.0.1.6.3.P.3.8.3.2.1	DHCR24	Coding gene	BLCA	Lipid metabolism	Steroid biosynthesis	Unrelated	miRNA expression	Stemness	Gene expression	Stemness	0.206327521441931	0.00062242771834144	0.259059360060827	1.81532155742015e-06	Convergent	Overexpression	1.1e-05	Overexpression	3.9e-07	Meaningful Protective	Meaningful Risky	Protective	0.0465	Risky	0.0134	Divergent	NS	0.236	Risky	0.0228	NS	Protective	0.0228	NS	0.153	NS	NS	0.275	Risky
BLCA-6646 / BLCA-2317	2.47146770507898	strong_discordance	0.0487474462803657	0.641838498786784	13.1666076433075	high_complexity_multidimensional ; strongly_asymmetric_sig_int	BLCA-6646.4.11.0.1.4.2.P.1.3.3.2.3	hsa-miR-6511b-3p	miRNA	BLCA-2317.4.11.0.1.6.2.P.1.6.3.2.3	CERS6	Coding gene	BLCA	Lipid metabolism	Sphingolipid metabolism	Unrelated	miRNA expression	Microsatellite instability	Gene expression	Microsatellite instability	0.256421722053796	0.00016747163205	0.179804530860852	0.0239550585028334	Convergent	Unchanged	0.053	Unchanged	0.74	Meaningful Risky	Meaningful Risky	NS	0.378	NS	0.146	NS	Risky	0.0399	NS	0.0689	NS	NS	0.527	Risky	0.0298	NS	NS	0.2	Risky
BLCA-6650 / BLCA-2317	2.49317498556434	strong_discordance	0.0487474462803656	0.641838498786784	13.1666076433075	high_complexity_multidimensional ; strongly_asymmetric_sig_int	BLCA-6650.4.11.0.1.4.3.P.1.3.3.2.3	hsa-miR-6511b-3p	miRNA	BLCA-2317.4.11.0.1.6.2.P.1.6.3.2.3	CERS6	Coding gene	BLCA	Lipid metabolism	Sphingolipid metabolism	Unrelated	miRNA expression	Stemness	Gene expression	Microsatellite instability	0.203734464540044	0.00074067333310534	0.179804530860852	0.0239550585028334	NS	Unchanged	0.053	Unchanged	0.74	Meaningful Risky	Meaningful Risky	NS	0.378	NS	0.146	NS	Risky	0.0399	NS	0.0689	NS	NS	0.527	Risky	0.0298	NS	NS	0.2	Risky
BLCA-6666 / BLCA-2438	0.748139927201422	moderate_discordance	0.0534143629634938	0.00124861561329434	42.7788683681165	low_dimensional_flat ; strongly_asymmetric_sig_int	BLCA-6666.4.10.0.1.4.2.P.3.2.0.1.1	hsa-miR-671-5p	miRNA	BLCA-2438.4.10.0.1.2.1.P.0.0.3.1.3	CYP46A1	Coding gene	BLCA	Lipid metabolism	Primary bile acid biosynthesis	Unrelated	miRNA expression	Microsatellite instability	Mutation	Tumor mutational burden	0.165190358246897	0.0230271163127575	0.317429532444988	6.93788475497531e-10	NS	Overexpression	9.2e-12	No data	No data	Meaningful Protective	Meaningless	Protective	0.0472	NS	0.149	NS	NS	0.287	NS	0.993	NS	NS	0.309	NS	0.997	NS	NS	0.368	NS
BLCA-6669 / BLCA-2438	0.591956576601704	moderate_discordance	0.0625343594065757	0.00124861561329434	50.0829548667786	low_dimensional_flat ; strongly_asymmetric_sig_int	BLCA-6669.4.10.0.1.4.3.P.3.2.0.1.1	hsa-miR-671-5p	miRNA	BLCA-2438.4.10.0.1.2.1.P.0.0.3.1.3	CYP46A1	Coding gene	BLCA	Lipid metabolism	Primary bile acid biosynthesis	Unrelated	miRNA expression	Stemness	Mutation	Tumor mutational burden	0.520066259253773	0.00050147331226908	0.317429532444988	6.93788475497531e-10	NS	Overexpression	9.2e-12	No data	No data	Meaningful Protective	Meaningless	Protective	0.0472	NS	0.149	NS	NS	0.287	NS	0.993	NS	NS	0.309	NS	0.997	NS	NS	0.368	NS
BLCA-6677 / BLCA-7376	0.762792945789032	moderate_discordance	0.147207825027229	0.084752944243217	1.73690514638387	intermediate_complexity ; moderately_asymmetric_sig_int	BLCA-6677.5.7.0.1.4.2.P.3.8.0.2.3	hsa-miR-6808-3p	miRNA	BLCA-7376.5.7.0.1.6.3.P.3.5.3.1.3	MMAB	Coding gene	BLCA	Metabolism of cofactors and vitamins	Porphyrin metabolism	Unrelated	miRNA expression	Microsatellite instability	Gene expression	Stemness	0.17837717599586	0.00982772796738145	0.297218393361048	1.22164522790039e-08	NS	Overexpression	0.0033	Overexpression	0.00025	Meaningful Risky	Meaningful Risky	Risky	0.0196	Risky	0.0166	Convergent	Risky	0.00953	Risky	0.00798	Convergent	NS	0.184	NS	0.661	NS	Risky	0.0155	NS
BLCA-6679 / BLCA-7376	0.829806619162294	moderate_discordance	0.147207825027229	0.084752944243217	1.73690514638387	intermediate_complexity ; moderately_asymmetric_sig_int	BLCA-6679.5.7.0.1.4.3.P.3.8.0.2.3	hsa-miR-6808-3p	miRNA	BLCA-7376.5.7.0.1.6.3.P.3.5.3.1.3	MMAB	Coding gene	BLCA	Metabolism of cofactors and vitamins	Porphyrin metabolism	Unrelated	miRNA expression	Stemness	Gene expression	Stemness	0.289065495652638	5.29493930986308e-08	0.297218393361048	1.22164522790039e-08	Convergent	Overexpression	0.0033	Overexpression	0.00025	Meaningful Risky	Meaningful Risky	Risky	0.0196	Risky	0.0166	Convergent	Risky	0.00953	Risky	0.00798	Convergent	NS	0.184	NS	0.661	NS	Risky	0.0155	NS
BLCA-6692 / BLCA-8134	2.48147244781947	strong_discordance	0.37378874983381	0.0519931526336678	7.18919186277167	intermediate_complexity ; strongly_asymmetric_sig_int	BLCA-6692.5.11.0.1.4.3.N.2.8.0.1.3	hsa-miR-758-5p	miRNA	BLCA-8134.5.11.0.1.6.3.P.1.3.3.2.1	VKORC1L1	Coding gene	BLCA	Metabolism of cofactors and vitamins	Ubiquinone and other terpenoid-quinone biosynthesis	Unrelated	miRNA expression	Stemness	Gene expression	Stemness	-0.211987352897189	0.00026575317642988	0.181196143196214	0.00437750122950551	Divergent	Underexpression	0.0095	Unchanged	0.051	Meaningful Risky	Meaningful Risky	Risky	0.0041	NS	0.081	NS	Risky	0.012	NS	0.155	NS	NS	0.914	NS	0.715	NS	Risky	8.94e-05	Risky
BLCA-6700 / BLCA-2794	2.31171169946176	strong_discordance	0.00066362920227077	0.120050438898994	180.899873737036	low_dimensional_flat ; strongly_asymmetric_sig_int	BLCA-6700.2.1.0.1.4.3.P.1.0.3.1.3	hsa-miR-7641	miRNA	BLCA-2794.2.1.0.1.6.3.P.3.5.8.2.3	GNPNAT1	Coding gene	BLCA	Carbohydrate metabolism	Amino sugar and nucleotide sugar metabolism	Unrelated	miRNA expression	Stemness	Gene expression	Stemness	0.263642507519828	1.37872719534433e-06	0.271776244122635	3.63595298963832e-07	Convergent	Unchanged	0.25	Overexpression	1.6e-05	Meaningless	Meaningful Risky	NS	0.979	Risky	0.0261	NS	NS	0.844	NS	0.0657	NS	NS	0.55	NS	0.726	NS	NS	0.127	Risky
BLCA-6711 / BLCA-2730	1.06443488668446	moderate_discordance	0.0008868830201698	0.067138222306077	75.7013278856355	low_dimensional_flat ; strongly_asymmetric_sig_int	BLCA-6711.7.1.0.1.4.2.P.3.0.5.2.3	hsa-miR-769-5p	miRNA	BLCA-2730.7.1.0.1.6.3.P.3.3.6.1.1	GART	Coding gene	BLCA	Nucleotide metabolism	Purine metabolism	Unrelated	miRNA expression	Microsatellite instability	Gene expression	Stemness	0.25969850759174	0.00013779713405499	0.327563357670766	1.29692604357284e-10	NS	Overexpression	1.1e-07	Overexpression	0.00072	Meaningless	Meaningful Risky	NS	0.295	NS	0.103	NS	NS	0.616	NS	0.0605	NS	NS	0.577	NS	0.757	NS	NS	0.949	Risky
BLCA-6716 / BLCA-8147	0.319869060306836	high_concordance	0.0008868830201698	0.0023455510548934	2.64471300222246	low_dimensional_flat ; moderately_asymmetric_sig_int	BLCA-6716.4.1.0.1.4.2.P.3.0.5.2.3	hsa-miR-769-5p	miRNA	BLCA-8147.4.1.0.1.7.3.P.0.0.5.2.3	ZADH2	Coding gene	BLCA	Lipid metabolism	Arachidonic acid metabolism	Unrelated	miRNA expression	Microsatellite instability	Methylation	Stemness	0.25969850759174	0.00013779713405499	0.383437365477752	1.07092964408966e-14	NS	Overexpression	1.1e-07	No data	No data	Meaningless	Meaningless	NS	0.295	NS	0.0658	NS	NS	0.616	NS	0.214	NS	NS	0.577	NS	0.383	NS	NS	0.949	NS
BLCA-6731 / BLCA-2729	1.06443488668446	moderate_discordance	0.0008868830201698	0.067138222306077	75.7013278856355	low_dimensional_flat ; strongly_asymmetric_sig_int	BLCA-6731.5.5.0.1.4.2.P.3.0.5.2.3	hsa-miR-769-5p	miRNA	BLCA-2729.5.5.0.1.6.3.P.3.3.6.1.1	GART	Coding gene	BLCA	Metabolism of cofactors and vitamins	One carbon pool by folate	Unrelated	miRNA expression	Microsatellite instability	Gene expression	Stemness	0.25969850759174	0.00013779713405499	0.327563357670766	1.29692604357284e-10	NS	Overexpression	1.1e-07	Overexpression	0.00072	Meaningless	Meaningful Risky	NS	0.295	NS	0.103	NS	NS	0.616	NS	0.0605	NS	NS	0.577	NS	0.757	NS	NS	0.949	Risky
BLCA-6738 / BLCA-2730	1.03175436385919	moderate_discordance	0.00328782442016243	0.067138222306077	20.4202578137552	low_dimensional_flat ; strongly_asymmetric_sig_int	BLCA-6738.7.1.0.1.4.3.P.3.0.5.2.3	hsa-miR-769-5p	miRNA	BLCA-2730.7.1.0.1.6.3.P.3.3.6.1.1	GART	Coding gene	BLCA	Nucleotide metabolism	Purine metabolism	Unrelated	miRNA expression	Stemness	Gene expression	Stemness	0.537332465186877	3.26346863964389e-31	0.327563357670766	1.29692604357284e-10	Convergent	Overexpression	1.1e-07	Overexpression	0.00072	Meaningless	Meaningful Risky	NS	0.295	NS	0.103	NS	NS	0.616	NS	0.0605	NS	NS	0.577	NS	0.757	NS	NS	0.949	Risky
BLCA-6754 / BLCA-2729	1.03175436385919	moderate_discordance	0.00328782442016243	0.067138222306077	20.4202578137552	low_dimensional_flat ; strongly_asymmetric_sig_int	BLCA-6754.5.5.0.1.4.3.P.3.0.5.2.3	hsa-miR-769-5p	miRNA	BLCA-2729.5.5.0.1.6.3.P.3.3.6.1.1	GART	Coding gene	BLCA	Metabolism of cofactors and vitamins	One carbon pool by folate	Unrelated	miRNA expression	Stemness	Gene expression	Stemness	0.537332465186877	3.26346863964389e-31	0.327563357670766	1.29692604357284e-10	Convergent	Overexpression	1.1e-07	Overexpression	0.00072	Meaningless	Meaningful Risky	NS	0.295	NS	0.103	NS	NS	0.616	NS	0.0605	NS	NS	0.577	NS	0.757	NS	NS	0.949	Risky
BLCA-6758 / BLCA-8147	0.485086234116827	high_concordance	0.00328782442016243	0.0023455510548934	1.40172792798656	low_dimensional_flat ; symmetric_sig_int	BLCA-6758.4.1.0.1.4.3.P.3.0.5.2.3	hsa-miR-769-5p	miRNA	BLCA-8147.4.1.0.1.7.3.P.0.0.5.2.3	ZADH2	Coding gene	BLCA	Lipid metabolism	Arachidonic acid metabolism	Unrelated	miRNA expression	Stemness	Methylation	Stemness	0.537332465186877	3.26346863964389e-31	0.383437365477752	1.07092964408966e-14	Convergent	Overexpression	1.1e-07	No data	No data	Meaningless	Meaningless	NS	0.295	NS	0.0658	NS	NS	0.616	NS	0.214	NS	NS	0.577	NS	0.383	NS	NS	0.949	NS
BLCA-6780 / BLCA-8046	1.02706970748863	moderate_discordance	0.127354308178555	0.0689214549076579	1.84781804663275	intermediate_complexity ; moderately_asymmetric_sig_int	BLCA-6780.2.5.0.1.4.3.P.1.8.6.1.3	hsa-miR-873-5p	miRNA	BLCA-8046.2.5.0.1.6.3.P.3.5.0.1.1	TPI1	Coding gene	BLCA	Carbohydrate metabolism	Fructose and mannose metabolism	Unrelated	miRNA expression	Stemness	Gene expression	Stemness	0.208155473142629	0.00050604976283612	0.351041641865561	3.09590104896452e-12	Convergent	Unchanged	0.4	Overexpression	5.5e-09	Meaningful Risky	Meaningful Risky	Risky	0.0262	Risky	0.031	Convergent	Risky	0.0192	Risky	0.0426	Convergent	NS	0.156	NS	0.524	NS	Risky	0.0174	NS
BLCA-6782 / BLCA-7610	3.05775779481847	extreme_discordance	0.127354308178555	0.00016125447045076	789.772263817254	low_dimensional_flat ; strongly_asymmetric_sig_int	BLCA-6782.4.8.0.1.4.3.P.1.8.6.1.3	hsa-miR-873-5p	miRNA	BLCA-7610.4.8.0.1.6.3.P.1.0.8.1.1	PISD	Coding gene	BLCA	Lipid metabolism	Glycerophospholipid metabolism	Unrelated	miRNA expression	Stemness	Gene expression	Stemness	0.208155473142629	0.00050604976283612	0.176244798629782	0.00740958295331352	Convergent	Unchanged	0.4	Unchanged	0.12	Meaningful Risky	Meaningless	Risky	0.0262	NS	0.221	NS	Risky	0.0192	NS	0.064	NS	NS	0.156	NS	0.213	NS	Risky	0.0174	NS
BLCA-6786 / BLCA-8045	1.02706970748863	moderate_discordance	0.127354308178555	0.0689214549076579	1.84781804663275	intermediate_complexity ; moderately_asymmetric_sig_int	BLCA-6786.2.9.0.1.4.3.P.1.8.6.1.3	hsa-miR-873-5p	miRNA	BLCA-8045.2.9.0.1.6.3.P.3.5.0.1.1	TPI1	Coding gene	BLCA	Carbohydrate metabolism	Inositol phosphate metabolism	Unrelated	miRNA expression	Stemness	Gene expression	Stemness	0.208155473142629	0.00050604976283612	0.351041641865561	3.09590104896452e-12	Convergent	Unchanged	0.4	Overexpression	5.5e-09	Meaningful Risky	Meaningful Risky	Risky	0.0262	Risky	0.031	Convergent	Risky	0.0192	Risky	0.0426	Convergent	NS	0.156	NS	0.524	NS	Risky	0.0174	NS
BLCA-6792 / BLCA-8047	1.02706970748863	moderate_discordance	0.127354308178555	0.0689214549076579	1.84781804663275	intermediate_complexity ; moderately_asymmetric_sig_int	BLCA-6792.2.7.0.1.4.3.P.1.8.6.1.3	hsa-miR-873-5p	miRNA	BLCA-8047.2.7.0.1.6.3.P.3.5.0.1.1	TPI1	Coding gene	BLCA	Carbohydrate metabolism	Glycolysis / Gluconeogenesis	Unrelated	miRNA expression	Stemness	Gene expression	Stemness	0.208155473142629	0.00050604976283612	0.351041641865561	3.09590104896452e-12	Convergent	Unchanged	0.4	Overexpression	5.5e-09	Meaningful Risky	Meaningful Risky	Risky	0.0262	Risky	0.031	Convergent	Risky	0.0192	Risky	0.0426	Convergent	NS	0.156	NS	0.524	NS	Risky	0.0174	NS
BLCA-6795 / BLCA-7514	2.15768226330163	strong_discordance	0.127354308178555	0.0527245544668127	2.41546485250469	intermediate_complexity ; moderately_asymmetric_sig_int	BLCA-6795.5.2.0.1.4.3.P.1.8.6.1.3	hsa-miR-873-5p	miRNA	BLCA-7514.5.2.0.1.6.3.P.1.3.0.2.1	PCBD2	Coding gene	BLCA	Metabolism of cofactors and vitamins	Folate biosynthesis	Unrelated	miRNA expression	Stemness	Gene expression	Stemness	0.208155473142629	0.00050604976283612	0.22942662960216	5.53888074564066e-05	Convergent	Unchanged	0.4	Unchanged	0.23	Meaningful Risky	Meaningful Risky	Risky	0.0262	NS	0.158	NS	Risky	0.0192	Risky	0.0291	Convergent	NS	0.156	NS	0.299	NS	Risky	0.0174	NS
BLCA-6797 / BLCA-2282	0.788324987905083	moderate_discordance	0.127354308178555	0.0743400311352362	1.71313229539651	intermediate_complexity ; moderately_asymmetric_sig_int	BLCA-6797.1.3.0.1.4.3.P.1.8.6.1.3	hsa-miR-873-5p	miRNA	BLCA-2282.1.3.0.1.6.3.P.3.5.8.1.3	CAD	Coding gene	BLCA	Amino acid metabolism	Arginine biosynthesis	Unrelated	miRNA expression	Stemness	Gene expression	Stemness	0.208155473142629	0.00050604976283612	0.335392053349156	4.02440471329158e-11	Convergent	Unchanged	0.4	Overexpression	1.1e-09	Meaningful Risky	Meaningful Risky	Risky	0.0262	Risky	0.0186	Convergent	Risky	0.0192	Risky	0.0352	Convergent	NS	0.156	NS	0.596	NS	Risky	0.0174	NS
BLCA-6798 / BLCA-2283	0.788324987905083	moderate_discordance	0.127354308178555	0.0743400311352362	1.71313229539651	intermediate_complexity ; moderately_asymmetric_sig_int	BLCA-6798.7.2.0.1.4.3.P.1.8.6.1.3	hsa-miR-873-5p	miRNA	BLCA-2283.7.2.0.1.6.3.P.3.5.8.1.3	CAD	Coding gene	BLCA	Nucleotide metabolism	Pyrimidine metabolism	Unrelated	miRNA expression	Stemness	Gene expression	Stemness	0.208155473142629	0.00050604976283612	0.335392053349156	4.02440471329158e-11	Convergent	Unchanged	0.4	Overexpression	1.1e-09	Meaningful Risky	Meaningful Risky	Risky	0.0262	Risky	0.0186	Convergent	Risky	0.0192	Risky	0.0352	Convergent	NS	0.156	NS	0.596	NS	Risky	0.0174	NS
BLCA-6801 / BLCA-2281	0.788324987905083	moderate_discordance	0.127354308178555	0.0743400311352362	1.71313229539651	intermediate_complexity ; moderately_asymmetric_sig_int	BLCA-6801.1.1.0.1.4.3.P.1.8.6.1.3	hsa-miR-873-5p	miRNA	BLCA-2281.1.1.0.1.6.3.P.3.5.8.1.3	CAD	Coding gene	BLCA	Amino acid metabolism	Alanine, aspartate and glutamate metabolism	Unrelated	miRNA expression	Stemness	Gene expression	Stemness	0.208155473142629	0.00050604976283612	0.335392053349156	4.02440471329158e-11	Convergent	Unchanged	0.4	Overexpression	1.1e-09	Meaningful Risky	Meaningful Risky	Risky	0.0262	Risky	0.0186	Convergent	Risky	0.0192	Risky	0.0352	Convergent	NS	0.156	NS	0.596	NS	Risky	0.0174	NS
BLCA-6806 / BLCA-7517	4.67492471592127	extreme_discordance	0.127354308178555	0.0943091811486776	1.35039141075547	intermediate_complexity ; symmetric_sig_int	BLCA-6806.2.8.0.1.4.3.P.1.8.6.1.3	hsa-miR-873-5p	miRNA	BLCA-7517.2.8.0.1.3.2.P.0.3.3.1.3	PCCB	Coding gene	BLCA	Carbohydrate metabolism	Glyoxylate and dicarboxylate metabolism	Unrelated	miRNA expression	Stemness	CNV	Microsatellite instability	0.208155473142629	0.00050604976283612	0.163096618519353	0.0431860903451349	NS	Unchanged	0.4	No data	No data	Meaningful Risky	Meaningful Risky	Risky	0.0262	NS	0.877	NS	Risky	0.0192	NS	0.662	NS	NS	0.156	Risky	0.00514	NS	Risky	0.0174	NS
BLCA-6811 / BLCA-7518	4.67492471592127	extreme_discordance	0.127354308178555	0.0943091811486776	1.35039141075547	intermediate_complexity ; symmetric_sig_int	BLCA-6811.1.13.0.1.4.3.P.1.8.6.1.3	hsa-miR-873-5p	miRNA	BLCA-7518.1.13.0.1.3.2.P.0.3.3.1.3	PCCB	Coding gene	BLCA	Amino acid metabolism	Valine, leucine and isoleucine degradation	Unrelated	miRNA expression	Stemness	CNV	Microsatellite instability	0.208155473142629	0.00050604976283612	0.163096618519353	0.0431860903451349	NS	Unchanged	0.4	No data	No data	Meaningful Risky	Meaningful Risky	Risky	0.0262	NS	0.877	NS	Risky	0.0192	NS	0.662	NS	NS	0.156	Risky	0.00514	NS	Risky	0.0174	NS
BLCA-6829 / BLCA-1958	1.13895368231334	moderate_discordance	0.105114564238082	0.0781555250708561	1.34494092570915	intermediate_complexity ; symmetric_sig_int	BLCA-6829.1.3.0.1.4.2.P.3.5.5.1.1	hsa-miR-92a-1-5p	miRNA	BLCA-1958.1.3.0.1.6.3.P.3.3.6.2.3	ACY1	Coding gene	BLCA	Amino acid metabolism	Arginine biosynthesis	Unrelated	miRNA expression	Microsatellite instability	Gene expression	Stemness	0.184233626852224	9.442276949347e-05	0.185470239424907	0.0027958112533427	NS	Overexpression	2.7e-07	Overexpression	4.9e-07	Meaningful Protective	Meaningful Protective	Protective	0.0366	NS	0.257	NS	Protective	0.0343	NS	0.068	NS	NS	0.625	NS	0.558	NS	NS	0.304	Protective
BLCA-6830 / BLCA-7388	4.39597356713843	extreme_discordance	0.105114564238082	0.268962102361314	2.55875200844787	intermediate_complexity ; moderately_asymmetric_sig_int	BLCA-6830.5.5.0.1.4.2.P.3.5.5.1.1	hsa-miR-92a-1-5p	miRNA	BLCA-7388.5.5.0.1.6.3.P.3.8.8.1.2	MTHFD1L	Coding gene	BLCA	Metabolism of cofactors and vitamins	One carbon pool by folate	Unrelated	miRNA expression	Microsatellite instability	Gene expression	Stemness	0.184233626852224	9.442276949347e-05	0.200759587689786	0.00065265772160675	NS	Overexpression	2.7e-07	Overexpression	6.3e-12	Meaningful Protective	Meaningful Risky	Protective	0.0366	Risky	0.00205	Divergent	Protective	0.0343	Risky	0.00675	Divergent	NS	0.625	NS	0.709	NS	NS	0.304	Risky
BLCA-6836 / BLCA-2503	1.00568600762354	moderate_discordance	0.00219258144012223	0.0579826790211881	26.4449374423036	low_dimensional_flat ; strongly_asymmetric_sig_int	BLCA-6836.5.3.0.1.4.2.P.3.0.2.1.3	hsa-miR-92a-3p	miRNA	BLCA-2503.5.3.0.1.6.3.P.3.3.3.2.3	DHTKD1	Coding gene	BLCA	Metabolism of cofactors and vitamins	Lipoic acid metabolism	Unrelated	miRNA expression	Microsatellite instability	Gene expression	Stemness	0.242606182393515	1.31272423891501e-08	0.302698932080342	5.83801677150505e-09	NS	Overexpression	8.3e-10	Overexpression	0.00082	Meaningless	Meaningful Risky	NS	0.0715	NS	0.0778	NS	NS	0.137	NS	0.103	NS	NS	0.645	NS	0.302	NS	NS	0.699	Risky
BLCA-6838 / BLCA-2559	0.117693524854705	high_concordance	0.00219258144012223	0.00210403131103099	1.04208593694732	low_dimensional_flat ; symmetric_sig_int	BLCA-6838.5.7.0.1.4.2.P.3.0.2.1.3	hsa-miR-92a-3p	miRNA	BLCA-2559.5.7.0.1.6.3.P.3.0.5.2.3	EARS2	Coding gene	BLCA	Metabolism of cofactors and vitamins	Porphyrin metabolism	Unrelated	miRNA expression	Microsatellite instability	Gene expression	Stemness	0.242606182393515	1.31272423891501e-08	0.317195100516742	6.9206953066029e-10	NS	Overexpression	8.3e-10	Overexpression	2.1e-06	Meaningless	Meaningless	NS	0.0715	NS	0.333	NS	NS	0.137	NS	0.141	NS	NS	0.645	NS	0.957	NS	NS	0.699	NS
BLCA-6840 / BLCA-1886	2.03670753472202	strong_discordance	0.00219258144012223	0.118714080190007	54.1435214298762	low_dimensional_flat ; strongly_asymmetric_sig_int	BLCA-6840.2.8.0.1.4.2.P.3.0.2.1.3	hsa-miR-92a-3p	miRNA	BLCA-1886.2.8.0.1.6.3.P.3.6.3.1.3	ACAT2	Coding gene	BLCA	Carbohydrate metabolism	Glyoxylate and dicarboxylate metabolism	Unrelated	miRNA expression	Microsatellite instability	Gene expression	Stemness	0.242606182393515	1.31272423891501e-08	0.408047831084	6.70781286091587e-17	NS	Overexpression	8.3e-10	Overexpression	3.3e-06	Meaningless	Meaningful Risky	NS	0.0715	NS	0.101	NS	NS	0.137	Risky	0.0419	NS	NS	0.645	NS	0.41	NS	NS	0.699	Risky
BLCA-6841 / BLCA-1882	2.03670753472202	strong_discordance	0.00219258144012223	0.118714080190007	54.1435214298762	low_dimensional_flat ; strongly_asymmetric_sig_int	BLCA-6841.4.5.0.1.4.2.P.3.0.2.1.3	hsa-miR-92a-3p	miRNA	BLCA-1882.4.5.0.1.6.3.P.3.6.3.1.3	ACAT2	Coding gene	BLCA	Lipid metabolism	Fatty acid degradation	Unrelated	miRNA expression	Microsatellite instability	Gene expression	Stemness	0.242606182393515	1.31272423891501e-08	0.408047831084	6.70781286091587e-17	NS	Overexpression	8.3e-10	Overexpression	3.3e-06	Meaningless	Meaningful Risky	NS	0.0715	NS	0.101	NS	NS	0.137	Risky	0.0419	NS	NS	0.645	NS	0.41	NS	NS	0.699	Risky
BLCA-6842 / BLCA-2026	1.00070174960207	moderate_discordance	0.00219258144012223	0.0679970139632982	31.0123093806302	low_dimensional_flat ; strongly_asymmetric_sig_int	BLCA-6842.5.10.0.1.4.2.P.3.0.2.1.3	hsa-miR-92a-3p	miRNA	BLCA-2026.5.10.0.1.6.3.P.3.2.0.2.1	AK2	Coding gene	BLCA	Metabolism of cofactors and vitamins	Thiamine metabolism	Unrelated	miRNA expression	Microsatellite instability	Gene expression	Stemness	0.242606182393515	1.31272423891501e-08	0.267524764891449	5.00989855575914e-07	NS	Overexpression	8.3e-10	Overexpression	4.7e-08	Meaningless	Meaningful Risky	NS	0.0715	Risky	0.0177	NS	NS	0.137	NS	0.0965	NS	NS	0.645	NS	0.905	NS	NS	0.699	NS
BLCA-6847 / BLCA-1867	0.848125605061344	moderate_discordance	0.00219258144012223	0.0483467646172901	22.0501568300218	low_dimensional_flat ; strongly_asymmetric_sig_int	BLCA-6847.2.12.0.1.4.2.P.3.0.2.1.3	hsa-miR-92a-3p	miRNA	BLCA-1867.2.12.0.1.6.2.P.1.3.0.2.1	ACACA	Coding gene	BLCA	Carbohydrate metabolism	Propanoate metabolism	Unrelated	miRNA expression	Microsatellite instability	Gene expression	Microsatellite instability	0.242606182393515	1.31272423891501e-08	0.168597931784237	0.0456053995426797	Convergent	Overexpression	8.3e-10	Unchanged	0.28	Meaningless	Meaningful Risky	NS	0.0715	NS	0.163	NS	NS	0.137	NS	0.0886	NS	NS	0.645	NS	0.0902	NS	NS	0.699	Risky
BLCA-6849 / BLCA-1866	0.848125605061344	moderate_discordance	0.00219258144012223	0.0483467646172901	22.0501568300218	low_dimensional_flat ; strongly_asymmetric_sig_int	BLCA-6849.2.13.0.1.4.2.P.3.0.2.1.3	hsa-miR-92a-3p	miRNA	BLCA-1866.2.13.0.1.6.2.P.1.3.0.2.1	ACACA	Coding gene	BLCA	Carbohydrate metabolism	Pyruvate metabolism	Unrelated	miRNA expression	Microsatellite instability	Gene expression	Microsatellite instability	0.242606182393515	1.31272423891501e-08	0.168597931784237	0.0456053995426797	Convergent	Overexpression	8.3e-10	Unchanged	0.28	Meaningless	Meaningful Risky	NS	0.0715	NS	0.163	NS	NS	0.137	NS	0.0886	NS	NS	0.645	NS	0.0902	NS	NS	0.699	Risky
BLCA-6849 / BLCA-1883	2.03670753472202	strong_discordance	0.00219258144012223	0.118714080190007	54.1435214298762	low_dimensional_flat ; strongly_asymmetric_sig_int	BLCA-6849.2.13.0.1.4.2.P.3.0.2.1.3	hsa-miR-92a-3p	miRNA	BLCA-1883.2.13.0.1.6.3.P.3.6.3.1.3	ACAT2	Coding gene	BLCA	Carbohydrate metabolism	Pyruvate metabolism	Unrelated	miRNA expression	Microsatellite instability	Gene expression	Stemness	0.242606182393515	1.31272423891501e-08	0.408047831084	6.70781286091587e-17	NS	Overexpression	8.3e-10	Overexpression	3.3e-06	Meaningless	Meaningful Risky	NS	0.0715	NS	0.101	NS	NS	0.137	Risky	0.0419	NS	NS	0.645	NS	0.41	NS	NS	0.699	Risky
BLCA-6855 / BLCA-2505	1.00568600762354	moderate_discordance	0.00219258144012223	0.0579826790211881	26.4449374423036	low_dimensional_flat ; strongly_asymmetric_sig_int	BLCA-6855.1.10.0.1.4.2.P.3.0.2.1.3	hsa-miR-92a-3p	miRNA	BLCA-2505.1.10.0.1.6.3.P.3.3.3.2.3	DHTKD1	Coding gene	BLCA	Amino acid metabolism	Tryptophan metabolism	Unrelated	miRNA expression	Microsatellite instability	Gene expression	Stemness	0.242606182393515	1.31272423891501e-08	0.302698932080342	5.83801677150505e-09	NS	Overexpression	8.3e-10	Overexpression	0.00082	Meaningless	Meaningful Risky	NS	0.0715	NS	0.0778	NS	NS	0.137	NS	0.103	NS	NS	0.645	NS	0.302	NS	NS	0.699	Risky
BLCA-6855 / BLCA-1880	2.03670753472202	strong_discordance	0.00219258144012223	0.118714080190007	54.1435214298762	low_dimensional_flat ; strongly_asymmetric_sig_int	BLCA-6855.1.10.0.1.4.2.P.3.0.2.1.3	hsa-miR-92a-3p	miRNA	BLCA-1880.1.10.0.1.6.3.P.3.6.3.1.3	ACAT2	Coding gene	BLCA	Amino acid metabolism	Tryptophan metabolism	Unrelated	miRNA expression	Microsatellite instability	Gene expression	Stemness	0.242606182393515	1.31272423891501e-08	0.408047831084	6.70781286091587e-17	NS	Overexpression	8.3e-10	Overexpression	3.3e-06	Meaningless	Meaningful Risky	NS	0.0715	NS	0.101	NS	NS	0.137	Risky	0.0419	NS	NS	0.645	NS	0.41	NS	NS	0.699	Risky
BLCA-6857 / BLCA-2491	2.97742172414823	extreme_discordance	0.00219258144012223	0.131674320884636	60.0544720825948	low_dimensional_flat ; strongly_asymmetric_sig_int	BLCA-6857.4.12.0.1.4.2.P.3.0.2.1.3	hsa-miR-92a-3p	miRNA	BLCA-2491.4.12.0.1.6.3.P.3.8.3.2.1	DHCR24	Coding gene	BLCA	Lipid metabolism	Steroid biosynthesis	Unrelated	miRNA expression	Microsatellite instability	Gene expression	Stemness	0.242606182393515	1.31272423891501e-08	0.259059360060827	1.81532155742015e-06	NS	Overexpression	8.3e-10	Overexpression	3.9e-07	Meaningless	Meaningful Risky	NS	0.0715	Risky	0.0134	NS	NS	0.137	Risky	0.0228	NS	NS	0.645	NS	0.153	NS	NS	0.699	Risky
BLCA-6858 / BLCA-1868	0.848125605061344	moderate_discordance	0.00219258144012223	0.0483467646172901	22.0501568300218	low_dimensional_flat ; strongly_asymmetric_sig_int	BLCA-6858.4.4.0.1.4.2.P.3.0.2.1.3	hsa-miR-92a-3p	miRNA	BLCA-1868.4.4.0.1.6.2.P.1.3.0.2.1	ACACA	Coding gene	BLCA	Lipid metabolism	Fatty acid biosynthesis	Unrelated	miRNA expression	Microsatellite instability	Gene expression	Microsatellite instability	0.242606182393515	1.31272423891501e-08	0.168597931784237	0.0456053995426797	Convergent	Overexpression	8.3e-10	Unchanged	0.28	Meaningless	Meaningful Risky	NS	0.0715	NS	0.163	NS	NS	0.137	NS	0.0886	NS	NS	0.645	NS	0.0902	NS	NS	0.699	Risky
BLCA-6861 / BLCA-1868	0.890305001304307	moderate_discordance	0.00403247645310411	0.0483467646172901	11.9893482775513	low_dimensional_flat ; strongly_asymmetric_sig_int	BLCA-6861.4.4.0.1.4.3.P.3.0.2.1.3	hsa-miR-92a-3p	miRNA	BLCA-1868.4.4.0.1.6.2.P.1.3.0.2.1	ACACA	Coding gene	BLCA	Lipid metabolism	Fatty acid biosynthesis	Unrelated	miRNA expression	Stemness	Gene expression	Microsatellite instability	0.691440854180249	2.36858962033499e-59	0.168597931784237	0.0456053995426797	NS	Overexpression	8.3e-10	Unchanged	0.28	Meaningless	Meaningful Risky	NS	0.0715	NS	0.163	NS	NS	0.137	NS	0.0886	NS	NS	0.645	NS	0.0902	NS	NS	0.699	Risky
BLCA-6862 / BLCA-2503	0.907457647712597	moderate_discordance	0.00403247645310411	0.0579826790211881	14.378925629325	low_dimensional_flat ; strongly_asymmetric_sig_int	BLCA-6862.5.3.0.1.4.3.P.3.0.2.1.3	hsa-miR-92a-3p	miRNA	BLCA-2503.5.3.0.1.6.3.P.3.3.3.2.3	DHTKD1	Coding gene	BLCA	Metabolism of cofactors and vitamins	Lipoic acid metabolism	Unrelated	miRNA expression	Stemness	Gene expression	Stemness	0.691440854180249	2.36858962033499e-59	0.302698932080342	5.83801677150505e-09	Convergent	Overexpression	8.3e-10	Overexpression	0.00082	Meaningless	Meaningful Risky	NS	0.0715	NS	0.0778	NS	NS	0.137	NS	0.103	NS	NS	0.645	NS	0.302	NS	NS	0.699	Risky
BLCA-6867 / BLCA-1886	1.93705388385489	strong_discordance	0.00403247645310411	0.118714080190007	29.4394974330533	low_dimensional_flat ; strongly_asymmetric_sig_int	BLCA-6867.2.8.0.1.4.3.P.3.0.2.1.3	hsa-miR-92a-3p	miRNA	BLCA-1886.2.8.0.1.6.3.P.3.6.3.1.3	ACAT2	Coding gene	BLCA	Carbohydrate metabolism	Glyoxylate and dicarboxylate metabolism	Unrelated	miRNA expression	Stemness	Gene expression	Stemness	0.691440854180249	2.36858962033499e-59	0.408047831084	6.70781286091587e-17	Convergent	Overexpression	8.3e-10	Overexpression	3.3e-06	Meaningless	Meaningful Risky	NS	0.0715	NS	0.101	NS	NS	0.137	Risky	0.0419	NS	NS	0.645	NS	0.41	NS	NS	0.699	Risky
BLCA-6869 / BLCA-2026	0.94698949521769	moderate_discordance	0.00403247645310411	0.0679970139632982	16.8623461919922	low_dimensional_flat ; strongly_asymmetric_sig_int	BLCA-6869.5.10.0.1.4.3.P.3.0.2.1.3	hsa-miR-92a-3p	miRNA	BLCA-2026.5.10.0.1.6.3.P.3.2.0.2.1	AK2	Coding gene	BLCA	Metabolism of cofactors and vitamins	Thiamine metabolism	Unrelated	miRNA expression	Stemness	Gene expression	Stemness	0.691440854180249	2.36858962033499e-59	0.267524764891449	5.00989855575914e-07	Convergent	Overexpression	8.3e-10	Overexpression	4.7e-08	Meaningless	Meaningful Risky	NS	0.0715	Risky	0.0177	NS	NS	0.137	NS	0.0965	NS	NS	0.645	NS	0.905	NS	NS	0.699	NS
BLCA-6870 / BLCA-1867	0.890305001304307	moderate_discordance	0.00403247645310411	0.0483467646172901	11.9893482775513	low_dimensional_flat ; strongly_asymmetric_sig_int	BLCA-6870.2.12.0.1.4.3.P.3.0.2.1.3	hsa-miR-92a-3p	miRNA	BLCA-1867.2.12.0.1.6.2.P.1.3.0.2.1	ACACA	Coding gene	BLCA	Carbohydrate metabolism	Propanoate metabolism	Unrelated	miRNA expression	Stemness	Gene expression	Microsatellite instability	0.691440854180249	2.36858962033499e-59	0.168597931784237	0.0456053995426797	NS	Overexpression	8.3e-10	Unchanged	0.28	Meaningless	Meaningful Risky	NS	0.0715	NS	0.163	NS	NS	0.137	NS	0.0886	NS	NS	0.645	NS	0.0902	NS	NS	0.699	Risky
BLCA-6879 / BLCA-2559	1.09014040855274	moderate_discordance	0.0649339330917922	0.00210403131103099	30.8616762266594	low_dimensional_flat ; strongly_asymmetric_sig_int	BLCA-6879.5.7.0.1.4.2.P.3.3.6.1.1	hsa-miR-92b-3p	miRNA	BLCA-2559.5.7.0.1.6.3.P.3.0.5.2.3	EARS2	Coding gene	BLCA	Metabolism of cofactors and vitamins	Porphyrin metabolism	Unrelated	miRNA expression	Microsatellite instability	Gene expression	Stemness	0.21190025427451	0.00060923673522568	0.317195100516742	6.9206953066029e-10	NS	Overexpression	1.5e-05	Overexpression	2.1e-06	Meaningful Risky	Meaningless	NS	0.262	NS	0.333	NS	NS	0.0622	NS	0.141	NS	NS	0.991	NS	0.957	NS	Risky	0.0221	NS
BLCA-6886 / BLCA-7514	0.40868096113618	high_concordance	0.0649339330917922	0.0527245544668127	1.2315691189513	low_dimensional_flat ; symmetric_sig_int	BLCA-6886.5.2.0.1.4.2.P.3.3.6.1.1	hsa-miR-92b-3p	miRNA	BLCA-7514.5.2.0.1.6.3.P.1.3.0.2.1	PCBD2	Coding gene	BLCA	Metabolism of cofactors and vitamins	Folate biosynthesis	Unrelated	miRNA expression	Microsatellite instability	Gene expression	Stemness	0.21190025427451	0.00060923673522568	0.22942662960216	5.53888074564066e-05	NS	Overexpression	1.5e-05	Unchanged	0.23	Meaningful Risky	Meaningful Risky	NS	0.262	NS	0.158	NS	NS	0.0622	Risky	0.0291	NS	NS	0.991	NS	0.299	NS	Risky	0.0221	NS
BLCA-6892 / BLCA-2281	1.13161675683718	moderate_discordance	0.0649339330917922	0.0743400311352362	1.14485643477267	low_dimensional_flat ; symmetric_sig_int	BLCA-6892.1.1.0.1.4.2.P.3.3.6.1.1	hsa-miR-92b-3p	miRNA	BLCA-2281.1.1.0.1.6.3.P.3.5.8.1.3	CAD	Coding gene	BLCA	Amino acid metabolism	Alanine, aspartate and glutamate metabolism	Unrelated	miRNA expression	Microsatellite instability	Gene expression	Stemness	0.21190025427451	0.00060923673522568	0.335392053349156	4.02440471329158e-11	NS	Overexpression	1.5e-05	Overexpression	1.1e-09	Meaningful Risky	Meaningful Risky	NS	0.262	Risky	0.0186	NS	NS	0.0622	Risky	0.0352	NS	NS	0.991	NS	0.596	NS	Risky	0.0221	NS
BLCA-6900 / BLCA-8147	1.21718508154429	moderate_discordance	0.0649339330917922	0.0023455510548934	27.6838711126427	low_dimensional_flat ; strongly_asymmetric_sig_int	BLCA-6900.4.1.0.1.4.2.P.3.3.6.1.1	hsa-miR-92b-3p	miRNA	BLCA-8147.4.1.0.1.7.3.P.0.0.5.2.3	ZADH2	Coding gene	BLCA	Lipid metabolism	Arachidonic acid metabolism	Unrelated	miRNA expression	Microsatellite instability	Methylation	Stemness	0.21190025427451	0.00060923673522568	0.383437365477752	1.07092964408966e-14	NS	Overexpression	1.5e-05	No data	No data	Meaningful Risky	Meaningless	NS	0.262	NS	0.0658	NS	NS	0.0622	NS	0.214	NS	NS	0.991	NS	0.383	NS	Risky	0.0221	NS
BLCA-6901 / BLCA-8097	0.456826033042728	high_concordance	0.0649339330917922	0.0762631702940807	1.17447329405217	low_dimensional_flat ; symmetric_sig_int	BLCA-6901.7.2.0.1.4.2.P.3.3.6.1.1	hsa-miR-92b-3p	miRNA	BLCA-8097.7.2.0.1.6.3.P.3.3.0.1.3	UCK2	Coding gene	BLCA	Nucleotide metabolism	Pyrimidine metabolism	Unrelated	miRNA expression	Microsatellite instability	Gene expression	Stemness	0.21190025427451	0.00060923673522568	0.453216666709264	2.28234272377606e-21	NS	Overexpression	1.5e-05	Overexpression	2.7e-14	Meaningful Risky	Meaningful Risky	NS	0.262	NS	0.162	NS	NS	0.0622	NS	0.0811	NS	NS	0.991	NS	0.922	NS	Risky	0.0221	Risky
BLCA-6901 / BLCA-2283	1.13161675683718	moderate_discordance	0.0649339330917922	0.0743400311352362	1.14485643477267	low_dimensional_flat ; symmetric_sig_int	BLCA-6901.7.2.0.1.4.2.P.3.3.6.1.1	hsa-miR-92b-3p	miRNA	BLCA-2283.7.2.0.1.6.3.P.3.5.8.1.3	CAD	Coding gene	BLCA	Nucleotide metabolism	Pyrimidine metabolism	Unrelated	miRNA expression	Microsatellite instability	Gene expression	Stemness	0.21190025427451	0.00060923673522568	0.335392053349156	4.02440471329158e-11	NS	Overexpression	1.5e-05	Overexpression	1.1e-09	Meaningful Risky	Meaningful Risky	NS	0.262	Risky	0.0186	NS	NS	0.0622	Risky	0.0352	NS	NS	0.991	NS	0.596	NS	Risky	0.0221	NS
BLCA-6905 / BLCA-2282	1.13161675683718	moderate_discordance	0.0649339330917922	0.0743400311352362	1.14485643477267	low_dimensional_flat ; symmetric_sig_int	BLCA-6905.1.3.0.1.4.2.P.3.3.6.1.1	hsa-miR-92b-3p	miRNA	BLCA-2282.1.3.0.1.6.3.P.3.5.8.1.3	CAD	Coding gene	BLCA	Amino acid metabolism	Arginine biosynthesis	Unrelated	miRNA expression	Microsatellite instability	Gene expression	Stemness	0.21190025427451	0.00060923673522568	0.335392053349156	4.02440471329158e-11	NS	Overexpression	1.5e-05	Overexpression	1.1e-09	Meaningful Risky	Meaningful Risky	NS	0.262	Risky	0.0186	NS	NS	0.0622	Risky	0.0352	NS	NS	0.991	NS	0.596	NS	Risky	0.0221	NS
BLCA-6919 / BLCA-7514	0.434693524665723	high_concordance	0.0649339330917922	0.0527245544668127	1.2315691189513	low_dimensional_flat ; symmetric_sig_int	BLCA-6919.5.2.0.1.4.3.P.3.3.6.1.1	hsa-miR-92b-3p	miRNA	BLCA-7514.5.2.0.1.6.3.P.1.3.0.2.1	PCBD2	Coding gene	BLCA	Metabolism of cofactors and vitamins	Folate biosynthesis	Unrelated	miRNA expression	Stemness	Gene expression	Stemness	0.383979224000265	1.11947146045364e-14	0.22942662960216	5.53888074564066e-05	Convergent	Overexpression	1.5e-05	Unchanged	0.23	Meaningful Risky	Meaningful Risky	NS	0.262	NS	0.158	NS	NS	0.0622	Risky	0.0291	NS	NS	0.991	NS	0.299	NS	Risky	0.0221	NS
BLCA-6920 / BLCA-8147	1.26635621615685	moderate_discordance	0.0649339330917922	0.0023455510548934	27.6838711126427	low_dimensional_flat ; strongly_asymmetric_sig_int	BLCA-6920.4.1.0.1.4.3.P.3.3.6.1.1	hsa-miR-92b-3p	miRNA	BLCA-8147.4.1.0.1.7.3.P.0.0.5.2.3	ZADH2	Coding gene	BLCA	Lipid metabolism	Arachidonic acid metabolism	Unrelated	miRNA expression	Stemness	Methylation	Stemness	0.383979224000265	1.11947146045364e-14	0.383437365477752	1.07092964408966e-14	Convergent	Overexpression	1.5e-05	No data	No data	Meaningful Risky	Meaningless	NS	0.262	NS	0.0658	NS	NS	0.0622	NS	0.214	NS	NS	0.991	NS	0.383	NS	Risky	0.0221	NS
BLCA-6924 / BLCA-8097	0.330520484377744	high_concordance	0.0649339330917922	0.0762631702940807	1.17447329405217	low_dimensional_flat ; symmetric_sig_int	BLCA-6924.7.2.0.1.4.3.P.3.3.6.1.1	hsa-miR-92b-3p	miRNA	BLCA-8097.7.2.0.1.6.3.P.3.3.0.1.3	UCK2	Coding gene	BLCA	Nucleotide metabolism	Pyrimidine metabolism	Unrelated	miRNA expression	Stemness	Gene expression	Stemness	0.383979224000265	1.11947146045364e-14	0.453216666709264	2.28234272377606e-21	Convergent	Overexpression	1.5e-05	Overexpression	2.7e-14	Meaningful Risky	Meaningful Risky	NS	0.262	NS	0.162	NS	NS	0.0622	NS	0.0811	NS	NS	0.991	NS	0.922	NS	Risky	0.0221	Risky
BLCA-6924 / BLCA-2283	1.08405878460927	moderate_discordance	0.0649339330917922	0.0743400311352362	1.14485643477267	low_dimensional_flat ; symmetric_sig_int	BLCA-6924.7.2.0.1.4.3.P.3.3.6.1.1	hsa-miR-92b-3p	miRNA	BLCA-2283.7.2.0.1.6.3.P.3.5.8.1.3	CAD	Coding gene	BLCA	Nucleotide metabolism	Pyrimidine metabolism	Unrelated	miRNA expression	Stemness	Gene expression	Stemness	0.383979224000265	1.11947146045364e-14	0.335392053349156	4.02440471329158e-11	Convergent	Overexpression	1.5e-05	Overexpression	1.1e-09	Meaningful Risky	Meaningful Risky	NS	0.262	Risky	0.0186	NS	NS	0.0622	Risky	0.0352	NS	NS	0.991	NS	0.596	NS	Risky	0.0221	NS
BLCA-6925 / BLCA-2559	1.10882013157469	moderate_discordance	0.0649339330917922	0.00210403131103099	30.8616762266594	low_dimensional_flat ; strongly_asymmetric_sig_int	BLCA-6925.5.7.0.1.4.3.P.3.3.6.1.1	hsa-miR-92b-3p	miRNA	BLCA-2559.5.7.0.1.6.3.P.3.0.5.2.3	EARS2	Coding gene	BLCA	Metabolism of cofactors and vitamins	Porphyrin metabolism	Unrelated	miRNA expression	Stemness	Gene expression	Stemness	0.383979224000265	1.11947146045364e-14	0.317195100516742	6.9206953066029e-10	Convergent	Overexpression	1.5e-05	Overexpression	2.1e-06	Meaningful Risky	Meaningless	NS	0.262	NS	0.333	NS	NS	0.0622	NS	0.141	NS	NS	0.991	NS	0.957	NS	Risky	0.0221	NS
BLCA-6934 / BLCA-2281	1.08405878460927	moderate_discordance	0.0649339330917922	0.0743400311352362	1.14485643477267	low_dimensional_flat ; symmetric_sig_int	BLCA-6934.1.1.0.1.4.3.P.3.3.6.1.1	hsa-miR-92b-3p	miRNA	BLCA-2281.1.1.0.1.6.3.P.3.5.8.1.3	CAD	Coding gene	BLCA	Amino acid metabolism	Alanine, aspartate and glutamate metabolism	Unrelated	miRNA expression	Stemness	Gene expression	Stemness	0.383979224000265	1.11947146045364e-14	0.335392053349156	4.02440471329158e-11	Convergent	Overexpression	1.5e-05	Overexpression	1.1e-09	Meaningful Risky	Meaningful Risky	NS	0.262	Risky	0.0186	NS	NS	0.0622	Risky	0.0352	NS	NS	0.991	NS	0.596	NS	Risky	0.0221	NS
BLCA-6952 / BLCA-2282	1.08405878460927	moderate_discordance	0.0649339330917922	0.0743400311352362	1.14485643477267	low_dimensional_flat ; symmetric_sig_int	BLCA-6952.1.3.0.1.4.3.P.3.3.6.1.1	hsa-miR-92b-3p	miRNA	BLCA-2282.1.3.0.1.6.3.P.3.5.8.1.3	CAD	Coding gene	BLCA	Amino acid metabolism	Arginine biosynthesis	Unrelated	miRNA expression	Stemness	Gene expression	Stemness	0.383979224000265	1.11947146045364e-14	0.335392053349156	4.02440471329158e-11	Convergent	Overexpression	1.5e-05	Overexpression	1.1e-09	Meaningful Risky	Meaningful Risky	NS	0.262	Risky	0.0186	NS	NS	0.0622	Risky	0.0352	NS	NS	0.991	NS	0.596	NS	Risky	0.0221	NS
BLCA-6992 / BLCA-2499	2.25661791849408	strong_discordance	0.0845132186357814	0.120618516330282	1.42721479878905	intermediate_complexity ; symmetric_sig_int	BLCA-6992.7.2.6.1.4.2.P.3.2.8.2.2	hsa-miR-93-5p	miRNA	BLCA-2499.7.2.6.1.6.2.P.3.5.0.2.1	DHODH	Coding gene	BLCA	Nucleotide metabolism	Pyrimidine metabolism	Ferroptosis	miRNA expression	Microsatellite instability	Gene expression	Microsatellite instability	0.26804318442918	0.0006440918622553	0.159550618467408	0.0355959979809763	Convergent	Overexpression	9.9e-11	Overexpression	0.049	Meaningful Protective	Meaningful Risky	Protective	0.0147	Risky	0.0434	Divergent	NS	0.135	NS	0.0846	NS	NS	0.767	NS	0.775	NS	NS	0.336	Risky
BLCA-6992 / BLCA-7826	3.44080495378272	extreme_discordance	0.0845132186357814	0.15771857208264	1.86620004099412	intermediate_complexity ; moderately_asymmetric_sig_int	BLCA-6992.7.2.6.1.4.2.P.3.2.8.2.2	hsa-miR-93-5p	miRNA	BLCA-7826.7.2.6.1.6.3.P.3.8.0.1.1	RRM2	Coding gene	BLCA	Nucleotide metabolism	Pyrimidine metabolism	Ferroptosis	miRNA expression	Microsatellite instability	Gene expression	Stemness	0.26804318442918	0.0006440918622553	0.490519067405089	1.74228106979345e-25	NS	Overexpression	9.9e-11	Overexpression	3.5e-12	Meaningful Protective	Meaningful Risky	Protective	0.0147	Risky	0.0445	Divergent	NS	0.135	Risky	0.0157	NS	NS	0.767	NS	0.768	NS	NS	0.336	Risky
BLCA-6996 / BLCA-2727	2.48492685119231	strong_discordance	0.0845132186357814	0.0832754826589898	1.01486314984039	intermediate_complexity ; symmetric_sig_int	BLCA-6996.2.7.3.1.4.2.P.3.2.8.2.2	hsa-miR-93-5p	miRNA	BLCA-2727.2.7.3.1.6.3.P.3.5.3.1.1	GAPDH	Coding gene	BLCA	Carbohydrate metabolism	Glycolysis / Gluconeogenesis	Autophagy_dependent_cell_death	miRNA expression	Microsatellite instability	Gene expression	Stemness	0.26804318442918	0.0006440918622553	0.306014167949055	3.35344390155069e-09	NS	Overexpression	9.9e-11	Overexpression	6.4e-07	Meaningful Protective	Meaningful Risky	Protective	0.0147	Risky	0.0261	Divergent	NS	0.135	Risky	0.0134	NS	NS	0.767	NS	0.337	NS	NS	0.336	NS
BLCA-7005 / BLCA-7825	3.44080495378272	extreme_discordance	0.0845132186357814	0.15771857208264	1.86620004099412	intermediate_complexity ; moderately_asymmetric_sig_int	BLCA-7005.6.2.6.1.4.2.P.3.2.8.2.2	hsa-miR-93-5p	miRNA	BLCA-7825.6.2.6.1.6.3.P.3.8.0.1.1	RRM2	Coding gene	BLCA	Metabolism of other amino acids	Glutathione metabolism	Ferroptosis	miRNA expression	Microsatellite instability	Gene expression	Stemness	0.26804318442918	0.0006440918622553	0.490519067405089	1.74228106979345e-25	NS	Overexpression	9.9e-11	Overexpression	3.5e-12	Meaningful Protective	Meaningful Risky	Protective	0.0147	Risky	0.0445	Divergent	NS	0.135	Risky	0.0157	NS	NS	0.767	NS	0.768	NS	NS	0.336	Risky
BLCA-7012 / BLCA-7840	2.43953267483184	strong_discordance	0.0845132186357814	0.170206412632657	2.01396202132805	intermediate_complexity ; moderately_asymmetric_sig_int	BLCA-7012.4.2.3.1.4.2.P.3.2.8.2.2	hsa-miR-93-5p	miRNA	BLCA-7840.4.2.3.1.6.3.P.3.5.5.2.3	SCD	Coding gene	BLCA	Lipid metabolism	Biosynthesis of unsaturated fatty acids	Autophagy_dependent_cell_death	miRNA expression	Microsatellite instability	Gene expression	Stemness	0.26804318442918	0.0006440918622553	0.292333439038756	2.59195740344496e-08	NS	Overexpression	9.9e-11	Overexpression	5.8e-07	Meaningful Protective	Meaningful Risky	Protective	0.0147	Risky	0.00298	Divergent	NS	0.135	NS	0.0666	NS	NS	0.767	NS	0.362	NS	NS	0.336	Risky
BLCA-7015 / BLCA-7841	2.43953267483184	strong_discordance	0.0845132186357814	0.170206412632657	2.01396202132805	intermediate_complexity ; moderately_asymmetric_sig_int	BLCA-7015.4.2.6.1.4.2.P.3.2.8.2.2	hsa-miR-93-5p	miRNA	BLCA-7841.4.2.6.1.6.3.P.3.5.5.2.3	SCD	Coding gene	BLCA	Lipid metabolism	Biosynthesis of unsaturated fatty acids	Ferroptosis	miRNA expression	Microsatellite instability	Gene expression	Stemness	0.26804318442918	0.0006440918622553	0.292333439038756	2.59195740344496e-08	NS	Overexpression	9.9e-11	Overexpression	5.8e-07	Meaningful Protective	Meaningful Risky	Protective	0.0147	Risky	0.00298	Divergent	NS	0.135	NS	0.0666	NS	NS	0.767	NS	0.362	NS	NS	0.336	Risky
BLCA-7033 / BLCA-7824	3.44080495378272	extreme_discordance	0.0845132186357814	0.15771857208264	1.86620004099412	intermediate_complexity ; moderately_asymmetric_sig_int	BLCA-7033.7.1.6.1.4.2.P.3.2.8.2.2	hsa-miR-93-5p	miRNA	BLCA-7824.7.1.6.1.6.3.P.3.8.0.1.1	RRM2	Coding gene	BLCA	Nucleotide metabolism	Purine metabolism	Ferroptosis	miRNA expression	Microsatellite instability	Gene expression	Stemness	0.26804318442918	0.0006440918622553	0.490519067405089	1.74228106979345e-25	NS	Overexpression	9.9e-11	Overexpression	3.5e-12	Meaningful Protective	Meaningful Risky	Protective	0.0147	Risky	0.0445	Divergent	NS	0.135	Risky	0.0157	NS	NS	0.767	NS	0.768	NS	NS	0.336	Risky
BLCA-7049 / BLCA-7840	2.28501292052921	strong_discordance	0.132116094575616	0.170206412632657	1.28830944616851	intermediate_complexity ; symmetric_sig_int	BLCA-7049.4.2.3.1.4.3.P.3.2.8.2.2	hsa-miR-93-5p	miRNA	BLCA-7840.4.2.3.1.6.3.P.3.5.5.2.3	SCD	Coding gene	BLCA	Lipid metabolism	Biosynthesis of unsaturated fatty acids	Autophagy_dependent_cell_death	miRNA expression	Stemness	Gene expression	Stemness	0.621208996661007	1.36729502210016e-44	0.292333439038756	2.59195740344496e-08	Convergent	Overexpression	9.9e-11	Overexpression	5.8e-07	Meaningful Protective	Meaningful Risky	Protective	0.0147	Risky	0.00298	Divergent	NS	0.135	NS	0.0666	NS	NS	0.767	NS	0.362	NS	NS	0.336	Risky
BLCA-7056 / BLCA-7825	3.29636109771268	extreme_discordance	0.132116094575616	0.15771857208264	1.19378772578212	intermediate_complexity ; symmetric_sig_int	BLCA-7056.6.2.6.1.4.3.P.3.2.8.2.2	hsa-miR-93-5p	miRNA	BLCA-7825.6.2.6.1.6.3.P.3.8.0.1.1	RRM2	Coding gene	BLCA	Metabolism of other amino acids	Glutathione metabolism	Ferroptosis	miRNA expression	Stemness	Gene expression	Stemness	0.621208996661007	1.36729502210016e-44	0.490519067405089	1.74228106979345e-25	Convergent	Overexpression	9.9e-11	Overexpression	3.5e-12	Meaningful Protective	Meaningful Risky	Protective	0.0147	Risky	0.0445	Divergent	NS	0.135	Risky	0.0157	NS	NS	0.767	NS	0.768	NS	NS	0.336	Risky
BLCA-7063 / BLCA-2499	2.07692672680999	strong_discordance	0.132116094575616	0.120618516330282	1.09532183445078	intermediate_complexity ; symmetric_sig_int	BLCA-7063.7.2.6.1.4.3.P.3.2.8.2.2	hsa-miR-93-5p	miRNA	BLCA-2499.7.2.6.1.6.2.P.3.5.0.2.1	DHODH	Coding gene	BLCA	Nucleotide metabolism	Pyrimidine metabolism	Ferroptosis	miRNA expression	Stemness	Gene expression	Microsatellite instability	0.621208996661007	1.36729502210016e-44	0.159550618467408	0.0355959979809763	NS	Overexpression	9.9e-11	Overexpression	0.049	Meaningful Protective	Meaningful Risky	Protective	0.0147	Risky	0.0434	Divergent	NS	0.135	NS	0.0846	NS	NS	0.767	NS	0.775	NS	NS	0.336	Risky
BLCA-7063 / BLCA-7826	3.29636109771268	extreme_discordance	0.132116094575616	0.15771857208264	1.19378772578212	intermediate_complexity ; symmetric_sig_int	BLCA-7063.7.2.6.1.4.3.P.3.2.8.2.2	hsa-miR-93-5p	miRNA	BLCA-7826.7.2.6.1.6.3.P.3.8.0.1.1	RRM2	Coding gene	BLCA	Nucleotide metabolism	Pyrimidine metabolism	Ferroptosis	miRNA expression	Stemness	Gene expression	Stemness	0.621208996661007	1.36729502210016e-44	0.490519067405089	1.74228106979345e-25	Convergent	Overexpression	9.9e-11	Overexpression	3.5e-12	Meaningful Protective	Meaningful Risky	Protective	0.0147	Risky	0.0445	Divergent	NS	0.135	Risky	0.0157	NS	NS	0.767	NS	0.768	NS	NS	0.336	Risky
BLCA-7077 / BLCA-7841	2.28501292052921	strong_discordance	0.132116094575616	0.170206412632657	1.28830944616851	intermediate_complexity ; symmetric_sig_int	BLCA-7077.4.2.6.1.4.3.P.3.2.8.2.2	hsa-miR-93-5p	miRNA	BLCA-7841.4.2.6.1.6.3.P.3.5.5.2.3	SCD	Coding gene	BLCA	Lipid metabolism	Biosynthesis of unsaturated fatty acids	Ferroptosis	miRNA expression	Stemness	Gene expression	Stemness	0.621208996661007	1.36729502210016e-44	0.292333439038756	2.59195740344496e-08	Convergent	Overexpression	9.9e-11	Overexpression	5.8e-07	Meaningful Protective	Meaningful Risky	Protective	0.0147	Risky	0.00298	Divergent	NS	0.135	NS	0.0666	NS	NS	0.767	NS	0.362	NS	NS	0.336	Risky
BLCA-7122 / BLCA-7824	3.29636109771268	extreme_discordance	0.132116094575616	0.15771857208264	1.19378772578212	intermediate_complexity ; symmetric_sig_int	BLCA-7122.7.1.6.1.4.3.P.3.2.8.2.2	hsa-miR-93-5p	miRNA	BLCA-7824.7.1.6.1.6.3.P.3.8.0.1.1	RRM2	Coding gene	BLCA	Nucleotide metabolism	Purine metabolism	Ferroptosis	miRNA expression	Stemness	Gene expression	Stemness	0.621208996661007	1.36729502210016e-44	0.490519067405089	1.74228106979345e-25	Convergent	Overexpression	9.9e-11	Overexpression	3.5e-12	Meaningful Protective	Meaningful Risky	Protective	0.0147	Risky	0.0445	Divergent	NS	0.135	Risky	0.0157	NS	NS	0.767	NS	0.768	NS	NS	0.336	Risky
BLCA-7125 / BLCA-2727	2.35790452087745	strong_discordance	0.132116094575616	0.0832754826589898	1.586494492222	intermediate_complexity ; moderately_asymmetric_sig_int	BLCA-7125.2.7.3.1.4.3.P.3.2.8.2.2	hsa-miR-93-5p	miRNA	BLCA-2727.2.7.3.1.6.3.P.3.5.3.1.1	GAPDH	Coding gene	BLCA	Carbohydrate metabolism	Glycolysis / Gluconeogenesis	Autophagy_dependent_cell_death	miRNA expression	Stemness	Gene expression	Stemness	0.621208996661007	1.36729502210016e-44	0.306014167949055	3.35344390155069e-09	Convergent	Overexpression	9.9e-11	Overexpression	6.4e-07	Meaningful Protective	Meaningful Risky	Protective	0.0147	Risky	0.0261	Divergent	NS	0.135	Risky	0.0134	NS	NS	0.767	NS	0.337	NS	NS	0.336	NS
BLCA-7144 / BLCA-7247	1.82014139969172	strong_discordance	0.115779889004161	0.00043305393035022	267.356744483363	low_dimensional_flat ; strongly_asymmetric_sig_int	BLCA-7144.1.7.0.1.4.3.P.3.6.6.2.2	hsa-miR-934	miRNA	BLCA-7247.1.7.0.1.2.1.P.0.0.3.1.3	KMT2C	Coding gene	BLCA	Amino acid metabolism	Lysine degradation	Unrelated	miRNA expression	Stemness	Mutation	Tumor mutational burden	0.202947849570835	0.00076837642068972	0.231204650254727	4.35657593614115e-05	NS	Overexpression	1.7e-07	No data	No data	Meaningful Protective	Meaningless	NS	0.0624	NS	0.922	NS	Protective	0.00943	NS	0.123	NS	NS	0.464	NS	0.0762	NS	Protective	0.0365	NS
BLCA-7245 / BLCA-7937	2.74773450905217	extreme_discordance	0.0639280618352518	0.523178484924746	8.18386276551011	intermediate_complexity ; strongly_asymmetric_sig_int	BLCA-7245.1.7.0.1.6.3.P.3.2.5.2.3	KMT2B	Coding gene	BLCA-7937.1.7.0.1.6.3.P.3.6.6.2.2	SNHG12	lncRNA	BLCA	Amino acid metabolism	Lysine degradation	Unrelated	Gene expression	Stemness	Gene expression	Stemness	0.216513676591422	0.00017261730851611	0.25945971461008	1.66585231488027e-06	Convergent	Overexpression	0.0074	Overexpression	0.0023	Meaningful Protective	Meaningful Protective	Protective	0.0256	NS	0.179	NS	NS	0.0683	NS	0.283	NS	NS	0.603	Protective	0.0147	NS	NS	0.444	Protective
BLCA-7255 / BLCA-1108	3.18395228370318	extreme_discordance	0.00156515533239374	0.160022623073954	102.240729569771	intermediate_complexity ; strongly_asymmetric_sig_int	BLCA-7255.4.8.0.1.6.3.P.3.0.5.2.1	LCLAT1	Coding gene	BLCA-1108.4.8.0.1.4.3.P.3.8.8.2.2	(`hsa-miR-30c-5p` + `hsa-miR-30e-5p`)	miRNA	BLCA	Lipid metabolism	Glycerophospholipid metabolism	Unrelated	Gene expression	Stemness	miRNA expression	Stemness	0.2598727465464	1.5239726172548e-06	0.340838721442776	2.22025185406801e-11	Convergent	Overexpression	1.4e-05	Overexpression	0.00076	Meaningless	Meaningful Protective	NS	0.195	Protective	0.01	NS	NS	0.0689	Protective	0.0106	NS	NS	0.383	NS	0.641	NS	NS	0.0534	Protective
BLCA-7256 / BLCA-1105	3.18395228370318	extreme_discordance	0.00156515533239374	0.160022623073954	102.240729569771	intermediate_complexity ; strongly_asymmetric_sig_int	BLCA-7256.4.7.0.1.6.3.P.3.0.5.2.1	LCLAT1	Coding gene	BLCA-1105.4.7.0.1.4.3.P.3.8.8.2.2	(`hsa-miR-30c-5p` + `hsa-miR-30e-5p`)	miRNA	BLCA	Lipid metabolism	Glycerolipid metabolism	Unrelated	Gene expression	Stemness	miRNA expression	Stemness	0.2598727465464	1.5239726172548e-06	0.340838721442776	2.22025185406801e-11	Convergent	Overexpression	1.4e-05	Overexpression	0.00076	Meaningless	Meaningful Protective	NS	0.195	Protective	0.01	NS	NS	0.0689	Protective	0.0106	NS	NS	0.383	NS	0.641	NS	NS	0.0534	Protective
BLCA-7514 / BLCA-1182	0.928633682758627	moderate_discordance	0.0527245544668127	0.00189288026214795	27.8541413956018	low_dimensional_flat ; strongly_asymmetric_sig_int	BLCA-7514.5.2.0.1.6.3.P.1.3.0.2.1	PCBD2	Coding gene	BLCA-1182.5.2.0.1.4.2.P.3.2.5.1.3	(`hsa-miR-363-3p` + `hsa-miR-92a-3p`)	miRNA	BLCA	Metabolism of cofactors and vitamins	Folate biosynthesis	Unrelated	Gene expression	Stemness	miRNA expression	Microsatellite instability	0.22942662960216	5.53888074564066e-05	0.239347234025179	4.82342894132396e-05	NS	Unchanged	0.23	Overexpression	1.8e-08	Meaningful Risky	Meaningful Protective	NS	0.158	NS	0.0343	NS	Risky	0.0291	NS	0.0525	NS	NS	0.299	NS	0.623	NS	NS	0.0887	NS
BLCA-7515 / BLCA-1182	1.44033310844172	moderate_discordance	0.129350150871702	0.00189288026214795	68.3350941199639	low_dimensional_flat ; strongly_asymmetric_sig_int	BLCA-7515.5.2.0.1.7.3.N.0.2.5.3.2	PCBD2	Coding gene	BLCA-1182.5.2.0.1.4.2.P.3.2.5.1.3	(`hsa-miR-363-3p` + `hsa-miR-92a-3p`)	miRNA	BLCA	Metabolism of cofactors and vitamins	Folate biosynthesis	Unrelated	Methylation	Stemness	miRNA expression	Microsatellite instability	-0.249037526560543	7.01454154365703e-06	0.239347234025179	4.82342894132396e-05	NS	No data	No data	Overexpression	1.8e-08	Meaningful Risky	Meaningful Protective	Risky	0.0111	NS	0.0343	NS	NS	0.166	NS	0.0525	NS	NS	0.64	NS	0.623	NS	NS	0.111	NS
BLCA-7544 / BLCA-733	2.60287717439349	extreme_discordance	0.0921966972818417	0.0866111641358824	1.06448975950948	intermediate_complexity ; symmetric_sig_int	BLCA-7544.7.1.0.1.3.2.N.0.3.3.3.3	PDE4D	Coding gene	BLCA-733.7.1.0.1.4.3.P.3.2.0.1.3	(`hsa-miR-15a-5p` + `hsa-miR-19b-3p`)	miRNA	BLCA	Nucleotide metabolism	Purine metabolism	Unrelated	CNV	Microsatellite instability	miRNA expression	Stemness	-0.191582685763535	0.0347257850197108	0.548192870848258	9.50391626204017e-33	NS	No data	No data	Overexpression	1.4e-09	Meaningful Protective	Meaningful Protective	NS	0.481	Protective	0.0174	NS	NS	0.421	NS	0.0718	NS	Protective	0.026	NS	0.299	NS	NS	0.123	NS
BLCA-7545 / BLCA-733	0.642034236444909	moderate_discordance	0.0033058056323822	0.0866111641358824	26.1997146134298	low_dimensional_flat ; strongly_asymmetric_sig_int	BLCA-7545.7.1.0.1.6.3.N.2.0.2.1.3	PDE4D	Coding gene	BLCA-733.7.1.0.1.4.3.P.3.2.0.1.3	(`hsa-miR-15a-5p` + `hsa-miR-19b-3p`)	miRNA	BLCA	Nucleotide metabolism	Purine metabolism	Unrelated	Gene expression	Stemness	miRNA expression	Stemness	-0.416031624290707	1.24629877243249e-17	0.548192870848258	9.50391626204017e-33	Divergent	Underexpression	7.1e-14	Overexpression	1.4e-09	Meaningless	Meaningful Protective	NS	0.983	Protective	0.0174	NS	NS	0.56	NS	0.0718	NS	NS	0.732	NS	0.299	NS	NS	0.272	NS
BLCA-7904 / BLCA-8151	1.0911245074248	moderate_discordance	8.55679369263908e-05	0.0413837621170124	483.636319905813	low_dimensional_flat ; strongly_asymmetric_sig_int	BLCA-7904.5.4.6.1.2.1.P.0.0.6.4.3	SIRT1	Coding gene	BLCA-8151.5.4.6.1.6.3.P.3.3.0.1.3	ZFAS1	lncRNA	BLCA	Metabolism of cofactors and vitamins	Nicotinate and nicotinamide metabolism	Ferroptosis	Mutation	Tumor mutational burden	Gene expression	Stemness	0.144027864169501	0.041379159286752	0.157975216332783	0.0214634671310595	NS	No data	No data	Overexpression	5.1e-05	Meaningless	Meaningful Protective	NS	0.109	NS	0.368	NS	NS	0.995	NS	0.0758	NS	NS	0.997	Protective	0.0416	NS	NS	0.993	NS
BLCA-7937 / BLCA-7245	2.60492028723461	extreme_discordance	0.523178484924746	0.0639280618352518	8.18386276551012	intermediate_complexity ; strongly_asymmetric_sig_int	BLCA-7937.1.7.0.1.6.3.P.3.6.6.2.2	SNHG12	lncRNA	BLCA-7245.1.7.0.1.6.3.P.3.2.5.2.3	KMT2B	Coding gene	BLCA	Amino acid metabolism	Lysine degradation	Unrelated	Gene expression	Stemness	Gene expression	Stemness	0.25945971461008	1.66585231488027e-06	0.216513676591422	0.00017261730851611	Convergent	Overexpression	0.0023	Overexpression	0.0074	Meaningful Protective	Meaningful Protective	NS	0.179	Protective	0.0256	NS	NS	0.283	NS	0.0683	NS	Protective	0.0147	NS	0.603	NS	Protective	0.0377	NS
BLCA-7938 / BLCA-7245	0.613620203292687	moderate_discordance	0.0458526125003869	0.0639280618352518	1.39420762196947	low_dimensional_flat ; symmetric_sig_int	BLCA-7938.1.7.0.1.7.3.N.0.3.5.1.1	SNHG12	lncRNA	BLCA-7245.1.7.0.1.6.3.P.3.2.5.2.3	KMT2B	Coding gene	BLCA	Amino acid metabolism	Lysine degradation	Unrelated	Methylation	Stemness	Gene expression	Stemness	-0.171981191953616	0.00958574916734375	0.216513676591422	0.00017261730851611	Divergent	No data	No data	Overexpression	0.0074	Meaningful Protective	Meaningful Protective	NS	0.0502	Protective	0.0256	NS	Protective	0.0476	NS	0.0683	NS	NS	0.289	NS	0.603	NS	NS	0.318	NS
BLCA-8076 / BLCA-2939	0.8759161368959	moderate_discordance	0.00051512197181593	0.00080438446807075	1.56154175531495	low_dimensional_flat ; moderately_asymmetric_sig_int	BLCA-8076.2.6.0.1.7.2.N.0.0.3.3.2	UCA1	lncRNA	BLCA-2939.2.6.0.1.6.3.P.3.0.3.1.1	HK2	Coding gene	BLCA	Carbohydrate metabolism	Galactose metabolism	Unrelated	Methylation	Microsatellite instability	Gene expression	Stemness	-0.208643882571905	0.00083137906296669	0.210388141817702	0.0003150439063047	NS	No data	No data	Overexpression	0.0014	Meaningless	Meaningless	NS	0.586	NS	0.858	NS	NS	0.922	NS	0.241	NS	NS	0.196	NS	0.572	NS	NS	0.862	NS
BLCA-8077 / BLCA-2937	0.8759161368959	moderate_discordance	0.00051512197181593	0.00080438446807075	1.56154175531495	low_dimensional_flat ; moderately_asymmetric_sig_int	BLCA-8077.2.5.0.1.7.2.N.0.0.3.3.2	UCA1	lncRNA	BLCA-2937.2.5.0.1.6.3.P.3.0.3.1.1	HK2	Coding gene	BLCA	Carbohydrate metabolism	Fructose and mannose metabolism	Unrelated	Methylation	Microsatellite instability	Gene expression	Stemness	-0.208643882571905	0.00083137906296669	0.210388141817702	0.0003150439063047	NS	No data	No data	Overexpression	0.0014	Meaningless	Meaningless	NS	0.586	NS	0.858	NS	NS	0.922	NS	0.241	NS	NS	0.196	NS	0.572	NS	NS	0.862	NS
BLCA-8078 / BLCA-2941	0.8759161368959	moderate_discordance	0.00051512197181593	0.00080438446807075	1.56154175531495	low_dimensional_flat ; moderately_asymmetric_sig_int	BLCA-8078.2.1.0.1.7.2.N.0.0.3.3.2	UCA1	lncRNA	BLCA-2941.2.1.0.1.6.3.P.3.0.3.1.1	HK2	Coding gene	BLCA	Carbohydrate metabolism	Amino sugar and nucleotide sugar metabolism	Unrelated	Methylation	Microsatellite instability	Gene expression	Stemness	-0.208643882571905	0.00083137906296669	0.210388141817702	0.0003150439063047	NS	No data	No data	Overexpression	0.0014	Meaningless	Meaningless	NS	0.586	NS	0.858	NS	NS	0.922	NS	0.241	NS	NS	0.196	NS	0.572	NS	NS	0.862	NS
BLCA-8080 / BLCA-2940	0.8759161368959	moderate_discordance	0.00051512197181593	0.00080438446807075	1.56154175531495	low_dimensional_flat ; moderately_asymmetric_sig_int	BLCA-8080.2.7.0.1.7.2.N.0.0.3.3.2	UCA1	lncRNA	BLCA-2940.2.7.0.1.6.3.P.3.0.3.1.1	HK2	Coding gene	BLCA	Carbohydrate metabolism	Glycolysis / Gluconeogenesis	Unrelated	Methylation	Microsatellite instability	Gene expression	Stemness	-0.208643882571905	0.00083137906296669	0.210388141817702	0.0003150439063047	NS	No data	No data	Overexpression	0.0014	Meaningless	Meaningless	NS	0.586	NS	0.858	NS	NS	0.922	NS	0.241	NS	NS	0.196	NS	0.572	NS	NS	0.862	NS
BLCA-8084 / BLCA-2938	0.8759161368959	moderate_discordance	0.00051512197181593	0.00080438446807075	1.56154175531495	low_dimensional_flat ; moderately_asymmetric_sig_int	BLCA-8084.2.14.0.1.7.2.N.0.0.3.3.2	UCA1	lncRNA	BLCA-2938.2.14.0.1.6.3.P.3.0.3.1.1	HK2	Coding gene	BLCA	Carbohydrate metabolism	Starch and sucrose metabolism	Unrelated	Methylation	Microsatellite instability	Gene expression	Stemness	-0.208643882571905	0.00083137906296669	0.210388141817702	0.0003150439063047	NS	No data	No data	Overexpression	0.0014	Meaningless	Meaningless	NS	0.586	NS	0.858	NS	NS	0.922	NS	0.241	NS	NS	0.196	NS	0.572	NS	NS	0.862	NS
BLCA-8086 / BLCA-2937	0.902558984288733	moderate_discordance	0.00211070592038199	0.00080438446807075	2.62400133787309	low_dimensional_flat ; moderately_asymmetric_sig_int	BLCA-8086.2.5.0.1.7.3.N.0.0.3.3.2	UCA1	lncRNA	BLCA-2937.2.5.0.1.6.3.P.3.0.3.1.1	HK2	Coding gene	BLCA	Carbohydrate metabolism	Fructose and mannose metabolism	Unrelated	Methylation	Stemness	Gene expression	Stemness	-0.309115154822983	3.02681048077264e-09	0.210388141817702	0.0003150439063047	Divergent	No data	No data	Overexpression	0.0014	Meaningless	Meaningless	NS	0.586	NS	0.858	NS	NS	0.922	NS	0.241	NS	NS	0.196	NS	0.572	NS	NS	0.862	NS
BLCA-8087 / BLCA-2941	0.902558984288733	moderate_discordance	0.00211070592038199	0.00080438446807075	2.62400133787309	low_dimensional_flat ; moderately_asymmetric_sig_int	BLCA-8087.2.1.0.1.7.3.N.0.0.3.3.2	UCA1	lncRNA	BLCA-2941.2.1.0.1.6.3.P.3.0.3.1.1	HK2	Coding gene	BLCA	Carbohydrate metabolism	Amino sugar and nucleotide sugar metabolism	Unrelated	Methylation	Stemness	Gene expression	Stemness	-0.309115154822983	3.02681048077264e-09	0.210388141817702	0.0003150439063047	Divergent	No data	No data	Overexpression	0.0014	Meaningless	Meaningless	NS	0.586	NS	0.858	NS	NS	0.922	NS	0.241	NS	NS	0.196	NS	0.572	NS	NS	0.862	NS
BLCA-8089 / BLCA-2940	0.902558984288733	moderate_discordance	0.00211070592038199	0.00080438446807075	2.62400133787309	low_dimensional_flat ; moderately_asymmetric_sig_int	BLCA-8089.2.7.0.1.7.3.N.0.0.3.3.2	UCA1	lncRNA	BLCA-2940.2.7.0.1.6.3.P.3.0.3.1.1	HK2	Coding gene	BLCA	Carbohydrate metabolism	Glycolysis / Gluconeogenesis	Unrelated	Methylation	Stemness	Gene expression	Stemness	-0.309115154822983	3.02681048077264e-09	0.210388141817702	0.0003150439063047	Divergent	No data	No data	Overexpression	0.0014	Meaningless	Meaningless	NS	0.586	NS	0.858	NS	NS	0.922	NS	0.241	NS	NS	0.196	NS	0.572	NS	NS	0.862	NS
BLCA-8092 / BLCA-2939	0.902558984288733	moderate_discordance	0.00211070592038199	0.00080438446807075	2.62400133787309	low_dimensional_flat ; moderately_asymmetric_sig_int	BLCA-8092.2.6.0.1.7.3.N.0.0.3.3.2	UCA1	lncRNA	BLCA-2939.2.6.0.1.6.3.P.3.0.3.1.1	HK2	Coding gene	BLCA	Carbohydrate metabolism	Galactose metabolism	Unrelated	Methylation	Stemness	Gene expression	Stemness	-0.309115154822983	3.02681048077264e-09	0.210388141817702	0.0003150439063047	Divergent	No data	No data	Overexpression	0.0014	Meaningless	Meaningless	NS	0.586	NS	0.858	NS	NS	0.922	NS	0.241	NS	NS	0.196	NS	0.572	NS	NS	0.862	NS
BLCA-8093 / BLCA-2938	0.902558984288733	moderate_discordance	0.00211070592038199	0.00080438446807075	2.62400133787309	low_dimensional_flat ; moderately_asymmetric_sig_int	BLCA-8093.2.14.0.1.7.3.N.0.0.3.3.2	UCA1	lncRNA	BLCA-2938.2.14.0.1.6.3.P.3.0.3.1.1	HK2	Coding gene	BLCA	Carbohydrate metabolism	Starch and sucrose metabolism	Unrelated	Methylation	Stemness	Gene expression	Stemness	-0.309115154822983	3.02681048077264e-09	0.210388141817702	0.0003150439063047	Divergent	No data	No data	Overexpression	0.0014	Meaningless	Meaningless	NS	0.586	NS	0.858	NS	NS	0.922	NS	0.241	NS	NS	0.196	NS	0.572	NS	NS	0.862	NS
BLCA-8151 / BLCA-7904	1.0911245074248	moderate_discordance	0.0413837621170124	8.55679369263908e-05	483.636319905813	low_dimensional_flat ; strongly_asymmetric_sig_int	BLCA-8151.5.4.6.1.6.3.P.3.3.0.1.3	ZFAS1	lncRNA	BLCA-7904.5.4.6.1.2.1.P.0.0.6.4.3	SIRT1	Coding gene	BLCA	Metabolism of cofactors and vitamins	Nicotinate and nicotinamide metabolism	Ferroptosis	Gene expression	Stemness	Mutation	Tumor mutational burden	0.157975216332783	0.0214634671310595	0.144027864169501	0.041379159286752	NS	Overexpression	5.1e-05	No data	No data	Meaningful Protective	Meaningless	NS	0.368	NS	0.109	NS	NS	0.0758	NS	0.995	NS	Protective	0.0416	NS	0.997	NS	NS	0.594	NS
BLCA-8153 / BLCA-7904	0.975078557566176	moderate_discordance	0.0526734171866704	8.55679369263908e-05	615.574233512049	low_dimensional_flat ; strongly_asymmetric_sig_int	BLCA-8153.5.4.6.1.7.3.N.0.3.0.3.3	ZFAS1	lncRNA	BLCA-7904.5.4.6.1.2.1.P.0.0.6.4.3	SIRT1	Coding gene	BLCA	Metabolism of cofactors and vitamins	Nicotinate and nicotinamide metabolism	Ferroptosis	Methylation	Stemness	Mutation	Tumor mutational burden	-0.199285093248704	0.00109217605664927	0.144027864169501	0.041379159286752	NS	No data	No data	No data	No data	Meaningful Protective	Meaningless	NS	0.0634	NS	0.109	NS	Protective	0.0292	NS	0.995	NS	NS	0.0704	NS	0.997	NS	NS	0.252	NS
BLCA-8541 / BLCA-2547	0.135271960164198	high_concordance	0.00085742628601059	0.00193786047785355	2.26008988699186	low_dimensional_flat ; moderately_asymmetric_sig_int	BLCA-8541.1.4.0.1.5.3.P.1.0.3.2.3	(ENST00000414659 + ENST00000455567)	Long non-coding Transcript Isoforms	BLCA-2547.1.4.0.1.2.1.P.0.0.8.1.1	DNMT3A	Coding gene	BLCA	Amino acid metabolism	Cysteine and methionine metabolism	Unrelated	Transcript expression	Stemness	Mutation	Tumor mutational burden	0.268715569879286	6.16828905466522e-07	0.37716527899804	9.0527078735479e-14	NS	Unchanged	0.98	No data	No data	Meaningless	Meaningless	NS	0.597	NS	0.994	NS	NS	0.933	NS	0.995	NS	NS	0.921	NS	0.545	NS	NS	0.0662	NS
BLCA-8789 / BLCA-1176	3.19460543557282	extreme_discordance	0.252021078566102	0.00189288026214795	133.141585131286	intermediate_complexity ; strongly_asymmetric_sig_int	BLCA-8789.2.1.0.1.5.2.N.2.8.0.2.2	ENST00000253778	Coding Transcript Isoform	BLCA-1176.2.1.0.1.4.2.P.3.2.5.1.3	(`hsa-miR-363-3p` + `hsa-miR-92a-3p`)	miRNA	BLCA	Carbohydrate metabolism	Amino sugar and nucleotide sugar metabolism	Unrelated	Transcript expression	Microsatellite instability	miRNA expression	Microsatellite instability	-0.185757131078457	5.54937950637998e-07	0.239347234025179	4.82342894132396e-05	Divergent	Underexpression	3.2e-06	Overexpression	1.8e-08	Meaningful Risky	Meaningful Protective	Risky	0.00118	NS	0.0343	NS	Risky	0.0064	NS	0.0525	NS	NS	0.713	NS	0.623	NS	Risky	0.00838	NS
BLCA-8791 / BLCA-1176	3.18979994896714	extreme_discordance	0.252021078566102	0.00189288026214795	133.141585131286	intermediate_complexity ; strongly_asymmetric_sig_int	BLCA-8791.2.1.0.1.5.3.N.2.8.0.2.2	ENST00000253778	Coding Transcript Isoform	BLCA-1176.2.1.0.1.4.2.P.3.2.5.1.3	(`hsa-miR-363-3p` + `hsa-miR-92a-3p`)	miRNA	BLCA	Carbohydrate metabolism	Amino sugar and nucleotide sugar metabolism	Unrelated	Transcript expression	Stemness	miRNA expression	Microsatellite instability	-0.412571912461844	1.97154746966131e-17	0.239347234025179	4.82342894132396e-05	NS	Underexpression	3.2e-06	Overexpression	1.8e-08	Meaningful Risky	Meaningful Protective	Risky	0.00118	NS	0.0343	NS	Risky	0.0064	NS	0.0525	NS	NS	0.713	NS	0.623	NS	Risky	0.00838	NS
BLCA-8792 / BLCA-1182	0.983127275812484	moderate_discordance	0.0622106153988462	0.00189288026214795	32.865584074638	low_dimensional_flat ; strongly_asymmetric_sig_int	BLCA-8792.5.2.0.1.5.3.P.1.3.0.1.1	ENST00000254908	Coding Transcript Isoform	BLCA-1182.5.2.0.1.4.2.P.3.2.5.1.3	(`hsa-miR-363-3p` + `hsa-miR-92a-3p`)	miRNA	BLCA	Metabolism of cofactors and vitamins	Folate biosynthesis	Unrelated	Transcript expression	Stemness	miRNA expression	Microsatellite instability	0.236169476336674	0.00758098802561008	0.239347234025179	4.82342894132396e-05	NS	Unchanged	0.81	Overexpression	1.8e-08	Meaningful Risky	Meaningful Protective	NS	0.0874	NS	0.0343	NS	Risky	0.0154	NS	0.0525	NS	NS	0.345	NS	0.623	NS	NS	0.0874	NS
BLCA-8814 / BLCA-1174	3.16315708211554	extreme_discordance	0.217387406016429	0.00189288026214795	114.844774053351	intermediate_complexity ; strongly_asymmetric_sig_int	BLCA-8814.5.6.0.1.5.3.N.1.8.5.3.2	ENST00000261192	Coding Transcript Isoform	BLCA-1174.5.6.0.0.4.2.P.3.2.5.1.3	(`hsa-miR-363-3p` + `hsa-miR-92a-3p`)	miRNA	BLCA	Metabolism of cofactors and vitamins	Pantothenate and CoA biosynthesis	Unrelated	Transcript expression	Stemness	miRNA expression	Microsatellite instability	-0.163936547159628	0.0137423233335994	0.239347234025179	4.82342894132396e-05	NS	Unchanged	0.77	Overexpression	1.8e-08	Meaningful Risky	Meaningful Protective	Risky	0.00272	NS	0.0343	NS	Risky	0.0107	NS	0.0525	NS	NS	0.992	NS	0.623	NS	Risky	0.0237	NS
BLCA-8816 / BLCA-1180	3.16315708211554	extreme_discordance	0.217387406016429	0.00189288026214795	114.844774053351	intermediate_complexity ; strongly_asymmetric_sig_int	BLCA-8816.1.13.0.1.5.3.N.1.8.5.3.2	ENST00000261192	Coding Transcript Isoform	BLCA-1180.1.13.0.0.4.2.P.3.2.5.1.3	(`hsa-miR-363-3p` + `hsa-miR-92a-3p`)	miRNA	BLCA	Amino acid metabolism	Valine, leucine and isoleucine degradation	Unrelated	Transcript expression	Stemness	miRNA expression	Microsatellite instability	-0.163936547159628	0.0137423233335994	0.239347234025179	4.82342894132396e-05	NS	Unchanged	0.77	Overexpression	1.8e-08	Meaningful Risky	Meaningful Protective	Risky	0.00272	NS	0.0343	NS	Risky	0.0107	NS	0.0525	NS	NS	0.992	NS	0.623	NS	Risky	0.0237	NS
BLCA-8817 / BLCA-1175	3.16315708211554	extreme_discordance	0.217387406016429	0.00189288026214795	114.844774053351	intermediate_complexity ; strongly_asymmetric_sig_int	BLCA-8817.1.12.0.1.5.3.N.1.8.5.3.2	ENST00000261192	Coding Transcript Isoform	BLCA-1175.1.12.0.0.4.2.P.3.2.5.1.3	(`hsa-miR-363-3p` + `hsa-miR-92a-3p`)	miRNA	BLCA	Amino acid metabolism	Valine, leucine and isoleucine biosynthesis	Unrelated	Transcript expression	Stemness	miRNA expression	Microsatellite instability	-0.163936547159628	0.0137423233335994	0.239347234025179	4.82342894132396e-05	NS	Unchanged	0.77	Overexpression	1.8e-08	Meaningful Risky	Meaningful Protective	Risky	0.00272	NS	0.0343	NS	Risky	0.0107	NS	0.0525	NS	NS	0.992	NS	0.623	NS	Risky	0.0237	NS
BLCA-8833 / BLCA-1133	3.10353471947181	extreme_discordance	0.191561955951876	0.0008298516059339	230.83880850757	intermediate_complexity ; strongly_asymmetric_sig_int	BLCA-8833.1.3.0.1.5.3.P.3.8.0.2.1	ENST00000264705	Coding Transcript Isoform	BLCA-1133.1.3.0.1.4.2.P.3.0.2.2.3	(`hsa-miR-3200-3p` + `hsa-miR-363-3p` + `hsa-miR-92a-3p`)	miRNA	BLCA	Amino acid metabolism	Arginine biosynthesis	Unrelated	Transcript expression	Stemness	miRNA expression	Microsatellite instability	0.240822961614348	1.4978661422177e-05	0.301690872013581	0.00059796297587679	NS	Overexpression	0.041	Overexpression	1.9e-09	Meaningful Risky	Meaningless	Risky	0.00716	NS	0.0543	NS	Risky	0.0143	NS	0.134	NS	NS	0.355	NS	0.259	NS	Risky	0.00585	NS
BLCA-8989 / BLCA-1175	0.31549550850916	high_concordance	1.60835929065722e-05	0.00189288026214795	117.690137591985	low_dimensional_flat ; strongly_asymmetric_sig_int	BLCA-8989.1.12.0.1.5.2.P.1.0.8.3.2	ENST00000342945	Coding Transcript Isoform	BLCA-1175.1.12.0.0.4.2.P.3.2.5.1.3	(`hsa-miR-363-3p` + `hsa-miR-92a-3p`)	miRNA	BLCA	Amino acid metabolism	Valine, leucine and isoleucine biosynthesis	Unrelated	Transcript expression	Microsatellite instability	miRNA expression	Microsatellite instability	0.202636266824161	0.0012062248678002	0.239347234025179	4.82342894132396e-05	Convergent	Unchanged	0.3	Overexpression	1.8e-08	Meaningless	Meaningful Protective	NS	0.126	NS	0.0343	NS	NS	0.113	NS	0.0525	NS	NS	0.858	NS	0.623	NS	NS	0.191	NS
BLCA-8991 / BLCA-1174	0.31549550850916	high_concordance	1.60835929065722e-05	0.00189288026214795	117.690137591985	low_dimensional_flat ; strongly_asymmetric_sig_int	BLCA-8991.5.6.0.1.5.2.P.1.0.8.3.2	ENST00000342945	Coding Transcript Isoform	BLCA-1174.5.6.0.0.4.2.P.3.2.5.1.3	(`hsa-miR-363-3p` + `hsa-miR-92a-3p`)	miRNA	BLCA	Metabolism of cofactors and vitamins	Pantothenate and CoA biosynthesis	Unrelated	Transcript expression	Microsatellite instability	miRNA expression	Microsatellite instability	0.202636266824161	0.0012062248678002	0.239347234025179	4.82342894132396e-05	Convergent	Unchanged	0.3	Overexpression	1.8e-08	Meaningless	Meaningful Protective	NS	0.126	NS	0.0343	NS	NS	0.113	NS	0.0525	NS	NS	0.858	NS	0.623	NS	NS	0.191	NS
BLCA-8992 / BLCA-1180	0.31549550850916	high_concordance	1.60835929065722e-05	0.00189288026214795	117.690137591985	low_dimensional_flat ; strongly_asymmetric_sig_int	BLCA-8992.1.13.0.1.5.2.P.1.0.8.3.2	ENST00000342945	Coding Transcript Isoform	BLCA-1180.1.13.0.0.4.2.P.3.2.5.1.3	(`hsa-miR-363-3p` + `hsa-miR-92a-3p`)	miRNA	BLCA	Amino acid metabolism	Valine, leucine and isoleucine degradation	Unrelated	Transcript expression	Microsatellite instability	miRNA expression	Microsatellite instability	0.202636266824161	0.0012062248678002	0.239347234025179	4.82342894132396e-05	Convergent	Unchanged	0.3	Overexpression	1.8e-08	Meaningless	Meaningful Protective	NS	0.126	NS	0.0343	NS	NS	0.113	NS	0.0525	NS	NS	0.858	NS	0.623	NS	NS	0.191	NS
BLCA-919 / BLCA-8097	2.15051117529277	strong_discordance	0.338911081216913	0.0762631702940807	4.44396790626495	intermediate_complexity ; strongly_asymmetric_sig_int	BLCA-919.7.2.0.1.4.2.N.1.8.0.3.2	(`hsa-miR-199a-3p` + `hsa-miR-199b-3p`)	miRNA	BLCA-8097.7.2.0.1.6.3.P.3.3.0.1.3	UCK2	Coding gene	BLCA	Nucleotide metabolism	Pyrimidine metabolism	Unrelated	miRNA expression	Microsatellite instability	Gene expression	Stemness	-0.177094797730278	0.0147146795821294	0.453216666709264	2.28234272377606e-21	NS	Unchanged	0.069	Overexpression	2.7e-14	Meaningful Risky	Meaningful Risky	Risky	0.0105	NS	0.162	NS	Risky	0.016	NS	0.0811	NS	NS	0.506	NS	0.922	NS	Risky	0.02	Risky
BLCA-9263 / BLCA-1133	2.00489593165467	strong_discordance	0.0671602033057323	0.0008298516059339	80.9303769800518	low_dimensional_flat ; strongly_asymmetric_sig_int	BLCA-9263.1.3.0.1.5.3.P.3.5.3.1.3	ENST00000403525	Coding Transcript Isoform	BLCA-1133.1.3.0.1.4.2.P.3.0.2.2.3	(`hsa-miR-3200-3p` + `hsa-miR-363-3p` + `hsa-miR-92a-3p`)	miRNA	BLCA	Amino acid metabolism	Arginine biosynthesis	Unrelated	Transcript expression	Stemness	miRNA expression	Microsatellite instability	0.260044492459261	1.73153673976463e-06	0.301690872013581	0.00059796297587679	NS	Overexpression	1.8e-05	Overexpression	1.9e-09	Meaningful Risky	Meaningless	Risky	0.0208	NS	0.0543	NS	Risky	0.0369	NS	0.134	NS	NS	0.32	NS	0.259	NS	NS	0.104	NS
BLCA-9264 / BLCA-1135	2.00489593165467	strong_discordance	0.0671602033057323	0.0008298516059339	80.9303769800518	low_dimensional_flat ; strongly_asymmetric_sig_int	BLCA-9264.7.2.0.1.5.3.P.3.5.3.1.3	ENST00000403525	Coding Transcript Isoform	BLCA-1135.7.2.0.1.4.2.P.3.0.2.2.3	(`hsa-miR-3200-3p` + `hsa-miR-363-3p` + `hsa-miR-92a-3p`)	miRNA	BLCA	Nucleotide metabolism	Pyrimidine metabolism	Unrelated	Transcript expression	Stemness	miRNA expression	Microsatellite instability	0.260044492459261	1.73153673976463e-06	0.301690872013581	0.00059796297587679	NS	Overexpression	1.8e-05	Overexpression	1.9e-09	Meaningful Risky	Meaningless	Risky	0.0208	NS	0.0543	NS	Risky	0.0369	NS	0.134	NS	NS	0.32	NS	0.259	NS	NS	0.104	NS
BLCA-9278 / BLCA-733	1.53959463578181	strong_discordance	0.13043420008328	0.0866111641358824	1.50597444780496	intermediate_complexity ; moderately_asymmetric_sig_int	BLCA-9278.7.1.0.1.5.3.N.2.2.8.1.3	ENST00000405053	Coding Transcript Isoform	BLCA-733.7.1.0.1.4.3.P.3.2.0.1.3	(`hsa-miR-15a-5p` + `hsa-miR-19b-3p`)	miRNA	BLCA	Nucleotide metabolism	Purine metabolism	Unrelated	Transcript expression	Stemness	miRNA expression	Stemness	-0.165513457922606	0.0198764269097702	0.548192870848258	9.50391626204017e-33	Divergent	Underexpression	8.8e-05	Overexpression	1.4e-09	Meaningful Risky	Meaningful Protective	Risky	0.00152	Protective	0.0174	Divergent	NS	0.0678	NS	0.0718	NS	NS	0.202	NS	0.299	NS	NS	0.336	NS
BLCA-9308 / BLCA-7941	2.47445705704065	strong_discordance	0.00245285078342621	0.0816012756442873	33.2679330498467	low_dimensional_flat ; strongly_asymmetric_sig_int	BLCA-9308.4.5.0.1.5.3.N.2.0.3.2.3	ENST00000416293	Coding Transcript Isoform	BLCA-7941.4.5.0.0.6.3.P.3.5.5.3.3	SNHG16	lncRNA	BLCA	Lipid metabolism	Fatty acid degradation	Unrelated	Transcript expression	Stemness	Gene expression	Stemness	-0.323429808155719	2.86525665817704e-10	0.256817916267779	1.84639457204458e-06	Divergent	Underexpression	2.6e-12	Overexpression	2.2e-06	Meaningless	Meaningful Risky	NS	0.657	Risky	0.00955	NS	NS	0.438	Risky	0.0451	NS	NS	0.718	NS	0.721	NS	NS	0.18	NS
BLCA-9309 / BLCA-7946	2.47445705704065	strong_discordance	0.00245285078342621	0.0816012756442873	33.2679330498467	low_dimensional_flat ; strongly_asymmetric_sig_int	BLCA-9309.6.6.0.1.5.3.N.2.0.3.2.3	ENST00000416293	Coding Transcript Isoform	BLCA-7946.6.6.0.0.6.3.P.3.5.5.3.3	SNHG16	lncRNA	BLCA	Metabolism of other amino acids	beta-Alanine metabolism	Unrelated	Transcript expression	Stemness	Gene expression	Stemness	-0.323429808155719	2.86525665817704e-10	0.256817916267779	1.84639457204458e-06	Divergent	Underexpression	2.6e-12	Overexpression	2.2e-06	Meaningless	Meaningful Risky	NS	0.657	Risky	0.00955	NS	NS	0.438	Risky	0.0451	NS	NS	0.718	NS	0.721	NS	NS	0.18	NS
BLCA-9310 / BLCA-7943	2.47445705704065	strong_discordance	0.00245285078342621	0.0816012756442873	33.2679330498467	low_dimensional_flat ; strongly_asymmetric_sig_int	BLCA-9310.2.7.0.1.5.3.N.2.0.3.2.3	ENST00000416293	Coding Transcript Isoform	BLCA-7943.2.7.0.0.6.3.P.3.5.5.3.3	SNHG16	lncRNA	BLCA	Carbohydrate metabolism	Glycolysis / Gluconeogenesis	Unrelated	Transcript expression	Stemness	Gene expression	Stemness	-0.323429808155719	2.86525665817704e-10	0.256817916267779	1.84639457204458e-06	Divergent	Underexpression	2.6e-12	Overexpression	2.2e-06	Meaningless	Meaningful Risky	NS	0.657	Risky	0.00955	NS	NS	0.438	Risky	0.0451	NS	NS	0.718	NS	0.721	NS	NS	0.18	NS
BLCA-9311 / BLCA-7949	2.47445705704065	strong_discordance	0.00245285078342621	0.0816012756442873	33.2679330498467	low_dimensional_flat ; strongly_asymmetric_sig_int	BLCA-9311.1.6.0.1.5.3.N.2.0.3.2.3	ENST00000416293	Coding Transcript Isoform	BLCA-7949.1.6.0.0.6.3.P.3.5.5.3.3	SNHG16	lncRNA	BLCA	Amino acid metabolism	Histidine metabolism	Unrelated	Transcript expression	Stemness	Gene expression	Stemness	-0.323429808155719	2.86525665817704e-10	0.256817916267779	1.84639457204458e-06	Divergent	Underexpression	2.6e-12	Overexpression	2.2e-06	Meaningless	Meaningful Risky	NS	0.657	Risky	0.00955	NS	NS	0.438	Risky	0.0451	NS	NS	0.718	NS	0.721	NS	NS	0.18	NS
BLCA-9312 / BLCA-7945	2.47445705704065	strong_discordance	0.00245285078342621	0.0816012756442873	33.2679330498467	low_dimensional_flat ; strongly_asymmetric_sig_int	BLCA-9312.4.7.0.1.5.3.N.2.0.3.2.3	ENST00000416293	Coding Transcript Isoform	BLCA-7945.4.7.0.0.6.3.P.3.5.5.3.3	SNHG16	lncRNA	BLCA	Lipid metabolism	Glycerolipid metabolism	Unrelated	Transcript expression	Stemness	Gene expression	Stemness	-0.323429808155719	2.86525665817704e-10	0.256817916267779	1.84639457204458e-06	Divergent	Underexpression	2.6e-12	Overexpression	2.2e-06	Meaningless	Meaningful Risky	NS	0.657	Risky	0.00955	NS	NS	0.438	Risky	0.0451	NS	NS	0.718	NS	0.721	NS	NS	0.18	NS
BLCA-9313 / BLCA-7950	2.47445705704065	strong_discordance	0.00245285078342621	0.0816012756442873	33.2679330498467	low_dimensional_flat ; strongly_asymmetric_sig_int	BLCA-9313.2.2.0.1.5.3.N.2.0.3.2.3	ENST00000416293	Coding Transcript Isoform	BLCA-7950.2.2.0.0.6.3.P.3.5.5.3.3	SNHG16	lncRNA	BLCA	Carbohydrate metabolism	Ascorbate and aldarate metabolism	Unrelated	Transcript expression	Stemness	Gene expression	Stemness	-0.323429808155719	2.86525665817704e-10	0.256817916267779	1.84639457204458e-06	Divergent	Underexpression	2.6e-12	Overexpression	2.2e-06	Meaningless	Meaningful Risky	NS	0.657	Risky	0.00955	NS	NS	0.438	Risky	0.0451	NS	NS	0.718	NS	0.721	NS	NS	0.18	NS
BLCA-9314 / BLCA-7948	2.47445705704065	strong_discordance	0.00245285078342621	0.0816012756442873	33.2679330498467	low_dimensional_flat ; strongly_asymmetric_sig_int	BLCA-9314.1.10.0.1.5.3.N.2.0.3.2.3	ENST00000416293	Coding Transcript Isoform	BLCA-7948.1.10.0.0.6.3.P.3.5.5.3.3	SNHG16	lncRNA	BLCA	Amino acid metabolism	Tryptophan metabolism	Unrelated	Transcript expression	Stemness	Gene expression	Stemness	-0.323429808155719	2.86525665817704e-10	0.256817916267779	1.84639457204458e-06	Divergent	Underexpression	2.6e-12	Overexpression	2.2e-06	Meaningless	Meaningful Risky	NS	0.657	Risky	0.00955	NS	NS	0.438	Risky	0.0451	NS	NS	0.718	NS	0.721	NS	NS	0.18	NS
BLCA-9315 / BLCA-7942	2.47445705704065	strong_discordance	0.00245285078342621	0.0816012756442873	33.2679330498467	low_dimensional_flat ; strongly_asymmetric_sig_int	BLCA-9315.1.13.0.1.5.3.N.2.0.3.2.3	ENST00000416293	Coding Transcript Isoform	BLCA-7942.1.13.0.0.6.3.P.3.5.5.3.3	SNHG16	lncRNA	BLCA	Amino acid metabolism	Valine, leucine and isoleucine degradation	Unrelated	Transcript expression	Stemness	Gene expression	Stemness	-0.323429808155719	2.86525665817704e-10	0.256817916267779	1.84639457204458e-06	Divergent	Underexpression	2.6e-12	Overexpression	2.2e-06	Meaningless	Meaningful Risky	NS	0.657	Risky	0.00955	NS	NS	0.438	Risky	0.0451	NS	NS	0.718	NS	0.721	NS	NS	0.18	NS
BLCA-9316 / BLCA-7947	2.47445705704065	strong_discordance	0.00245285078342621	0.0816012756442873	33.2679330498467	low_dimensional_flat ; strongly_asymmetric_sig_int	BLCA-9316.5.6.0.1.5.3.N.2.0.3.2.3	ENST00000416293	Coding Transcript Isoform	BLCA-7947.5.6.0.0.6.3.P.3.5.5.3.3	SNHG16	lncRNA	BLCA	Metabolism of cofactors and vitamins	Pantothenate and CoA biosynthesis	Unrelated	Transcript expression	Stemness	Gene expression	Stemness	-0.323429808155719	2.86525665817704e-10	0.256817916267779	1.84639457204458e-06	Divergent	Underexpression	2.6e-12	Overexpression	2.2e-06	Meaningless	Meaningful Risky	NS	0.657	Risky	0.00955	NS	NS	0.438	Risky	0.0451	NS	NS	0.718	NS	0.721	NS	NS	0.18	NS
BLCA-9317 / BLCA-7940	2.47445705704065	strong_discordance	0.00245285078342621	0.0816012756442873	33.2679330498467	low_dimensional_flat ; strongly_asymmetric_sig_int	BLCA-9317.1.2.0.1.5.3.N.2.0.3.2.3	ENST00000416293	Coding Transcript Isoform	BLCA-7940.1.2.0.0.6.3.P.3.5.5.3.3	SNHG16	lncRNA	BLCA	Amino acid metabolism	Arginine and proline metabolism	Unrelated	Transcript expression	Stemness	Gene expression	Stemness	-0.323429808155719	2.86525665817704e-10	0.256817916267779	1.84639457204458e-06	Divergent	Underexpression	2.6e-12	Overexpression	2.2e-06	Meaningless	Meaningful Risky	NS	0.657	Risky	0.00955	NS	NS	0.438	Risky	0.0451	NS	NS	0.718	NS	0.721	NS	NS	0.18	NS
BLCA-9318 / BLCA-2659	1.80066290313937	strong_discordance	0.0400324457154476	0.00093719798293188	42.7150361444569	low_dimensional_flat ; strongly_asymmetric_sig_int	BLCA-9318.2.5.0.1.5.3.P.1.3.0.2.3	ENST00000416568	Coding Transcript Isoform	BLCA-2659.2.5.0.0.6.3.P.3.0.3.2.3	FIRRE	lncRNA	BLCA	Carbohydrate metabolism	Fructose and mannose metabolism	Unrelated	Transcript expression	Stemness	Gene expression	Stemness	0.154100925296266	0.0479086011915509	0.20257084572483	0.00074478481094633	Convergent	Unchanged	0.064	Overexpression	2.9e-12	Meaningful Risky	Meaningless	NS	0.854	NS	0.373	NS	NS	0.546	NS	0.678	NS	Risky	0.0448	NS	0.904	NS	NS	0.379	NS
BLCA-938 / BLCA-8097	2.15479048098024	strong_discordance	0.338911081216912	0.0762631702940807	4.44396790626494	intermediate_complexity ; strongly_asymmetric_sig_int	BLCA-938.7.2.0.1.4.3.N.1.8.0.3.2	(`hsa-miR-199a-3p` + `hsa-miR-199b-3p`)	miRNA	BLCA-8097.7.2.0.1.6.3.P.3.3.0.1.3	UCK2	Coding gene	BLCA	Nucleotide metabolism	Pyrimidine metabolism	Unrelated	miRNA expression	Stemness	Gene expression	Stemness	-0.216422630342141	0.0220984288581278	0.453216666709264	2.28234272377606e-21	Divergent	Unchanged	0.069	Overexpression	2.7e-14	Meaningful Risky	Meaningful Risky	Risky	0.0105	NS	0.162	NS	Risky	0.016	NS	0.0811	NS	NS	0.506	NS	0.922	NS	Risky	0.02	Risky
BLCA-9500 / BLCA-1104	2.41702508207457	strong_discordance	0.0437835290699531	0.160022623073954	3.65485894977277	intermediate_complexity ; strongly_asymmetric_sig_int	BLCA-9500.7.2.0.1.5.2.N.2.3.0.2.3	ENST00000453258	Coding Transcript Isoform	BLCA-1104.7.2.0.1.4.3.P.3.8.8.2.2	(`hsa-miR-30c-5p` + `hsa-miR-30e-5p`)	miRNA	BLCA	Nucleotide metabolism	Pyrimidine metabolism	Unrelated	Transcript expression	Microsatellite instability	miRNA expression	Stemness	-0.241778555184646	0.00070343551838246	0.340838721442776	2.22025185406801e-11	NS	Underexpression	4.3e-08	Overexpression	0.00076	Meaningful Protective	Meaningful Protective	NS	0.866	Protective	0.01	NS	NS	0.986	Protective	0.0106	NS	Protective	0.0345	NS	0.641	NS	NS	0.38	Protective
BLCA-9623 / BLCA-8150	0.986550544449859	moderate_discordance	0.0573953538733225	0.0413837621170124	1.38690517577975	low_dimensional_flat ; symmetric_sig_int	BLCA-9623.1.7.6.1.5.3.P.3.2.5.1.3	ENST00000469631	Coding Transcript Isoform	BLCA-8150.1.7.6.0.6.3.P.3.3.0.1.3	ZFAS1	lncRNA	BLCA	Amino acid metabolism	Lysine degradation	Ferroptosis	Transcript expression	Stemness	Gene expression	Stemness	0.220478799627908	0.00013515799586264	0.157975216332783	0.0214634671310595	Convergent	Overexpression	1e-04	Overexpression	5.1e-05	Meaningful Protective	Meaningful Protective	Protective	0.0332	NS	0.368	NS	NS	0.135	NS	0.0758	NS	NS	0.632	Protective	0.0416	NS	NS	0.971	NS
BLCA-9635 / BLCA-7245	0.542298491738685	moderate_discordance	0.109532383855286	0.0639280618352518	1.71336938287853	intermediate_complexity ; moderately_asymmetric_sig_int	BLCA-9635.1.7.0.1.5.3.P.3.5.0.2.2	ENST00000470977	Long non-coding Transcript Isoforms	BLCA-7245.1.7.0.1.6.3.P.3.2.5.2.3	KMT2B	Coding gene	BLCA	Amino acid metabolism	Lysine degradation	Unrelated	Transcript expression	Stemness	Gene expression	Stemness	0.314062117732955	1.14920618060936e-09	0.216513676591422	0.00017261730851611	Convergent	Overexpression	2.5e-08	Overexpression	0.0074	Meaningful Protective	Meaningful Protective	Protective	0.0331	Protective	0.0256	Convergent	NS	0.0743	NS	0.0683	NS	NS	0.0851	NS	0.603	NS	Protective	0.0229	NS
BLCA-9730 / BLCA-1177	1.00564152408529	moderate_discordance	0.0707867898042884	0.00189288026214795	37.3963378560264	low_dimensional_flat ; strongly_asymmetric_sig_int	BLCA-9730.5.11.0.1.5.3.P.3.2.8.1.3	ENST00000481541	Coding Transcript Isoform	BLCA-1177.5.11.0.0.4.2.P.3.2.5.1.3	(`hsa-miR-363-3p` + `hsa-miR-92a-3p`)	miRNA	BLCA	Metabolism of cofactors and vitamins	Ubiquinone and other terpenoid-quinone biosynthesis	Unrelated	Transcript expression	Stemness	miRNA expression	Microsatellite instability	0.205033713586529	0.00052551722975759	0.239347234025179	4.82342894132396e-05	NS	Overexpression	2.2e-05	Overexpression	1.8e-08	Meaningful Protective	Meaningful Protective	Protective	0.015	NS	0.0343	NS	NS	0.108	NS	0.0525	NS	NS	0.806	NS	0.623	NS	NS	0.156	NS
BLCA-9765 / BLCA-1133	0.102998837952455	high_concordance	0.00126187050609806	0.0008298516059339	1.52059777564443	low_dimensional_flat ; moderately_asymmetric_sig_int	BLCA-9765.1.3.0.1.5.3.P.3.0.2.2.3	ENST00000487239	Coding Transcript Isoform	BLCA-1133.1.3.0.1.4.2.P.3.0.2.2.3	(`hsa-miR-3200-3p` + `hsa-miR-363-3p` + `hsa-miR-92a-3p`)	miRNA	BLCA	Amino acid metabolism	Arginine biosynthesis	Unrelated	Transcript expression	Stemness	miRNA expression	Microsatellite instability	0.234905667998895	2.9746893884581e-05	0.301690872013581	0.00059796297587679	NS	Overexpression	0.00069	Overexpression	1.9e-09	Meaningless	Meaningless	NS	0.446	NS	0.0543	NS	NS	0.442	NS	0.134	NS	NS	0.367	NS	0.259	NS	NS	0.717	NS
BLCA-9766 / BLCA-1135	0.102998837952455	high_concordance	0.00126187050609806	0.0008298516059339	1.52059777564443	low_dimensional_flat ; moderately_asymmetric_sig_int	BLCA-9766.7.2.0.1.5.3.P.3.0.2.2.3	ENST00000487239	Coding Transcript Isoform	BLCA-1135.7.2.0.1.4.2.P.3.0.2.2.3	(`hsa-miR-3200-3p` + `hsa-miR-363-3p` + `hsa-miR-92a-3p`)	miRNA	BLCA	Nucleotide metabolism	Pyrimidine metabolism	Unrelated	Transcript expression	Stemness	miRNA expression	Microsatellite instability	0.234905667998895	2.9746893884581e-05	0.301690872013581	0.00059796297587679	NS	Overexpression	0.00069	Overexpression	1.9e-09	Meaningless	Meaningless	NS	0.446	NS	0.0543	NS	NS	0.442	NS	0.134	NS	NS	0.367	NS	0.259	NS	NS	0.717	NS
[truncated: 24,192 more rows]
[truncated: 54 more columns]
