# Supplementary material for: Geometric multidimensional representation of omic signatures
Source: Front Bioinform. 2026 Apr 17;6:1806975. doi: 10.3389/fbinf.2026.1806975 (PMC13133092; doi:10.3389/fbinf.2026.1806975)
Supplement: Supplementary file 4 [file DataSheet4.xlsx]

## Sheet: Dataset_S2 sheet index
Sheet Index
README
VARIABLE_DICTIONARY
SuppTable_S1
baseline_geom_metrics
spearman_corr_matrix
embedding_robustness
perm_null_summary
perm_null_raw
latent18_sig
latent18_int

## Sheet: README
Sheet	Description
SuppTable_S1	Programmatically generated summary table reporting benchmarking results comparing the geometric discordance metric (dbary) with baseline discordance measures, including reproducibility checks, robustness analyses, and permutation-based null statistics.
baseline_geom_metrics	Dataset containing all computed discordance metrics for each regulatory circuitry, including dbary, Euclidean and cosine distances in the reconstructed 18D latent space, survival-direction mismatches across OS/DSS/DFI/PFI, immune mismatches, tumor–normal mismatches, and microenvironment score differences.
spearman_corr_matrix	Spearman correlation matrix comparing the geometric discordance metric with all baseline discordance metrics.
embedding_robustness	Embedding robustness analysis showing stability of dbary under alternative reconstruction choices such as PCA without scaling or removal of specific biological axes.
perm_null_summary	Summary statistics from the permutation-based null model used to test whether observed geometric discordance exceeds expectations under random pairing.
perm_null_raw	Raw outputs from the permutation null simulations (one row per permutation replicate).
latent18_sig	Reconstructed 18-dimensional latent vectors representing the phenotypic embedding of molecular signatures.
latent18_int	Reconstructed 18-dimensional latent vectors representing the phenotypic embedding of regulatory interactions.

## Sheet: VARIABLE_DICTIONARY
Sheet	Variable	Description
SuppTable_S1	Comparison	Human-readable description of the comparison or validation test summarized in the row.
SuppTable_S1	Metric_A	Primary metric being evaluated in the comparison.
SuppTable_S1	Metric_B	Reference or alternative metric used for comparison.
SuppTable_S1	Spearman_rho	Spearman rank correlation coefficient quantifying monotonic association between two metrics.
SuppTable_S1	N	Number of circuitries included in the calculation.
SuppTable_S1	Interpretation	Qualitative interpretation of the correlation magnitude.
SuppTable_S1	Regime_agreement	Proportion of circuitries assigned to the same discordance regime under two alternative embeddings or reconstruction variants.
SuppTable_S1	Observed_mean_dbary	Observed mean barycenter-distance metric (dbary) across all circuitries.
SuppTable_S1	Null_mean_dbary_mean	Mean of the null distribution of the average dbary obtained from CTAB-stratified permutations.
SuppTable_S1	P_value_mean_dbary	Empirical p-value for the observed mean dbary relative to the permutation null distribution.
SuppTable_S1	Observed_extreme_prop	Observed proportion of circuitries classified in the extreme-discordance regime.
SuppTable_S1	P_value_extreme_prop	Empirical p-value for the observed extreme-discordance proportion relative to the permutation null distribution.
SuppTable_S1	B	Number of permutation replicates used in the null model.
baseline_geom_metrics	dbary_pca	Geometric discordance metric defined as the Euclidean distance between signature and interaction barycenters in the shared PC1–PC3 embedding.
baseline_geom_metrics	euclid18	Euclidean distance between reconstructed signature and interaction vectors in the 18-dimensional latent space.
baseline_geom_metrics	cos18	Cosine distance between reconstructed signature and interaction vectors in the 18-dimensional latent space.
baseline_geom_metrics	surv_dir_mismatch_count	Count of survival endpoints (OS, DSS, DFI, PFI) for which signature and interaction components show discordant survival-direction encoding.
baseline_geom_metrics	immune_mismatch	Indicator of mismatch between immune classifications assigned to signature and interaction components.
baseline_geom_metrics	tn_mismatch	Indicator of mismatch between tumor–normal direction labels assigned to signature and interaction components.
baseline_geom_metrics	tme_abs_diff	Absolute difference between microenvironment scores of signature and interaction components.
baseline_geom_metrics	mean_volume	Mean convex-hull volume across signature and interaction polytopes for a given circuitry.
baseline_geom_metrics	vol_ratio	Ratio between signature and interaction convex-hull volumes, used to quantify geometric asymmetry.
spearman_corr_matrix	dbary_pca	Geometric discordance metric defined as the Euclidean distance between signature and interaction barycenters in the shared PC1–PC3 embedding.
spearman_corr_matrix	euclid18	Euclidean distance between reconstructed signature and interaction vectors in the 18-dimensional latent space.
spearman_corr_matrix	cos18	Cosine distance between reconstructed signature and interaction vectors in the 18-dimensional latent space.
spearman_corr_matrix	surv_dir_mismatch_count	Count of survival endpoints (OS, DSS, DFI, PFI) for which signature and interaction components show discordant survival-direction encoding.
spearman_corr_matrix	immune_mismatch	Indicator of mismatch between immune classifications assigned to signature and interaction components.
spearman_corr_matrix	tn_mismatch	Indicator of mismatch between tumor–normal direction labels assigned to signature and interaction components.
spearman_corr_matrix	tme_abs_diff	Absolute difference between microenvironment scores of signature and interaction components.
spearman_corr_matrix	mean_volume	Mean convex-hull volume across signature and interaction polytopes for a given circuitry.
spearman_corr_matrix	vol_ratio	Ratio between signature and interaction convex-hull volumes, used to quantify geometric asymmetry.
embedding_robustness	variant	Name of the robustness-analysis condition or embedding variant.
embedding_robustness	spearman_rho	Description not yet defined; please review this variable.
embedding_robustness	regime_agreement	Fraction of circuitries assigned to the same discordance regime under the alternative variant and the reference embedding.
perm_null_summary	B	Number of permutation replicates used in the null model.
perm_null_summary	observed_mean_dbary	Description not yet defined; please review this variable.
perm_null_summary	p_mean_dbary	Empirical p-value for the observed mean dbary relative to the permutation null distribution.
perm_null_summary	observed_extreme_prop	Observed proportion of circuitries classified as extreme discordance.
perm_null_summary	p_extreme_prop	Empirical p-value for the observed extreme-discordance proportion.
perm_null_summary	observed_high_concordance_prop	Observed proportion of circuitries classified as highly concordant.
perm_null_summary	p_high_concordance_prop	Empirical p-value for the observed high-concordance proportion.
perm_null_summary	null_mean_dbary_mean	Mean of the null distribution of average dbary values across permutation replicates.
perm_null_summary	null_mean_dbary_sd	Standard deviation of the null distribution of average dbary values.
perm_null_summary	null_extreme_prop_mean	Mean null proportion of circuitries classified as extreme discordance.
perm_null_summary	null_extreme_prop_sd	Standard deviation of the null proportion of extreme discordance.
perm_null_summary	null_high_prop_mean	Mean null proportion of circuitries classified as high concordance.
perm_null_summary	null_high_prop_sd	Standard deviation of the null proportion of high concordance.
perm_null_raw	null_mean_dbary	Mean dbary obtained in a single permutation replicate.
perm_null_raw	null_prop_extreme	Proportion of circuitries classified as extreme discordance in a single permutation replicate.
perm_null_raw	null_prop_high	Proportion of circuitries classified as high concordance in a single permutation replicate.
latent18_sig	Circuitries_id	Unique identifier of the regulatory circuitry.
latent18_sig	rho_dir	Signed correlation coefficient describing the direction and magnitude of association in the correlation axis.
latent18_sig	rho_strength	Strength of the correlation signal, encoded as -log10(adjusted p-value).
latent18_sig	TN_dir	Tumor–normal direction encoded as +1 (overexpression), -1 (underexpression), or 0 (unchanged/no data).
latent18_sig	TN_strength	Strength of the tumor–normal association, encoded as -log10(adjusted p-value).
latent18_sig	OS_dir	Direction of overall-survival association encoded as +1 (risky), -1 (protective), or 0 (non-significant/no data).
latent18_sig	OS_strength	Strength of the overall-survival association, encoded as -log10(p-value).
latent18_sig	OS_chisq	Log-rank chi-square statistic for overall survival.
latent18_sig	DSS_dir	Direction of disease-specific survival association encoded as +1 (risky), -1 (protective), or 0 (non-significant/no data).
latent18_sig	DSS_strength	Strength of the disease-specific survival association, encoded as -log10(p-value).
latent18_sig	DSS_chisq	Log-rank chi-square statistic for disease-specific survival.
latent18_sig	DFI_dir	Direction of disease-free interval association encoded as +1 (risky), -1 (protective), or 0 (non-significant/no data).
latent18_sig	DFI_strength	Strength of the disease-free interval association, encoded as -log10(p-value).
latent18_sig	DFI_chisq	Log-rank chi-square statistic for disease-free interval.
latent18_sig	PFI_dir	Direction of progression-free interval association encoded as +1 (risky), -1 (protective), or 0 (non-significant/no data).
latent18_sig	PFI_strength	Strength of the progression-free interval association, encoded as -log10(p-value).
latent18_sig	PFI_chisq	Log-rank chi-square statistic for progression-free interval.
latent18_sig	TME_score	Microenvironment score associated with the circuitry component.
latent18_sig	Immune_dir	Immune-classification axis encoded as +1 (hot), -1 (cold), or 0 (variable).
latent18_int	Circuitries_id	Unique identifier of the regulatory circuitry.
latent18_int	rho_dir	Signed correlation coefficient describing the direction and magnitude of association in the correlation axis.
latent18_int	rho_strength	Strength of the correlation signal, encoded as -log10(adjusted p-value).
latent18_int	TN_dir	Tumor–normal direction encoded as +1 (overexpression), -1 (underexpression), or 0 (unchanged/no data).
latent18_int	TN_strength	Strength of the tumor–normal association, encoded as -log10(adjusted p-value).
latent18_int	OS_dir	Direction of overall-survival association encoded as +1 (risky), -1 (protective), or 0 (non-significant/no data).
latent18_int	OS_strength	Strength of the overall-survival association, encoded as -log10(p-value).
latent18_int	OS_chisq	Log-rank chi-square statistic for overall survival.
latent18_int	DSS_dir	Direction of disease-specific survival association encoded as +1 (risky), -1 (protective), or 0 (non-significant/no data).
latent18_int	DSS_strength	Strength of the disease-specific survival association, encoded as -log10(p-value).
latent18_int	DSS_chisq	Log-rank chi-square statistic for disease-specific survival.
latent18_int	DFI_dir	Direction of disease-free interval association encoded as +1 (risky), -1 (protective), or 0 (non-significant/no data).
latent18_int	DFI_strength	Strength of the disease-free interval association, encoded as -log10(p-value).
latent18_int	DFI_chisq	Log-rank chi-square statistic for disease-free interval.
latent18_int	PFI_dir	Direction of progression-free interval association encoded as +1 (risky), -1 (protective), or 0 (non-significant/no data).
latent18_int	PFI_strength	Strength of the progression-free interval association, encoded as -log10(p-value).
latent18_int	PFI_chisq	Log-rank chi-square statistic for progression-free interval.
latent18_int	TME_score	Microenvironment score associated with the circuitry component.
latent18_int	Immune_dir	Immune-classification axis encoded as +1 (hot), -1 (cold), or 0 (variable).

## Sheet: SuppTable_S1
Comparison	Metric_A	Metric_B	Spearman_rho	N	Interpretation	Regime_agreement	Observed_mean_dbary	Null_mean_dbary_mean	P_value_mean_dbary	Observed_extreme_prop	P_value_extreme_prop	B
dbary (PC1–PC3) vs Euclidean distance (latent 18D)	dbary_pca	euclid18	0.284431	24796	weak
dbary (PC1–PC3) vs cosine distance (latent 18D)	dbary_pca	cos18	0.158191	24796	weak
dbary (PC1–PC3) vs survival-direction mismatch count (OS/DSS/DFI/PFI)	dbary_pca	surv_dir_mismatch_count	0.766473	24796	very strong
dbary (PC1–PC3) vs immune classification mismatch	dbary_pca	immune_mismatch	0.0637556	24796	negligible
dbary (PC1–PC3) vs tumor–normal direction mismatch	dbary_pca	tn_mismatch	0.0283575	24796	negligible
dbary (PC1–PC3) vs microenvironment score absolute difference	dbary_pca	tme_abs_diff	-0.00880921	24796	negligible
Reproducibility cross-check: Dataset_S1 barycenter_distance vs recomputed dbary_pca	Dataset_S1$barycenter_distance	dbary_pca (recomputed)	0.998264	24796	very strong
Embedding robustness variant: PCA_no_scaling	dbary_pca (main)	dbary_pca (variant)	0.213655	24796	weak	0.513752
Embedding robustness variant: Drop_survival_axes	dbary_pca (main)	dbary_pca (variant)	0.0462172	24796	negligible	0.335619
Embedding robustness variant: Drop_immune_axis	dbary_pca (main)	dbary_pca (variant)	0.998005	24796	very strong	0.964752
Permutation null (CTAB-shuffled int): mean(dbary) and regime proportions	dbary_pca	CTAB-shuffled int null		24796			2.99879	2.98461	0.034	0.511534	0.002	500

## Sheet: baseline_geom_metrics
dbary_pca	euclid18	cos18	surv_dir_mismatch_count	immune_mismatch	tn_mismatch	tme_abs_diff	mean_volume	vol_ratio
3.65799	25.7622	0.266498	1	1	1	0.123629	0.344393	3.98783
3.65799	25.7622	0.266498	1	1	1	0.123629	0.344393	3.98783
3.65799	25.7622	0.266498	1	1	1	0.123629	0.344393	3.98783
3.88371	13.3249	0.277718	2	0	1	0.133303	0.749832	9.85981
2.60145	11.2082	0.477752	2	0	1	0.100399	0.412246	4.97055
2.14233	7.09666	0.502134	2	0	0	0.908675	0.125599	3.45361
0.705881	11.3726	0.276276	0	0	1	0.140008	0.232649	1.38867
0.698119	11.3713	0.279532	0	0	1	0.140008	0.232721	1.38764
2.15084	7.1575	0.492369	2	0	0	0.908675	0.125671	3.45616
3.35923	9.23042	0.269354	2	1	1	0.113342	0.587381	1.4055
4.79456	11.114	0.488916	4	0	1	0.0137055	0.358752	1.385
2.45311	8.92879	0.705194	2	0	1	0.0554294	0.208914	357.774
3.50696	10.3338	0.270385	2	0	1	0.0405947	0.374722	10.8872
3.25162	12.5311	0.736145	2	0	1	0.225591	0.343398	1723.96
3.0243	5.83866	0.66457	3	0	0	0.282247	0.0983937	493.253
3.98605	22.1218	0.869607	3	0	0	0.00124897	0.153149	333.757
2.92994	11.9791	0.812408	3	0	1	0.483941	0.0779056	132.789
0.26907	3.56396	0.114088	0	0	1	0.279007	0.0788435	1.30619
0.161594	0.865295	0.00307647	0	0	0	0.203311	0.0713991	1.08844
4.37011	20.8411	0.644673	3	0	1	0.0674276	0.728637	14.2271
4.36146	26.1886	0.744773	3	0	0	0	0.855818	26.0314
3.45103	20.4225	0.139325	1	0	0	0.196498	1.29271	1.75895
4.43606	25.7555	0.717449	3	0	0	0	0.855818	26.0314
3.55168	20.3044	0.136723	1	0	0	0.196498	1.29271	1.75895
2.37006	20.5671	0.632683	1	0	1	2.26258	0.441197	6.68148
2.95958	13.0917	0.832393	4	0	1	0.167631	0.400635	5.97528
1.11059	13.9666	0.864775	3	0	1	1.15346	0.115781	1.01581
4.4027	14.53	0.356199	3	0	1	0.379996	0.780432	26.5369
4.64896	15.6238	0.421045	3	0	1	0.334312	0.709127	24.021
4.4027	14.53	0.356199	3	0	1	0.379996	0.780432	26.5369
4.37277	14.5116	0.397004	3	0	1	0.379996	0.783866	23.6688
4.37277	14.5116	0.397004	3	0	1	0.379996	0.783866	23.6688
4.61576	15.737	0.472017	3	0	1	0.334312	0.712561	21.4248
3.21631	9.40434	0.311507	3	0	1	0.192575	0.510864	2.04693
2.63866	32.5689	0.304976	1	0	0	0.0959858	0.775937	3.17649
3.38404	26.0102	0.255061	2	1	1	0.0152001	0.809954	9.06684
3.0473	21.3873	0.713574	2	0	1	1.09407	0.18481	5.65034
3.0473	21.3873	0.713574	2	0	1	1.09407	0.18481	5.65034
3.0473	21.3873	0.713574	2	0	1	1.09407	0.18481	5.65034
3.0473	21.3873	0.713574	2	0	1	1.09407	0.18481	5.65034
3.0473	21.3873	0.713574	2	0	1	1.09407	0.18481	5.65034
2.62171	16.3638	0.470042	2	0	1	0.520232	0.17821	5.41283
3.0473	21.3873	0.713574	2	0	1	1.09407	0.18481	5.65034
3.0473	21.3873	0.713574	2	0	1	1.09407	0.18481	5.65034
1.29645	16.11	0.467588	1	0	1	0.726649	0.108247	2.89524
1.01843	17.5937	0.194809	1	0	0	0.457118	0.0279466	177.014
1.00193	14.6804	0.0480088	1	0	0	0.537281	0.0281713	72.8133
0.812269	16.0513	0.433726	1	0	1	0.478508	0.0283719	47.7238
3.0473	21.3873	0.713574	2	0	1	1.09407	0.18481	5.65034
1.00193	14.6804	0.0480088	1	0	0	0.537281	0.0281713	72.8133
3.0473	21.3873	0.713574	2	0	1	1.09407	0.18481	5.65034
3.0473	21.3873	0.713574	2	0	1	1.09407	0.18481	5.65034
1.01843	17.5937	0.194809	1	0	0	0.457118	0.0279466	177.014
3.0473	21.3873	0.713574	2	0	1	1.09407	0.18481	5.65034
1.01843	17.5937	0.194809	1	0	0	0.457118	0.0279466	177.014
1.2808	6.59575	0.189503	1	0	0	0.507617	0.181047	1.79791
0.207424	24.966	0.411441	0	0	0	0.183021	1.21147	1.77263
2.26593	26.5767	0.502671	1	0	1	0.467002	0.572191	3.23056
0.813956	10.9401	0.258231	0	0	1	0.0187261	0.280902	1.15281
2.18271	22.648	0.388148	1	0	0	0.375711	0.666635	4.10902
1.03175	66.285	0.399772	3	0	1	0.706221	0.066908	1.1356
3.69156	64.1984	0.624018	2	0	1	0.222906	0.876189	26.9666
1.32181	67.445	0.74759	1	1	1	0.644918	0.0997313	2.18327
3.69156	64.1984	0.624018	2	0	1	0.222906	0.876189	26.9666
3.69156	64.1984	0.624018	2	0	1	0.222906	0.876189	26.9666
5.88862	7.92446	0.0420396	4	1	0	0.378575	0.950256	8.06424
7.44701	18.5301	0.151175	4	1	1	0.91036	2.50589	2.24636
4.91007	15.6458	0.18635	4	1	1	0.621145	0.821513	15.5613
7.44701	18.5301	0.151175	4	1	1	0.91036	2.50589	2.24636
0.899763	3.15627	0.363691	1	0	0	0.0881297	0.0308429	108.085
4.0609	18.0232	0.104332	1	0	1	0.111576	1.46825	1.14279
4.83166	22.8151	0.624134	3	0	1	0.00771996	0.779279	1.27063
3.59268	7.8734	0.48158	3	0	0	0.171668	0.0827144	2.10045
3.59268	7.8734	0.48158	3	0	0	0.171668	0.0827144	2.10045
3.59268	7.8734	0.48158	3	0	0	0.171668	0.0827144	2.10045
3.59268	7.8734	0.48158	3	0	0	0.171668	0.0827144	2.10045
3.59268	7.8734	0.48158	3	0	0	0.171668	0.0827144	2.10045
3.59268	7.8734	0.48158	3	0	0	0.171668	0.0827144	2.10045
3.59268	7.8734	0.48158	3	0	0	0.171668	0.0827144	2.10045
3.59268	7.8734	0.48158	3	0	0	0.171668	0.0827144	2.10045
3.59268	7.8734	0.48158	3	0	0	0.171668	0.0827144	2.10045
3.59268	7.8734	0.48158	3	0	0	0.171668	0.0827144	2.10045
3.59268	7.8734	0.48158	3	0	0	0.171668	0.0827144	2.10045
3.59268	7.8734	0.48158	3	0	0	0.171668	0.0827144	2.10045
4.94935	27.3605	0.718046	3	0	1	0.607962	0.231231	816.812
4.98479	23.2485	0.637311	3	0	1	0.441237	0.759493	1.34837
2.82679	12.442	0.0439553	1	0	1	0.174053	1.50322	1.0873
3.57083	14.8346	0.0829525	1	0	1	0.0602505	1.36606	1.3431
6.75014	38.2882	0.844045	3	0	1	0.340188	0.808992	30.1777
6.92355	30.1425	0.936491	4	0	1	0.325072	0.816617	23.3233
4.83166	22.8151	0.624134	3	0	1	0.00771996	0.779279	1.27063
6.67157	37.6663	0.948456	4	1	1	0.370837	0.900569	3184.11
0.899763	3.15627	0.363691	1	0	0	0.0881297	0.0308429	108.085
4.0609	18.0232	0.104332	1	0	1	0.111576	1.46825	1.14279
4.4798	13.8205	0.516207	3	1	1	0.221501	0.217313	1.64818
4.60735	12.0509	0.352666	3	1	0	0.0266301	0.311465	2.79551
2.57572	5.70341	0.128172	2	1	1	0.079469	0.144435	1.31565
7.01384	30.2067	0.284651	4	1	1	0.044171	1.23466	14.0456
7.01384	30.2067	0.284651	4	1	1	0.044171	1.23466	14.0456
4.56585	19.7238	0.507552	3	1	0	0	0.256173	3.31681
4.64725	22.8704	0.925968	3	1	1	0.490447	0.197412	338.022
5.56781	19.317	0.326608	3	1	0	0.780443	0.271162	2.64798
3.03231	11.0901	0.698167	3	0	1	0.116436	0.0666277	108.425
0.976964	6.81811	0.109953	0	0	1	0.258498	0.202444	2.06645
6.39948	23.2696	0.946713	4	0	0	0	0.746931	26.9399
6.39948	23.2696	0.946713	4	0	0	0	0.746931	26.9399
6.36447	24.7378	0.677817	4	0	0	0	0.746931	26.9399
6.36447	24.7378	0.677817	4	0	0	0	0.746931	26.9399
6.36447	24.7378	0.677817	4	0	0	0	0.746931	26.9399
5.55651	21.1975	0.430161	3	0	1	0.200168	1.0634	2.09848
2.85593	6.88193	0.0293827	1	0	1	0.58322	1.35005	7.59794
2.85593	6.88193	0.0293827	1	0	1	0.58322	1.35005	7.59794
2.85593	6.88193	0.0293827	1	0	1	0.58322	1.35005	7.59794
3.93224	12.9187	0.0622283	1	1	1	0.501244	1.26881	15.7443
5.2157	18.2779	0.456613	3	0	1	0.43007	1.24264	24.051
2.85593	6.88193	0.0293827	1	0	1	0.58322	1.35005	7.59794
2.85593	6.88193	0.0293827	1	0	1	0.58322	1.35005	7.59794
2.85593	6.88193	0.0293827	1	0	1	0.58322	1.35005	7.59794
2.85593	6.88193	0.0293827	1	0	1	0.58322	1.35005	7.59794
2.85593	6.88193	0.0293827	1	0	1	0.58322	1.35005	7.59794
2.85593	6.88193	0.0293827	1	0	1	0.58322	1.35005	7.59794
4.13416	16.3058	0.099554	1	1	1	0.318192	1.26144	17.4416
2.85593	6.88193	0.0293827	1	0	1	0.58322	1.35005	7.59794
2.85593	6.88193	0.0293827	1	0	1	0.58322	1.35005	7.59794
2.85593	6.88193	0.0293827	1	0	1	0.58322	1.35005	7.59794
6.11893	17.5365	0.0881891	3	1	1	1.37311	1.04405	3.00006
0.588346	22.5222	0.220793	0	0	0	0.277978	0.44495	1.39495
3.37953	18.4664	0.580476	2	0	1	0.0152231	0.321536	4.15503
1.26741	17.5466	0.623671	3	1	1	0.244156	0.0785756	1.06673
2.71598	11.8084	0.566844	1	0	1	0.0174128	0.377897	9.89098
4.23238	15.9245	0.782101	2	0	0	0.179764	0.0941802	1.94644
1.94368	5.60794	0.834792	1	1	1	0	0.0230049	536.699
0.172205	4.98388	0.0641376	0	0	1	0.150772	0.00207565	1.14221
1.09775	10.6418	0.417709	1	0	1	0.0747313	0.0430216	43.4011
0.106492	10.8535	0.0727424	0	0	1	0.220589	0.00106733	9.84737
0.073045	7.96402	0.00965425	0	0	1	0.220589	0.00123957	3.58021
3.1627	13.5552	0.394143	3	1	0	0.0178894	0.0807939	102.241
3.1627	13.5552	0.394143	3	1	0	0.0178894	0.0807939	102.241
2.06822	10.9144	0.247168	2	0	0	0.245944	0.0375849	89.5823
2.06822	10.9144	0.247168	2	0	0	0.245944	0.0375849	89.5823
2.08368	33.101	0.251358	2	0	0	0.245944	0.0389493	20.8903
1.45503	11.5391	0.59406	2	0	1	0.602362	0.0656867	1.49169
1.31139	35.7613	0.119713	2	0	1	0.602362	0.0748276	1.83843
2.06822	10.9144	0.247168	2	0	0	0.245944	0.0375849	89.5823
2.06822	10.9144	0.247168	2	0	0	0.245944	0.0375849	89.5823
3.09797	8.25354	0.291292	3	1	1	0.168236	0.131135	137.556
3.07261	15.1142	0.328962	3	1	1	0.168236	0.131135	137.556
2.78391	12.9461	0.361718	3	1	1	0.12687	0.0810199	79.3295
1.05078	13.9528	0.526603	3	1	0	0.283697	0.0933677	1.85382
1.05078	13.9528	0.526603	3	1	0	0.283697	0.0933677	1.85382
3.09548	11.639	0.564036	3	1	0	0.300314	0.0940356	1.63801
2.961	26.4128	0.574189	3	1	0	0.300314	0.1028	1.31474
2.28564	8.59381	0.514297	2	0	1	0.168704	0.0939276	2.63894
2.29709	8.19188	0.419973	2	0	1	0.168704	0.0939276	2.63894
4.01889	11.8623	0.344704	4	1	1	0.143788	0.0998219	2.7947
2.28921	9.08435	0.3204	3	0	0	0.0953829	0.10253	2.89767
3.71666	12.173	0.691733	4	0	1	0.176021	0.184098	5.99844
3.66364	10.2245	0.377412	4	0	0	0.114206	0.209779	6.97471
3.37793	14.324	0.639122	3	1	1	0.0719811	0.110744	274.352
3.37793	14.324	0.639122	3	1	1	0.0719811	0.110744	274.352
3.37793	14.324	0.639122	3	1	1	0.0719811	0.110744	274.352
3.37463	14.242	0.719753	3	1	1	0.0719811	0.110744	274.352
3.37463	14.242	0.719753	3	1	1	0.0719811	0.110744	274.352
3.37463	14.242	0.719753	3	1	1	0.0719811	0.110744	274.352
3.81706	13.3561	0.955423	3	0	1	0.222251	0.0823446	1.13301
2.27717	7.53791	0.524537	3	0	0	0.632091	0.0752885	1.05237
3.67273	17.3834	0.885826	3	0	1	0.222251	0.0823446	1.13301
2.19273	12.72	0.49334	3	0	0	0.632091	0.0752885	1.05237
1.56798	6.23435	0.105514	1	0	0	0.161022	0.0706277	1.2386
1.19277	9.1716	0.211502	1	1	1	0.139514	0.0289979	4392.23
1.19277	9.1716	0.211502	1	1	1	0.139514	0.0289979	4392.23
1.19277	9.1716	0.211502	1	1	1	0.139514	0.0289979	4392.23
2.57023	5.83079	0.781525	1	1	1	0.27997	0.0263278	3987.7
2.17571	8.65478	0.177941	2	1	1	0.0227517	0.0423831	6420.1
3.17204	15.7987	0.267799	2	1	1	0.43296	0.161454	4.98579
3.20843	19.993	0.538038	2	1	1	0.43296	0.161636	4.95238
2.48797	14.1193	0.485562	1	1	1	0.768498	0.372357	3.37535
2.04812	9.11579	0.566839	2	0	1	0.502489	0.10395	2.41786
4.39746	7.11694	0.284271	3	1	1	0.110656	0.152589	1.07502
2.05346	9.08779	0.607586	2	0	1	0.502489	0.10613	2.48954
4.32966	7.17769	0.304855	3	1	1	0.110656	0.154769	1.04407
1.98844	11.3517	0.853567	3	0	1	0.126827	0.0498783	1.31286
1.98844	11.3517	0.853567	3	0	1	0.126827	0.0498783	1.31286
1.98844	11.3517	0.853567	3	0	1	0.126827	0.0498783	1.31286
1.98844	11.3517	0.853567	3	0	1	0.126827	0.0498783	1.31286
1.98844	11.3517	0.853567	3	0	1	0.126827	0.0498783	1.31286
3.42487	8.3197	0.391994	2	0	1	0.0790403	0.0706891	1.49673
3.74357	11.5922	0.483842	3	1	1	2.04462	0.348848	6.97556
3.57642	11.5853	0.48291	3	1	1	2.04462	0.348848	6.97556
3.6469	12.1195	0.956432	1	1	1	1.07847	0.0440083	162.808
3.67975	11.184	0.898493	1	0	1	0.26074	0.0443928	159.974
3.67975	11.184	0.898493	1	0	1	0.26074	0.0443928	159.974
3.67975	11.184	0.898493	1	0	1	0.26074	0.0443928	159.974
0.0228494	2.58386	0.0936684	0	0	0	0.144512	0.000708867	1.57043
3.67975	11.184	0.898493	1	0	1	0.26074	0.0443928	159.974
2.00845	8.45321	0.841103	2	0	1	0.350903	0.0463694	167.141
3.72579	19.2005	0.779859	2	0	1	0.292349	0.0715531	1.60799
2.53484	6.49833	0.0553775	2	1	0	0.560892	0.0618968	1.25604
3.72579	19.2005	0.779859	2	0	1	0.292349	0.0715531	1.60799
1.42273	15.9919	0.464971	2	0	0	0.15115	0.0641197	1.33706
1.15578	10.4575	0.280702	1	0	1	0.590199	0.0336997	416.969
1.25822	9.86153	0.42202	1	0	1	0.590199	0.0501583	621.101
3.31797	13.2008	0.280474	2	0	0	0.48826	0.13972	2.35562
3.09966	40.4184	0.145415	2	0	0	0.48826	0.143993	2.45824
0.0532305	1.45429	0.0125628	0	0	0	0.332237	0.00141208	1.24318
1.81806	7.64578	0.57941	2	0	1	0.12358	0.188372	298.242
1.72558	4.03188	0.113707	2	0	0	0.202668	0.0459461	71.9885
4.14801	19.301	0.909617	3	1	1	0.313864	0.152607	241.426
0.20634	10.5963	0.341535	0	0	1	0.623105	0.00180227	1.86303
0.0532305	1.45429	0.0125628	0	0	0	0.332237	0.00141208	1.24318
1.90263	11.6614	0.1391	2	1	0	0.32321	0.0499	78.2694
1.87559	14.2379	0.267321	2	1	0	0.468443	0.049356	576.31
1.71943	5.49969	0.237425	2	1	0	0.347901	0.0454021	530.063
0.10124	3.342	0.0904984	0	1	0	0.47747	0.000868071	9.15371
0.154537	12.5871	0.557308	0	1	1	0.768338	0.00125827	13.7178
0.10124	3.342	0.0904984	0	1	0	0.47747	0.000868071	9.15371
2.51075	6.43123	0.124887	2	0	0	0.0550029	0.120385	2.4121
0.759177	12.4662	0.526967	1	0	1	0	0.0353246	824.649
2.40424	24.9997	0.204931	2	0	0	0.0550029	0.129698	1.90835
0.658924	32.3487	0.21973	1	0	1	0	0.0446379	1042.33
0.350211	14.1126	0.646585	2	0	1	0.0739809	0.0503345	1.08223
0.84878	12.2123	0.380441	3	1	0	0.288644	0.077724	1.97098
1.07839	5.51118	0.0660933	1	1	0	0.107852	0.0712836	1.7248
1.01991	3.96219	0.0343479	1	0	0	0.318705	0.0606218	1.31725
0.576853	8.59516	0.1615	2	1	0	0.35793	0.0528677	1.02085
2.60175	13.7327	0.590697	2	1	0	0.800234	0.0843507	2.22428
0.350211	14.1126	0.646585	2	0	1	0.0739809	0.0503345	1.08223
1.89518	11.7734	0.364407	1	1	1	0.266344	0.0498509	1.10432
1.01991	3.96219	0.0343479	1	0	0	0.318705	0.0606218	1.31725
0.576853	8.59516	0.1615	2	1	0	0.35793	0.0528677	1.02085
2.60175	13.7327	0.590697	2	1	0	0.800234	0.0843507	2.22428
1.16184	9.46217	0.217859	1	1	1	0.306545	0.02713	27
1.89518	11.7734	0.364407	1	1	1	0.266344	0.0498509	1.10432
1.21805	13.8199	0.558124	1	1	1	0.293199	0.0679236	1.59636
0.84878	12.2123	0.380441	3	1	0	0.288644	0.077724	1.97098
1.07839	5.51118	0.0660933	1	1	0	0.107852	0.0712836	1.7248
0.350211	14.1126	0.646585	2	0	1	0.0739809	0.0503345	1.08223
0.576853	8.59516	0.1615	2	1	0	0.35793	0.0528677	1.02085
0.576853	8.59516	0.1615	2	1	0	0.35793	0.0528677	1.02085
1.01991	3.96219	0.0343479	1	0	0	0.318705	0.0606218	1.31725
2.23396	9.47406	0.507382	2	1	1	0.22631	0.0416266	637.003
2.23396	9.47406	0.507382	2	1	1	0.22631	0.0416266	637.003
3.67367	12.0476	0.75882	3	1	1	0.267739	0.0750782	1.24001
2.12443	8.307	0.21404	2	1	0	0.130111	0.0419944	95.9647
0.687972	9.01324	0.722996	1	1	1	0.286113	0.0659814	1.78522
1.69964	13.2717	0.742091	2	1	1	0.326315	0.0432605	43.6477
0.687972	9.01324	0.722996	1	1	1	0.286113	0.0659814	1.78522
0.560523	15.0166	0.336827	1	1	1	0.286113	0.0698433	1.94824
1.56567	8.48811	0.0764647	2	1	1	0.326315	0.0471224	47.6334
0.560523	15.0166	0.336827	1	1	1	0.286113	0.0698433	1.94824
1.74253	10.4227	0.787187	1	1	1	0.247905	0.0497658	79.0366
1.76837	8.03879	0.71412	2	1	1	0.2714	0.0499165	1.10709
2.14088	5.89098	0.441906	2	0	1	0.0903025	0.126912	3.83903
4.74953	22.0021	0.893517	4	1	1	0.694841	0.125358	1.65845
1.49556	17.784	0.331117	2	1	1	0.218729	0.0959646	4.40302
3.88584	8.88196	0.0907524	3	0	0	0.150997	0.112664	2.26935
1.49556	17.784	0.331117	2	1	1	0.218729	0.0959646	4.40302
3.88584	8.88196	0.0907524	3	0	0	0.150997	0.112664	2.26935
3.02814	12.3498	0.15671	3	1	0	0.457007	0.107195	2.69747
4.74953	22.0021	0.893517	4	1	1	0.694841	0.125358	1.65845
2.36334	17.5911	0.144367	3	1	1	0.55756	0.0783142	705.306
2.16181	9.27576	0.744328	2	1	1	1.44615	0.0983453	243.523
2.16181	9.27576	0.744328	2	1	1	1.44615	0.0983453	243.523
3.80344	5.32368	0.172171	3	1	1	0.961357	0.176996	1.23896
2.16181	9.27576	0.744328	2	1	1	1.44615	0.0983453	243.523
2.16181	9.27576	0.744328	2	1	1	1.44615	0.0983453	243.523
2.16181	9.27576	0.744328	2	1	1	1.44615	0.0983453	243.523
2.04181	12.8807	0.390201	2	1	0	1.04966	0.0645707	148.093
3.26194	8.19825	0.172359	2	1	0	1.37194	0.106514	1.51352
3.02807	39.9536	0.115196	2	1	0	1.37194	0.108886	1.56949
0.246052	6.61441	0.246319	0	1	1	0.719871	0.000908393	2.78584
0.444962	19.7259	0.164804	0	1	1	0.719871	0.00205955	7.58342
0.414884	12.5538	0.654223	0	1	1	1.51429	0.00153271	1.71864
0.325505	6.8863	0.0922164	0	1	1	1.51429	0.0028504	1.9418
3.74986	25.365	0.841709	3	1	1	0.625827	0.126063	129.105
3.62793	24.4708	0.364905	3	1	1	0.625827	0.12847	131.589
2.24418	14.9226	0.742569	2	0	1	0	0.0446761	1043.23
2.38759	9.93818	0.629099	2	0	0	0.0475282	0.0915284	1.76194
2.46081	10.1726	0.814702	3	0	1	0.155188	0.220882	5.66528
2.11834	40.0629	0.462513	3	0	1	0.155188	0.23393	4.06477
2.2575	39.81	0.636112	2	0	0	0.0475282	0.104577	1.26417
0.726332	21.8525	0.88241	2	1	1	0.797005	0.0537064	2.65957
0.933952	12.4112	0.871135	1	1	1	0.75943	0.0149012	65.0553
0.933952	12.4112	0.871135	1	1	1	0.75943	0.0149012	65.0553
0.622696	8.68414	0.183678	1	1	1	0.122132	0.0231287	207.595
2.38318	9.7612	0.517226	3	1	1	0.338237	0.210761	8.15641
1.42807	9.16492	0.319014	1	1	0	1.40944	0.249184	1.92802
1.42807	9.16492	0.319014	1	1	0	1.40944	0.249184	1.92802
2.55142	10.3252	0.434543	3	1	0	0.485972	0.116857	2.68013
0.790129	8.47901	0.778059	1	1	1	0	0.0317962	742.18
2.50541	9.06879	0.266538	3	1	0	0.485972	0.116857	2.68013
0.725104	11.5441	0.398197	1	1	1	0	0.0317962	742.18
0.454233	7.59357	0.754807	2	1	1	0.77132	0.0789336	1.00594
0.454233	7.59357	0.754807	2	1	1	0.77132	0.0789336	1.00594
3.61195	20.1869	0.545819	3	1	0	0.325749	0.122943	3.22479
4.33899	10.6669	0.455141	3	1	1	0.36127	0.139936	2.03591
4.37254	15.4104	0.96472	4	1	1	0.263704	0.127359	2.79985
1.80026	7.33973	0.666084	2	1	1	0.640182	0.046111	2655.95
4.96337	16.573	0.919167	4	1	1	0.422127	0.127787	1.89655
4.96337	16.573	0.919167	4	1	1	0.422127	0.127787	1.89655
2.41697	20.1976	0.406136	2	1	0	0.673181	0.121802	2.19425
3.78487	11.6204	0.362051	3	1	1	0.061388	0.101432	4.71082
2.46782	11.6864	0.413866	2	0	1	0.18639	0.107844	3.46125
2.46782	11.6864	0.413866	2	0	1	0.18639	0.107844	3.46125
4.96337	16.573	0.919167	4	1	1	0.422127	0.127787	1.89655
4.96337	16.573	0.919167	4	1	1	0.422127	0.127787	1.89655
3.78487	11.6204	0.362051	3	1	1	0.061388	0.101432	4.71082
4.29232	15.3974	0.866567	4	1	1	0.414725	0.117187	2.49636
0.37554	6.72494	0.124466	0	1	0	0.388114	0.190717	1.27939
0.785112	8.42619	0.21126	0	0	0	0.0955024	0.149507	1.27087
2.46782	11.6864	0.413866	2	0	1	0.18639	0.107844	3.46125
0.807059	8.33484	0.0327246	0	1	0	0.513973	0.218151	1.60727
3.01026	8.66528	0.754932	3	1	1	0.733497	0.0759673	349.845
2.86203	16.4949	0.414439	3	1	0	0.733497	0.0772145	51.752
1.26902	6.36223	0.117726	0	1	0	0.573453	0.259225	2.42207
2.86203	16.4949	0.414439	3	1	0	0.733497	0.0772145	51.752
3.01668	7.67068	0.507231	3	1	1	0.615551	0.0758314	939.518
0.91777	9.29516	0.378268	1	0	0	0.535227	0.135776	1.26198
1.26902	6.36223	0.117726	0	1	0	0.573453	0.259225	2.42207
4.82384	12.578	0.183478	3	0	1	0.412819	0.280748	1.08764
2.70474	13.2772	0.687695	3	1	1	0.381743	0.0847037	86.4198
3.89205	15.1959	0.852645	2	0	1	0.126344	0.0846664	1.08798
3.89205	15.1959	0.852645	2	0	1	0.126344	0.0846664	1.08798
3.89205	15.1959	0.852645	2	0	1	0.126344	0.0846664	1.08798
3.89205	15.1959	0.852645	2	0	1	0.126344	0.0846664	1.08798
3.90385	15.0008	0.862767	2	0	1	0.126344	0.0846664	1.08798
3.90385	15.0008	0.862767	2	0	1	0.126344	0.0846664	1.08798
3.90385	15.0008	0.862767	2	0	1	0.126344	0.0846664	1.08798
3.90385	15.0008	0.862767	2	0	1	0.126344	0.0846664	1.08798
4.36068	15.9371	0.660161	3	1	0	0.150397	0.13337	1.94306
2.42799	15.0855	0.478872	2	0	1	0.106759	0.105814	4.95757
2.42799	15.0855	0.478872	2	0	1	0.106759	0.105814	4.95757
3.10949	19.1609	0.434234	3	1	1	0.134732	0.097446	2.20402
0.270628	6.67002	0.491702	0	0	1	0.112617	0.000502124	6.69598
0.11807	5.07837	0.0890617	0	0	0	0.469038	0.000869969	1.00875
0.270628	6.67002	0.491702	0	0	1	0.112617	0.000502124	6.69598
2.7265	10.5054	0.780404	1	0	1	0.0711877	0.0339538	76.7189
0.446797	18.4157	0.158928	0	0	1	0.112617	0.00153833	22.5777
2.56642	18.5649	0.614422	1	0	1	0.0711877	0.03499	22.7529
0.299221	18.0278	0.231621	0	0	0	0.469038	0.00190617	3.40133
0.446797	18.4157	0.158928	0	0	1	0.112617	0.00153833	22.5777
3.95625	13.7005	0.917456	3	0	1	0.328802	0.145858	2.12394
2.52685	12.4883	0.268756	1	0	1	0.640101	0.290892	3.98195
4.00151	13.7791	0.91626	3	1	1	0.312785	0.0956143	1.02768
4.00151	13.7791	0.91626	3	1	1	0.312785	0.0956143	1.02768
0.0835338	5.86747	0.262708	2	1	0	0.243317	0.106849	1.2049
0.14849	7.23137	0.429575	2	1	0	0.0742958	0.100023	1.06404
2.15583	7.20474	0.349474	3	1	1	0.674534	0.0728177	1.98948
0.14849	7.23137	0.429575	2	1	0	0.0742958	0.100023	1.06404
3.08098	8.61816	0.458819	3	0	1	0.414302	0.166163	5.87379
3.06639	14.3657	0.825841	3	0	1	0.252127	0.125899	128.936
3.0581	12.2753	0.555209	3	0	1	0.252127	0.125899	128.936
1.96608	7.15825	0.191911	1	1	1	0.347152	0.256385	3.39096
1.64285	7.07686	0.186881	1	0	1	0.704985	0.258021	3.29854
2.70327	8.93074	0.379929	2	1	1	0.467158	0.234679	5.39738
2.82829	9.11103	0.508869	3	1	0	0.822474	0.0654261	1.83849
3.82618	19.8184	0.414664	4	1	0	0.464746	0.0993897	3.31199
2.82761	7.94344	0.198922	3	1	0	0.822474	0.0760961	1.25673
3.81975	15.3758	0.247742	4	1	0	0.464746	0.11006	2.26396
3.82921	19.1021	0.33895	4	1	0	0.464746	0.0993897	3.31199
2.83107	8.38618	0.404972	3	1	0	0.822474	0.0654261	1.83849
0.330463	6.05259	0.577522	2	1	1	0	0.0794482	2.05141
4.18415	11.9989	0.908415	2	1	1	1.44597	0.100566	1.13269
4.18415	11.9989	0.908415	2	1	1	1.44597	0.100566	1.13269
0.769739	4.14733	0.201246	0	1	1	1.36343	0.0967636	1.23205
2.42892	8.78944	0.669516	2	1	0	1.22026	0.145377	1.72183
1.29303	5.09069	0.352331	1	1	1	0.889864	0.111801	1.09319
0.330463	6.05259	0.577522	2	1	1	0	0.0794482	2.05141
4.14961	13.2466	0.884981	2	1	1	0.467036	0.0655037	2.56986
1.48333	7.80848	0.674981	2	1	0	0.134079	0.0425224	1.31742
1.48333	7.80848	0.674981	2	1	0	0.134079	0.0425224	1.31742
1.48333	7.80848	0.674981	2	1	0	0.134079	0.0425224	1.31742
4.14961	13.2466	0.884981	2	1	1	0.467036	0.0655037	2.56986
2.59499	9.94318	0.594189	3	1	1	0.903621	0.0803031	1.7699
3.58367	31.0759	0.361235	2	1	1	1.0389	0.171464	2.34162
2.59499	9.94318	0.594189	3	1	1	0.903621	0.0803031	1.7699
3.58367	31.0759	0.361235	2	1	1	1.0389	0.171464	2.34162
3.41207	7.45462	0.245363	2	1	1	1.06589	0.0936882	1.21085
2.01033	7.13264	0.56456	2	1	1	0.579411	0.0520943	65.5676
2.59499	9.94318	0.594189	3	1	1	0.903621	0.0803031	1.7699
2.01033	7.13264	0.56456	2	1	1	0.579411	0.0520943	65.5676
2.42666	4.72702	0.472726	2	1	0	0.908146	0.077674	1.94641
1.9048	9.82092	0.263404	2	1	1	0.579411	0.0520943	65.5676
2.48824	9.5893	0.269633	3	1	1	0.903621	0.0803031	1.7699
2.48824	9.5893	0.269633	3	1	1	0.903621	0.0803031	1.7699
3.55235	33.181	0.736872	2	1	1	1.0389	0.171464	2.34162
1.9048	9.82092	0.263404	2	1	1	0.579411	0.0520943	65.5676
2.48824	9.5893	0.269633	3	1	1	0.903621	0.0803031	1.7699
3.33543	7.45814	0.146586	2	1	1	1.06589	0.0936882	1.21085
3.55235	33.181	0.736872	2	1	1	1.0389	0.171464	2.34162
2.33622	10.0902	0.126038	2	1	0	0.908146	0.077674	1.94641
2.35371	7.00607	0.912165	3	1	0	0.547054	0.0432885	1.26462
2.35371	7.00607	0.912165	3	1	0	0.547054	0.0432885	1.26462
2.35371	7.00607	0.912165	3	1	0	0.547054	0.0432885	1.26462
1.74326	11.3866	0.503546	0	1	1	0.427145	0.282803	3.79403
1.74326	11.3866	0.503546	0	1	1	0.427145	0.282803	3.79403
1.74326	11.3866	0.503546	0	1	1	0.427145	0.282803	3.79403
4.88512	22.992	0.96404	3	1	1	0.476265	0.107945	1.44679
4.88512	22.992	0.96404	3	1	1	0.476265	0.107945	1.44679
4.88512	22.992	0.96404	3	1	1	0.476265	0.107945	1.44679
3.98753	11.9447	0.15668	3	1	0	0.442252	0.170875	1.67711
4.88512	22.992	0.96404	3	1	1	0.476265	0.107945	1.44679
3.95922	12.6396	0.156977	3	1	0	0.442252	0.170875	1.67711
4.83187	23.3451	0.922849	3	1	1	0.476265	0.107945	1.44679
4.83187	23.3451	0.922849	3	1	1	0.476265	0.107945	1.44679
4.83187	23.3451	0.922849	3	1	1	0.476265	0.107945	1.44679
4.83187	23.3451	0.922849	3	1	1	0.476265	0.107945	1.44679
3.19301	8.10865	0.192397	2	1	0	0.128718	0.0832908	1.00037
3.14028	13.2434	0.245206	2	1	0	0.128718	0.0853703	1.05031
0.338725	14.7479	0.559453	2	1	1	0	0.0540199	1.07477
0.951232	14.5335	0.533522	1	1	0	0.0676952	0.0863726	2.08657
3.74836	17.6639	0.801291	2	1	1	0.495809	0.0721004	1.57654
0.338725	14.7479	0.559453	2	1	1	0	0.0540199	1.07477
3.81445	19.1072	0.907212	2	1	1	0.488407	0.075138	1.68509
5.14525	19.8372	0.888367	2	1	1	0.488407	0.0935807	2.34415
0.342898	10.559	0.087693	0	1	0	0.405875	0.0713354	1.5492
1.20657	10.9717	0.256553	1	0	0	0.290138	0.0880086	2.14503
1.15574	9.27159	0.162945	3	1	0	0.0780366	0.0651534	1.32829
2.29608	17.0609	0.79642	2	0	1	0.262696	0.119949	3.28644
1.15574	9.27159	0.162945	3	1	0	0.0780366	0.0651534	1.32829
1.15574	9.27159	0.162945	3	1	0	0.0780366	0.0651534	1.32829
2.29608	17.0609	0.79642	2	0	1	0.262696	0.119949	3.28644
1.81295	10.4904	0.228478	1	1	1	0.382157	0.0514807	1.19092
0.332925	8.45225	0.0934859	0	1	0	0.319204	0.05469	1.04781
2.76995	17.8401	0.545827	2	1	0	0.213539	0.151299	4.40673
0.332925	8.45225	0.0934859	0	1	0	0.319204	0.05469	1.04781
3.74836	17.6639	0.801291	2	1	1	0.495809	0.0721004	1.57654
3.74836	17.6639	0.801291	2	1	1	0.495809	0.0721004	1.57654
3.81445	19.1072	0.907212	2	1	1	0.488407	0.075138	1.68509
0.332925	8.45225	0.0934859	0	1	0	0.319204	0.05469	1.04781
3.74836	17.6639	0.801291	2	1	1	0.495809	0.0721004	1.57654
0.332925	8.45225	0.0934859	0	1	0	0.319204	0.05469	1.04781
0.980471	5.15759	0.646636	1	1	0	0.586266	0.0548379	210.61
1.35317	5.20508	0.139979	1	0	1	0.707116	0.208923	2.57812
4.76353	14.5018	0.968227	2	1	1	1.32572	0.0958441	1.03255
4.76353	14.5018	0.968227	2	1	1	1.32572	0.0958441	1.03255
4.76845	23.8822	0.894608	2	1	1	1.32572	0.0958441	1.03255
4.76845	23.8822	0.894608	2	1	1	1.32572	0.0958441	1.03255
3.9397	9.01114	0.114718	3	0	0	0.228529	0.0925015	1.4886
3.9397	9.01114	0.114718	3	0	0	0.228529	0.0925015	1.4886
3.9397	9.01114	0.114718	3	0	0	0.228529	0.0925015	1.4886
2.89084	4.97526	0.133002	3	1	0	0.0648074	0.0665787	88.7807
0.246719	8.34396	0.39447	0	0	1	0.403991	0.000806815	11.3659
0.246719	8.34396	0.39447	0	0	1	0.403991	0.000806815	11.3659
2.8695	22.6638	0.273113	3	1	0	0.0648074	0.0674457	40.9289
0.459444	27.1076	0.148892	0	0	1	0.403991	0.00167382	24.6543
0.459444	27.1076	0.148892	0	0	1	0.403991	0.00167382	24.6543
2.93663	15.4875	0.443015	2	0	1	0.154086	0.151912	4.31221
2.92793	15.051	0.454156	2	0	1	0.154086	0.151912	4.31221
3.86024	4.94549	0.27035	3	0	0	0.182413	0.124381	1.1302
4.08456	12.2891	0.391252	3	1	0	0.472149	0.100452	1.91497
4.67188	12.9678	0.94088	4	0	1	0.37369	0.113146	1.39947
4.08456	12.2891	0.391252	3	1	0	0.472149	0.100452	1.91497
4.08456	12.2891	0.391252	3	1	0	0.472149	0.100452	1.91497
4.67188	12.9678	0.94088	4	0	1	0.37369	0.113146	1.39947
2.26915	12.7031	0.667963	3	1	1	1.36757	0.128518	3.94365
3.74804	10.6387	0.362076	3	0	1	0.603112	0.161943	1.72533
1.88182	12.8604	0.663477	2	1	1	1.42902	0.102596	1372.88
3.57714	35.5172	0.233393	3	0	1	0.603112	0.161943	1.72533
1.98796	37.6956	0.548848	3	1	1	1.36757	0.128518	3.94365
1.61224	38.2256	0.181149	2	1	1	1.42902	0.102596	1372.88
1.58192	9.76205	0.319626	1	0	0	0.512373	0.154065	1.55458
3.61387	11.5881	0.542343	3	1	1	0.343651	0.118202	3.8351
3.61387	11.5881	0.542343	3	1	1	0.343651	0.118202	3.8351
3.61387	11.5881	0.542343	3	1	1	0.343651	0.118202	3.8351
1.31748	9.3445	0.290693	1	1	0	0.842904	0.135393	2.2517
3.61387	11.5881	0.542343	3	1	1	0.343651	0.118202	3.8351
3.59569	11.3526	0.550134	3	1	1	0.343651	0.118202	3.8351
1.57876	9.46709	0.362487	1	0	0	0.512373	0.154065	1.55458
1.2998	10.5875	0.387183	1	1	0	0.842904	0.135393	2.2517
3.59569	11.3526	0.550134	3	1	1	0.343651	0.118202	3.8351
3.59569	11.3526	0.550134	3	1	1	0.343651	0.118202	3.8351
3.59569	11.3526	0.550134	3	1	1	0.343651	0.118202	3.8351
3.27366	19.7433	0.320698	3	1	0	0.451235	0.118842	1.3048
1.05884	13.7984	0.457871	0	0	0	0.0612186	0.18386	1.39028
4.93854	9.44947	0.156816	3	1	1	0.471369	0.188944	1.30409
4.23409	5.72	0.174417	4	0	0	0.0694213	0.289517	3.39747
2.4115	8.63301	0.829757	3	0	0	0.162169	0.345293	13.1666
2.43688	8.49453	0.845138	3	0	0	0.162169	0.345293	13.1666
0.797585	13.7092	0.86685	1	1	1	0.714396	0.0273315	42.7789
0.642078	12.8733	0.730115	1	1	1	0.714396	0.0318915	50.083
0.763654	7.85437	0.311394	1	0	0	0.28187	0.11598	1.73691
0.80934	5.2161	0.133064	1	0	0	0.28187	0.11598	1.73691
2.30422	5.87575	0.302634	2	0	1	0.222057	0.212891	7.18919
2.22233	9.72053	0.435115	2	1	1	0.0947556	0.060357	180.9
1.03415	9.00457	0.362315	1	1	0	0.35879	0.0340126	75.7013
0.235255	12.3441	0.515214	0	0	1	0.858787	0.00161622	2.64471
1.03415	9.00457	0.362315	1	1	0	0.35879	0.0340126	75.7013
1.04001	21.6595	0.113823	1	1	0	0.35879	0.035213	20.4203
1.04001	21.6595	0.113823	1	1	0	0.35879	0.035213	20.4203
0.501539	17.9712	0.0281232	0	0	1	0.858787	0.00281669	1.40173
0.982299	12.8092	0.461514	1	1	1	0.571351	0.0981379	1.84782
2.96884	8.24668	0.623605	3	0	0	0.156542	0.0637578	789.772
0.982299	12.8092	0.461514	1	1	1	0.571351	0.0981379	1.84782
0.982299	12.8092	0.461514	1	1	1	0.571351	0.0981379	1.84782
2.0979	7.95194	0.549818	2	0	0	0.0411788	0.0900394	2.41546
0.786117	12.537	0.369226	1	0	1	0.291956	0.100847	1.71313
0.786117	12.537	0.369226	1	0	1	0.291956	0.100847	1.71313
0.786117	12.537	0.369226	1	0	1	0.291956	0.100847	1.71313
4.63102	14.0943	0.945495	4	0	1	0.274488	0.110832	1.35039
4.63102	14.0943	0.945495	4	0	1	0.274488	0.110832	1.35039
1.05724	11.2254	0.54098	3	1	0	0.693559	0.091635	1.34494
4.33155	12.7837	0.160524	3	1	0	0.426574	0.187038	2.55875
1.01905	8.65181	0.277914	1	0	0	0.465705	0.0300876	26.4449
0.132227	3.67036	0.0450942	0	0	0	0.501259	0.00214831	1.04209
2.00891	11.6553	0.206469	2	0	0	0.528215	0.0604533	54.1435
2.00891	11.6553	0.206469	2	0	0	0.528215	0.0604533	54.1435
0.98042	3.21112	0.0240441	1	0	0	0.261799	0.0350948	31.0123
0.853299	11.5878	0.701145	1	1	1	0.102425	0.0252697	22.0502
0.853299	11.5878	0.701145	1	1	1	0.102425	0.0252697	22.0502
2.00891	11.6553	0.206469	2	0	0	0.528215	0.0604533	54.1435
1.01905	8.65181	0.277914	1	0	0	0.465705	0.0300876	26.4449
2.00891	11.6553	0.206469	2	0	0	0.528215	0.0604533	54.1435
2.89087	5.99993	0.12876	3	1	0	0.193312	0.0669335	60.0545
0.853299	11.5878	0.701145	1	1	1	0.102425	0.0252697	22.0502
1.05442	58.0799	0.662506	1	1	1	0.102425	0.0261896	11.9893
0.936314	51.1293	0.204249	1	0	0	0.465705	0.0310076	14.3789
1.90734	43.2357	0.0960149	2	0	0	0.528215	0.0613733	29.4395
1.02638	52.4016	0.262538	1	0	0	0.261799	0.0360147	16.8623
1.05442	58.0799	0.662506	1	1	1	0.102425	0.0261896	11.9893
1.06361	9.22839	0.41712	1	1	0	0.450338	0.033519	30.8617
0.384207	8.48656	0.629956	2	1	1	0.419308	0.0588292	1.23157
1.04526	13.606	0.467005	3	1	0	0.0861737	0.069637	1.14486
1.16517	13.7438	0.647237	1	1	1	0.200294	0.0336397	27.6839
0.425374	19.8614	0.303026	0	1	0	0.435288	0.0705986	1.17447
1.04526	13.606	0.467005	3	1	0	0.0861737	0.069637	1.14486
1.04526	13.606	0.467005	3	1	0	0.0861737	0.069637	1.14486
0.418461	12.843	0.210061	2	1	1	0.419308	0.0588292	1.23157
1.20045	8.55524	0.14895	1	1	1	0.200294	0.0336397	27.6839
0.310482	11.6407	0.0718748	0	1	0	0.435288	0.0705986	1.17447
1.02981	12.0913	0.279112	3	1	0	0.0861737	0.069637	1.14486
1.07073	8.53071	0.12266	1	1	0	0.450338	0.033519	30.8617
1.02981	12.0913	0.279112	3	1	0	0.0861737	0.069637	1.14486
1.02981	12.0913	0.279112	3	1	0	0.0861737	0.069637	1.14486
2.33296	14.1886	0.556119	2	1	0	0.0317365	0.102566	1.42721
3.35914	23.7034	0.480508	3	1	0	0.17609	0.121116	1.8662
2.46582	12.5569	0.384993	2	1	0	0.298794	0.0838944	1.01486
3.35914	23.7034	0.480508	3	1	0	0.17609	0.121116	1.8662
2.43643	9.97977	0.235798	2	1	0	0.34909	0.12736	2.01396
2.43643	9.97977	0.235798	2	1	0	0.34909	0.12736	2.01396
3.35914	23.7034	0.480508	3	1	0	0.17609	0.121116	1.8662
2.27087	37.3693	0.206679	2	1	0	0.34909	0.151161	1.28831
3.21547	21.4862	0.0437315	3	1	0	0.17609	0.144917	1.19379
2.13958	44.6941	0.513671	2	1	0	0.0317365	0.126367	1.09532
3.21547	21.4862	0.0437315	3	1	0	0.17609	0.144917	1.19379
2.27087	37.3693	0.206679	2	1	0	0.34909	0.151161	1.28831
3.21547	21.4862	0.0437315	3	1	0	0.17609	0.144917	1.19379
2.372	37.1791	0.202784	2	1	0	0.298794	0.107696	1.58649
1.84031	11.0282	0.731961	2	1	1	0.0132087	0.0581065	267.357
2.73138	12.1228	0.69254	3	0	0	0.249011	0.293553	8.18386
3.15313	13.5552	0.394143	3	1	0	0.0178894	0.0807939	102.241
3.15313	13.5552	0.394143	3	1	0	0.0178894	0.0807939	102.241
0.901177	7.69599	0.478266	1	1	1	0.602362	0.0273087	27.8541
1.36575	12.6311	0.769565	1	1	1	0.37557	0.0656215	68.3351
2.41452	34.1033	0.877979	2	0	1	0.407427	0.0894039	1.06449
0.711391	16.3759	0.0857246	1	0	1	0.126117	0.0449585	26.1997
1.11124	4.91641	0.631891	1	0	1	0	0.0207347	483.636
2.60174	12.1639	0.701935	3	1	0	0.249011	0.293553	8.18386
0.592848	9.12785	0.855186	2	1	1	0.242753	0.0548903	1.39421
0.836412	4.63084	0.484915	0	1	1	3.3086	0.000659753	1.56154
0.836412	4.63084	0.484915	0	1	1	3.3086	0.000659753	1.56154
0.836412	4.63084	0.484915	0	1	1	3.3086	0.000659753	1.56154
0.836412	4.63084	0.484915	0	1	1	3.3086	0.000659753	1.56154
0.836412	4.63084	0.484915	0	1	1	3.3086	0.000659753	1.56154
0.855306	6.82169	0.303865	0	1	1	3.3086	0.00145755	2.624
0.855306	6.82169	0.303865	0	1	1	3.3086	0.00145755	2.624
0.855306	6.82169	0.303865	0	1	1	3.3086	0.00145755	2.624
0.855306	6.82169	0.303865	0	1	1	3.3086	0.00145755	2.624
0.855306	6.82169	0.303865	0	1	1	3.3086	0.00145755	2.624
1.11124	4.91641	0.631891	1	0	1	0	0.0207347	483.636
0.979372	3.29494	0.303757	1	0	0	0	0.0263795	615.574
0.143212	6.84241	0.00605296	0	0	1	0.333974	0.00139764	2.26009
3.01264	7.31422	0.269667	3	1	1	0.178766	0.126957	133.142
2.98666	14.2639	0.322905	3	1	1	0.178766	0.126957	133.142
0.951148	8.55139	0.68023	1	1	1	0.595154	0.0320517	32.8656
3.04906	11.7559	0.874588	3	1	1	0.392557	0.10964	114.845
3.04906	11.7559	0.874588	3	1	1	0.392557	0.10964	114.845
3.04906	11.7559	0.874588	3	1	1	0.392557	0.10964	114.845
3.00104	9.08732	0.580331	3	1	0	0.0107593	0.0961959	230.839
0.235145	7.52498	0.374	0	1	1	0.717156	0.000954482	117.69
0.235145	7.52498	0.374	0	1	1	0.717156	0.000954482	117.69
0.235145	7.52498	0.374	0	1	1	0.717156	0.000954482	117.69
2.08815	23.2069	0.591029	2	1	1	1.97042	0.207587	4.44397
1.95342	7.52985	0.312831	2	0	0	0.294987	0.033995	80.9304
1.95342	7.52985	0.312831	2	0	0	0.294987	0.033995	80.9304
1.63117	32.3966	0.709015	1	0	1	0.32718	0.108523	1.50597
2.47701	11.8926	0.358453	2	0	1	0.283288	0.0420271	33.2679
2.47701	11.8926	0.358453	2	0	1	0.283288	0.0420271	33.2679
2.47701	11.8926	0.358453	2	0	1	0.283288	0.0420271	33.2679
2.47701	11.8926	0.358453	2	0	1	0.283288	0.0420271	33.2679
2.47701	11.8926	0.358453	2	0	1	0.283288	0.0420271	33.2679
2.47701	11.8926	0.358453	2	0	1	0.283288	0.0420271	33.2679
2.47701	11.8926	0.358453	2	0	1	0.283288	0.0420271	33.2679
2.47701	11.8926	0.358453	2	0	1	0.283288	0.0420271	33.2679
2.47701	11.8926	0.358453	2	0	1	0.283288	0.0420271	33.2679
2.47701	11.8926	0.358453	2	0	1	0.283288	0.0420271	33.2679
1.85534	11.3076	0.654131	1	0	1	0.283352	0.0204848	42.715
2.09242	23.3513	0.611358	2	1	1	1.97042	0.207587	4.44397
2.32407	15.7663	0.625805	4	1	1	0.0281544	0.101903	3.65486
0.944896	6.00213	0.369915	2	0	0	0.117707	0.0493896	1.38691
0.664141	9.55245	0.38367	1	1	0	0.207809	0.0867302	1.71337
0.961321	5.85743	0.235476	1	0	0	0.643407	0.0363398	37.3963
0.0524825	5.714	0.176596	0	0	0	0.179663	0.00104586	1.5206
0.0524825	5.714	0.176596	0	0	0	0.179663	0.00104586	1.5206
1.12786	8.79348	0.240808	1	0	0	0.0281906	0.0218099	18.5077
2.97774	15.5279	0.424328	3	1	1	0.472295	0.0800941	966.474
2.97774	15.5279	0.424328	3	1	1	0.472295	0.0800941	966.474
1.09569	4.83079	0.122496	1	1	0	0.716842	0.0268412	27.3601
1.55237	22.7109	0.236003	1	1	1	0.0599605	0.077993	1.24845
3.88844	26.3092	0.716743	3	1	1	0.569814	0.142944	150.033
2.77519	18.2142	0.767019	2	1	1	0.696139	0.0670733	69.8691
1.37066	26.422	0.195747	1	1	1	0.30965	0.0736382	1.42769
1.16705	129.674	0.74826	1	0	1	0	0.0333495	30.2238
2.18439	78.2438	0.940134	2	1	1	0.390918	0.10026	667.993
2.18439	78.2438	0.940134	2	1	1	0.390918	0.10026	667.993
2.18439	78.2438	0.940134	2	1	1	0.390918	0.10026	667.993
2.18439	78.2438	0.940134	2	1	1	0.390918	0.10026	667.993
2.18439	78.2438	0.940134	2	1	1	0.390918	0.10026	667.993
2.18439	78.2438	0.940134	2	1	1	0.390918	0.10026	667.993
2.18439	78.2438	0.940134	2	1	1	0.390918	0.10026	667.993
2.18439	78.2438	0.940134	2	1	1	0.390918	0.10026	667.993
2.18439	78.2438	0.940134	2	1	1	0.390918	0.10026	667.993
2.18439	78.2438	0.940134	2	1	1	0.390918	0.10026	667.993
2.18439	78.2438	0.940134	2	1	1	0.390918	0.10026	667.993
2.18439	78.2438	0.940134	2	1	1	0.390918	0.10026	667.993
2.09776	92.6695	0.4655	2	1	1	0.390918	0.101715	677.696
2.09776	92.6695	0.4655	2	1	1	0.390918	0.101715	677.696
2.09776	92.6695	0.4655	2	1	1	0.390918	0.101715	677.696
2.09776	92.6695	0.4655	2	1	1	0.390918	0.101715	677.696
2.09776	92.6695	0.4655	2	1	1	0.390918	0.101715	677.696
2.09776	92.6695	0.4655	2	1	1	0.390918	0.101715	677.696
2.09776	92.6695	0.4655	2	1	1	0.390918	0.101715	677.696
2.09776	92.6695	0.4655	2	1	1	0.390918	0.101715	677.696
2.09776	92.6695	0.4655	2	1	1	0.390918	0.101715	677.696
2.09776	92.6695	0.4655	2	1	1	0.390918	0.101715	677.696
2.09776	92.6695	0.4655	2	1	1	0.390918	0.101715	677.696
2.09776	92.6695	0.4655	2	1	1	0.390918	0.101715	677.696
2.7216	61.0026	0.846932	2	1	1	0.762389	0.0558304	118.321
2.7216	61.0026	0.846932	2	1	1	0.762389	0.0558304	118.321
1.72315	78.2343	0.467694	2	1	1	0.691981	0.0321135	15.7065
1.17325	64.3259	0.69992	1	0	1	0.21046	0.048054	27.8348
0.594397	116.446	0.578922	1	0	1	0.286767	0.0286058	36.109
1.11017	123.605	0.979669	1	1	1	0.311999	0.0471583	60.1762
1.87023	22.0117	0.797568	2	1	1	0.622497	0.0631828	1.07759
3.60638	35.3238	0.501523	3	1	0	0.0826987	0.401277	13.4163
3.80945	42.4248	0.946287	4	1	1	0.516068	0.419829	8.05049
3.62086	37.6624	0.137	3	1	0	0.0826987	0.401277	13.4163
3.83414	49.5581	0.66082	4	1	1	0.516068	0.419829	8.05049
2.36824	61.3793	0.95689	2	1	1	0.542189	0.0964213	642.376
2.36824	61.3793	0.95689	2	1	1	0.542189	0.0964213	642.376
2.36824	61.3793	0.95689	2	1	1	0.542189	0.0964213	642.376
2.36824	61.3793	0.95689	2	1	1	0.542189	0.0964213	642.376
2.36824	61.3793	0.95689	2	1	1	0.542189	0.0964213	642.376
2.36824	61.3793	0.95689	2	1	1	0.542189	0.0964213	642.376
2.36824	61.3793	0.95689	2	1	1	0.542189	0.0964213	642.376
2.36824	61.3793	0.95689	2	1	1	0.542189	0.0964213	642.376
2.36824	61.3793	0.95689	2	1	1	0.542189	0.0964213	642.376
2.36824	61.3793	0.95689	2	1	1	0.542189	0.0964213	642.376
2.36824	61.3793	0.95689	2	1	1	0.542189	0.0964213	642.376
2.36824	61.3793	0.95689	2	1	1	0.542189	0.0964213	642.376
2.29255	73.0634	0.453787	2	1	1	0.542189	0.0964588	642.626
2.29255	73.0634	0.453787	2	1	1	0.542189	0.0964588	642.626
2.29255	73.0634	0.453787	2	1	1	0.542189	0.0964588	642.626
2.29255	73.0634	0.453787	2	1	1	0.542189	0.0964588	642.626
2.29255	73.0634	0.453787	2	1	1	0.542189	0.0964588	642.626
2.29255	73.0634	0.453787	2	1	1	0.542189	0.0964588	642.626
2.29255	73.0634	0.453787	2	1	1	0.542189	0.0964588	642.626
2.29255	73.0634	0.453787	2	1	1	0.542189	0.0964588	642.626
2.29255	73.0634	0.453787	2	1	1	0.542189	0.0964588	642.626
2.29255	73.0634	0.453787	2	1	1	0.542189	0.0964588	642.626
2.29255	73.0634	0.453787	2	1	1	0.542189	0.0964588	642.626
2.29255	73.0634	0.453787	2	1	1	0.542189	0.0964588	642.626
1.12083	14.8733	0.62285	3	1	1	0.124659	0.0718562	1.09602
0.604323	121.689	0.981513	0	1	1	1.46191	0.00131283	6.22486
0.272314	169.63	0.317767	0	1	1	1.46191	0.00320723	16.6503
0.998172	84.47	0.637786	1	1	1	0.277383	0.0295466	161.603
3.01795	27.5477	0.257494	3	1	1	0.225962	0.0648259	1.14717
0.826685	29.6804	0.48788	1	0	1	0	0.0248781	22.2924
0.758787	20.5171	0.877236	1	1	1	0.533645	0.0288734	157.898
0.852676	20.7811	0.743419	3	0	1	0.528298	0.143631	1.60583
0.192942	50.491	0.966886	0	1	1	0.225745	0.00112696	5.202
0.197137	51.3178	0.756723	0	1	1	0.225745	0.00197951	9.89379
0.582735	16.9327	0.00514466	0	0	1	0	0.00210161	1.03343
1.21334	68.8995	0.592495	1	1	1	0.0511355	0.0283565	188.21
1.21334	68.8995	0.592495	1	1	1	0.0511355	0.0283565	188.21
1.21334	68.8995	0.592495	1	1	1	0.0511355	0.0283565	188.21
1.21334	68.8995	0.592495	1	1	1	0.0511355	0.0283565	188.21
1.21334	68.8995	0.592495	1	1	1	0.0511355	0.0283565	188.21
1.21334	68.8995	0.592495	1	1	1	0.0511355	0.0283565	188.21
1.21334	68.8995	0.592495	1	1	1	0.0511355	0.0283565	188.21
1.21334	68.8995	0.592495	1	1	1	0.0511355	0.0283565	188.21
1.21334	68.8995	0.592495	1	1	1	0.0511355	0.0283565	188.21
1.21334	68.8995	0.592495	1	1	1	0.0511355	0.0283565	188.21
1.21334	68.8995	0.592495	1	1	1	0.0511355	0.0283565	188.21
1.21334	68.8995	0.592495	1	1	1	0.0511355	0.0283565	188.21
2.02865	43.4627	0.941112	2	1	1	0.65605	0.063672	423.855
2.02865	43.4627	0.941112	2	1	1	0.65605	0.063672	423.855
2.02865	43.4627	0.941112	2	1	1	0.65605	0.063672	423.855
2.02865	43.4627	0.941112	2	1	1	0.65605	0.063672	423.855
2.02865	43.4627	0.941112	2	1	1	0.65605	0.063672	423.855
2.02865	43.4627	0.941112	2	1	1	0.65605	0.063672	423.855
2.02865	43.4627	0.941112	2	1	1	0.65605	0.063672	423.855
2.02865	43.4627	0.941112	2	1	1	0.65605	0.063672	423.855
2.02865	43.4627	0.941112	2	1	1	0.65605	0.063672	423.855
2.02865	43.4627	0.941112	2	1	1	0.65605	0.063672	423.855
2.02865	43.4627	0.941112	2	1	1	0.65605	0.063672	423.855
2.02865	43.4627	0.941112	2	1	1	0.65605	0.063672	423.855
1.97899	54.5792	0.389068	2	1	1	0.65605	0.0639075	425.426
1.97899	54.5792	0.389068	2	1	1	0.65605	0.0639075	425.426
1.97899	54.5792	0.389068	2	1	1	0.65605	0.0639075	425.426
1.97899	54.5792	0.389068	2	1	1	0.65605	0.0639075	425.426
1.97899	54.5792	0.389068	2	1	1	0.65605	0.0639075	425.426
1.97899	54.5792	0.389068	2	1	1	0.65605	0.0639075	425.426
1.97899	54.5792	0.389068	2	1	1	0.65605	0.0639075	425.426
1.97899	54.5792	0.389068	2	1	1	0.65605	0.0639075	425.426
1.97899	54.5792	0.389068	2	1	1	0.65605	0.0639075	425.426
1.97899	54.5792	0.389068	2	1	1	0.65605	0.0639075	425.426
1.97899	54.5792	0.389068	2	1	1	0.65605	0.0639075	425.426
0.922838	4.7934	0.147632	1	1	0	0.460247	0.0235445	73.8845
1.23327	12.1777	0.461075	1	0	1	0.195676	0.0467019	147.538
1.88187	5.15083	0.402742	2	1	1	0.0563455	0.0384231	121.207
1.03528	22.952	0.690156	2	1	1	1.56068	0.117675	2.58033
0.738795	70.6303	0.147957	2	1	1	1.56068	0.117675	2.58033
2.08702	62.1911	0.974085	2	1	1	0.379901	0.0919201	612.342
2.08702	62.1911	0.974085	2	1	1	0.379901	0.0919201	612.342
2.08702	62.1911	0.974085	2	1	1	0.379901	0.0919201	612.342
2.08702	62.1911	0.974085	2	1	1	0.379901	0.0919201	612.342
2.08702	62.1911	0.974085	2	1	1	0.379901	0.0919201	612.342
2.08702	62.1911	0.974085	2	1	1	0.379901	0.0919201	612.342
2.08702	62.1911	0.974085	2	1	1	0.379901	0.0919201	612.342
2.08702	62.1911	0.974085	2	1	1	0.379901	0.0919201	612.342
2.08702	62.1911	0.974085	2	1	1	0.379901	0.0919201	612.342
2.08702	62.1911	0.974085	2	1	1	0.379901	0.0919201	612.342
2.08702	62.1911	0.974085	2	1	1	0.379901	0.0919201	612.342
2.08702	62.1911	0.974085	2	1	1	0.379901	0.0919201	612.342
1.98705	79.9483	0.377814	2	1	1	0.379901	0.0935013	622.892
1.98705	79.9483	0.377814	2	1	1	0.379901	0.0935013	622.892
1.98705	79.9483	0.377814	2	1	1	0.379901	0.0935013	622.892
1.98705	79.9483	0.377814	2	1	1	0.379901	0.0935013	622.892
1.98705	79.9483	0.377814	2	1	1	0.379901	0.0935013	622.892
1.98705	79.9483	0.377814	2	1	1	0.379901	0.0935013	622.892
1.98705	79.9483	0.377814	2	1	1	0.379901	0.0935013	622.892
1.98705	79.9483	0.377814	2	1	1	0.379901	0.0935013	622.892
1.98705	79.9483	0.377814	2	1	1	0.379901	0.0935013	622.892
1.98705	79.9483	0.377814	2	1	1	0.379901	0.0935013	622.892
1.98705	79.9483	0.377814	2	1	1	0.379901	0.0935013	622.892
1.98705	79.9483	0.377814	2	1	1	0.379901	0.0935013	622.892
1.31678	74.9165	0.554222	1	0	1	0.113353	0.0482173	25.351
1.82577	13.4734	0.507899	2	1	0	0.752404	0.0724732	1.77827
0.260737	2.69341	0.220014	0	1	0	0.405292	0.000236084	3.34184
0.401982	2.77282	0.094627	0	1	0	0.570959	0.000411385	1.26396
0.733759	19.1256	0.520437	2	1	1	0.451657	0.0816553	2.0771
3.0506	18.6145	0.287556	2	1	1	0	0.10094	1.90297
30.0965	402.248	0.247409	3	1	1	0	16.947	255.118
2.75518	25.2617	0.481265	2	1	1	0.477115	0.0662342	1012.1
4.96874	93.8157	0.298467	4	1	1	0.885148	0.248066	2.74899
4.05738	112.335	0.399314	2	1	1	0.366573	0.156974	1.37232
3.10514	20.3036	0.304675	2	1	1	0.145219	0.0948844	2.30429
3.0506	18.6145	0.287556	2	1	1	0	0.10094	1.90297
2.47694	22.444	0.45482	3	0	1	0.268472	0.385685	4.82881
2.75206	25.5506	0.506484	2	1	1	0.537489	0.0662114	1552.86
3.12472	23.1672	0.505254	3	1	1	0.737396	0.099036	2.01322
4.83585	40.2864	0.299381	4	1	1	0.205879	0.272059	3.11159
4.44355	17.5144	0.242526	3	0	1	0.518978	0.161915	1.447
3.10514	20.3036	0.304675	2	1	1	0.145219	0.0948844	2.30429
2.80817	22.5836	0.441096	2	1	1	0.443212	0.0666005	153.274
2.75206	25.5506	0.506484	2	1	1	0.537489	0.0662114	1552.86
4.83585	40.2864	0.299381	4	1	1	0.205879	0.272059	3.11159
3.1688	98.3894	0.455799	2	1	1	0.0234254	0.0678811	38.6446
4.71393	71.929	0.318413	3	1	1	0.211198	0.178381	1.69585
2.41591	26.0986	0.821104	4	1	1	0.381605	0.311256	3.70397
3.40027	27.461	0.52616	2	0	1	0.301028	0.0884602	2.96837
3.83823	14.9802	0.174448	2	1	1	0.432828	0.113543	1.39672
3.20859	24.9374	0.505795	2	1	1	0.57571	0.0893	2.8606
4.83585	40.2864	0.299381	4	1	1	0.205879	0.272059	3.11159
3.34581	23.2609	0.518123	4	1	1	0.197242	0.457504	5.9142
3.05136	20.0654	0.277585	2	1	1	0.587893	0.0957629	2.23589
3.12136	13.4738	0.132806	2	0	1	0.15187	0.109532	1.52594
2.75206	25.5506	0.506484	2	1	1	0.537489	0.0662114	1552.86
4.83585	40.2864	0.299381	4	1	1	0.205879	0.272059	3.11159
3.83823	14.9802	0.174448	2	1	1	0.432828	0.113543	1.39672
3.40027	27.461	0.52616	2	0	1	0.301028	0.0884602	2.96837
2.75206	25.5506	0.506484	2	1	1	0.537489	0.0662114	1552.86
2.76096	24.9294	0.465451	2	1	1	0.473405	0.0662565	755.224
2.76096	24.9294	0.465451	2	1	1	0.473405	0.0662565	755.224
2.75206	25.5506	0.506484	2	1	1	0.537489	0.0662114	1552.86
2.47694	22.444	0.45482	3	0	1	0.268472	0.385685	4.82881
3.0506	18.6145	0.287556	2	1	1	0	0.10094	1.90297
30.0965	402.248	0.247409	3	1	1	0	16.947	255.118
0.358847	17.3006	0.557757	0	1	1	0.154233	0.452921	1.17925
2.19951	8.76144	0.110391	2	1	1	0.510024	0.2407	6.32344
2.33168	105.943	0.689864	2	0	0	0.203947	0.209545	121.381
2.44005	16.1545	0.19135	3	1	1	0.348338	0.230964	8.985
1.9536	16.5445	0.0779109	2	0	1	0.249743	0.207899	3178.95
2.48836	10.4149	0.0688125	3	1	1	0.0821531	0.236549	7.23766
1.93965	9.66986	0.0224268	2	0	1	0.21584	0.208265	481.427
2.48836	10.4149	0.0688125	3	1	1	0.0821531	0.236549	7.23766
3.83215	33.7586	0.770528	3	1	1	0.526904	0.127834	2.20442
3.78703	24.7115	0.67575	3	1	1	0.866832	0.116657	3.06249
5.07955	21.722	0.131324	3	1	1	0.348392	0.262064	1.97999
3.43881	14.5522	0.343668	3	0	0	0.925514	0.13271	1.96431
3.78703	24.7115	0.67575	3	1	1	0.866832	0.116657	3.06249
2.47024	13.1326	0.671503	3	1	1	0.630446	0.333028	2.78695
3.79347	17.9435	0.289091	3	1	1	0.866832	0.116657	3.06249
3.44691	16.4295	0.411809	3	0	0	0.925514	0.13271	1.96431
5.09495	22.545	0.231076	3	1	1	0.348392	0.262064	1.97999
3.79347	17.9435	0.289091	3	1	1	0.866832	0.116657	3.06249
3.83859	26.7103	0.359215	3	1	1	0.526904	0.127834	2.20442
2.46668	15.2181	0.579355	3	1	1	0.630446	0.333028	2.78695
2.87054	29.6846	0.588157	3	1	1	0.473188	0.0659748	1.57314
1.29152	28.7272	0.543248	1	1	1	0.0315628	0.0851043	1.10994
1.18133	64.1911	0.621499	1	1	0	0.34183	0.0684425	1.43503
3.121	51.9512	0.00742933	3	1	1	0.0936097	0.0913602	2.3224
1.19509	50.7947	0.956579	1	1	1	0.776461	0.0275678	394.954
3.09378	111.038	0.950111	3	1	1	0	0.104619	2.80456
1.71749	16.4492	0.00697785	3	0	1	0.369989	0.342447	11.4534
1.0817	50.7876	0.953885	1	1	1	0.7571	0.0275509	521.922
3.09378	111.038	0.950111	3	1	1	0	0.104619	2.80456
1.6882	36.1302	0.156128	2	0	0	0.362011	0.0722676	1.62808
3.05947	54.1146	0.140964	3	1	1	0	0.108642	2.44662
0.999806	101.157	0.275621	1	1	1	0.776461	0.0315909	452.736
1.49089	87.3858	0.466236	3	0	1	0.369989	0.34647	9.99162
3.05947	54.1146	0.140964	3	1	1	0	0.108642	2.44662
1.75688	94.5448	0.508204	2	0	0	0.362011	0.0762906	1.42029
0.956399	100.814	0.229868	1	1	1	0.7571	0.0315739	598.28
3.15643	101.659	0.494003	3	1	1	0.0936097	0.0953832	2.026
0.316249	25.4898	0.624294	0	1	0	0.241989	0.0514053	1.30607
0.316249	25.4898	0.624294	0	1	0	0.241989	0.0514053	1.30607
0.894858	45.6285	0.417921	1	0	0	0.141183	0.0644999	1.28685
2.1808	9.03843	0.577212	2	0	1	0.0854017	0.03738	33.4601
0.670185	113.813	0.351585	1	1	0	0.219946	0.0665027	1.20153
2.21847	50.7025	0.399882	4	0	0	0.130779	0.242186	5.67266
1.72173	79.3671	0.411243	2	0	0	0.438947	0.0378654	23.1152
2.1808	9.03843	0.577212	2	0	1	0.0854017	0.03738	33.4601
2.21847	50.7025	0.399882	4	0	0	0.130779	0.242186	5.67266
2.21847	50.7025	0.399882	4	0	0	0.130779	0.242186	5.67266
0.84256	29.2729	0.348707	1	0	0	0.018663	0.0671837	1.17504
2.55894	50.6244	0.65673	2	0	1	0.00147666	0.0685744	1.12442
1.72173	79.3671	0.411243	2	0	0	0.438947	0.0378654	23.1152
2.21847	50.7025	0.399882	4	0	0	0.130779	0.242186	5.67266
0.670185	113.813	0.351585	1	1	0	0.219946	0.0665027	1.20153
1.75535	81.2081	0.751175	2	0	0	0.438947	0.0378654	23.1152
1.96894	32.1078	0.164928	4	0	0	0.130779	0.242186	5.67266
1.75535	81.2081	0.751175	2	0	0	0.438947	0.0378654	23.1152
0.975666	55.058	0.856369	1	0	0	0.141183	0.0644999	1.28685
1.96894	32.1078	0.164928	4	0	0	0.130779	0.242186	5.67266
1.96894	32.1078	0.164928	4	0	0	0.130779	0.242186	5.67266
2.2637	23.8516	0.0245436	2	0	1	0.0854017	0.03738	33.4601
1.96894	32.1078	0.164928	4	0	0	0.130779	0.242186	5.67266
0.939842	41.5878	0.790863	1	0	0	0.018663	0.0671837	1.17504
2.2637	23.8516	0.0245436	2	0	1	0.0854017	0.03738	33.4601
0.678941	104.018	0.471173	1	1	0	0.219946	0.0665027	1.20153
0.678941	104.018	0.471173	1	1	0	0.219946	0.0665027	1.20153
2.61511	20.4071	0.0141033	2	0	1	0.00147666	0.0685744	1.12442
2.03481	11.192	0.503829	2	0	1	0	0.991393	26.0422
3.68341	23.0756	0.649354	3	0	1	0.0867277	0.955742	945.21
2.61557	83.9434	0.648098	1	1	1	0.484598	1.63635	1.40068
3.31194	82.189	0.670776	4	1	1	0.242761	0.982814	33.9982
3.72459	15.5025	0.646896	3	0	1	0	0.955522	1207.77
3.53871	10.0488	0.835174	3	1	1	0.144329	0.984924	31.6221
3.02861	45.0605	0.564956	2	0	1	0.286998	0.989874	27.1679
3.87522	6.60221	0.628971	3	0	1	0.115319	0.954822	10564.1
3.72011	42.8486	0.60241	2	0	1	0	1.10392	6.39969
2.03481	11.192	0.503829	2	0	1	0	0.991393	26.0422
5.60701	11.8804	0.667332	4	1	1	0.902587	1.56648	1.56066
3.67353	6.31421	0.560553	2	1	1	0.90278	0.990793	26.4755
6.06143	56.7877	0.775703	2	0	1	0.257899	1.45458	1.91006
2.61557	83.9434	0.648098	1	1	1	0.484598	1.63635	1.40068
3.64895	10.5367	0.593251	3	0	1	0.176392	0.9559	817.088
0.519049	15.1618	0.328543	0	0	1	0.300968	1.21879	3.61555
2.03481	11.192	0.503829	2	0	1	0	0.991393	26.0422
3.31194	82.189	0.670776	4	1	1	0.242761	0.982814	33.9982
4.14638	31.6691	0.751906	2	0	1	0.0638762	1.12885	5.4831
3.6451	111.555	0.668752	3	1	1	0.587122	0.955895	820.981
4.756	11.541	0.559944	3	1	1	0.702544	1.01659	15.4333
2.75729	67.3978	0.642634	3	0	1	0.0638762	1.0082	17.8551
3.02861	45.0605	0.564956	2	0	1	0.286998	0.989874	27.1679
3.90816	6.61195	0.63051	3	0	1	0.373804	0.954887	6159.51
3.10431	20.756	0.606152	3	0	1	0.166955	1.00211	20.1528
3.12254	32.1398	0.623201	2	0	1	0.114635	0.994625	23.9323
3.06399	49.0053	0.656376	4	0	1	0.0525972	0.998835	21.6477
3.22042	121.614	0.72471	3	0	1	0.0120818	0.991041	26.2946
2.1839	6.04386	0.358509	1	0	1	0.0428452	1.73121	1.22956
3.10431	20.756	0.606152	3	0	1	0.166955	1.00211	20.1528
2.61557	83.9434	0.648098	1	1	1	0.484598	1.63635	1.40068
2.44383	41.1291	0.991054	4	1	1	0.131778	0.307595	5.57568
2.48253	40.6523	0.953795	2	1	1	0.207261	0.0469914	218.821
2.81005	47.3269	0.0667462	2	1	1	0.203599	0.0483479	29.7911
2.45957	40.4607	0.960049	2	1	1	0.00672185	0.0468178	1166.64
3.39737	41.1771	0.755809	2	1	1	0	0.0933306	1.00483
2.45957	40.4607	0.960049	2	1	1	0.00672185	0.0468178	1166.64
2.81005	47.3269	0.0667462	2	1	1	0.203599	0.0483479	29.7911
3.07485	29.1969	0.0512992	2	1	1	0.0195347	0.0885341	1.12025
3.4064	39.2032	0.392788	2	1	1	0	0.0933306	1.00483
2.43142	47.6295	0.529526	2	1	1	0.00672185	0.0468178	1166.64
2.43142	47.6295	0.529526	2	1	1	0.00672185	0.0468178	1166.64
2.39145	48.3057	0.895108	4	1	1	0.131778	0.307595	5.57568
2.45445	45.5583	0.456884	2	1	1	0.207261	0.0469914	218.821
2.78592	48.2512	0.143183	2	1	1	0.203599	0.0483479	29.7911
2.78592	48.2512	0.143183	2	1	1	0.203599	0.0483479	29.7911
3.0698	36.8948	0.175448	2	1	1	0.0195347	0.0885341	1.12025
0.353273	4.54227	0.340888	2	0	1	0.758623	0.0750003	1.15139
3.28787	14.1155	0.140997	2	0	1	0.111409	0.298924	7.57466
0.802078	27.513	0.239502	1	0	1	0	0.0359294	32.6393
0.814022	5.10615	0.42181	1	1	1	0.188898	0.0349569	364.688
0.797791	4.3046	0.235373	1	0	1	0.0153059	0.034953	379.976
1.77057	128.512	0.22288	1	0	1	0.308836	0.0368145	96.5478
0.75555	35.0821	0.86086	0	1	1	0	0.00148212	2.92719
1.77057	128.512	0.22288	1	0	1	0.308836	0.0368145	96.5478
2.6322	100.321	0.862371	2	1	1	0	0.0774979	204.347
2.6322	100.321	0.862371	2	1	1	0	0.0774979	204.347
1.41043	51.0406	0.86241	1	1	1	0.544485	0.0444806	116.861
0.75332	68.3949	0.00454584	0	1	1	0.772905	0.00194759	4.16054
0.75332	68.3949	0.00454584	0	1	1	0.772905	0.00194759	4.16054
1.77057	128.512	0.22288	1	0	1	0.308836	0.0368145	96.5478
0.447692	14.4079	0.881186	0	1	1	0.540794	0.000438645	6.16209
3.65952	14.112	0.375565	3	0	1	0.516278	0.0961238	253.7
0.976577	15.3803	0.951446	1	1	1	0.197261	0.0303365	79.383
1.26253	24.709	0.372121	1	0	1	0.220549	0.0302995	18.1292
1.26253	24.709	0.372121	1	0	1	0.220549	0.0302995	18.1292
2.7016	50.1194	0.814061	1	1	1	0.67575	1.25897	4.17677
2.7016	50.1194	0.814061	1	1	1	0.67575	1.25897	4.17677
0.569277	9.81825	0.0134214	0	1	0	0.40762	0.449087	1.18119
2.62112	33.5308	0.181864	3	1	1	0.789855	0.27349	8.02792
2.7016	50.1194	0.814061	1	1	1	0.67575	1.25897	4.17677
0.569277	9.81825	0.0134214	0	1	0	0.40762	0.449087	1.18119
3.74761	48.8182	0.827563	4	1	1	0.225072	0.359817	2.08537
3.4915	45.3821	0.46037	2	1	1	0.535678	0.526054	1.16308
3.4915	45.3821	0.46037	2	1	1	0.535678	0.526054	1.16308
3.4915	45.3821	0.46037	2	1	1	0.535678	0.526054	1.16308
2.5593	27.4802	0.157779	3	1	1	0.686889	0.28309	6.09621
3.01577	59.8427	0.144415	3	1	1	0	0.343755	2.41847
2.7016	50.1194	0.814061	1	1	1	0.67575	1.25897	4.17677
0.569277	9.81825	0.0134214	0	1	0	0.40762	0.449087	1.18119
3.65964	47.6445	0.707409	2	1	1	0.255306	0.555695	1.28496
3.4915	45.3821	0.46037	2	1	1	0.535678	0.526054	1.16308
3.65964	47.6445	0.707409	2	1	1	0.255306	0.555695	1.28496
0.569277	9.81825	0.0134214	0	1	0	0.40762	0.449087	1.18119
3.06094	43.3063	0.476344	4	1	1	0.864591	0.292643	4.91833
3.4915	45.3821	0.46037	2	1	1	0.535678	0.526054	1.16308
3.12095	46.1413	0.165479	2	1	1	0.686205	0.243287	2690.96
0.0540988	4.36868	0.146937	0	0	1	0.00935239	0.000274942	3.49471
0.00361602	0.710865	0.00658523	0	0	1	0.00935239	0.000430484	1.01376
1.82537	17.5873	0.345792	1	1	1	1.02265	0.134845	4.74257
1.92343	19.2263	0.675875	1	1	1	0.395702	0.151502	2.77444
2.76622	19.8681	0.794436	2	1	1	1.32283	0.111403	2777.42
2.76622	19.8681	0.794436	2	1	1	1.32283	0.111403	2777.42
1.74946	79.6793	0.559345	1	1	1	1.02265	0.134845	4.74257
1.86823	78.1356	0.18429	1	1	1	0.395702	0.151502	2.77444
2.72563	79.9454	0.171057	2	1	1	1.32283	0.111403	2777.42
2.72563	79.9454	0.171057	2	1	1	1.32283	0.111403	2777.42
1.5751	17.2866	0.739861	1	0	1	0.941187	0.0259681	16.1632
1.5751	17.2866	0.739861	1	0	1	0.941187	0.0259681	16.1632
0.216232	17.2986	0.636335	0	0	1	0.889912	0.00158264	21.7312
1.5751	17.2866	0.739861	1	0	1	0.941187	0.0259681	16.1632
1.5751	17.2866	0.739861	1	0	1	0.941187	0.0259681	16.1632
0.335801	16.9135	0.606574	0	1	1	0.174931	0.00155487	36.1434
0.241364	24.0144	0.604804	0	0	1	0.90198	0.00252309	1.49792
1.5751	17.2866	0.739861	1	0	1	0.941187	0.0259681	16.1632
0.421457	92.7764	0.0184013	0	1	0	0.41235	0.00322525	1.13168
1.5751	17.2866	0.739861	1	0	1	0.941187	0.0259681	16.1632
1.5751	17.2866	0.739861	1	0	1	0.941187	0.0259681	16.1632
1.5751	17.2866	0.739861	1	0	1	0.941187	0.0259681	16.1632
1.5751	17.2866	0.739861	1	0	1	0.941187	0.0259681	16.1632
1.5751	17.2866	0.739861	1	0	1	0.941187	0.0259681	16.1632
4.16775	21.1206	0.947676	4	1	1	0.0861202	0.613262	404.325
4.41065	90.8384	0.879921	4	1	1	0.0861202	0.614019	269.521
0.726956	89.9524	0.172496	0	0	1	0.889912	0.00233939	32.6003
1.48149	89.0875	0.38518	1	0	1	0.941187	0.0267248	10.7743
1.48149	89.0875	0.38518	1	0	1	0.941187	0.0267248	10.7743
1.48149	89.0875	0.38518	1	0	1	0.941187	0.0267248	10.7743
1.48149	89.0875	0.38518	1	0	1	0.941187	0.0267248	10.7743
0.516317	67.4693	0.0166642	0	0	1	0.90198	0.00327984	2.24713
0.946621	88.5703	0.0542032	0	1	1	0.174931	0.00231162	54.2209
0.822404	110.994	0.593056	0	1	0	0.41235	0.003982	1.32561
1.48149	89.0875	0.38518	1	0	1	0.941187	0.0267248	10.7743
1.48149	89.0875	0.38518	1	0	1	0.941187	0.0267248	10.7743
1.48149	89.0875	0.38518	1	0	1	0.941187	0.0267248	10.7743
1.48149	89.0875	0.38518	1	0	1	0.941187	0.0267248	10.7743
1.48149	89.0875	0.38518	1	0	1	0.941187	0.0267248	10.7743
1.48149	89.0875	0.38518	1	0	1	0.941187	0.0267248	10.7743
0.735799	107.959	0.388612	0	1	1	0.19191	0.00222298	3.35246
2.0913	4.79232	0.564423	2	0	1	0.289981	0.187389	365.897
0.706407	106.124	0.655409	0	1	1	0.19191	0.00309037	1.24244
2.07012	13.0257	0.524572	2	0	1	0.289981	0.188257	135.603
1.12073	9.9212	0.036956	1	0	1	0.0466645	0.0264516	18.1917
2.77956	68.1078	0.507436	2	1	1	1.45233	0.104795	1.04184
0.903091	18.8444	0.278919	1	1	1	0.790372	0.0245889	27.4928
3.02565	30.6693	0.965209	3	1	1	0.442187	0.345948	9.34237
1.1978	34.7514	0.851196	1	1	1	0	0.0800025	1.39174
1.95648	30.4864	0.96058	2	1	1	0.653233	0.0602457	1.2483
3.32827	28.0771	0.0453375	3	1	0	0.464941	0.524327	14.6751
3.02565	30.6693	0.965209	3	1	1	0.442187	0.345948	9.34237
1.32494	42.409	0.868435	1	1	1	0	0.0345543	30.2787
1.29637	53.4086	0.0664047	1	1	1	0	0.0421232	37.1301
2.13579	82.3747	0.721698	2	1	1	0.653233	0.0678146	1.53076
3.07029	82.5635	0.779714	3	1	1	0.442187	0.353517	7.61848
1.34153	68.6185	0.248881	1	1	1	0	0.0875714	1.13493
2.98474	59.8313	0.299052	3	1	0	0.464941	0.531896	11.9672
3.07029	82.5635	0.779714	3	1	1	0.442187	0.353517	7.61848
0.854971	32.5237	0.881331	2	1	1	1.01587	0.0932038	1.83578
3.00457	8.3189	0.823285	2	1	1	0.0368306	0.312454	1718.52
1.19083	37.4681	0.570895	1	1	0	0.360099	0.0716078	1.31827
0.125714	23.3951	0.203767	0	1	0	0.474931	0.0880939	1.16344
0.435292	37.0634	0.0598881	0	1	1	0.705763	0.0941905	1.31317
0.253657	96.5784	0.556049	0	1	0	0.650446	0.0957697	1.35195
0.125714	23.3951	0.203767	0	1	0	0.474931	0.0880939	1.16344
4.45257	21.9889	0.931626	4	1	1	0.127818	0.66255	1741.53
4.49798	47.7923	0.448059	4	1	1	0.127818	0.66338	546.987
0.415402	87.9516	0.339826	2	1	0	0.0323432	0.0911372	1.25376
0.415402	87.9516	0.339826	2	1	0	0.0323432	0.0911372	1.25376
0.415402	87.9516	0.339826	2	1	0	0.0323432	0.0911372	1.25376
0.415402	87.9516	0.339826	2	1	0	0.0323432	0.0911372	1.25376
1.81727	12.6887	0.177214	1	0	0	0.0902877	0.146446	1.88852
1.84709	20.4652	0.615277	1	0	0	0.0902877	0.146446	1.88852
0.385766	83.677	0.479612	2	1	0	0.0323432	0.0911372	1.25376
0.385766	83.677	0.479612	2	1	0	0.0323432	0.0911372	1.25376
0.385766	83.677	0.479612	2	1	0	0.0323432	0.0911372	1.25376
0.385766	83.677	0.479612	2	1	0	0.0323432	0.0911372	1.25376
1.74751	46.7199	0.556223	2	1	0	0.374418	0.0543821	141.7
2.6747	12.1518	0.55135	2	1	1	0.0724794	0.0796408	2.10614
1.45153	40.775	0.986509	3	1	1	1.4999	0.332923	13.4637
1.39274	53.3961	0.82729	3	1	1	1.4999	0.333524	13.1208
1.3813	135.488	0.0609309	1	1	0	0.704965	0.0368083	98.1638
1.25666	74.1101	0.0382274	1	0	0	1.59196	0.0290026	30.4972
1.25666	74.1101	0.0382274	1	0	0	1.59196	0.0290026	30.4972
2.44537	91.7882	0.0276593	2	1	0	1.05308	0.0647828	69.3548
0.60415	32.2401	0.873706	0	1	1	0	0.00198888	1.15994
1.08268	22.7189	0.0261773	1	1	0	1.55294	0.0318093	33.5452
0.875213	6.98295	0.185812	1	1	1	1.64786	0.0408856	43.4022
1.0854	84.3025	0.784789	1	1	0	1.55294	0.0334337	12.1362
1.20239	90.3324	0.569667	1	0	0	1.59196	0.030627	11.0334
1.09943	78.0989	0.373416	1	1	1	1.64786	0.0425099	15.7023
2.51883	123.559	0.863124	2	1	0	1.05308	0.0664071	25.0915
1.20239	90.3324	0.569667	1	0	0	1.59196	0.030627	11.0334
0.348103	53.615	0.00816392	0	1	1	0	0.00361324	2.38293
2.967	29.9006	0.772033	3	1	1	0.372867	0.314049	1727.3
2.46968	52.0308	0.489902	2	1	0	0.452511	0.0728806	1.32123
2.94812	20.4858	0.252683	1	0	1	0.000335088	0.0698474	203.92
3.30637	54.5956	0.25861	3	1	1	0.459508	0.138339	1.00979
2.99138	23.8543	0.335596	1	0	1	0.0171751	0.0696021	727.117
3.62355	23.7883	0.546959	2	1	1	0.117614	0.114276	1.55255
3.5421	58.1946	0.337752	2	1	0	0.135611	0.14595	1.0998
2.91059	20.3827	0.2518	1	0	1	0.252	0.0697861	248.599
3.39587	22.5778	0.398233	2	0	1	0.00993321	0.108125	1.79983
3.09036	96.4655	0.372267	1	0	0	0.180726	0.0712188	40.5939
3.75874	53.8036	0.267704	3	1	1	0	0.136468	1.03801
4.539	27.2008	0.848112	3	0	1	0.630964	0.186127	1.67783
2.29996	18.983	0.262865	2	1	1	0.0821174	0.102862	2.08378
1.25665	51.1485	0.40178	1	1	1	0.335211	0.0307693	168.332
1.25665	51.1485	0.40178	1	1	1	0.335211	0.0307693	168.332
1.25665	51.1485	0.40178	1	1	1	0.335211	0.0307693	168.332
1.11833	41.8329	0.948107	1	1	1	0.335211	0.0307693	168.332
1.11833	41.8329	0.948107	1	1	1	0.335211	0.0307693	168.332
1.11833	41.8329	0.948107	1	1	1	0.335211	0.0307693	168.332
2.28018	15.3134	0.235056	2	0	1	0	0.0479313	33.7755
3.11639	44.4786	0.765223	2	1	1	0.0986738	0.155203	5.13923
3.85515	29.2796	0.352052	3	0	1	0.109707	0.130104	715
0.251641	7.93549	0.382993	0	1	1	0.200548	0.000926598	4.09933
0.251641	7.93549	0.382993	0	1	1	0.200548	0.000926598	4.09933
0.47888	13.1053	0.0526697	0	0	1	0.0112394	0.00200243	1.68823
0.809008	9.9152	0.405982	1	1	1	0.50474	0.0327731	42.9973
0.841833	145.599	0.671524	1	0	1	0.0648387	0.0850942	1.54323
2.31016	27.1566	0.452245	2	0	1	0.390045	0.252722	242.684
2.09668	16.581	0.454917	3	0	1	0.362296	0.299838	5.22667
2.53489	5.34156	0.437178	2	0	1	0.510097	0.251898	1177.35
2.00453	62.5781	0.334852	1	1	1	1.33414	0.66145	1.62809
2.23776	5.77628	0.579471	3	0	0	0.528534	0.275437	10.596
2.23058	31.2665	0.477872	4	0	1	0	0.290509	6.48262
2.273	26.0461	0.72566	3	1	1	0.573814	0.273976	11.2907
2.273	26.0461	0.72566	3	1	1	0.573814	0.273976	11.2907
2.33003	24.7816	0.235259	2	0	1	0.390045	0.252722	242.684
2.29395	26.2023	0.756803	3	1	1	0.573814	0.273976	11.2907
2.1191	15.0346	0.320455	3	0	1	0.362296	0.299838	5.22667
2.55547	4.51904	0.228797	2	0	1	0.510097	0.251898	1177.35
2.25991	6.06944	0.452204	3	0	0	0.528534	0.275437	10.596
1.98571	60.2078	0.152429	1	1	1	1.33414	0.66145	1.62809
2.25035	29.0253	0.270892	4	0	1	0	0.290509	6.48262
2.29395	26.2023	0.756803	3	1	1	0.573814	0.273976	11.2907
5.13255	66.9502	0.976234	3	1	1	0.816272	0.950799	21.7701
5.20469	54.1729	0.951006	3	1	1	0.0290898	0.940178	29.1967
5.10585	24.5362	0.828589	3	1	1	0	0.943814	26.1434
2.7368	14.8963	0.372126	1	1	1	0.382412	1.19801	3.14585
5.20469	54.1729	0.951006	3	1	1	0.0290898	0.940178	29.1967
5.9629	18.9766	0.921356	4	1	1	0.701858	0.909116	12392.4
3.75746	110.556	0.917072	2	1	1	0.660416	1.09094	4.99757
5.07876	16.8654	0.540511	3	1	1	0.723369	0.942935	26.8215
5.9629	18.9766	0.921356	4	1	1	0.701858	0.909116	12392.4
5.07876	16.8654	0.540511	3	1	1	0.723369	0.942935	26.8215
5.10585	24.5362	0.828589	3	1	1	0	0.943814	26.1434
5.82415	18.966	0.920509	4	1	1	0.61965	0.909135	9908.25
5.19077	16.6755	0.464767	2	1	1	0.202082	1.02566	7.79491
5.9629	18.9766	0.921356	4	1	1	0.701858	0.909116	12392.4
5.63019	64.2843	0.94144	4	1	1	0.341224	0.910705	547.043
5.73881	111.475	0.977496	4	1	1	0.248157	0.910755	530.908
5.47368	18.2461	0.723351	3	1	1	0.41895	0.947662	23.5391
6.17347	19.0902	0.90965	4	1	1	0.823833	0.909572	1717.24
5.64367	29.8173	0.919044	4	1	1	0.737787	0.910053	899.977
2.78424	11.8785	0.217348	2	1	1	0.692234	1.36194	2.00718
5.10585	24.5362	0.828589	3	1	1	0	0.943814	26.1434
2.7948	12.1711	0.137599	1	1	1	0.382412	1.19801	3.14585
5.27596	51.2269	0.767924	3	1	1	0.0290898	0.940178	29.1967
5.18363	20.0267	0.470192	3	1	1	0	0.943814	26.1434
6.03571	20.6709	0.528334	4	1	1	0.701858	0.909116	12392.4
2.81764	14.5145	0.239621	2	1	1	0.692234	1.36194	2.00718
5.20853	67.2502	0.951893	3	1	1	0.816272	0.950799	21.7701
5.55079	19.4162	0.419212	3	1	1	0.41895	0.947662	23.5391
5.18363	20.0267	0.470192	3	1	1	0	0.943814	26.1434
6.03571	20.6709	0.528334	4	1	1	0.701858	0.909116	12392.4
3.80283	102.94	0.567254	2	1	1	0.660416	1.09094	4.99757
5.15395	18.2299	0.424446	3	1	1	0.723369	0.942935	26.8215
5.27596	51.2269	0.767924	3	1	1	0.0290898	0.940178	29.1967
5.89499	20.7223	0.531352	4	1	1	0.61965	0.909135	9908.25
5.27981	18.4723	0.45036	2	1	1	0.202082	1.02566	7.79491
5.69884	58.5969	0.650584	4	1	1	0.341224	0.910705	547.043
5.71207	23.3133	0.498637	4	1	1	0.737787	0.910053	899.977
5.80952	109.778	0.878173	4	1	1	0.248157	0.910755	530.908
6.24734	20.2312	0.537631	4	1	1	0.823833	0.909572	1717.24
6.03571	20.6709	0.528334	4	1	1	0.701858	0.909116	12392.4
5.15395	18.2299	0.424446	3	1	1	0.723369	0.942935	26.8215
5.18363	20.0267	0.470192	3	1	1	0	0.943814	26.1434
1.82958	61.0213	0.875253	3	1	1	0.76237	0.0817423	2.07944
2.13909	25.1633	0.0207313	1	0	1	0.835513	0.0554179	1.14313
1.09025	18.0733	0.484721	1	0	1	0.245531	0.0258966	677.604
1.82958	61.0213	0.875253	3	1	1	0.76237	0.0817423	2.07944
2.06324	19.6002	0.883504	3	0	1	0.327564	0.286676	10.0864
1.35712	27.7471	0.420896	1	0	1	0	0.0269631	23.4072
1.32434	23.8613	0.420749	1	0	1	0	0.0268888	25.0957
1.12302	18.1005	0.491614	1	0	1	0.266804	0.025928	371.401
1.10039	16.5599	0.442939	1	1	1	0.391221	0.0260526	133.151
1.10039	16.5599	0.442939	1	1	1	0.391221	0.0260526	133.151
2.13909	25.1633	0.0207313	1	0	1	0.835513	0.0554179	1.14313
1.10039	16.5599	0.442939	1	1	1	0.391221	0.0260526	133.151
1.86341	63.6377	0.864364	3	1	1	0.76237	0.0817423	2.07944
3.33437	77.2195	0.383581	3	1	0	0.310704	0.38013	241.092
1.86341	63.6377	0.864364	3	1	1	0.76237	0.0817423	2.07944
2.40754	52.3414	0.605428	2	1	1	0	0.422636	8.58876
3.60629	15.0179	0.660355	3	1	1	0.223729	0.379228	566.979
3.41149	32.0528	0.660237	3	1	1	0	0.379665	342.675
3.52435	13.716	0.569322	3	1	1	0.891714	0.49518	3.2461
2.98583	76.5863	0.390571	4	1	0	0.150406	0.413584	10.8085
3.33437	77.2195	0.383581	3	1	0	0.310704	0.38013	241.092
2.70263	13.6349	0.510334	2	1	1	0.272495	0.411427	11.5179
2.90394	13.3555	0.538131	3	1	1	0.197949	0.428007	7.65588
4.01295	11.4555	0.43189	3	1	1	0.267658	0.769896	1.03375
2.78595	17.4531	0.12772	3	1	1	0	0.224316	202.052
2.91793	21.8635	0.158122	3	0	1	0.403517	0.223253	5332.16
1.58197	18.0417	0.159095	1	1	1	0.254033	0.296608	3.04118
3.3313	12.7289	0.143394	3	1	1	0.394959	0.248958	8.66963
4.51864	60.0421	0.881151	3	0	1	0.0529806	0.121011	1.91711
1.5099	9.68988	0.375389	1	0	1	0.500143	0.152924	1.08354
3.11454	11.6948	0.613853	3	1	1	0.541511	0.079583	1440.69
3.5981	14.4062	0.345763	3	0	1	0.641069	0.105274	3.08889
3.12112	11.303	0.538756	3	1	1	0.157408	0.0795697	1899.79
1.50526	9.55865	0.285891	1	0	1	0.500143	0.152924	1.08354
3.11151	12.5225	0.505325	3	1	1	0.541511	0.079583	1440.69
3.59526	12.6666	0.252123	3	0	1	0.641069	0.105274	3.08889
4.51706	60.2193	0.886329	3	0	1	0.0529806	0.121011	1.91711
3.11801	12.0021	0.426923	3	1	1	0.157408	0.0795697	1899.79
1.0158	14.1709	0.0497757	1	1	0	0.0119841	0.0314722	52.9207
1.01977	35.6013	0.440375	1	1	0	0.0119841	0.0318651	31.6293
3.83287	45.0249	0.283511	2	1	1	0.291301	0.0960119	1.31447
4.38548	14.7479	0.391287	3	1	1	0.294251	0.154723	1.62347
3.43319	8.63343	0.110803	2	0	1	0.185589	0.0940448	1.68175
2.96933	12.4861	0.239934	2	1	1	0	0.0937478	1.69611
3.77938	132.751	0.525863	2	1	1	0.530863	0.0954134	1.61858
4.69649	16.9779	0.593442	4	1	1	0	0.317016	4.37531
4.69649	16.9779	0.593442	4	1	1	0	0.317016	4.37531
2.96933	12.4861	0.239934	2	1	1	0	0.0937478	1.69611
1.99683	14.3822	0.582512	3	1	1	0.252122	0.0841219	2.3454
4.69649	16.9779	0.593442	4	1	1	0	0.317016	4.37531
3.84546	100.776	0.842686	2	1	1	0.406591	0.122838	1.08284
3.09883	14.3627	0.326395	2	1	1	0.359755	0.0847227	2.29066
2.91268	14.6359	0.456196	2	0	1	0.00105001	0.0603545	42.7925
2.76704	13.5709	0.480025	2	1	1	0.140017	0.0591901	275.885
3.45847	81.3157	0.724129	2	1	1	0.132294	0.0870582	2.10016
2.96933	12.4861	0.239934	2	1	1	0	0.0937478	1.69611
3.77938	132.751	0.525863	2	1	1	0.530863	0.0954134	1.61858
3.43319	8.63343	0.110803	2	0	1	0.185589	0.0940448	1.68175
3.77938	132.751	0.525863	2	1	1	0.530863	0.0954134	1.61858
2.62904	13.9951	0.495988	2	0	1	1.27329	0.0595057	111.41
2.97589	13.0579	0.358228	2	0	1	0.0305097	0.0975948	1.52715
3.45847	81.3157	0.724129	2	1	1	0.132294	0.0870582	2.10016
3.61378	135.64	0.708199	2	1	1	0.850701	0.0979398	1.68791
3.61378	135.64	0.708199	2	1	1	0.850701	0.0979398	1.68791
3.92747	103.916	0.728395	2	0	1	0.063777	0.116553	1.11721
2.96723	22.2905	0.695645	2	0	1	0.1167	0.0852286	2.59222
2.49133	15.9558	0.858796	2	1	1	0.00192687	0.0615614	1047.32
2.91916	107.488	0.756188	2	1	1	0.52114	0.0632149	35.9194
3.61378	135.64	0.708199	2	1	1	0.850701	0.0979398	1.68791
11.7175	240.175	0.407251	2	0	1	0.119094	1.54317	24.0911
3.12183	62.2503	0.728939	2	0	1	0.0469752	0.103259	1.47289
3.51482	116.771	0.0944728	2	0	1	0.53483	0.0707484	1.06196
12.2089	238.455	0.531698	2	1	1	0.434964	1.51598	43.1832
3.0448	54.9772	0.452407	2	1	1	0.362846	0.0760677	1.21699
3.51482	116.771	0.0944728	2	0	1	0.53483	0.0707484	1.06196
0.392796	81.7772	0.810517	0	0	1	0.20744	0.00209958	3.05934
2.18941	60.6567	0.942514	2	0	1	0.638551	0.0420005	80.2041
2.12647	135.627	0.152842	2	1	0	0.000220493	0.0702087	1.07893
1.1546	107.056	0.283105	1	0	0	0.329341	0.0354838	19.7236
1.15357	44.4172	0.153424	1	1	0	0.400942	0.0354309	20.3522
0.975795	8.09795	0.207485	1	1	0	0.729306	0.03494	28.9027
2.12647	135.627	0.152842	2	1	0	0.000220493	0.0702087	1.07893
2.12647	135.627	0.152842	2	1	0	0.000220493	0.0702087	1.07893
0.832393	9.68366	0.0525408	1	1	0	0.729306	0.03494	28.9027
2.02347	124.141	0.191642	2	1	0	0.000220493	0.0702087	1.07893
2.02347	124.141	0.191642	2	1	0	0.000220493	0.0702087	1.07893
1.01122	33.9594	0.177673	1	1	0	0.400942	0.0354309	20.3522
1.07056	104.701	0.634171	1	0	0	0.329341	0.0354838	19.7236
2.02347	124.141	0.191642	2	1	0	0.000220493	0.0702087	1.07893
0.721079	6.24024	0.4809	1	0	1	0.145753	0.0276744	177.543
1.7242	11.3307	0.40778	2	1	1	0.43117	0.0652131	1.03612
1.95196	51.441	0.107258	2	1	1	0.43117	0.0676146	1.1111
1.63509	17.826	0.841312	1	0	1	0.974712	0.025807	18.0889
1.63509	17.826	0.841312	1	0	1	0.974712	0.025807	18.0889
0.357892	17.5725	0.761221	0	0	1	0.787195	0.00156571	6.32422
1.63509	17.826	0.841312	1	0	1	0.974712	0.025807	18.0889
1.63509	17.826	0.841312	1	0	1	0.974712	0.025807	18.0889
1.63509	17.826	0.841312	1	0	1	0.974712	0.025807	18.0889
1.63509	17.826	0.841312	1	0	1	0.974712	0.025807	18.0889
0.643297	30.5201	0.768305	0	0	1	0	0.00238233	1.31207
1.63509	17.826	0.841312	1	0	1	0.974712	0.025807	18.0889
1.63509	17.826	0.841312	1	0	1	0.974712	0.025807	18.0889
1.63509	17.826	0.841312	1	0	1	0.974712	0.025807	18.0889
2.79506	22.743	0.953933	2	1	1	0.00436274	0.117972	86.2613
1.63509	17.826	0.841312	1	0	1	0.974712	0.025807	18.0889
1.63509	17.826	0.841312	1	0	1	0.974712	0.025807	18.0889
2.79705	22.9452	0.93369	2	1	1	0.00436274	0.118115	78.0018
0.625495	28.8695	0.665623	0	0	1	0	0.00252548	1.451
1.62466	18.1301	0.777863	1	0	1	0.974712	0.0259502	16.3569
1.62466	18.1301	0.777863	1	0	1	0.974712	0.0259502	16.3569
0.340255	17.4934	0.660428	0	0	1	0.787195	0.00170887	6.99389
1.62466	18.1301	0.777863	1	0	1	0.974712	0.0259502	16.3569
1.62466	18.1301	0.777863	1	0	1	0.974712	0.0259502	16.3569
1.62466	18.1301	0.777863	1	0	1	0.974712	0.0259502	16.3569
1.62466	18.1301	0.777863	1	0	1	0.974712	0.0259502	16.3569
1.62466	18.1301	0.777863	1	0	1	0.974712	0.0259502	16.3569
1.62466	18.1301	0.777863	1	0	1	0.974712	0.0259502	16.3569
1.62466	18.1301	0.777863	1	0	1	0.974712	0.0259502	16.3569
1.62466	18.1301	0.777863	1	0	1	0.974712	0.0259502	16.3569
1.62466	18.1301	0.777863	1	0	1	0.974712	0.0259502	16.3569
1.09944	29.2286	0.418776	1	0	1	0.124399	0.0253367	14.996
0.650821	24.639	0.277068	0	0	1	0	0.00268866	1.43379
0.588016	23.0685	0.277027	0	0	1	0.0140896	0.00262103	1.5273
1.65619	33.3001	0.874399	1	0	1	0.192952	0.0608073	37.3899
1.08661	32.8246	0.885277	1	0	1	0.0201863	0.0451526	27.5065
1.54716	23.5549	0.271423	1	0	1	0.187253	0.053003	32.4628
4.4074	39.5794	0.869921	3	0	1	0.337529	0.801499	31.7358
5.84065	26.9042	0.235668	4	1	1	2.18784	1.04247	41.5778
2.38421	37.6328	0.894493	2	0	1	0.188749	0.0589127	1.40619
1.605	37.0091	0.94376	3	0	1	0.135584	0.0906821	2.70375
2.96963	37.7913	0.852599	3	0	1	0.519448	0.408382	15.6796
4.4074	39.5794	0.869921	3	0	1	0.337529	0.801499	31.7358
2.86261	36.95	0.862797	3	0	1	0.661491	0.686654	27.0451
0.708491	38.1257	0.85794	1	0	1	0.458177	0.325814	12.3073
1.51846	36.3425	0.82617	2	0	1	0.313109	0.263468	9.76087
0.708491	38.1257	0.85794	1	0	1	0.458177	0.325814	12.3073
2.38421	37.6328	0.894493	2	0	1	0.188749	0.0589127	1.40619
2.93094	20.0438	0.919353	3	1	1	0.0943496	0.366979	5.73593
1.8586	19.0424	0.730984	2	0	1	1.02825	0.0796264	2.16661
2.93094	20.0438	0.919353	3	1	1	0.0943496	0.366979	5.73593
2.95872	68.3368	0.773156	3	1	1	0.0943496	0.367003	5.73337
1.99208	63.2537	0.236914	2	0	1	1.02825	0.0796508	2.16758
2.95872	68.3368	0.773156	3	1	1	0.0943496	0.367003	5.73337
0.69879	63.8969	0.0210175	1	1	0	0.529545	0.0632549	1.16068
1.11813	24.1896	0.686564	1	1	1	0.594147	0.0890984	1.62213
1.74834	17.9476	0.322751	1	0	0	0.534146	0.129726	2.81777
0.75409	60.4975	0.0182791	1	0	0	0.37219	0.0620613	1.21001
0.75409	60.4975	0.0182791	1	0	0	0.37219	0.0620613	1.21001
0.895048	23.1182	0.825038	1	0	1	0.328684	0.0382242	537.848
1.80442	47.7051	0.0959158	2	0	0	0.105096	0.0751509	1.03124
1.77893	44.8574	0.103214	2	0	0	0.333902	0.0799097	1.09444
0.896965	23.0637	0.822662	1	0	1	0.031659	0.0383083	246.148
1.28591	47.2549	0.240069	1	1	0	0.141146	0.039815	22.9598
1.80442	47.7051	0.0959158	2	0	0	0.105096	0.0751509	1.03124
0.895048	23.1182	0.825038	1	0	1	0.328684	0.0382242	537.848
1.80442	47.7051	0.0959158	2	0	0	0.105096	0.0751509	1.03124
1.80442	47.7051	0.0959158	2	0	0	0.105096	0.0751509	1.03124
1.80442	47.7051	0.0959158	2	0	0	0.105096	0.0751509	1.03124
1.80442	47.7051	0.0959158	2	0	0	0.105096	0.0751509	1.03124
1.00121	25.6518	0.0324373	1	1	0	0.161348	0.0321899	83.467
1.78952	74.3057	0.355446	2	1	0	1.55822	0.100367	2.15532
0.810631	27.0497	0.795749	1	1	1	0.200599	0.0322406	73.6823
1.38794	25.1495	0.0536548	1	1	1	0.168381	0.031178	106.691
1.05752	8.48304	0.78103	1	1	1	0.834776	0.0404285	138.642
0.848236	55.2929	0.114844	0	0	1	0.369885	0.00195125	5.73974
4.63853	70.124	0.135589	3	0	1	0	0.189698	173.942
32.1444	421.466	0.848558	3	0	1	0	16.8809	311946
0.698118	11.0939	0.918076	1	1	1	0.132312	0.0269979	281.429
0.798656	29.6814	0.857832	1	0	1	0	0.0279327	26.1089
0.678589	16.1684	0.358302	1	1	1	0.132312	0.0269979	281.429
0.773953	19.0157	0.220559	1	0	1	0	0.0279327	26.1089
1.43095	45.3886	0.00614276	1	1	1	0.403189	0.0264571	47.6202
1.43095	45.3886	0.00614276	1	1	1	0.403189	0.0264571	47.6202
1.40761	80.5088	0.512656	1	1	1	0.403189	0.027278	18.9838
1.40761	80.5088	0.512656	1	1	1	0.403189	0.027278	18.9838
1.41833	45.7935	0.827195	2	0	1	0.118671	0.049121	1.00862
1.41833	45.7935	0.827195	2	0	1	0.118671	0.049121	1.00862
1.41833	45.7935	0.827195	2	0	1	0.118671	0.049121	1.00862
1.41833	45.7935	0.827195	2	0	1	0.118671	0.049121	1.00862
1.41833	45.7935	0.827195	2	0	1	0.118671	0.049121	1.00862
1.41833	45.7935	0.827195	2	0	1	0.118671	0.049121	1.00862
1.41833	45.7935	0.827195	2	0	1	0.118671	0.049121	1.00862
1.41833	45.7935	0.827195	2	0	1	0.118671	0.049121	1.00862
1.41833	45.7935	0.827195	2	0	1	0.118671	0.049121	1.00862
1.41833	45.7935	0.827195	2	0	1	0.118671	0.049121	1.00862
1.14167	44.7273	0.734399	1	1	1	0.227721	0.0250976	57.1364
1.41833	45.7935	0.827195	2	0	1	0.118671	0.049121	1.00862
1.43745	41.7167	0.405244	1	0	1	0.0512999	0.136723	1.02782
1.58075	16.9236	0.834021	2	1	1	0.708043	0.0676755	971.015
1.4761	27.8376	0.316126	2	1	1	0.708043	0.0676755	971.015
1.74844	30.0356	0.663029	2	0	1	0	0.261295	243.64
1.95265	44.1555	0.157924	2	1	1	0.364869	0.260608	682.84
2.03704	45.1952	0.481043	2	1	1	0.364869	0.260608	682.84
1.82405	20.7449	0.155162	2	0	1	0	0.261295	243.64
1.95294	44.1552	0.160797	2	1	1	0.364869	0.260608	682.84
1.74866	29.9303	0.651782	2	0	1	0	0.261295	243.64
5.16822	15.4733	0.632289	4	1	1	1.12797	0.5641	13.607
5.30614	81.6459	0.870715	4	1	1	1.24825	0.560506	15.0033
4.66082	15.983	0.692674	4	1	1	1.41087	0.525547	8037.6
4.80238	63.2622	0.608066	4	1	1	0	0.569768	11.8655
1.76421	12.4249	0.748905	2	1	1	0.0527017	0.0491986	1.12389
0.264664	102.015	0.168398	2	0	0	0.98258	0.0689178	1.6472
1.76421	12.4249	0.748905	2	1	1	0.0527017	0.0491986	1.12389
1.21782	10.8633	0.763625	1	1	1	0.467183	0.0261039	373.611
0.234752	30.3567	0.136363	0	1	0	0.254612	0.0513148	1.02981
0.389448	110.509	0.774539	2	0	0	0.98258	0.0702321	1.56804
1.91228	39.8556	0.136175	2	1	1	0.0527017	0.0505129	1.18063
1.25932	45.8704	0.192516	1	1	1	0.467183	0.0274182	392.472
0.208953	53.4235	0.747367	0	1	0	0.254612	0.0526291	1.0818
1.91228	39.8556	0.136175	2	1	1	0.0527017	0.0505129	1.18063
2.12776	26.6615	0.906862	4	0	1	0	0.27822	7.0014
2.12776	26.6615	0.906862	4	0	1	0	0.27822	7.0014
2.12776	26.6615	0.906862	4	0	1	0	0.27822	7.0014
2.12213	5.92878	0.193537	1	1	1	0.838974	0.0232681	554.838
2.08788	4.75765	0.18557	1	1	1	0.168829	0.0235059	83.0717
1.1392	18.5907	0.192048	1	1	1	1.59352	0.0296502	42.7553
3.51747	16.5061	0.669285	3	0	0	1.7203	0.096424	141.295
1.1392	18.5907	0.192048	1	1	1	1.59352	0.0296502	42.7553
1.1392	18.5907	0.192048	1	1	1	1.59352	0.0296502	42.7553
2.04473	58.6048	0.633439	2	1	0	1.09175	0.0421609	61.2177
1.1392	18.5907	0.192048	1	1	1	1.59352	0.0296502	42.7553
1.1392	18.5907	0.192048	1	1	1	1.59352	0.0296502	42.7553
0.990807	18.6806	0.0456313	1	1	1	1.59352	0.0309247	14.841
0.990807	18.6806	0.0456313	1	1	1	1.59352	0.0309247	14.841
1.99601	69.2232	0.926858	2	1	0	1.09175	0.0434355	21.2495
0.990807	18.6806	0.0456313	1	1	1	1.59352	0.0309247	14.841
0.990807	18.6806	0.0456313	1	1	1	1.59352	0.0309247	14.841
3.49692	39.9443	0.841826	3	0	0	1.7203	0.0976986	49.0455
0.990807	18.6806	0.0456313	1	1	1	1.59352	0.0309247	14.841
0.847113	20.5843	0.601143	2	1	1	1.42123	0.095644	2.3012
0.847113	20.5843	0.601143	2	1	1	1.42123	0.095644	2.3012
1.03545	59.0322	0.773668	1	1	0	0.919461	0.108155	1.60719
3.72134	74.8559	0.434606	2	1	1	0	0.255286	2.82901
1.6548	106.832	0.585968	1	1	1	0	0.068453	37.4252
0.847113	20.5843	0.601143	2	1	1	1.42123	0.095644	2.3012
0.847113	20.5843	0.601143	2	1	1	1.42123	0.095644	2.3012
0.847113	20.5843	0.601143	2	1	1	1.42123	0.095644	2.3012
0.597061	31.2653	0.0511854	2	1	1	1.42123	0.095644	2.3012
0.597061	31.2653	0.0511854	2	1	1	1.42123	0.095644	2.3012
0.939685	77.0207	0.940998	1	1	0	0.919461	0.108155	1.60719
1.42524	58.7062	0.00805227	1	1	1	0	0.068453	37.4252
0.597061	31.2653	0.0511854	2	1	1	1.42123	0.095644	2.3012
0.597061	31.2653	0.0511854	2	1	1	1.42123	0.095644	2.3012
0.597061	31.2653	0.0511854	2	1	1	1.42123	0.095644	2.3012
3.72684	34.6662	0.0581446	2	1	1	0	0.255286	2.82901
1.44763	15.2834	0.129642	1	1	1	0.596651	0.0420433	116.635
0.245263	8.30917	0.47884	0	1	1	0.0576745	0.000789109	1.20788
0.823986	78.4557	0.0977344	2	0	1	0.313882	0.0635169	1.26185
0.823986	78.4557	0.0977344	2	0	1	0.313882	0.0635169	1.26185
0.817443	74.4767	0.480598	2	0	1	0.313882	0.0635169	1.26185
0.817443	74.4767	0.480598	2	0	1	0.313882	0.0635169	1.26185
0.358786	19.6509	0.364232	2	1	1	0.3694	0.0568895	1.01922
1.88263	8.21687	0.739681	2	1	1	0.387143	0.0443557	227.397
1.88263	8.21687	0.739681	2	1	1	0.387143	0.0443557	227.397
1.88199	9.04833	0.733832	2	1	1	0.466723	0.0444411	157.949
1.11012	4.96275	0.230202	1	0	1	0.356881	0.0679142	1.85922
2.05903	32.6484	0.711936	2	0	1	0	0.0452662	39.9752
1.88263	8.21687	0.739681	2	1	1	0.387143	0.0443557	227.397
0.803453	15.1727	0.330334	1	1	0	0.0971094	0.0889308	1.01376
2.00547	7.40331	0.0238457	2	0	1	0	0.0452662	39.9752
1.90685	28.5339	0.0464952	2	1	1	0.387143	0.0443557	227.397
1.90685	28.5339	0.0464952	2	1	1	0.387143	0.0443557	227.397
1.90153	26.8494	0.0377525	2	1	1	0.466723	0.0444411	157.949
1.90685	28.5339	0.0464952	2	1	1	0.387143	0.0443557	227.397
0.974918	34.7202	0.767844	1	1	0	0.0971094	0.0889308	1.01376
1.07088	29.851	0.230114	1	0	1	0.356881	0.0679142	1.85922
1.04997	21.3635	0.0807856	1	1	0	0.318088	0.0288477	217.189
1.04997	21.3635	0.0807856	1	1	0	0.318088	0.0288477	217.189
1.16662	9.96956	0.504114	1	1	1	0.268518	0.0704644	1.12642
1.03365	104.198	0.317211	3	0	0	1.09133	0.0760212	1.29411
1.16662	9.96956	0.504114	1	1	1	0.268518	0.0704644	1.12642
2.18621	10.7304	0.677068	2	0	1	0.273827	0.0331686	1071.13
5.49652	10.8146	0.528896	4	1	1	0.0467484	0.695307	19.9824
1.16662	9.96956	0.504114	1	1	1	0.268518	0.0704644	1.12642
2.63945	13.3247	0.70544	3	1	1	0.366711	0.0651658	1.03464
1.04161	104.807	0.578244	3	0	0	1.09133	0.0760212	1.29411
2.19945	12.4729	0.168306	2	0	1	0.273827	0.0331686	1071.13
5.5073	13.5455	0.340953	4	1	1	0.0467484	0.695307	19.9824
1.18651	15.9753	0.542866	1	1	1	0.268518	0.0704644	1.12642
1.18651	15.9753	0.542866	1	1	1	0.268518	0.0704644	1.12642
2.67415	11.8844	0.245479	3	1	1	0.366711	0.0651658	1.03464
1.18651	15.9753	0.542866	1	1	1	0.268518	0.0704644	1.12642
1.01727	16.3486	0.131468	1	1	1	0.117681	0.0258267	320.541
0.508911	25.6332	0.159939	0	0	1	0.708384	0.0751205	1.43199
0.477588	26.0521	0.284131	0	0	1	0.708384	0.0751205	1.43199
2.73466	18.8049	0.430083	2	1	1	0.368259	0.0721588	1.91148
1.90939	64.2957	0.889389	1	1	1	0.526971	0.0665406	1.6848
0.847722	3.33946	0.0445532	1	0	1	0.139247	0.0251251	72.7125
1.74836	7.68509	0.099375	2	1	1	0.373496	0.0597301	1.41
2.73466	18.8049	0.430083	2	1	1	0.368259	0.0721588	1.91148
1.74836	7.68509	0.099375	2	1	1	0.373496	0.0597301	1.41
1.86875	59.6994	0.38012	1	0	1	0.183865	0.0360673	20.7045
1.3353	71.1028	0.067707	1	1	1	0.657722	0.036805	130.638
0.468054	79.8532	0.61683	2	1	0	0.793111	0.0782818	1.14322
0.414595	63.0584	0.0117943	0	0	0	0.107356	0.0714713	1.0452
0.583778	65.5391	0.170252	2	1	1	0.938967	0.0693925	1.11131
1.24046	47.1829	0.0588116	1	1	1	0	0.0376301	33.063
4.7131	75.5922	0.764111	3	1	1	0.748403	0.53892	13.7547
1.32991	75.8498	0.732177	1	1	1	0.611887	0.0715939	1.04155
0.414595	63.0584	0.0117943	0	0	0	0.107356	0.0714713	1.0452
0.561252	74.0457	0.274623	0	1	1	0.547879	0.0602781	1.53774
0.884371	87.9116	0.640085	1	1	0	0.609708	0.1071	1.93221
0.414595	63.0584	0.0117943	0	0	0	0.107356	0.0714713	1.0452
0.487327	68.085	0.343701	2	1	0	0.689006	0.0817169	1.23726
4.7131	75.5922	0.764111	3	1	1	0.748403	0.53892	13.7547
0.989682	72.0558	0.530501	2	1	1	0.78055	0.0916443	1.50906
0.459422	99.959	0.565651	2	1	0	0.65361	0.0746096	1.04268
1.32991	75.8498	0.732177	1	1	1	0.611887	0.0715939	1.04155
0.0956999	19.3631	0.18349	0	1	0	0.756569	0.0616884	1.76737
0.238007	28.4815	0.593821	0	1	0	0.756569	0.0616884	1.76737
2.86004	16.6056	0.918315	3	1	1	0.0514118	0.37809	4.54508
1.82557	147.276	0.820224	2	1	1	0	0.167068	1.45023
2.90915	31.796	0.756888	3	1	1	0.0514118	0.37809	4.54508
1.55546	121.942	0.129496	2	1	1	0	0.167068	1.45023
2.4397	18.3849	0.889131	3	1	1	0.182572	0.0935108	1.14629
0.725262	104.727	0.903916	3	1	1	0.18409	0.0880264	1.31136
6.60699	50.8753	0.873498	4	1	1	0.834451	2.75118	41.1138
2.32856	18.9722	0.057896	1	1	1	0.932857	0.23945	2.66538
1.17661	66.0523	0.664879	0	1	1	0.932857	0.118799	1.22173
1.13381	61.5838	0.961904	0	1	1	0.159632	0.106811	1.57479
6.48647	46.8272	0.625759	4	1	1	0.834451	2.75118	41.1138
1.02899	62.2693	0.956054	0	1	1	0.159632	0.106811	1.57479
2.31615	20.5927	0.186415	1	1	1	0.932857	0.23945	2.66538
1.02853	58.1101	0.300998	0	1	1	0.932857	0.118799	1.22173
2.26521	21.1509	0.8729	2	0	1	0.604349	0.2465	173.542
5.21035	67.0299	0.0745554	4	1	0	0.337929	0.683033	482.644
32.1955	421.018	0.936554	3	0	1	0	16.8823	11953
0.773103	20.2564	0.68458	1	0	1	0.125655	0.0415512	28.4217
5.21035	67.0299	0.0745554	4	1	0	0.337929	0.683033	482.644
1.24435	45.0733	0.0519113	1	0	0	0.814285	0.0431687	29.567
2.24268	25.9347	0.710915	2	0	1	0	0.0479652	32.9633
0.322091	20.5164	0.681368	0	1	1	0.765382	0.00147099	24.0492
1.26184	85.0288	0.0160432	1	1	0	0.126238	0.0292937	19.7424
1.46499	24.6867	0.934288	1	0	1	0.886403	0.0606356	41.935
5.21035	67.0299	0.0745554	4	1	0	0.337929	0.683033	482.644
32.1955	421.018	0.936554	3	0	1	0	16.8823	11953
1.37041	127.167	0.00312657	1	0	0	0.719345	0.0348713	23.6918
2.10265	65.0057	0.638684	2	0	1	0.886403	0.0548835	37.862
1.30919	71.4949	0.628018	1	0	0	0.814285	0.043725	21.2112
2.2945	61.55	0.695575	2	0	1	0.604349	0.247056	124.498
1.11613	70.0935	0.0792109	1	0	0	0.183038	0.0266623	34.5822
1.11613	70.0935	0.0792109	1	0	0	0.183038	0.0266623	34.5822
3.17031	22.5358	0.924769	3	1	1	0.935115	0.300769	4.40158
0.475711	27.6722	0.665458	0	1	1	0.698729	0.0843971	1.93908
3.15315	53.6308	0.71141	3	1	1	0.935115	0.300769	4.40158
0.411505	33.391	0.0888644	0	1	1	0.698729	0.0843971	1.93908
2.21979	50.4152	0.973873	2	0	1	0.00988534	0.187194	593.381
0.595537	54.9093	0.951818	0	0	1	0.00214733	0.00132501	3.20721
0.724806	51.6628	0.75789	0	0	1	0.00214733	0.00279427	1.7664
0.21913	43.4644	0.258179	0	0	0	0.169564	0.0618105	1.01499
2.25308	10.5061	0.462688	2	0	1	0.57834	0.0551304	1.25435
2.25308	10.5061	0.462688	2	0	1	0.57834	0.0551304	1.25435
2.25308	10.5061	0.462688	2	0	1	0.57834	0.0551304	1.25435
2.25308	10.5061	0.462688	2	0	1	0.57834	0.0551304	1.25435
2.25308	10.5061	0.462688	2	0	1	0.57834	0.0551304	1.25435
2.25308	10.5061	0.462688	2	0	1	0.57834	0.0551304	1.25435
2.25308	10.5061	0.462688	2	0	1	0.57834	0.0551304	1.25435
2.25308	10.5061	0.462688	2	0	1	0.57834	0.0551304	1.25435
2.25308	10.5061	0.462688	2	0	1	0.57834	0.0551304	1.25435
2.25308	10.5061	0.462688	2	0	1	0.57834	0.0551304	1.25435
2.25308	10.5061	0.462688	2	0	1	0.57834	0.0551304	1.25435
0.21913	43.4644	0.258179	0	0	0	0.169564	0.0618105	1.01499
2.23468	22.3552	0.391207	2	0	1	0.57834	0.0551304	1.25435
2.23468	22.3552	0.391207	2	0	1	0.57834	0.0551304	1.25435
0.182384	41.5814	0.391518	0	0	0	0.169564	0.0618105	1.01499
2.23468	22.3552	0.391207	2	0	1	0.57834	0.0551304	1.25435
2.23468	22.3552	0.391207	2	0	1	0.57834	0.0551304	1.25435
0.182384	41.5814	0.391518	0	0	0	0.169564	0.0618105	1.01499
2.23468	22.3552	0.391207	2	0	1	0.57834	0.0551304	1.25435
2.23468	22.3552	0.391207	2	0	1	0.57834	0.0551304	1.25435
2.23468	22.3552	0.391207	2	0	1	0.57834	0.0551304	1.25435
2.23468	22.3552	0.391207	2	0	1	0.57834	0.0551304	1.25435
2.23468	22.3552	0.391207	2	0	1	0.57834	0.0551304	1.25435
2.23468	22.3552	0.391207	2	0	1	0.57834	0.0551304	1.25435
2.23468	22.3552	0.391207	2	0	1	0.57834	0.0551304	1.25435
1.07256	28.4024	0.417271	1	0	0	0	0.0252422	22.6333
1.03528	22.952	0.690156	2	1	1	1.56068	0.117675	2.58033
5.21418	22.8928	0.286401	2	1	1	0	0.78993	20.0233
0.438118	62.1122	0.894719	0	1	1	0.527318	0.00105217	6.58472
0.438118	62.1122	0.894719	0	1	1	0.527318	0.00105217	6.58472
0.438118	62.1122	0.894719	0	1	1	0.527318	0.00105217	6.58472
0.438118	62.1122	0.894719	0	1	1	0.527318	0.00105217	6.58472
2.71778	60.736	0.846711	2	1	1	0.76237	0.0556657	117.969
2.71778	60.736	0.846711	2	1	1	0.76237	0.0556657	117.969
2.16651	8.91045	0.73287	1	0	1	0.153742	0.0320211	67.4356
2.16651	8.91045	0.73287	1	0	1	0.153742	0.0320211	67.4356
2.1672	7.24798	0.430929	1	0	1	0.153742	0.0320211	67.4356
2.1672	7.24798	0.430929	1	0	1	0.153742	0.0320211	67.4356
2.98971	10.7384	0.530928	3	1	1	0.482417	0.0968482	129.199
1.7269	10.6945	0.0407681	1	0	0	0	0.0305109	95.4171
0.659359	10.1939	0.818114	0	0	1	0.0417591	0.000989941	3.02262
1.31901	4.95159	0.392817	0	1	1	0.42417	0.0451277	1.09086
2.473	14.027	0.63719	2	1	1	0.0681571	0.768209	2.65991
2.473	14.027	0.63719	2	1	1	0.0681571	0.768209	2.65991
1.753	10.3363	0.298478	1	0	1	0.264463	0.238563	7.32263
1.34142	15.7463	0.652869	1	0	1	0.335772	0.0271134	18.6716
5.22292	58.7862	0.828007	4	0	1	0.0759444	0.240583	2.01623
5.22292	58.7862	0.828007	4	0	1	0.0759444	0.240583	2.01623
3.75377	26.5399	0.632948	3	1	1	0.36534	0.109886	3.26988
1.67262	22.5701	0.0201744	1	0	1	0.171467	0.134006	1.6879
1.67262	22.5701	0.0201744	1	0	1	0.171467	0.134006	1.6879
1.67262	22.5701	0.0201744	1	0	1	0.171467	0.134006	1.6879
1.67262	22.5701	0.0201744	1	0	1	0.171467	0.134006	1.6879
5.17512	25.7833	0.611014	3	1	1	1.12521	0.304861	2.6228
1.67262	22.5701	0.0201744	1	0	1	0.171467	0.134006	1.6879
4.02769	14.616	0.0528075	3	1	0	0.496822	0.150068	1.27661
0.380705	59.2522	0.00400349	0	0	0	0.120182	0.00279466	1.03409
0.380705	59.2522	0.00400349	0	0	0	0.120182	0.00279466	1.03409
0.380705	59.2522	0.00400349	0	0	0	0.120182	0.00279466	1.03409
0.7461	17.4979	0.450357	1	1	1	0.783711	0.0288318	16.6933
4.54254	26.0833	0.0691762	4	1	0	0.783711	0.450309	275.341
3.21787	21.3737	0.853382	2	0	1	0.674059	0.570709	349.228
0.7461	17.4979	0.450357	1	1	1	0.783711	0.0288318	16.6933
2.34275	18.6193	0.71447	1	1	1	0.656102	0.0251739	14.4485
0.891454	17.401	0.556305	1	1	0	0.634047	0.0303781	17.6422
0.897058	4.13925	0.0223025	1	1	0	0.913382	0.0277755	16.045
1.76832	16.9241	0.462988	2	1	0	0.888847	0.068214	40.861
0.867735	18.2042	0.638417	1	1	0	0.49028	0.0273647	15.7929
0.891454	17.401	0.556305	1	1	0	0.634047	0.0303781	17.6422
0.891454	17.401	0.556305	1	1	0	0.634047	0.0303781	17.6422
2.06464	16.0502	0.334429	1	0	0	0.70905	0.0226698	12.9118
3.06937	6.46065	0.0954893	3	0	1	0.760544	0.117677	1.27353
1.95492	28.6257	0.0424268	2	0	1	0.125216	0.0501431	35.158
2.36976	9.2641	0.400609	2	1	0	0.0175382	0.0464069	1.20562
2.49551	15.6876	0.695006	1	0	1	0.422109	0.024134	39.926
3.7291	12.3333	0.509807	3	1	1	0.440774	0.362369	13.0332
1.81476	8.30227	0.147584	2	1	1	0.168504	0.140727	4.44984
1.34931	7.22012	0.0415791	1	1	1	0.117909	0.0265661	34.7144
3.7291	12.3333	0.509807	3	1	1	0.440774	0.362369	13.0332
6.7522	125.434	0.884969	1	1	1	0.0854056	0.674547	25.1227
3.7291	12.3333	0.509807	3	1	1	0.440774	0.362369	13.0332
3.25075	13.7833	0.722069	2	1	1	0.158496	0.0493666	1.09675
3.2779	21.283	0.0386638	3	1	1	0.402513	0.347436	502.205
4.61973	9.22155	0.658583	4	1	0	0.638426	0.32634	3.06715
3.10673	10.2751	0.829982	3	1	1	0	0.0805543	253.559
4.36933	10.893	0.883651	4	1	1	0.758024	0.101278	3.81354
3.73185	12.8302	0.517091	4	1	0	0.496891	0.374577	8.84941
3.73185	12.8302	0.517091	4	1	0	0.496891	0.374577	8.84941
3.73185	12.8302	0.517091	4	1	0	0.496891	0.374577	8.84941
2.26537	4.73913	0.345347	1	1	1	0.561001	0.0211223	256.547
3.93988	11.685	0.825633	3	1	0	1.1021	0.220792	2691.15
6.47902	127.728	0.91533	2	0	1	0.193087	0.671357	28.6638
6.47902	127.728	0.91533	2	0	1	0.193087	0.671357	28.6638
6.53462	126.304	0.984153	2	0	1	0.193087	0.671357	28.6638
6.47902	127.728	0.91533	2	0	1	0.193087	0.671357	28.6638
1.59408	6.37317	0.328699	2	1	0	0.201328	0.055988	1.05541
1.59408	6.37317	0.328699	2	1	0	0.201328	0.055988	1.05541
0.969908	18.4882	0.476416	1	1	0	0.496449	0.0286177	19.763
4.92282	41.1248	0.473828	4	1	0	0.350991	0.475918	16.4717
1.59408	6.37317	0.328699	2	1	0	0.201328	0.055988	1.05541
2.6054	9.1878	0.855808	2	1	1	0.372691	0.0645965	1.74361
1.83251	9.3238	0.734161	2	1	1	0.608521	0.0325234	46.6438
6.54422	9.36618	0.216108	4	0	1	0.823396	1.00571	1.15617
5.11708	13.0928	0.405803	4	1	1	0.237253	0.815747	11.3753
1.11263	5.49428	0.599568	1	0	1	1.1171	0.0230985	32.9376
1.11263	5.49428	0.599568	1	0	1	1.1171	0.0230985	32.9376
5.80017	19.3995	0.781424	4	1	1	0.681791	1.07373	2.19043
5.80017	19.3995	0.781424	4	1	1	0.681791	1.07373	2.19043
5.80017	19.3995	0.781424	4	1	1	0.681791	1.07373	2.19043
6.97396	30.1951	0.804684	4	1	1	0.530038	1.42733	3.2411
6.97396	30.1951	0.804684	4	1	1	0.530038	1.42733	3.2411
6.97396	30.1951	0.804684	4	1	1	0.530038	1.42733	3.2411
4.72892	12.9845	0.382788	3	0	0	0.0941994	0.212773	1.73371
0.152869	2.71808	0.1316	0	0	1	0.99197	0.059277	1.18134
2.51465	7.5136	0.882046	2	0	1	0.920713	0.0556468	1.36349
2.51465	7.5136	0.882046	2	0	1	0.920713	0.0556468	1.36349
0.152869	2.71808	0.1316	0	0	1	0.99197	0.059277	1.18134
0.152869	2.71808	0.1316	0	0	1	0.99197	0.059277	1.18134
5.91719	18.8135	0.0312627	4	1	1	0.240818	0.480024	14.314
1.86725	5.2054	0.351699	1	1	0	0.0833161	0.0217179	31.0489
6.3116	26.0238	0.544408	4	0	1	0.0347329	1.37141	46.035
6.3116	26.0238	0.544408	4	0	1	0.0347329	1.37141	46.035
0.956246	25.1402	0.115485	1	0	1	0.0117026	0.0286829	288.122
2.21892	26.2726	0.770495	2	0	1	0.0276906	0.052128	1.21404
2.21892	26.2726	0.770495	2	0	1	0.0276906	0.052128	1.21404
0.956246	25.1402	0.115485	1	0	1	0.0117026	0.0286829	288.122
4.17294	9.88015	0.757418	4	0	0	0.573636	0.126069	4.99179
2.36099	5.46203	0.635889	3	1	1	0.520683	0.0652053	656.266
2.36099	5.46203	0.635889	3	1	1	0.520683	0.0652053	656.266
2.05196	7.44882	0.438214	2	0	0	0.0717611	0.0458451	1.29795
2.43836	5.67377	0.279631	2	1	1	0.394354	0.07778	1.71347
4.85051	37.1302	0.141322	4	1	0	0.880827	0.48212	13.4169
2.18118	5.70636	0.466418	3	0	1	0.213963	0.0726036	1.67796
1.32379	4.1709	0.0678868	1	0	1	0.206575	0.0349415	42.2873
0.989346	3.26296	0.389998	1	0	1	0.333506	0.267802	11.3411
1.62518	6.44214	0.473018	1	0	0	0.307443	0.0224439	29.1727
3.29952	36.661	0.541603	2	0	1	0.163559	0.0835181	1.40258
3.29952	36.661	0.541603	2	0	1	0.163559	0.0835181	1.40258
3.29952	36.661	0.541603	2	0	1	0.163559	0.0835181	1.40258
3.29952	36.661	0.541603	2	0	1	0.163559	0.0835181	1.40258
3.18094	38.4703	0.682754	2	0	1	0.163559	0.0835181	1.40258
3.18094	38.4703	0.682754	2	0	1	0.163559	0.0835181	1.40258
3.18094	38.4703	0.682754	2	0	1	0.163559	0.0835181	1.40258
3.18094	38.4703	0.682754	2	0	1	0.163559	0.0835181	1.40258
2.1982	36.04	0.0441411	2	0	0	0.103369	0.0489516	249.713
2.1982	36.04	0.0441411	2	0	0	0.103369	0.0489516	249.713
2.1982	36.04	0.0441411	2	0	0	0.103369	0.0489516	249.713
2.1982	36.04	0.0441411	2	0	0	0.103369	0.0489516	249.713
3.49963	16.3268	0.26162	1	1	1	0.541157	0.07795	103.793
1.45592	9.10626	0.478139	1	0	1	0.131927	0.0334646	43.9886
1.3337	5.17858	0.0649658	1	0	1	0.205998	0.0387908	47.056
4.27378	26.944	0.469729	3	1	1	0.743396	0.299405	4834.7
1.62833	5.78356	0.516862	2	0	1	0.243765	0.0457025	216.194
1.07581	11.3352	0.819544	1	1	1	0.297762	0.0332942	43.7595
1.15475	9.54101	0.50753	1	1	1	1.37681	0.0471021	62.3222
1.36917	8.31615	0.757583	1	1	1	1.37681	0.0471021	62.3222
2.97924	10.5093	0.643159	3	1	1	0.988167	0.111867	149.389
2.82795	11.0739	0.768516	3	1	1	0.988167	0.111867	149.389
2.1007	13.5656	0.801944	2	1	1	0.234364	0.0806014	1300.8
0.544688	11.1228	0.128488	0	0	1	0.00167593	0.00212209	1.85286
0.613311	8.28835	0.353512	0	0	1	0.0465656	0.00158496	1.13076
2.1157	9.70946	0.69946	2	0	1	0.0272453	0.180197	241.25
2.31561	2.98967	0.426291	2	0	0	0.0565267	0.246186	2915.05
0.177386	5.99673	0.133563	0	0	1	0.0825897	0.000828272	8.8108
6.86565	25.751	0.714244	4	0	0	1.05197	1.62524	30.3221
1.28241	14.514	0.0362455	1	0	1	0.68867	0.0621273	29.716
1.66215	7.90271	0.855085	2	0	1	0.419383	0.0796896	3.06891
1.36216	29.9501	0.554769	1	1	1	0.948307	0.0509039	20.6038
1.15848	11.51	0.376091	1	1	1	0.948307	0.0493085	63.809
2.88237	80.3819	0.325319	1	1	0	0.196775	0.0307615	46.0885
3.00177	47.7729	0.620892	2	0	0	0.200489	0.0694438	1.3172
0.490308	32.8009	0.125449	0	0	1	0.1539	0.0527877	1.208
0.329707	6.60711	0.474428	0	0	1	0.1539	0.0526927	1.21281
1.9313	5.09861	0.15265	1	0	1	0.365723	0.0215858	54.0967
2.87877	22.5152	0.180282	2	1	0	0.452615	0.385886	6.46943
3.40478	13.1365	0.537038	3	0	1	0.758743	0.640761	19.8589
4.73386	93.7613	0.195739	3	1	1	1.43948	0.503155	2075.55
2.28889	9.76438	0.576751	2	1	0	0.780626	0.0523986	215.252
2.79327	86.4383	0.0760289	2	0	1	0.267131	0.524408	23.3963
3.0808	12.9941	0.732189	3	0	0	0.925988	0.0736517	2.42639
4.24019	85.6734	0.231442	3	1	0	0.975765	0.503972	474.719
2.15492	12.8481	0.485744	2	1	1	0.316908	0.0532157	49.2324
3.33714	27.6572	0.866389	3	1	1	0.349558	0.637156	22.4992
3.09959	17.3711	0.733898	2	1	1	1.41821	0.0872237	2.02019
6.39939	50.7393	0.858793	3	0	1	0	2.54272	63.4134
3.98294	9.71226	0.50402	4	1	1	2.76336	0.154432	5.72882
3.98294	9.71226	0.50402	4	1	1	2.76336	0.154432	5.72882
8.42716	40.1904	0.846232	4	0	1	0	2.52619	109.07
1.94292	29.4484	0.405277	3	1	1	1.53953	0.113556	3.9478
1.64427	79.7708	0.394264	1	0	1	0.71172	0.0235663	37.2913
1.8121	84.265	0.370501	1	1	1	0.689426	0.0237745	27.8633
3.98294	9.71226	0.50402	4	1	1	2.76336	0.154432	5.72882
3.20884	34.8765	0.222531	1	0	1	0.407707	0.0763179	2.32527
0.505464	8.18815	0.244972	0	1	1	1.60907	0.0524953	1.2873
3.98294	9.71226	0.50402	4	1	1	2.76336	0.154432	5.72882
1.52258	50.3382	0.329505	1	0	1	0.625076	0.0237958	27.1613
1.98834	7.50559	0.28131	1	0	1	0.294222	0.0428813	1.15155
3.98294	9.71226	0.50402	4	1	1	2.76336	0.154432	5.72882
8.42716	40.1904	0.846232	4	0	1	0	2.52619	109.07
3.98294	9.71226	0.50402	4	1	1	2.76336	0.154432	5.72882
3.20884	34.8765	0.222531	1	0	1	0.407707	0.0763179	2.32527
3.20884	34.8765	0.222531	1	0	1	0.407707	0.0763179	2.32527
7.51517	33.4545	0.832061	3	0	1	0.551128	1.95229	84.0638
1.26008	9.50349	0.488485	0	1	1	1.33245	0.0563525	1.45536
3.98294	9.71226	0.50402	4	1	1	2.76336	0.154432	5.72882
7.51517	33.4545	0.832061	3	0	1	0.551128	1.95229	84.0638
1.12673	9.51398	0.606669	0	0	1	1.27672	0.0518628	1.25974
2.20872	8.64143	0.220954	1	0	1	0.591193	0.0608654	1.65199
1.62608	11.4802	0.797866	3	1	1	0.945114	0.0586628	1.55602
3.98294	9.71226	0.50402	4	1	1	2.76336	0.154432	5.72882
3.98294	9.71226	0.50402	4	1	1	2.76336	0.154432	5.72882
1.71781	10.1633	0.443318	1	1	1	1.52719	0.280417	11.2182
1.218	9.99981	0.676491	3	0	1	0.908194	0.0516464	1.25031
1.26008	9.50349	0.488485	0	1	1	1.33245	0.0563525	1.45536
1.64427	79.7708	0.394264	1	0	1	0.71172	0.0235663	37.2913
1.23198	15.6387	0.234974	1	0	1	0	0.0234803	43.3443
3.98294	9.71226	0.50402	4	1	1	2.76336	0.154432	5.72882
0.505464	8.18815	0.244972	0	1	1	1.60907	0.0524953	1.2873
1.98834	7.50559	0.28131	1	0	1	0.294222	0.0428813	1.15155
3.98294	9.71226	0.50402	4	1	1	2.76336	0.154432	5.72882
1.2948	8.26434	0.293353	1	0	1	0.903773	0.0232029	91.0713
1.12673	9.51398	0.606669	0	0	1	1.27672	0.0518628	1.25974
1.218	9.99981	0.676491	3	0	1	0.908194	0.0516464	1.25031
1.64427	79.7708	0.394264	1	0	1	0.71172	0.0235663	37.2913
2.20872	8.64143	0.220954	1	0	1	0.591193	0.0608654	1.65199
3.98294	9.71226	0.50402	4	1	1	2.76336	0.154432	5.72882
3.20884	34.8765	0.222531	1	0	1	0.407707	0.0763179	2.32527
1.31309	8.6221	0.351835	1	0	1	1.09424	0.0233661	55.2678
2.20872	8.64143	0.220954	1	0	1	0.591193	0.0608654	1.65199
3.81352	17.3713	0.779704	2	0	1	0.703774	0.769533	32.5296
0.505464	8.18815	0.244972	0	1	1	1.60907	0.0524953	1.2873
3.98294	9.71226	0.50402	4	1	1	2.76336	0.154432	5.72882
2.3708	14.6294	0.897839	4	0	1	0.480003	0.0989161	3.30991
2.8346	10.1996	0.354573	4	0	1	0.242275	0.0762715	2.82688
2.23406	80.3751	0.534422	3	0	1	0.175223	0.0569565	91.5448
2.10692	84.7846	0.510328	3	1	1	0.152929	0.0571647	68.4005
4.29676	33.9417	0.262484	4	0	1	0.12879	0.109708	1.05573
6.23594	16.8554	0.647123	4	0	1	0.167277	0.802923	13.2511
2.23406	80.3751	0.534422	3	0	1	0.175223	0.0569565	91.5448
4.29676	33.9417	0.262484	4	0	1	0.12879	0.109708	1.05573
4.29676	33.9417	0.262484	4	0	1	0.12879	0.109708	1.05573
2.8346	10.1996	0.354573	4	0	1	0.242275	0.0762715	2.82688
4.29676	33.9417	0.262484	4	0	1	0.12879	0.109708	1.05573
2.23406	80.3751	0.534422	3	0	1	0.175223	0.0569565	91.5448
2.09418	31.6247	0.349686	1	0	0	1.00906	0.390565	5.93217
1.56531	9.9811	0.179936	2	0	1	0.193045	0.0899311	1.67731
1.95458	10.3541	0.331708	2	0	1	0.687469	0.061821	2.10183
1.95458	10.3541	0.331708	2	0	1	0.687469	0.061821	2.10183
0.987969	11.2332	0.316082	1	0	1	0.112551	0.0423058	100.877
0.919008	54.0789	0.7045	1	0	1	0.356615	0.0427355	49.5756
3.35454	13.6876	0.770121	2	0	1	0.271975	0.075723	1.23818
0.910009	83.4369	0.773391	1	0	1	0.269971	0.042506	68.0652
0.988572	11.4571	0.344392	1	0	1	0.0503925	0.0421892	140.292
0.992803	10.7992	0.28401	1	0	1	0.321576	0.0423377	93.6877
0.910009	83.4369	0.773391	1	0	1	0.269971	0.042506	68.0652
4.96869	15.3867	0.525604	3	0	1	0.277917	0.788472	17.8222
3.62171	33.3744	0.236495	2	0	1	0.573984	0.0952576	1.27396
0.910009	83.4369	0.773391	1	0	1	0.269971	0.042506	68.0652
3.62171	33.3744	0.236495	2	0	1	0.573984	0.0952576	1.27396
0.542026	10.2738	0.371153	2	0	1	0.301185	0.0729747	1.34765
0.859085	87.8261	0.748015	1	1	1	0.292265	0.0427142	50.857
3.62171	33.3744	0.236495	2	0	1	0.573984	0.0952576	1.27396
3.62171	33.3744	0.236495	2	0	1	0.573984	0.0952576	1.27396
0.992803	10.7992	0.28401	1	0	1	0.321576	0.0423377	93.6877
3.26595	67.9711	0.984535	2	1	1	0.2061	0.0568081	1.2015
3.26595	67.9711	0.984535	2	1	1	0.2061	0.0568081	1.2015
0.283006	85.7282	0.109462	0	0	0	0.0414015	0.00127968	1.80642
3.47657	40.3435	0.610644	1	1	1	0.240318	0.053823	117.038
0.2122	81.0536	0.126855	0	1	0	0.0636953	0.00107143	1.34972
0.2122	81.0536	0.126855	0	1	0	0.0636953	0.00107143	1.34972
5.12649	17.1403	0.9567	3	1	1	0.0557496	0.747038	1637.31
1.72274	5.49408	0.704423	1	1	1	0.353803	0.0203865	43.7089
0.2122	81.0536	0.126855	0	1	0	0.0636953	0.00107143	1.34972
0.264143	4.89578	0.723181	0	1	1	0.446217	0.000871248	1.09805
3.47657	40.3435	0.610644	1	1	1	0.240318	0.053823	117.038
1.72274	5.49408	0.704423	1	1	1	0.353803	0.0203865	43.7089
3.47657	40.3435	0.610644	1	1	1	0.240318	0.053823	117.038
3.47657	40.3435	0.610644	1	1	1	0.240318	0.053823	117.038
0.111235	51.9677	0.0961678	0	1	0	0.0229487	0.00130097	1.85311
1.82736	20.5069	0.170559	2	0	1	2.07617	0.104634	73.2229
1.8482	22.2001	0.252016	2	0	1	2.07617	0.104634	73.2229
2.05963	88.9413	0.636261	1	1	1	0.256017	0.0262675	30.8899
1.7173	56.1251	0.150672	1	0	0	0.288899	0.0268809	102.44
0.964769	7.87321	0.633875	1	0	1	0.350357	0.0255065	97.1508
2.48618	14.477	0.664024	2	0	1	0.395251	0.0587692	225.148
2.48618	14.477	0.664024	2	0	1	0.395251	0.0587692	225.148
4.97925	20.4292	0.954409	2	0	1	0.0133658	0.890256	3424.77
7.40657	31.5294	0.867732	1	0	1	0.0876756	0.132941	510.566
3.03115	87.4885	0.752971	1	0	0	0.0336404	0.0547617	65.4832
3.08072	16.2224	0.590547	1	1	1	0.135556	0.0543127	143.973
2.85134	54.0447	0.710298	1	1	0	0.0979906	0.054783	63.8332
3.87768	16.6334	0.667841	3	1	1	0.185128	0.0826336	1.87967
3.09576	12.9043	0.243511	2	0	1	1.08638	0.102325	1.11472
3.87768	16.6334	0.667841	3	1	1	0.185128	0.0826336	1.87967
3.08072	16.2224	0.590547	1	1	1	0.135556	0.0543127	143.973
2.18302	11.933	0.253761	2	0	1	0.78533	0.192405	136.211
3.81188	89.8714	0.284023	4	1	0	0.481227	0.313234	8.39004
3.34521	32.3887	0.267709	3	1	0	0.94472	0.366771	10.269
0.672181	15.9319	0.60743	2	1	1	0.128708	0.0661369	1.03206
4.35203	13.7991	0.580776	3	1	1	0.924959	0.112214	1.44115
7.28357	22.504	0.735168	4	1	1	0.768486	1.15706	16.4659
2.18912	16.8427	0.271413	2	1	1	0.92676	0.0678631	40.9798
6.18759	21.5756	0.954271	4	1	1	1.23318	0.938329	13.1642
4.35203	13.7991	0.580776	3	1	1	0.924959	0.112214	1.44115
4.04044	24.5522	0.255081	1	1	1	1.02485	0.68146	9.28672
2.18912	16.8427	0.271413	2	1	1	0.92676	0.0678631	40.9798
6.20775	24.9702	0.926928	4	1	1	1.23318	0.938329	13.1642
2.19238	11.4094	0.122141	2	1	1	0.92676	0.0678631	40.9798
4.11297	17.9401	0.11074	1	1	1	1.02485	0.68146	9.28672
4.39856	13.8127	0.355674	3	1	1	0.924959	0.112214	1.44115
7.2876	25.8864	0.801782	4	1	1	0.768486	1.15706	16.4659
4.39856	13.8127	0.355674	3	1	1	0.924959	0.112214	1.44115
2.19238	11.4094	0.122141	2	1	1	0.92676	0.0678631	40.9798
1.58268	17.1189	0.200744	1	1	1	0.285673	0.0203989	42.5491
1.82428	57.0093	0.685705	1	1	0	0.153863	0.0270894	56.8326
1.58268	17.1189	0.200744	1	1	1	0.285673	0.0203989	42.5491
7.94748	31.9825	0.923932	2	0	1	1.0426	0.180062	2.8003
7.95015	31.9023	0.909773	2	0	1	1.0426	0.180062	2.8003
3.29333	13.9781	0.21591	2	0	1	0.106038	0.899179	32.1837
2.16596	9.86538	0.766578	2	1	1	1.53961	0.0407168	21.1533
0.469914	8.28711	0.136278	0	1	1	1.07557	0.00305269	1.51306
0.469914	8.28711	0.136278	0	1	1	1.07557	0.00305269	1.51306
5.35241	20.3761	0.925917	2	1	1	1.45267	0.892371	484.523
0.469914	8.28711	0.136278	0	1	1	1.07557	0.00305269	1.51306
0.469914	8.28711	0.136278	0	1	1	1.07557	0.00305269	1.51306
0.469914	8.28711	0.136278	0	1	1	1.07557	0.00305269	1.51306
0.469914	8.28711	0.136278	0	1	1	1.07557	0.00305269	1.51306
0.458018	4.22355	0.335601	0	1	1	1.70144	0.00209361	7.18914
0.469914	8.28711	0.136278	0	1	1	1.07557	0.00305269	1.51306
0.469914	8.28711	0.136278	0	1	1	1.07557	0.00305269	1.51306
0.325167	20.0292	0.0080845	0	1	1	1.07557	0.00398915	2.28398
0.325167	20.0292	0.0080845	0	1	1	1.07557	0.00398915	2.28398
0.325167	20.0292	0.0080845	0	1	1	1.07557	0.00398915	2.28398
0.325167	20.0292	0.0080845	0	1	1	1.07557	0.00398915	2.28398
0.522027	30.3286	0.298266	0	1	1	1.70144	0.00303008	10.8521
0.325167	20.0292	0.0080845	0	1	1	1.07557	0.00398915	2.28398
0.325167	20.0292	0.0080845	0	1	1	1.07557	0.00398915	2.28398
2.33345	31.185	0.718402	2	1	1	1.53961	0.0416532	14.0133
5.20025	36.5949	0.909828	2	1	1	1.45267	0.893307	320.979
0.325167	20.0292	0.0080845	0	1	1	1.07557	0.00398915	2.28398
1.84251	10.959	0.65863	1	1	1	1.43993	0.121427	3.08147
3.87348	32.1164	0.607773	4	1	1	0.0256129	0.123282	1.358
2.85234	13.0324	0.577319	3	0	1	0.0888174	0.0722455	56.9895
1.93818	8.30924	0.568939	2	0	1	0.258962	0.107524	1.94392
3.87348	32.1164	0.607773	4	1	1	0.0256129	0.123282	1.358
3.87348	32.1164	0.607773	4	1	1	0.0256129	0.123282	1.358
2.3949	50.8307	0.361281	2	1	1	1.79899	0.105491	123.844
1.31576	7.40361	0.352644	1	1	1	1.89062	0.130732	4.01163
2.62895	12.6436	0.870234	3	1	1	1.95819	0.143347	2.70395
4.50625	14.0485	0.663378	3	1	1	1.65753	0.150614	2.27651
4.50625	14.0485	0.663378	3	1	1	1.65753	0.150614	2.27651
3.3716	11.9958	0.632326	2	1	1	0.187889	0.577771	4.52118
1.26895	9.95318	0.412731	1	1	1	1.86157	0.177246	1.44142
4.39715	13.386	0.329321	3	1	1	1.65753	0.150614	2.27651
3.27424	18.2369	0.712011	2	1	1	0.187889	0.577771	4.52118
4.39715	13.386	0.329321	3	1	1	1.65753	0.150614	2.27651
1.27686	17.0427	0.602099	1	1	1	1.86157	0.177246	1.44142
2.31241	51.6282	0.583237	2	1	1	1.79899	0.105491	123.844
1.21791	14.8148	0.336798	1	1	1	1.89062	0.130732	4.01163
2.54615	17.9557	0.745063	3	1	1	1.95819	0.143347	2.70395
4.43345	51.7875	0.542425	1	0	0	0.37054	0.0522105	60.7888
1.81889	7.75926	0.706684	2	1	1	0.121623	0.0357487	971.747
0.809117	7.10478	0.646569	1	0	1	0.233161	0.0671284	26.5558
0.771303	79.6289	0.817242	1	1	1	0.0497308	0.432067	16.0496
3.92743	10.921	0.591362	2	0	0	0.0507437	0.544331	6.64439
3.87724	32.3625	0.789578	2	0	0	0.0507437	0.544331	6.64439
4.14619	26.6962	0.747543	3	1	1	0.723726	0.375271	5.58914
3.43146	12.3579	0.946897	4	1	1	0.651865	0.0807807	2.39019
7.48483	19.1458	0.463878	4	1	1	0.176079	1.14776	19.1528
4.14619	26.6962	0.747543	3	1	1	0.723726	0.375271	5.58914
4.14619	26.6962	0.747543	3	1	1	0.723726	0.375271	5.58914
3.45809	12.3391	0.924165	4	1	1	0.651865	0.0809464	2.39715
4.19179	26.3234	0.716383	3	1	1	0.723726	0.375436	5.57293
7.48939	19.155	0.464536	4	1	1	0.176079	1.14793	19.0973
4.19179	26.3234	0.716383	3	1	1	0.723726	0.375436	5.57293
4.19179	26.3234	0.716383	3	1	1	0.723726	0.375436	5.57293
1.65416	14.5455	0.0304347	1	0	0	0.242856	0.0770139	1.14818
1.54216	9.52061	0.282078	1	0	0	0.242856	0.0643485	1.25803
2.33654	20.6062	0.316286	2	1	1	1.88696	0.35382	8.96605
2.32709	23.3011	0.47873	2	1	1	1.88696	0.350082	10.0214
1.85147	88.2286	0.83144	2	0	0	0.162363	0.0501473	1.02217
1.78746	9.59687	0.761852	2	1	1	0.806623	0.0374771	20.2314
1.57309	13.5504	0.429698	1	0	1	1.18427	0.0601499	33.076
1.57309	13.5504	0.429698	1	0	1	1.18427	0.0601499	33.076
1.57309	13.5504	0.429698	1	0	1	1.18427	0.0601499	33.076
0.442471	4.99889	0.261487	0	1	1	1.6535	0.00337071	1.09943
1.56112	12.9802	0.390751	1	0	1	1.18427	0.0603189	30.186
0.46693	6.06148	0.23189	0	1	1	1.6535	0.00353971	1.20469
1.56112	12.9802	0.390751	1	0	1	1.18427	0.0603189	30.186
1.56112	12.9802	0.390751	1	0	1	1.18427	0.0603189	30.186
1.81388	10.5171	0.744503	2	1	1	0.806623	0.0376461	18.4637
2.99672	84.8112	0.458348	3	0	0	1.0998	0.0794272	95.4282
2.88761	84.8018	0.461539	3	0	0	1.0998	0.0794272	95.4282
3.42562	10.6511	0.323028	3	0	1	1.55698	0.401237	167.604
0.525621	61.8044	0.180939	1	1	1	1.6557	0.028184	10.8432
2.39146	7.07362	0.701898	1	1	1	1.77615	0.0376528	14.8221
0.736162	13.7123	0.527755	0	0	1	2.03809	0.00366018	1.85858
1.23728	8.7052	0.624603	1	0	1	1.63586	0.0276264	10.6089
0.525621	61.8044	0.180939	1	1	1	1.6557	0.028184	10.8432
0.353017	31.3837	0.133206	0	0	0	1.96236	0.00295142	4.16286
2.22089	54.2533	0.178005	1	0	1	1.69732	0.0290008	11.1864
5.38525	21.0563	0.955469	2	0	1	1.97286	0.892376	373.986
1.43248	63.3428	0.106421	2	0	1	2.00948	0.0353909	13.8717
5.37709	21.846	0.935855	2	0	1	1.97286	0.892645	336.085
3.42036	9.5217	0.260764	3	0	1	1.55698	0.401506	150.619
0.530197	62.0584	0.393412	1	1	1	1.6557	0.0284523	9.74432
2.38098	8.70926	0.503671	1	1	1	1.77615	0.0379212	13.32
2.21035	54.5543	0.390955	1	0	1	1.69732	0.0292691	10.0528
0.724945	10.1124	0.228665	0	0	1	2.03809	0.00392855	2.06817
1.43478	62.5977	0.249158	2	0	1	2.00948	0.0356593	12.4659
1.23758	8.40687	0.412921	1	0	1	1.63586	0.0278947	9.53376
0.530197	62.0584	0.393412	1	1	1	1.6557	0.0284523	9.74432
0.343384	31.542	0.320763	0	0	0	1.96236	0.00321979	4.63231
3.66513	24.2828	0.313384	3	1	1	1.39024	0.339449	3.14049
2.03322	20.0416	0.0980454	2	0	1	0.720845	0.0831975	67.4905
2.03322	20.0416	0.0980454	2	0	1	0.720845	0.0831975	67.4905
2.03322	20.0416	0.0980454	2	0	1	0.720845	0.0831975	67.4905
7.7573	44.8234	0.769555	2	0	1	0	2.58523	30.5338
2.03322	20.0416	0.0980454	2	0	1	0.720845	0.0831975	67.4905
2.03322	20.0416	0.0980454	2	0	1	0.720845	0.0831975	67.4905
2.03322	20.0416	0.0980454	2	0	1	0.720845	0.0831975	67.4905
2.06346	27.0842	0.148001	2	0	1	1.22077	0.0826584	121.339
2.03322	20.0416	0.0980454	2	0	1	0.720845	0.0831975	67.4905
2.03322	20.0416	0.0980454	2	0	1	0.720845	0.0831975	67.4905
1.03697	11.1517	0.521976	1	1	1	0.470732	0.0370015	29.4607
1.03697	11.1517	0.521976	1	1	1	0.470732	0.0370015	29.4607
1.03697	11.1517	0.521976	1	1	1	0.470732	0.0370015	29.4607
1.03697	11.1517	0.521976	1	1	1	0.470732	0.0370015	29.4607
1.03697	11.1517	0.521976	1	1	1	0.470732	0.0370015	29.4607
1.03697	11.1517	0.521976	1	1	1	0.470732	0.0370015	29.4607
1.03697	11.1517	0.521976	1	1	1	0.470732	0.0370015	29.4607
1.03697	11.1517	0.521976	1	1	1	0.470732	0.0370015	29.4607
3.29652	8.76389	0.354589	2	0	1	1.14013	0.293253	7.19444
0.984696	6.56426	0.570054	1	1	1	0.970661	0.0364625	52.9663
2.14853	8.27666	0.874663	2	1	1	1.22657	0.0703786	1.81094
2.14853	8.27666	0.874663	2	1	1	1.22657	0.0703786	1.81094
1.64374	9.20361	0.862362	2	0	1	0.489912	0.0691685	1.76261
1.64374	9.20361	0.862362	2	0	1	0.489912	0.0691685	1.76261
2.69509	76.8261	0.42848	2	0	0	0.41218	0.069473	1.74143
5.02878	16.5364	0.665616	4	0	1	1.00965	0.738998	2.86904
4.53864	16.9408	0.794352	4	1	1	0.812838	0.581396	16.4062
3.59739	16.0375	0.762458	3	0	1	0.124161	0.581358	16.4249
4.53864	16.9408	0.794352	4	1	1	0.812838	0.581396	16.4062
3.59739	16.0375	0.762458	3	0	1	0.124161	0.581358	16.4249
3.6243	16.0376	0.751938	3	0	1	0.124161	0.581358	16.4249
4.63611	16.8333	0.774663	4	1	1	0.812838	0.581396	16.4062
3.6243	16.0376	0.751938	3	0	1	0.124161	0.581358	16.4249
5.15615	16.237	0.63477	4	0	1	1.00965	0.738998	2.86904
4.63611	16.8333	0.774663	4	1	1	0.812838	0.581396	16.4062
2.71117	10.5602	0.496177	2	1	1	2.25015	0.5019	2.81727
2.92688	21.6776	0.624605	3	0	1	0.251523	0.372035	229.139
2.10177	33.4984	0.794184	2	1	1	0.0335252	0.422701	7.08495
2.71117	10.5602	0.496177	2	1	1	2.25015	0.5019	2.81727
3.80745	35.9953	0.429387	4	1	1	0.19911	0.442676	5.12635
2.08151	21.9862	0.693812	2	0	1	0.0370194	0.406812	10.1782
3.0075	12.0967	0.663969	3	1	1	0.819234	0.40382	11.0898
2.65161	9.44524	0.428233	2	0	0	0.286885	0.397349	13.7547
2.71117	10.5602	0.496177	2	1	1	2.25015	0.5019	2.81727
2.71117	10.5602	0.496177	2	1	1	2.25015	0.5019	2.81727
2.71117	10.5602	0.496177	2	1	1	2.25015	0.5019	2.81727
2.95825	84.9221	0.493663	3	1	1	0.176212	0.371242	449.704
2.71117	10.5602	0.496177	2	1	1	2.25015	0.5019	2.81727
3.0075	12.0967	0.663969	3	1	1	0.819234	0.40382	11.0898
2.92688	21.6776	0.624605	3	0	1	0.251523	0.372035	229.139
2.71117	10.5602	0.496177	2	1	1	2.25015	0.5019	2.81727
2.71117	10.5602	0.496177	2	1	1	2.25015	0.5019	2.81727
2.10177	33.4984	0.794184	2	1	1	0.0335252	0.422701	7.08495
3.59742	11.1275	0.458649	3	0	1	1.01604	0.561421	1.93933
3.22288	75.1556	0.493816	4	1	1	0.407483	0.400109	12.4759
2.71117	10.5602	0.496177	2	1	1	2.25015	0.5019	2.81727
2.10177	33.4984	0.794184	2	1	1	0.0335252	0.422701	7.08495
3.20428	18.1777	0.497688	3	1	1	1.17255	0.372212	206.539
2.71117	10.5602	0.496177	2	1	1	2.25015	0.5019	2.81727
3.20428	18.1777	0.497688	3	1	1	1.17255	0.372212	206.539
2.71117	10.5602	0.496177	2	1	1	2.25015	0.5019	2.81727
2.71117	10.5602	0.496177	2	1	1	2.25015	0.5019	2.81727
2.71117	10.5602	0.496177	2	1	1	2.25015	0.5019	2.81727
3.94512	16.1557	0.699908	3	1	1	0.512482	0.189319	154.852
3.94512	16.1557	0.699908	3	1	1	0.512482	0.189319	154.852
3.94512	16.1557	0.699908	3	1	1	0.512482	0.189319	154.852
3.94512	16.1557	0.699908	3	1	1	0.512482	0.189319	154.852
3.94512	16.1557	0.699908	3	1	1	0.512482	0.189319	154.852
2.07957	9.30548	0.601622	1	1	1	0.598499	0.0342353	40.0697
5.6013	18.1049	0.71308	3	0	1	0.93323	0.926775	15.945
0.61405	6.61641	0.398063	3	0	1	0.596333	0.0799396	2.16635
5.51206	48.1602	0.886331	3	0	1	0.93323	0.926775	15.945
0.638037	40.8098	0.265801	3	0	1	0.596333	0.0799396	2.16635
0.27994	6.33657	0.316921	0	1	1	0.0907642	0.00143698	1.33537
2.87547	34.0443	0.423377	3	0	0	0.0678764	0.0999675	68.185
3.26792	11.7185	0.446232	2	0	1	0.226594	0.0775063	1.45752
3.26792	11.7185	0.446232	2	0	1	0.226594	0.0775063	1.45752
2.39429	58.0201	0.631223	2	0	0	0.193814	0.0581594	1.18472
6.30634	18.9488	0.566607	4	0	1	0.387578	1.05952	6.43622
1.82911	7.1237	0.528238	2	1	1	2.09293	0.0932531	412.309
4.19034	38.8112	0.518587	3	0	1	2.29666	0.146394	1.74316
2.06965	62.1087	0.285689	2	1	0	1.92898	0.118832	3.60513
4.70856	9.43248	0.228514	3	0	0	1.83026	0.491885	4.28753
2.06965	62.1087	0.285689	2	1	0	1.92898	0.118832	3.60513
1.96614	6.9384	0.484583	2	0	1	2.29598	0.0931635	683.53
0.904673	7.00453	0.501172	1	1	1	0.454691	0.15772	1.438
3.03039	11.2415	0.533463	3	1	1	1.09529	0.122572	3.14872
1.86307	17.4392	0.19829	2	0	0	1.93963	0.094644	57.5463
4.19034	38.8112	0.518587	3	0	1	2.29666	0.146394	1.74316
4.19034	38.8112	0.518587	3	0	1	2.29666	0.146394	1.74316
4.25746	12.6359	0.675792	3	0	1	2.41468	0.176221	1.11821
1.86307	17.4392	0.19829	2	0	0	1.93963	0.094644	57.5463
4.19034	38.8112	0.518587	3	0	1	2.29666	0.146394	1.74316
3.03039	11.2415	0.533463	3	1	1	1.09529	0.122572	3.14872
1.99781	19.2129	0.505886	2	0	1	0	0.0935569	175.689
3.03039	11.2415	0.533463	3	1	1	1.09529	0.122572	3.14872
4.22166	12.0263	0.672445	3	0	1	2.14821	0.169208	1.22114
4.69856	9.08715	0.216337	3	0	0	1.83026	0.491885	4.28753
2.05582	62.8265	0.55927	2	1	0	1.92898	0.118832	3.60513
1.9827	12.471	0.143874	2	0	1	0	0.0935569	175.689
4.18406	31.6631	0.164024	3	0	1	2.29666	0.146394	1.74316
0.889482	11.574	0.462515	1	1	1	0.454691	0.15772	1.438
3.01751	8.47789	0.211652	3	1	1	1.09529	0.122572	3.14872
1.95089	10.9318	0.162002	2	0	1	2.29598	0.0931635	683.53
4.18406	31.6631	0.164024	3	0	1	2.29666	0.146394	1.74316
1.81352	9.93045	0.17224	2	1	1	2.09293	0.0932531	412.309
1.84795	11.2942	0.0520232	2	0	0	1.93963	0.094644	57.5463
2.05582	62.8265	0.55927	2	1	0	1.92898	0.118832	3.60513
1.84795	11.2942	0.0520232	2	0	0	1.93963	0.094644	57.5463
4.18406	31.6631	0.164024	3	0	1	2.29666	0.146394	1.74316
4.18406	31.6631	0.164024	3	0	1	2.29666	0.146394	1.74316
4.21303	15.3759	0.728081	3	0	1	2.14821	0.169208	1.22114
4.24926	15.9102	0.739452	3	0	1	2.41468	0.176221	1.11821
3.01751	8.47789	0.211652	3	1	1	1.09529	0.122572	3.14872
[truncated: 22,797 more rows]

## Sheet: spearman_corr_matrix
	dbary_pca	euclid18	cos18	surv_dir_mismatch_count	immune_mismatch	tn_mismatch	tme_abs_diff	mean_volume	vol_ratio
dbary_pca	1	0.284431	0.158191	0.766473	0.0637556	0.0283575	-0.00880921	0.725903	0.188573
euclid18	0.284431	1	0.224603	0.165296	0.0584809	-0.0315795	-0.00136343	0.272907	0.0652571
cos18	0.158191	0.224603	1	0.194401	0.0192801	0.28952	0.0205866	0.0608496	0.122963
surv_dir_mismatch_count	0.766473	0.165296	0.194401	1	0.0470288	0.0330541	0.0266986	0.545188	0.102601
immune_mismatch	0.0637556	0.0584809	0.0192801	0.0470288	1	0.0301508	0.129581	0.0519226	0.0336256
tn_mismatch	0.0283575	-0.0315795	0.28952	0.0330541	0.0301508	1	0.0502202	-0.0133608	0.0494308
tme_abs_diff	-0.00880921	-0.00136343	0.0205866	0.0266986	0.129581	0.0502202	1	0.0373236	0.001854
mean_volume	0.725903	0.272907	0.0608496	0.545188	0.0519226	-0.0133608	0.0373236	1	0.0386589
vol_ratio	0.188573	0.0652571	0.122963	0.102601	0.0336256	0.0494308	0.001854	0.0386589	1

## Sheet: embedding_robustness
variant	spearman_rho	regime_agreement
PCA_no_scaling	0.213655	0.513752
Drop_survival_axes	0.0462172	0.335619
Drop_immune_axis	0.998005	0.964752

## Sheet: perm_null_summary
B	observed_mean_dbary	p_mean_dbary	observed_extreme_prop	p_extreme_prop	observed_high_concordance_prop	p_high_concordance_prop	null_mean_dbary_mean	null_mean_dbary_sd	null_extreme_prop_mean	null_extreme_prop_sd	null_high_prop_mean	null_high_prop_sd
500	2.99879	0.034	0.511534	0.002	0.0608566	0.776	2.98461	0.00768887	0.504952	0.0022852	0.0619237	0.00140709

## Sheet: perm_null_raw
null_mean_dbary	null_prop_extreme	null_prop_high
3.00008	0.505767	0.0609372
2.97515	0.503065	0.0615019
2.97851	0.503186	0.0633167
2.97966	0.504114	0.0607759
2.97681	0.503307	0.0627117
2.97795	0.50242	0.0639216
2.97394	0.503791	0.0624294
2.98744	0.50363	0.0630747
2.98464	0.505565	0.0615422
2.98048	0.50496	0.0579529
2.99304	0.504759	0.0622278
2.97511	0.506453	0.0600097
2.9713	0.504154	0.0648895
2.99814	0.508348	0.0617438
2.98261	0.505565	0.0626311
2.99038	0.502783	0.0618245
2.98309	0.503549	0.0599693
2.98587	0.507259	0.0639216
2.99162	0.503105	0.0611792
2.98882	0.504598	0.0617842
2.98794	0.504235	0.0638813
2.98129	0.504073	0.0613002
2.98055	0.503791	0.0640023
3.00392	0.507905	0.0606146
2.98518	0.500968	0.0620261
2.98707	0.506412	0.0627924
2.98093	0.505807	0.0618648
2.9859	0.507098	0.063115
2.9905	0.502984	0.0612599
2.98376	0.503872	0.0635183
2.98365	0.50367	0.0640426
2.98409	0.503468	0.0636393
2.97171	0.500323	0.0640426
2.98324	0.503751	0.060413
2.9827	0.501774	0.0599693
2.98872	0.507864	0.062873
2.98948	0.506372	0.0619455
2.98867	0.505646	0.0613405
2.98957	0.506049	0.0612196
2.98425	0.501774	0.0611792
2.98377	0.503307	0.0623891
2.97414	0.502178	0.0624294
2.97842	0.504315	0.0621874
2.9713	0.5025	0.0642846
2.97587	0.502057	0.0621471
2.98597	0.504114	0.0629134
2.9819	0.505444	0.0604936
2.98759	0.505323	0.0640829
2.98384	0.504477	0.0647282
2.98729	0.50367	0.0627521
3.00004	0.507985	0.0615019
2.99256	0.507824	0.0621068
2.98169	0.501855	0.0617035
2.98322	0.506937	0.0611389
2.99673	0.505646	0.0623488
2.98466	0.50609	0.0619051
2.97299	0.504114	0.0618648
2.98169	0.505081	0.0613002
2.9751	0.503226	0.0631957
2.98567	0.50859	0.0643249
2.98794	0.50488	0.0623084
2.97862	0.502662	0.0614212
2.98264	0.508953	0.0644459
2.97763	0.506937	0.0625101
2.99102	0.507824	0.0619455
2.98866	0.50371	0.0618245
2.99315	0.509477	0.0619858
2.98658	0.501694	0.0605743
2.97283	0.50492	0.0615825
2.97692	0.502057	0.0614212
2.9804	0.502783	0.0656154
2.99075	0.505122	0.0615019
2.98541	0.505364	0.0607759
2.98128	0.505323	0.0621471
2.99695	0.509598	0.0592434
2.9875	0.506654	0.0575093
2.98412	0.502299	0.0598484
2.97354	0.502823	0.0635586
2.98271	0.501895	0.0619051
2.98589	0.505525	0.0616228
2.98149	0.505485	0.0613002
2.9812	0.506009	0.0615825
2.98561	0.502863	0.0631553
3.00223	0.508671	0.0585982
2.97852	0.505807	0.0603726
2.99485	0.509235	0.0627521
2.98666	0.50496	0.063236
2.98594	0.505001	0.0619051
2.97243	0.505283	0.0616632
2.99478	0.506574	0.0607356
2.98918	0.503146	0.0608163
2.97754	0.504759	0.0631553
2.99758	0.50859	0.0610582
2.9821	0.503509	0.0631553
2.99529	0.505162	0.059929
2.97216	0.502057	0.0611389
2.99102	0.505202	0.0633167
2.97841	0.505485	0.0621471
2.97525	0.504396	0.0626714
2.98475	0.504356	0.0624294
2.9791	0.505646	0.0631957
2.98733	0.505404	0.0631553
2.99835	0.50613	0.060534
2.98866	0.506493	0.0621471
2.9943	0.510566	0.0619455
2.98878	0.502581	0.0608969
2.98068	0.506574	0.0615019
2.97949	0.506291	0.0611389
2.9809	0.506614	0.063357
2.98855	0.503226	0.0606146
2.98406	0.505041	0.0607356
2.9732	0.504235	0.0609372
2.9877	0.506856	0.0621471
2.98114	0.502379	0.063236
2.99077	0.505202	0.060534
2.98356	0.503872	0.0606953
2.9785	0.502742	0.063478
2.98094	0.506211	0.0623084
2.99898	0.508187	0.0608163
2.97091	0.50246	0.0630747
2.97799	0.502823	0.0597677
2.98404	0.505686	0.0612599
2.97616	0.504073	0.0626311
2.97836	0.503186	0.0629134
2.96241	0.501371	0.062873
2.97385	0.505364	0.0625504
2.96758	0.499032	0.0642846
2.98865	0.506211	0.0629537
3.00468	0.50855	0.0607356
2.97837	0.501613	0.060534
2.98662	0.509639	0.0599693
2.9835	0.508267	0.0650105
2.98054	0.504154	0.0622681
2.98558	0.505686	0.0590015
2.9822	0.505041	0.0620665
2.98024	0.503146	0.0620261
2.9757	0.503065	0.0627521
2.9828	0.504839	0.062994
2.99003	0.505485	0.0613405
2.97867	0.502137	0.0642039
2.98448	0.508106	0.063478
2.98973	0.505646	0.0613002
2.99682	0.508872	0.0596467
2.98797	0.508388	0.0615019
2.97384	0.50125	0.0604936
2.9891	0.508187	0.0638409
2.99083	0.506211	0.060413
2.97616	0.504194	0.0615019
3.0062	0.507542	0.0597274
2.97419	0.502863	0.0630747
2.99022	0.506049	0.0630747
2.98222	0.505122	0.0608969
2.99307	0.504396	0.0610582
2.97559	0.504396	0.0623488
2.99544	0.50734	0.0605743
2.9809	0.507179	0.0626714
2.99177	0.505606	0.0594854
2.97293	0.505041	0.0620261
2.99248	0.502662	0.0600097
2.98563	0.504436	0.0589611
2.98573	0.504598	0.0626311
2.99521	0.508872	0.06005
2.98363	0.505565	0.0625101
2.98589	0.503831	0.060413
2.98219	0.504719	0.063599
2.96657	0.501291	0.0613002
2.97932	0.503589	0.0608566
2.99435	0.506614	0.0606953
2.97483	0.500887	0.0621874
2.99576	0.50859	0.0604533
2.99301	0.507138	0.063599
2.98343	0.504759	0.0612599
2.98241	0.505606	0.0594047
2.98731	0.504678	0.0619051
2.99558	0.507945	0.060413
2.97323	0.501653	0.0611792
2.99553	0.506896	0.0611389
2.98178	0.502984	0.0605743
2.97829	0.500081	0.0633973
2.97559	0.502823	0.0630747
2.98015	0.504033	0.0620261
2.97967	0.504396	0.0644055
2.97894	0.503186	0.0614212
2.99077	0.507663	0.0596467
2.97634	0.50246	0.063115
2.99206	0.504839	0.0632763
2.99079	0.505162	0.0626311
2.98356	0.504114	0.0615019
2.99205	0.508146	0.0617035
2.97975	0.504678	0.0615019
2.97865	0.503347	0.0635586
2.97446	0.50371	0.0649702
2.9852	0.504839	0.0623488
2.99808	0.507824	0.0623084
2.97876	0.502863	0.0640829
2.98286	0.507179	0.0641232
2.98947	0.507945	0.0631553
2.99358	0.508187	0.0630747
2.9762	0.504799	0.0610582
2.99824	0.50488	0.0596064
2.97214	0.507461	0.0620261
2.9904	0.505323	0.0643652
2.98392	0.504557	0.063236
2.98764	0.503589	0.0638409
2.9798	0.501653	0.0651718
2.99588	0.50859	0.0607356
2.98911	0.504839	0.0610582
2.97622	0.502016	0.0626311
2.98837	0.504033	0.0622681
2.96841	0.50121	0.0638813
2.97237	0.501976	0.0624698
2.99182	0.505404	0.0636393
2.97608	0.50363	0.0640426
2.9777	0.500565	0.0607356
2.98883	0.507784	0.0613405
2.97707	0.502944	0.0601307
2.98371	0.504235	0.0637603
2.99459	0.503509	0.0621471
2.98097	0.501976	0.0620665
2.99076	0.508388	0.0612196
2.99202	0.507945	0.0613809
2.98058	0.503388	0.0621068
2.98268	0.504073	0.0594854
2.99388	0.507622	0.0613809
2.97994	0.506654	0.0623891
2.97596	0.503468	0.0618245
2.98896	0.501774	0.0613405
2.97116	0.50125	0.0623488
2.97714	0.504073	0.0621874
2.97975	0.501613	0.0593241
2.98904	0.505888	0.0613405
2.98524	0.507461	0.0626311
3.00062	0.50859	0.0600097
3.00177	0.506251	0.0612196
2.99135	0.505606	0.0613809
2.98975	0.509074	0.0620665
2.98538	0.505686	0.0642846
2.97139	0.503146	0.0645669
2.97316	0.502258	0.0639216
2.99177	0.503226	0.0594854
2.98929	0.506937	0.0614615
2.97802	0.505444	0.0607759
2.96858	0.50242	0.0621874
2.98572	0.506493	0.06005
2.98605	0.505001	0.0620665
2.98518	0.50734	0.0617035
2.99355	0.506332	0.062994
2.99359	0.505606	0.0625504
2.98793	0.503105	0.0624294
2.98748	0.505202	0.0626714
2.99379	0.507864	0.0621874
2.96409	0.49754	0.06372
2.99026	0.50617	0.0608566
2.97679	0.504436	0.0622681
2.98422	0.502097	0.0627117
2.98527	0.50121	0.0594854
2.98431	0.50738	0.0626714
2.98821	0.508711	0.0620261
2.98401	0.504396	0.0617438
2.99351	0.503912	0.0621471
2.98096	0.503146	0.0620261
2.97677	0.501452	0.0623891
2.98206	0.502984	0.0638006
2.9918	0.503872	0.0612196
2.98459	0.502299	0.0606146
2.99296	0.50371	0.0625101
2.98988	0.504557	0.0616632
2.98223	0.501694	0.0608566
2.99855	0.508429	0.0624294
2.98717	0.504396	0.0599693
2.98967	0.503912	0.060413
2.99501	0.508106	0.0588805
2.98562	0.506211	0.0585982
2.98759	0.506856	0.0621471
2.98476	0.504356	0.0598887
2.985	0.509155	0.063115
2.98721	0.507743	0.0607759
2.98125	0.506372	0.0609776
2.9705	0.502621	0.0624294
2.97946	0.503307	0.0639216
2.98372	0.505081	0.0591224
2.97228	0.503428	0.0646879
2.98642	0.504638	0.0641232
2.9876	0.50617	0.059687
2.98269	0.501653	0.0595257
2.99539	0.507582	0.0627117
2.98201	0.503993	0.062994
2.9921	0.503307	0.0613002
2.96849	0.502299	0.0620665
2.98451	0.505767	0.0596064
2.99263	0.508227	0.0630747
2.98823	0.504557	0.0611792
2.9889	0.503751	0.0638006
2.99836	0.507663	0.0601307
2.97506	0.500605	0.0608566
2.98084	0.506291	0.0607356
2.97925	0.50363	0.0604936
2.97718	0.506049	0.0616632
2.98835	0.508429	0.0624698
2.98824	0.507017	0.0615825
2.99287	0.503872	0.06005
2.97526	0.50121	0.063115
2.98837	0.507098	0.0633167
2.98017	0.502662	0.0611389
2.98821	0.504517	0.0625101
2.97322	0.502581	0.0610986
2.97866	0.504638	0.0632763
2.98913	0.505969	0.0617035
2.98323	0.505928	0.0606953
2.98529	0.506412	0.0619858
2.98717	0.505565	0.0622278
3.00229	0.509961	0.0610582
2.97603	0.500645	0.059929
2.9761	0.504436	0.063478
2.96756	0.502742	0.0621471
2.97795	0.505081	0.0616632
2.98793	0.505565	0.0622278
2.98507	0.504799	0.059808
2.98178	0.504799	0.0633973
2.98696	0.505807	0.0604533
2.97724	0.505606	0.0641636
2.97998	0.502662	0.0630344
2.97374	0.506009	0.063357
2.98372	0.503751	0.0639216
2.99352	0.508187	0.0604533
2.98712	0.506453	0.0621471
2.99617	0.504799	0.0633973
2.97532	0.500121	0.0615825
2.98029	0.505848	0.060534
2.98554	0.50492	0.0608566
2.97439	0.503468	0.0630344
2.99249	0.500968	0.0602113
2.99675	0.507743	0.059808
2.97213	0.498306	0.0619051
2.98907	0.506372	0.062994
2.97672	0.50492	0.0641636
2.97113	0.501895	0.0619455
2.98966	0.505767	0.0626311
2.9724	0.501371	0.0637603
2.98961	0.505727	0.0633973
2.97852	0.505888	0.0649702
2.98204	0.505001	0.0615825
2.9866	0.506251	0.0623891
2.98793	0.508388	0.0589208
2.97869	0.502904	0.0639216
2.96719	0.501371	0.0624294
2.99648	0.506695	0.0592434
2.978	0.503146	0.0623891
2.98205	0.504678	0.0623084
2.98962	0.507219	0.0622278
2.99083	0.505444	0.0619455
2.98875	0.502783	0.0606953
2.99219	0.507501	0.0603323
2.97707	0.502299	0.0618245
2.98114	0.504396	0.0626311
2.98856	0.505202	0.0644862
2.97135	0.500444	0.0632763
2.97829	0.504033	0.0619858
2.97942	0.504436	0.0644055
2.98413	0.502299	0.0620665
2.97723	0.501895	0.0637603
2.98335	0.506856	0.0611792
2.97367	0.500323	0.0625907
2.9873	0.504073	0.0630344
2.98995	0.508388	0.0609776
2.97273	0.505323	0.0616632
2.97661	0.501613	0.0627924
2.99946	0.509034	0.0599693
2.99576	0.507259	0.0598887
2.9854	0.504839	0.0596064
2.98302	0.505525	0.0618648
2.99903	0.511171	0.0594047
2.98081	0.503831	0.0607759
2.99155	0.508187	0.0612599
2.96918	0.501976	0.0622681
2.9825	0.506654	0.0606953
2.98739	0.504517	0.0615019
2.9931	0.505969	0.0645265
2.97637	0.501653	0.0619858
2.97921	0.505243	0.062873
2.98739	0.506856	0.0603726
2.98549	0.502299	0.0618648
2.99449	0.509034	0.060413
2.98521	0.507421	0.0610179
2.98804	0.506251	0.0624698
2.99363	0.506614	0.0575496
2.9718	0.498266	0.0617035
2.99609	0.506493	0.0621068
2.99018	0.506332	0.0615825
2.98764	0.506695	0.0625907
2.98269	0.504396	0.0625504
2.97716	0.504759	0.0617438
2.98733	0.505283	0.0606953
2.97749	0.505807	0.0635183
2.99657	0.511695	0.0599693
2.98052	0.505364	0.0617438
2.98562	0.50496	0.0627924
2.98692	0.503307	0.0619455
2.98896	0.505404	0.0629537
2.98153	0.502057	0.0620261
2.98579	0.50617	0.0626714
2.98707	0.505807	0.0621471
2.98679	0.50492	0.0623488
2.98465	0.504678	0.0627521
2.98551	0.504557	0.0619051
2.97893	0.504356	0.0636796
2.97157	0.502621	0.0623488
2.9932	0.507864	0.0623891
2.98878	0.506695	0.0608969
2.98901	0.504839	0.0618245
2.98097	0.502742	0.0610582
2.9833	0.507864	0.0611389
2.97475	0.504275	0.0619858
2.99307	0.508671	0.0615825
2.9762	0.502863	0.0636796
2.98039	0.50609	0.0624698
2.98425	0.504759	0.0613405
2.98537	0.504719	0.0607759
2.99435	0.50738	0.0617438
2.98558	0.503428	0.060534
2.98362	0.504477	0.0616228
2.99285	0.508469	0.0619858
2.98197	0.504436	0.0606146
2.9804	0.503831	0.0621471
2.99211	0.504114	0.0639216
2.9776	0.503831	0.0624698
2.9853	0.508106	0.0582755
2.98552	0.50609	0.0627924
2.99388	0.505041	0.0634377
2.98462	0.504396	0.0618648
2.98762	0.505848	0.0618245
2.98212	0.506049	0.0619858
2.99448	0.5098	0.0592838
2.98783	0.503993	0.0621874
2.98717	0.502783	0.0623891
2.99119	0.504356	0.0602517
3.00159	0.508388	0.0608566
2.9834	0.503509	0.0619051
2.9732	0.501089	0.0644862
2.99578	0.505243	0.0617438
2.99525	0.509558	0.0629134
2.99292	0.508913	0.0625101
2.98611	0.507622	0.0623891
2.97838	0.50492	0.0658171
2.99387	0.508872	0.0625907
2.98633	0.506856	0.0628327
3.00022	0.506775	0.0621471
2.9827	0.50492	0.0655348
2.98995	0.505807	0.0625907
2.97004	0.503347	0.063115
2.98645	0.505001	0.0607356
2.97952	0.50246	0.0610179
2.97382	0.500161	0.0624698
2.98656	0.504436	0.0587595
2.99819	0.507138	0.060292
2.98171	0.50488	0.062994
2.98751	0.502984	0.0611792
2.97196	0.50496	0.0642039
2.99196	0.509477	0.0618245
2.984	0.499879	0.0608969
2.98634	0.506372	0.0630747
2.9903	0.506654	0.0619051
2.97949	0.504839	0.0630344
2.98403	0.503831	0.0644862
2.98196	0.50371	0.063115
2.98151	0.505323	0.0608969
2.98996	0.507179	0.0620261
2.98307	0.504436	0.059929
2.99038	0.504839	0.0604533
2.99275	0.507542	0.0604533
2.98592	0.500242	0.0616228
2.98147	0.502904	0.0598484
2.97773	0.50488	0.0609372
2.99482	0.50738	0.0598887
2.97961	0.50496	0.0629134
2.99353	0.506372	0.0617438
2.99423	0.507743	0.0608163
2.97295	0.503468	0.0649298
2.97395	0.504719	0.0612196
2.98106	0.503065	0.0614615
2.99287	0.50738	0.0619858
2.98515	0.505122	0.0625101
2.98501	0.505565	0.0595257
2.97795	0.503226	0.0621068
2.98877	0.50863	0.0608163
2.99077	0.50613	0.0608969
2.97791	0.503428	0.0638006
3.00266	0.509074	0.0614615
2.99955	0.51105	0.0610986
2.97667	0.502702	0.0620665
2.98842	0.504638	0.0631553
2.98248	0.506775	0.063478
2.98763	0.506816	0.0628327
2.97877	0.502178	0.0642039
2.98494	0.503952	0.0611389
2.98064	0.502662	0.0632763
2.96549	0.503509	0.0636393
2.98666	0.508146	0.063599
2.99914	0.505686	0.059687
2.9923	0.505041	0.0613809

## Sheet: latent18_sig
Circuitries_id	rho_dir	rho_strength	TN_dir	TN_strength	OS_dir	OS_strength	OS_chisq	DSS_dir	DSS_strength	DSS_chisq	DFI_dir	DFI_strength	DFI_chisq	PFI_dir	PFI_strength	PFI_chisq	TME_score	Immune_dir
ACC-1025 / ACC-602	0.601205	3.03805	0	0	1	1.43415	6.41765	0	0	0	0	0	0	1	1.66756	4.01489	0.407439	-1
ACC-1027 / ACC-601	0.601205	3.03805	0	0	1	1.43415	6.41765	0	0	0	0	0	0	1	1.66756	4.01489	0.407439	-1
ACC-1038 / ACC-600	0.601205	3.03805	0	0	1	1.43415	6.41765	0	0	0	0	0	0	1	1.66756	4.01489	0.407439	-1
ACC-1038 / ACC-1745	0.601205	3.03805	0	0	1	1.43415	6.41765	0	0	0	0	0	0	1	1.66756	4.01489	0.407439	-1
ACC-1039 / ACC-1942	0.601205	3.03805	0	0	1	1.43415	6.41765	0	0	0	0	0	0	1	1.66756	4.01489	0.407439	-1
ACC-1107 / ACC-537	0.349251	2.20853	0	0	1	1.60206	4.37465	1	1.67366	4.3533	0	0	0	1	2.66555	2.43702	0.979926	-1
ACC-1113 / ACC-603	0.349251	2.20853	0	0	1	1.60206	4.37465	1	1.67366	4.3533	0	0	0	1	2.66555	2.43702	0.979926	-1
ACC-1122 / ACC-603	0.440412	2.65891	0	0	1	1.60206	4.37465	1	1.67366	4.3533	0	0	0	1	2.66555	2.43702	0.979926	-1
ACC-1126 / ACC-537	0.440412	2.65891	0	0	1	1.60206	4.37465	1	1.67366	4.3533	0	0	0	1	2.66555	2.43702	0.979926	-1
ACC-1140 / ACC-1942	0.395403	3.41665	0	0	0	0	0	0	0	0	-1	1.50031	4.55912	-1	1.92082	2.37857	0.62118	0
ACC-1154 / ACC-1788	0.367216	3.64768	0	0	0	0	0	0	0	0	-1	1.38091	5.33581	-1	1.68403	3.14455	0.345426	-1
ACC-1155 / ACC-1782	0.367216	3.64768	0	0	0	0	0	0	0	0	-1	1.38091	5.33581	-1	1.68403	3.14455	0.345426	-1
ACC-1159 / ACC-1942	0.400422	2.23833	0	0	0	0	0	0	0	0	0	0	0	-1	1.70997	2.58509	0.548433	-1
ACC-1176 / ACC-1942	0.363702	2.22119	0	0	0	0	0	0	0	0	0	0	0	0	0	0	0.282247	-1
ACC-1184 / ACC-254	0.363702	2.22119	0	0	0	0	0	0	0	0	0	0	0	0	0	0	0.282247	-1
ACC-1192 / ACC-1727	0.44307	2.72191	0	0	1	1.53165	8.66641	1	1.60906	9.22783	0	0	0	1	3.82681	17.1719	0.25628	-1
ACC-1206 / ACC-1782	0.344039	3.23852	0	0	1	1.31069	3.17689	1	1.83863	4.56353	0	0	0	1	2.13727	8.02683	0.773938	-1
ACC-1254 / ACC-1783	0.460212	2.37033	0	0	0	0	0	0	0	0	0	0	0	1	1.44855	6.87275	0.837714	-1
ACC-1262 / ACC-1814	0.460212	2.37033	0	0	0	0	0	0	0	0	0	0	0	1	1.44855	6.87275	0.837714	-1
ACC-1279 / ACC-1745	0.581565	17.3886	0	0	0	0	0	0	0	0	0	0	0	1	2.00833	5.93149	0.341563	-1
ACC-1296 / ACC-1787	0.416353	1.879	0	0	1	3.70553	7.9446	1	3.12263	7.86197	1	1.67778	8.71245	1	2.84466	10.0463	0.609309	-1
ACC-1299 / ACC-1784	0.416353	1.879	0	0	1	3.70553	7.9446	1	3.12263	7.86197	1	1.67778	8.71245	1	2.84466	10.0463	0.609309	-1
ACC-1319 / ACC-1787	0.660152	2.42348	0	0	1	3.70553	7.9446	1	3.12263	7.86197	1	1.67778	8.71245	1	2.84466	10.0463	0.609309	-1
ACC-1321 / ACC-1784	0.660152	2.42348	0	0	1	3.70553	7.9446	1	3.12263	7.86197	1	1.67778	8.71245	1	2.84466	10.0463	0.609309	-1
ACC-1336 / ACC-589	0.459885	2.96976	0	0	1	2.66959	0.95911	1	2.12436	0.882454	0	0	0	0	0	0	0.340206	-1
ACC-1340 / ACC-1942	0.459885	2.96976	0	0	1	2.66959	0.95911	1	2.12436	0.882454	0	0	0	0	0	0	0.340206	-1
ACC-1341 / ACC-649	0.459885	2.96976	0	0	1	2.66959	0.95911	1	2.12436	0.882454	0	0	0	0	0	0	0.340206	-1
ACC-1346 / ACC-252	0.409066	3.26462	0	0	0	0	0	0	0	0	0	0	0	1	1.51999	3.86244	0.608447	-1
ACC-1351 / ACC-1745	0.409066	3.26462	0	0	0	0	0	0	0	0	0	0	0	1	1.51999	3.86244	0.608447	-1
ACC-1352 / ACC-251	0.409066	3.26462	0	0	0	0	0	0	0	0	0	0	0	1	1.51999	3.86244	0.608447	-1
ACC-1355 / ACC-252	0.501809	4.64774	0	0	0	0	0	0	0	0	0	0	0	1	1.51999	3.86244	0.608447	-1
ACC-1357 / ACC-251	0.501809	4.64774	0	0	0	0	0	0	0	0	0	0	0	1	1.51999	3.86244	0.608447	-1
ACC-1358 / ACC-1745	0.501809	4.64774	0	0	0	0	0	0	0	0	0	0	0	1	1.51999	3.86244	0.608447	-1
ACC-1362 / ACC-1942	0.419723	4.43791	0	0	1	3.30016	1.44869	1	2.89279	1.41038	0	0	0	1	2.65758	5.71068	0.315262	-1
ACC-1406 / ACC-513	0.506423	3.7561	0	0	1	3.22548	3.70861	1	2.83565	2.82168	1	1.8041	5.77564	1	2.67985	5.82111	0.372179	-1
ACC-1517 / ACC-1955	0.390438	24.4987	0	0	1	3.88941	9.92565	1	3.49485	9.83483	1	1.37469	2.28027	1	4.05849	15.478	0.553337	1
ACC-1521 / ACC-334	0.392035	18.4228	0	0	0	0	0	0	0	0	0	0	0	1	1.52433	4.20276	-0.188511	-1
ACC-1526 / ACC-339	0.392035	18.4228	0	0	0	0	0	0	0	0	0	0	0	1	1.52433	4.20276	-0.188511	-1
ACC-1529 / ACC-337	0.392035	18.4228	0	0	0	0	0	0	0	0	0	0	0	1	1.52433	4.20276	-0.188511	-1
ACC-1530 / ACC-333	0.392035	18.4228	0	0	0	0	0	0	0	0	0	0	0	1	1.52433	4.20276	-0.188511	-1
ACC-1531 / ACC-329	0.392035	18.4228	0	0	0	0	0	0	0	0	0	0	0	1	1.52433	4.20276	-0.188511	-1
ACC-1532 / ACC-1788	0.392035	18.4228	0	0	0	0	0	0	0	0	0	0	0	1	1.52433	4.20276	-0.188511	-1
ACC-1539 / ACC-335	0.392035	18.4228	0	0	0	0	0	0	0	0	0	0	0	1	1.52433	4.20276	-0.188511	-1
ACC-1540 / ACC-332	0.392035	18.4228	0	0	0	0	0	0	0	0	0	0	0	1	1.52433	4.20276	-0.188511	-1
ACC-1541 / ACC-1955	0.392035	18.4228	0	0	0	0	0	0	0	0	0	0	0	1	1.52433	4.20276	-0.188511	-1
ACC-1544 / ACC-263	0.392035	18.4228	0	0	0	0	0	0	0	0	0	0	0	1	1.52433	4.20276	-0.188511	-1
ACC-1546 / ACC-276	0.392035	18.4228	0	0	0	0	0	0	0	0	0	0	0	1	1.52433	4.20276	-0.188511	-1
ACC-1548 / ACC-1782	0.392035	18.4228	0	0	0	0	0	0	0	0	0	0	0	1	1.52433	4.20276	-0.188511	-1
ACC-1550 / ACC-330	0.392035	18.4228	0	0	0	0	0	0	0	0	0	0	0	1	1.52433	4.20276	-0.188511	-1
ACC-1553 / ACC-275	0.392035	18.4228	0	0	0	0	0	0	0	0	0	0	0	1	1.52433	4.20276	-0.188511	-1
ACC-1554 / ACC-336	0.392035	18.4228	0	0	0	0	0	0	0	0	0	0	0	1	1.52433	4.20276	-0.188511	-1
ACC-1557 / ACC-338	0.392035	18.4228	0	0	0	0	0	0	0	0	0	0	0	1	1.52433	4.20276	-0.188511	-1
ACC-1559 / ACC-264	0.392035	18.4228	0	0	0	0	0	0	0	0	0	0	0	1	1.52433	4.20276	-0.188511	-1
ACC-1562 / ACC-328	0.392035	18.4228	0	0	0	0	0	0	0	0	0	0	0	1	1.52433	4.20276	-0.188511	-1
ACC-1562 / ACC-262	0.392035	18.4228	0	0	0	0	0	0	0	0	0	0	0	1	1.52433	4.20276	-0.188511	-1
ACC-1568 / ACC-1792	0.395172	5.89774	0	0	1	2.35067	3.35729	1	1.96658	2.52566	0	0	0	1	2.54212	6.58149	0.0908908	-1
ACC-1592 / ACC-444	0.363678	25.8358	0	0	1	2.62525	8.55784	1	2.91364	9.59067	1	1.48017	4.98429	1	2.4437	7.18753	0.372917	-1
ACC-1597 / ACC-603	0.363678	25.8358	0	0	1	2.62525	8.55784	1	2.91364	9.59067	1	1.48017	4.98429	1	2.4437	7.18753	0.372917	-1
ACC-1604 / ACC-1788	0.419708	1.42116	0	0	1	2.73283	9.1388	1	2.88606	10.2094	0	0	0	1	2.39686	7.00664	0.350447	-1
ACC-1620 / ACC-441	0.419708	1.42116	0	0	1	2.73283	9.1388	1	2.88606	10.2094	0	0	0	1	2.39686	7.00664	0.350447	-1
ACC-1676 / ACC-1733	0.376669	68.6867	0	0	1	1.61439	1.15027	1	1.43652	1.03033	0	0	0	0	0	0	-0.00438566	-1
ACC-1677 / ACC-1994	0.376669	68.6867	0	0	1	1.61439	1.15027	1	1.43652	1.03033	0	0	0	0	0	0	-0.00438566	-1
ACC-1682 / ACC-1842	0.376669	68.6867	0	0	1	1.61439	1.15027	1	1.43652	1.03033	0	0	0	0	0	0	-0.00438566	-1
ACC-1685 / ACC-1992	0.376669	68.6867	0	0	1	1.61439	1.15027	1	1.43652	1.03033	0	0	0	0	0	0	-0.00438566	-1
ACC-1686 / ACC-1993	0.376669	68.6867	0	0	1	1.61439	1.15027	1	1.43652	1.03033	0	0	0	0	0	0	-0.00438566	-1
ACC-1690 / ACC-623	-0.395634	4.98521	0	0	-1	2.90658	9.76869	-1	2.6073	8.66398	-1	1.69037	1.57563	-1	5.39362	16.9446	1.05765	0
ACC-1702 / ACC-2012	-0.385193	10.598	0	0	-1	2.09583	8.04779	-1	1.74715	6.9711	-1	1.58503	1.57563	-1	5.33255	16.418	1.37355	0
ACC-1703 / ACC-510	-0.385193	10.598	0	0	-1	2.09583	8.04779	-1	1.74715	6.9711	-1	1.58503	1.57563	-1	5.33255	16.418	1.37355	0
ACC-1709 / ACC-2011	-0.385193	10.598	0	0	-1	2.09583	8.04779	-1	1.74715	6.9711	-1	1.58503	1.57563	-1	5.33255	16.418	1.37355	0
ACC-1769 / ACC-523	0.476217	2.76371	0	0	0	0	0	0	0	0	0	0	0	0	0	0	0.239182	-1
ACC-1937 / ACC-544	0.368519	1.69814	-1	2.49485	1	2.53018	5.64082	1	2.23582	4.65048	1	2.11464	4.43406	1	3.64207	7.52314	0.228611	-1
ACC-1942 / ACC-33	0.468273	3.22362	1	2.95861	0	0	0	0	0	0	1	1.45346	5.08442	1	2.49349	10.4894	0.507838	-1
ACC-1974 / ACC-349	-0.4775	2.01779	0	0	0	0	0	0	0	0	0	0	0	-1	1.31336	4.53623	0.269955	-1
ACC-1975 / ACC-352	-0.4775	2.01779	0	0	0	0	0	0	0	0	0	0	0	-1	1.31336	4.53623	0.269955	-1
ACC-1976 / ACC-343	-0.4775	2.01779	0	0	0	0	0	0	0	0	0	0	0	-1	1.31336	4.53623	0.269955	-1
ACC-1977 / ACC-344	-0.4775	2.01779	0	0	0	0	0	0	0	0	0	0	0	-1	1.31336	4.53623	0.269955	-1
ACC-1978 / ACC-350	-0.4775	2.01779	0	0	0	0	0	0	0	0	0	0	0	-1	1.31336	4.53623	0.269955	-1
ACC-1979 / ACC-341	-0.4775	2.01779	0	0	0	0	0	0	0	0	0	0	0	-1	1.31336	4.53623	0.269955	-1
ACC-1980 / ACC-346	-0.4775	2.01779	0	0	0	0	0	0	0	0	0	0	0	-1	1.31336	4.53623	0.269955	-1
ACC-1981 / ACC-347	-0.4775	2.01779	0	0	0	0	0	0	0	0	0	0	0	-1	1.31336	4.53623	0.269955	-1
ACC-1982 / ACC-348	-0.4775	2.01779	0	0	0	0	0	0	0	0	0	0	0	-1	1.31336	4.53623	0.269955	-1
ACC-1983 / ACC-345	-0.4775	2.01779	0	0	0	0	0	0	0	0	0	0	0	-1	1.31336	4.53623	0.269955	-1
ACC-1984 / ACC-351	-0.4775	2.01779	0	0	0	0	0	0	0	0	0	0	0	-1	1.31336	4.53623	0.269955	-1
ACC-1985 / ACC-342	-0.4775	2.01779	0	0	0	0	0	0	0	0	0	0	0	-1	1.31336	4.53623	0.269955	-1
ACC-2309 / ACC-1769	0.412408	8.04221	1	7.00436	1	3.7986	15.9338	1	3.64975	14.7076	0	0	0	1	2.47237	12.7764	0.847144	-1
ACC-2310 / ACC-33	0.47002	5.92022	1	7.45593	0	0	0	0	0	0	1	1.5986	5.57282	1	2.36856	8.12956	0.956795	-1
ACC-2549 / ACC-544	0.461729	2.94738	-1	1.82391	1	3.4698	10.1273	1	3.13608	8.77312	1	1.66354	1.78042	1	4.065	9.95247	0.166135	-1
ACC-2577 / ACC-544	0.464231	3.86005	0	0.958607	1	3.01637	7.96951	1	2.73755	6.76545	1	1.37059	5.67129	1	3.68194	9.897	0.400438	-1
ACC-2609 / ACC-544	-0.351525	2.87751	-1	29.6576	0	0	0	0	0	0	0	0	0	-1	1.37986	3.285	0	-1
ACC-2640 / ACC-544	-0.388279	4.52466	-1	4.85387	0	0	0	0	0	0	1	1.70553	8.05376	0	0	0	0.0151157	-1
ACC-33 / ACC-1942	0.456119	8.8797	0	0	1	5.02872	14.5439	1	4.54516	13.2071	0	0	0	1	4.72125	7.17952	0.515558	-1
ACC-522 / ACC-1769	0.389908	1.98032	-1	5.1549	1	4.58838	24.1036	1	4.55596	22.7745	1	1.37986	0.729164	1	4.3851	14.9092	0.610019	0
ACC-523 / ACC-1769	0.384871	2.34924	0	0	0	0	0	0	0	0	0	0	0	1	1.6925	2.43096	0.151052	-1
ACC-544 / ACC-1937	0.404002	2.45026	1	1.79588	1	6.07676	12.0186	1	5.73518	11.9921	0	0	0	1	6.48413	20.4521	0.340188	-1
ACC-655 / ACC-603	-0.324558	1.62066	0	0	-1	1.30803	1.40818	0	0	0	0	0	0	-1	2.83268	5.82898	0.618417	1
ACC-657 / ACC-1817	-0.324558	1.62066	0	0	-1	1.30803	1.40818	0	0	0	0	0	0	-1	2.83268	5.82898	0.618417	1
ACC-660 / ACC-1751	-0.324558	1.62066	0	0	-1	1.30803	1.40818	0	0	0	0	0	0	-1	2.83268	5.82898	0.618417	1
ACC-675 / ACC-1949	-0.324558	1.62066	0	0	-1	1.30803	1.40818	0	0	0	0	0	0	-1	2.83268	5.82898	0.618417	1
ACC-677 / ACC-1948	-0.324558	1.62066	0	0	-1	1.30803	1.40818	0	0	0	0	0	0	-1	2.83268	5.82898	0.618417	1
ACC-689 / ACC-529	-0.450651	2.85652	0	0	-1	1.85699	9.74132	-1	1.72584	9.84063	0	0	0	-1	5.0278	16.0734	0.780443	0
ACC-706 / ACC-1782	-0.450651	2.85652	0	0	-1	1.85699	9.74132	-1	1.72584	9.84063	0	0	0	-1	5.0278	16.0734	0.780443	0
ACC-720 / ACC-1805	-0.450651	2.85652	0	0	-1	1.85699	9.74132	-1	1.72584	9.84063	0	0	0	-1	5.0278	16.0734	0.780443	0
ACC-729 / ACC-495	0.477588	3.38569	0	0	1	1.36351	5.76193	1	1.80134	7.43595	0	0	0	1	1.63078	4.34946	0.231083	-1
ACC-731 / ACC-311	0.477588	3.38569	0	0	1	1.36351	5.76193	1	1.80134	7.43595	0	0	0	1	1.63078	4.34946	0.231083	-1
ACC-739 / ACC-1874	0.408847	1.31697	0	0	1	6.08355	11.099	1	5.89279	11.2825	0	0	0	1	6.52288	12.8397	0.708006	-1
ACC-740 / ACC-1877	0.408847	1.31697	0	0	1	6.08355	11.099	1	5.89279	11.2825	0	0	0	1	6.52288	12.8397	0.708006	-1
ACC-750 / ACC-1877	0.449161	11.261	0	0	1	6.08355	11.099	1	5.89279	11.2825	0	0	0	1	6.52288	12.8397	0.708006	-1
ACC-753 / ACC-1874	0.449161	11.261	0	0	1	6.08355	11.099	1	5.89279	11.2825	0	0	0	1	6.52288	12.8397	0.708006	-1
ACC-754 / ACC-1873	0.449161	11.261	0	0	1	6.08355	11.099	1	5.89279	11.2825	0	0	0	1	6.52288	12.8397	0.708006	-1
ACC-755 / ACC-1942	0.449161	11.261	0	0	1	6.08355	11.099	1	5.89279	11.2825	0	0	0	1	6.52288	12.8397	0.708006	-1
ACC-758 / ACC-329	0.437812	2.31766	0	0	1	5.26201	10.6617	1	4.61618	10.5124	1	2	1.79605	1	5.10073	12.4989	0.32234	-1
ACC-759 / ACC-336	0.437812	2.31766	0	0	1	5.26201	10.6617	1	4.61618	10.5124	1	2	1.79605	1	5.10073	12.4989	0.32234	-1
ACC-762 / ACC-337	0.437812	2.31766	0	0	1	5.26201	10.6617	1	4.61618	10.5124	1	2	1.79605	1	5.10073	12.4989	0.32234	-1
ACC-762 / ACC-1925	0.437812	2.31766	0	0	1	5.26201	10.6617	1	4.61618	10.5124	1	2	1.79605	1	5.10073	12.4989	0.32234	-1
ACC-763 / ACC-510	0.437812	2.31766	0	0	1	5.26201	10.6617	1	4.61618	10.5124	1	2	1.79605	1	5.10073	12.4989	0.32234	-1
ACC-764 / ACC-333	0.437812	2.31766	0	0	1	5.26201	10.6617	1	4.61618	10.5124	1	2	1.79605	1	5.10073	12.4989	0.32234	-1
ACC-766 / ACC-338	0.437812	2.31766	0	0	1	5.26201	10.6617	1	4.61618	10.5124	1	2	1.79605	1	5.10073	12.4989	0.32234	-1
ACC-768 / ACC-339	0.437812	2.31766	0	0	1	5.26201	10.6617	1	4.61618	10.5124	1	2	1.79605	1	5.10073	12.4989	0.32234	-1
ACC-773 / ACC-332	0.437812	2.31766	0	0	1	5.26201	10.6617	1	4.61618	10.5124	1	2	1.79605	1	5.10073	12.4989	0.32234	-1
ACC-777 / ACC-328	0.437812	2.31766	0	0	1	5.26201	10.6617	1	4.61618	10.5124	1	2	1.79605	1	5.10073	12.4989	0.32234	-1
ACC-779 / ACC-334	0.437812	2.31766	0	0	1	5.26201	10.6617	1	4.61618	10.5124	1	2	1.79605	1	5.10073	12.4989	0.32234	-1
ACC-780 / ACC-1842	0.437812	2.31766	0	0	1	5.26201	10.6617	1	4.61618	10.5124	1	2	1.79605	1	5.10073	12.4989	0.32234	-1
ACC-786 / ACC-330	0.437812	2.31766	0	0	1	5.26201	10.6617	1	4.61618	10.5124	1	2	1.79605	1	5.10073	12.4989	0.32234	-1
ACC-787 / ACC-331	0.437812	2.31766	0	0	1	5.26201	10.6617	1	4.61618	10.5124	1	2	1.79605	1	5.10073	12.4989	0.32234	-1
ACC-788 / ACC-335	0.437812	2.31766	0	0	1	5.26201	10.6617	1	4.61618	10.5124	1	2	1.79605	1	5.10073	12.4989	0.32234	-1
ACC-844 / ACC-544	-0.447681	4.46065	0	0	-1	2.28819	3.19075	-1	2.76195	4.35913	0	0	0	-1	4.66959	9.45345	1.7133	0
ACC-889 / ACC-622	0.419884	3.03504	0	0	1	3.93181	12.8753	1	3.57512	11.7443	0	0	0	1	3.52578	7.0293	0.554171	-1
ACC-893 / ACC-1751	0.419884	3.03504	0	0	1	3.93181	12.8753	1	3.57512	11.7443	0	0	0	1	3.52578	7.0293	0.554171	-1
ACC-903 / ACC-1836	-0.395911	18.6476	0	0	1	1.47366	1.02555	1	1.5157	1.17962	0	0	0	0	0	0	0.937935	1
ACC-916 / ACC-1942	0.439176	2.99481	0	0	0	0	0	0	0	0	0	0	0	1	1.79048	0.480788	0.490425	-1
BLCA-10114 / BLCA-7245	0.240875	4.82703	1	3.37675	0	0	0	0	0	0	-1	3.00568	14.0221	0	0	0	0.0978794	-1
BLCA-10186 / BLCA-7904	0.167679	1.85739	0	0.958607	0	0	0	0	0	0	1	1.50031	4.76895	0	0	0	0.557459	1
BLCA-10196 / BLCA-2547	0.325262	9.63739	1	3.49485	0	0	0	0	0	0	0	0	0	0	0	0	0.371361	-1
BLCA-10454 / BLCA-2547	0.233202	4.44815	0	1.07058	0	0	0	0	0	0	0	0	0	1	2.42251	5.59752	0.145858	-1
BLCA-10483 / BLCA-2547	0.208307	2.19951	0	0.366532	0	0	0	0	0	0	0	0	0	0	0	0	0	-1
BLCA-10484 / BLCA-2547	0.247499	5.09176	0	0.366532	0	0	0	0	0	0	0	0	0	0	0	0	0	-1
BLCA-1105 / BLCA-7256	0.340839	10.6536	1	3.11919	-1	2	7.52663	-1	1.97469	7.60178	0	0	0	-1	1.9393	5.21898	0.579933	0
BLCA-1108 / BLCA-7255	0.340839	10.6536	1	3.11919	-1	2	7.52663	-1	1.97469	7.60178	0	0	0	-1	1.9393	5.21898	0.579933	0
BLCA-1133 / BLCA-2282	0.301691	3.22333	1	8.72125	0	0	0	0	0	0	0	0	0	0	0	0	0.3205	-1
BLCA-1135 / BLCA-2283	0.301691	3.22333	1	8.72125	0	0	0	0	0	0	0	0	0	0	0	0	0.3205	-1
BLCA-1137 / BLCA-2283	0.613523	42.4564	1	8.72125	0	0	0	0	0	0	0	0	0	0	0	0	0.3205	-1
BLCA-1182 / BLCA-7514	0.239347	4.31664	1	7.74473	-1	1.46471	8.64738	0	0	0	0	0	0	0	0	0	0.835671	-1
BLCA-1187 / BLCA-7514	0.588155	38.1032	1	7.74473	-1	1.46471	8.64738	0	0	0	0	0	0	0	0	0	0.835671	-1
BLCA-2282 / BLCA-1133	0.335392	10.3953	1	8.95861	1	1.73049	4.27754	1	1.45346	6.49338	0	0	0	0	0	0	0.566444	-1
BLCA-2283 / BLCA-1135	0.335392	10.3953	1	8.95861	1	1.73049	4.27754	1	1.45346	6.49338	0	0	0	0	0	0	0.566444	-1
BLCA-2755 / BLCA-1176	-0.183849	6.99182	-1	5.74473	1	3.03527	4.14034	1	2.19723	3.29197	0	0	0	1	2.10513	1.51828	1.00391	0
BLCA-2757 / BLCA-1176	-0.418433	17.248	-1	5.74473	1	3.03527	4.14034	1	2.19723	3.29197	0	0	0	1	2.10513	1.51828	1.00391	0
BLCA-2890 / BLCA-1103	-0.303851	8.53271	-1	4.27572	0	0	0	0	0	0	0	0	0	0	0	0	0.453063	1
BLCA-3022 / BLCA-1919	0.366996	12.5874	1	4.03621	0	0	0	1	1.70553	5.10882	0	0	0	1	1.72354	5.09852	0.425992	1
BLCA-3023 / BLCA-1920	0.366996	12.5874	1	4.03621	0	0	0	1	1.70553	5.10882	0	0	0	1	1.72354	5.09852	0.425992	1
BLCA-3111 / BLCA-7250	0.223992	3.65119	1	5.58503	-1	1.74715	8.17062	-1	1.48017	6.80311	0	0	0	0	0	0	0.255788	0
BLCA-3116 / BLCA-7250	0.500777	25.7362	1	5.58503	-1	1.74715	8.17062	-1	1.48017	6.80311	0	0	0	0	0	0	0.255788	0
BLCA-3143 / BLCA-7412	0.20823	3.05438	0	0.251812	0	0	0	1	2.02687	3.54959	0	0	0	1	1.78252	3.20323	0.318644	-1
BLCA-3157 / BLCA-7412	0.25762	5.5599	0	0.251812	0	0	0	1	2.02687	3.54959	0	0	0	1	1.78252	3.20323	0.318644	-1
BLCA-3163 / BLCA-2371	0.297436	7.81704	1	6.79588	0	0	0	0	0	0	1	1.65561	1.6756	0	0	0	0.27425	-1
BLCA-3166 / BLCA-7777	0.297436	7.81704	1	6.79588	0	0	0	0	0	0	1	1.65561	1.6756	0	0	0	0.27425	-1
BLCA-3167 / BLCA-7587	0.297436	7.81704	1	6.79588	0	0	0	0	0	0	1	1.65561	1.6756	0	0	0	0.27425	-1
BLCA-3169 / BLCA-7442	0.297436	7.81704	1	6.79588	0	0	0	0	0	0	1	1.65561	1.6756	0	0	0	0.27425	-1
BLCA-3194 / BLCA-2941	-0.256749	5.10207	-1	3.63827	1	3.18776	9.23521	1	2.4168	7.81614	0	0	0	1	1.70997	5.0467	0.256413	-1
BLCA-3197 / BLCA-2937	-0.256749	5.10207	-1	3.63827	1	3.18776	9.23521	1	2.4168	7.81614	0	0	0	1	1.70997	5.0467	0.256413	-1
BLCA-3200 / BLCA-2939	-0.256749	5.10207	-1	3.63827	1	3.18776	9.23521	1	2.4168	7.81614	0	0	0	1	1.70997	5.0467	0.256413	-1
BLCA-3204 / BLCA-2941	-0.397423	3.24194	-1	3.63827	1	3.18776	9.23521	1	2.4168	7.81614	0	0	0	1	1.70997	5.0467	0.256413	-1
BLCA-3207 / BLCA-2939	-0.397423	3.24194	-1	3.63827	1	3.18776	9.23521	1	2.4168	7.81614	0	0	0	1	1.70997	5.0467	0.256413	-1
BLCA-3209 / BLCA-2937	-0.397423	3.24194	-1	3.63827	1	3.18776	9.23521	1	2.4168	7.81614	0	0	0	1	1.70997	5.0467	0.256413	-1
BLCA-3229 / BLCA-8119	0.181162	2.07841	1	5.42022	-1	1.82102	2.97589	-1	1.74473	3.23279	0	0	0	0	0	0	-0.195994	-1
BLCA-3233 / BLCA-7733	0.181162	2.07841	1	5.42022	-1	1.82102	2.97589	-1	1.74473	3.23279	0	0	0	0	0	0	-0.195994	-1
BLCA-3237 / BLCA-8119	0.366635	12.5455	1	5.42022	-1	1.82102	2.97589	-1	1.74473	3.23279	0	0	0	0	0	0	-0.195994	-1
BLCA-3239 / BLCA-7733	0.366635	12.5455	1	5.42022	-1	1.82102	2.97589	-1	1.74473	3.23279	0	0	0	0	0	0	-0.195994	-1
BLCA-3243 / BLCA-1958	0.176875	1.75226	1	1.95861	0	0	0	0	0	0	0	0	0	1	1.67778	2.9517	0.50069	-1
BLCA-3272 / BLCA-2503	0.170551	1.89556	0	1.25964	0	0	0	0	0	0	0	0	0	0	0	0	0.0983206	0
BLCA-3275 / BLCA-2504	0.170551	1.89556	0	1.25964	0	0	0	0	0	0	0	0	0	0	0	0	0.0983206	0
BLCA-3280 / BLCA-2505	0.170551	1.89556	0	1.25964	0	0	0	0	0	0	0	0	0	0	0	0	0.0983206	0
BLCA-3282 / BLCA-7307	0.170551	1.89556	0	1.25964	0	0	0	0	0	0	0	0	0	0	0	0	0.0983206	0
BLCA-3285 / BLCA-7376	0.170551	1.89556	0	1.25964	0	0	0	0	0	0	0	0	0	0	0	0	0.0983206	0
BLCA-3345 / BLCA-7388	-0.181349	2.08458	-1	6.67778	0	0	0	1	1.40894	3.51898	0	0	0	0	0	0	0.495738	-1
BLCA-3347 / BLCA-7388	-0.401897	15.4783	-1	6.67778	0	0	0	1	1.40894	3.51898	0	0	0	0	0	0	0.495738	-1
BLCA-3504 / BLCA-7840	-0.171422	2.07143	0	0.79588	1	3.11976	4.05226	1	4.49349	8.84892	0	0	0	1	3.95078	9.85594	0.963518	0
BLCA-3547 / BLCA-7488	-0.204055	3.06904	-1	5.58503	1	2.39577	4.8521	1	2.13906	2.68557	0	0	0	1	1.3098	2.94744	0.779875	-1
BLCA-3566 / BLCA-7417	-0.204055	3.06904	-1	5.58503	1	2.39577	4.8521	1	2.13906	2.68557	0	0	0	1	1.3098	2.94744	0.779875	-1
BLCA-3584 / BLCA-7488	-0.454987	1.37706	-1	5.58503	1	2.39577	4.8521	1	2.13906	2.68557	0	0	0	1	1.3098	2.94744	0.779875	-1
BLCA-3586 / BLCA-7417	-0.454987	1.37706	-1	5.58503	1	2.39577	4.8521	1	2.13906	2.68557	0	0	0	1	1.3098	2.94744	0.779875	-1
BLCA-3594 / BLCA-2031	0.160011	1.56281	0	0.05061	-1	1.58004	4.15926	-1	1.33724	2.00484	0	0	0	0	0	0	0.154609	-1
BLCA-3595 / BLCA-2028	0.160011	1.56281	0	0.05061	-1	1.58004	4.15926	-1	1.33724	2.00484	0	0	0	0	0	0	0.154609	-1
BLCA-3596 / BLCA-2029	0.160011	1.56281	0	0.05061	-1	1.58004	4.15926	-1	1.33724	2.00484	0	0	0	0	0	0	0.154609	-1
BLCA-3597 / BLCA-2032	0.160011	1.56281	0	0.05061	-1	1.58004	4.15926	-1	1.33724	2.00484	0	0	0	0	0	0	0.154609	-1
BLCA-3598 / BLCA-2030	0.160011	1.56281	0	0.05061	-1	1.58004	4.15926	-1	1.33724	2.00484	0	0	0	0	0	0	0.154609	-1
BLCA-3599 / BLCA-7376	0.160011	1.56281	0	0.05061	-1	1.58004	4.15926	-1	1.33724	2.00484	0	0	0	0	0	0	0.154609	-1
BLCA-3602 / BLCA-8119	-0.230287	1.33408	1	1.5376	0	0	0	-1	1.40561	4.19155	-1	1.40671	6.27328	-1	1.41117	8.81913	2.07088	0
BLCA-3616 / BLCA-8119	0.149693	1.41146	1	1.5376	0	0	0	-1	1.40561	4.19155	-1	1.40671	6.27328	-1	1.41117	8.81913	2.07088	0
BLCA-3618 / BLCA-8119	-0.173276	1.86537	1	4.85387	0	0	0	0	0	0	0	0	0	0	0	0	1.10473	0
BLCA-3694 / BLCA-1910	0.158686	1.57163	1	4.30103	0	0	0	0	0	0	0	0	0	0	0	0	0.253337	-1
BLCA-3700 / BLCA-1908	0.158686	1.57163	1	4.30103	0	0	0	0	0	0	0	0	0	0	0	0	0.253337	-1
BLCA-3708 / BLCA-1909	0.158686	1.57163	1	4.30103	0	0	0	0	0	0	0	0	0	0	0	0	0.253337	-1
BLCA-3709 / BLCA-2753	0.158686	1.57163	1	4.30103	0	0	0	0	0	0	0	0	0	0	0	0	0.253337	-1
BLCA-3710 / BLCA-1911	0.158686	1.57163	1	4.30103	0	0	0	0	0	0	0	0	0	0	0	0	0.253337	-1
BLCA-3712 / BLCA-1954	0.158686	1.57163	1	4.30103	0	0	0	0	0	0	0	0	0	0	0	0	0.253337	-1
BLCA-3737 / BLCA-1911	0.407269	15.9835	1	7.79588	-1	1.39577	4.61018	0	0	0	0	0	0	0	0	0	0.284947	-1
BLCA-3742 / BLCA-8046	0.407269	15.9835	1	7.79588	-1	1.39577	4.61018	0	0	0	0	0	0	0	0	0	0.284947	-1
BLCA-3746 / BLCA-1910	0.407269	15.9835	1	7.79588	-1	1.39577	4.61018	0	0	0	0	0	0	0	0	0	0.284947	-1
BLCA-3747 / BLCA-7733	0.407269	15.9835	1	7.79588	-1	1.39577	4.61018	0	0	0	0	0	0	0	0	0	0.284947	-1
BLCA-3752 / BLCA-7610	0.340928	5.74131	1	9.50864	0	0	0	0	0	0	0	0	0	1	1.78781	4.12269	0.708145	-1
BLCA-3762 / BLCA-7610	0.683695	2.9671	1	9.50864	0	0	0	0	0	0	0	0	0	1	1.78781	4.12269	0.708145	-1
BLCA-3814 / BLCA-2727	0.212873	3.21123	1	9.26761	-1	2.42946	13.4176	-1	2.01502	8.177	0	0	0	0	0	0	1.33116	1
BLCA-3866 / BLCA-2727	0.638008	47.036	1	9.26761	-1	2.42946	13.4176	-1	2.01502	8.177	0	0	0	0	0	0	1.33116	1
BLCA-3998 / BLCA-7255	0.253897	5.48064	1	6.22915	0	0	0	0	0	0	0	0	0	0	0	0	0.229806	-1
BLCA-4003 / BLCA-7556	0.253897	5.48064	1	6.22915	0	0	0	0	0	0	0	0	0	0	0	0	0.229806	-1
BLCA-4007 / BLCA-2366	0.253897	5.48064	1	6.22915	0	0	0	0	0	0	0	0	0	0	0	0	0.229806	-1
BLCA-4011 / BLCA-2856	0.253897	5.48064	1	6.22915	0	0	0	0	0	0	0	0	0	0	0	0	0.229806	-1
BLCA-4013 / BLCA-8147	0.253897	5.48064	1	6.22915	0	0	0	0	0	0	0	0	0	0	0	0	0.229806	-1
BLCA-4015 / BLCA-7256	0.253897	5.48064	1	6.22915	0	0	0	0	0	0	0	0	0	0	0	0	0.229806	-1
BLCA-4016 / BLCA-8011	0.253897	5.48064	1	6.22915	0	0	0	0	0	0	0	0	0	0	0	0	0.229806	-1
BLCA-4039 / BLCA-8011	0.190827	2.71029	1	5.38722	0	0	0	0	0	0	0	0	0	0	0	0	0.0845729	0
BLCA-4041 / BLCA-2366	0.190827	2.71029	1	5.38722	0	0	0	0	0	0	0	0	0	0	0	0	0.0845729	0
BLCA-4053 / BLCA-7256	0.190827	2.71029	1	5.38722	0	0	0	0	0	0	0	0	0	0	0	0	0.0845729	0
BLCA-4054 / BLCA-8147	0.190827	2.71029	1	5.38722	0	0	0	0	0	0	0	0	0	0	0	0	0.0845729	0
BLCA-4056 / BLCA-7255	0.190827	2.71029	1	5.38722	0	0	0	0	0	0	0	0	0	0	0	0	0.0845729	0
BLCA-4279 / BLCA-7840	0.180256	6.98166	1	9.95861	-1	1.81816	4.41825	0	0	0	0	0	0	0	0	0	0.250023	-1
BLCA-4297 / BLCA-7905	0.180256	6.98166	1	9.95861	-1	1.81816	4.41825	0	0	0	0	0	0	0	0	0	0.250023	-1
BLCA-4309 / BLCA-7840	0.546289	31.7512	1	9.95861	-1	1.81816	4.41825	0	0	0	0	0	0	0	0	0	0.250023	-1
BLCA-4314 / BLCA-7905	0.546289	31.7512	1	9.95861	-1	1.81816	4.41825	0	0	0	0	0	0	0	0	0	0.250023	-1
BLCA-4356 / BLCA-1867	0.357666	11.858	1	8.65758	0	0	0	1	1.36653	2.28309	0	0	0	0	0	0	0.527134	1
BLCA-4360 / BLCA-2897	0.357666	11.858	1	8.65758	0	0	0	1	1.36653	2.28309	0	0	0	0	0	0	0.527134	1
BLCA-4360 / BLCA-8022	0.357666	11.858	1	8.65758	0	0	0	1	1.36653	2.28309	0	0	0	0	0	0	0.527134	1
BLCA-4368 / BLCA-8045	0.357666	11.858	1	8.65758	0	0	0	1	1.36653	2.28309	0	0	0	0	0	0	0.527134	1
BLCA-4373 / BLCA-7337	0.357666	11.858	1	8.65758	0	0	0	1	1.36653	2.28309	0	0	0	0	0	0	0.527134	1
BLCA-4374 / BLCA-7378	0.357666	11.858	1	8.65758	0	0	0	1	1.36653	2.28309	0	0	0	0	0	0	0.527134	1
BLCA-4375 / BLCA-1868	0.357666	11.858	1	8.65758	0	0	0	1	1.36653	2.28309	0	0	0	0	0	0	0.527134	1
BLCA-4378 / BLCA-8071	0.357666	11.858	1	8.65758	0	0	0	1	1.36653	2.28309	0	0	0	0	0	0	0.527134	1
BLCA-4382 / BLCA-8047	0.357666	11.858	1	8.65758	0	0	0	1	1.36653	2.28309	0	0	0	0	0	0	0.527134	1
BLCA-4383 / BLCA-7338	0.357666	11.858	1	8.65758	0	0	0	1	1.36653	2.28309	0	0	0	0	0	0	0.527134	1
BLCA-4383 / BLCA-7379	0.357666	11.858	1	8.65758	0	0	0	1	1.36653	2.28309	0	0	0	0	0	0	0.527134	1
BLCA-4383 / BLCA-2547	0.357666	11.858	1	8.65758	0	0	0	1	1.36653	2.28309	0	0	0	0	0	0	0.527134	1
BLCA-4385 / BLCA-8072	0.357666	11.858	1	8.65758	0	0	0	1	1.36653	2.28309	0	0	0	0	0	0	0.527134	1
BLCA-4385 / BLCA-7470	0.357666	11.858	1	8.65758	0	0	0	1	1.36653	2.28309	0	0	0	0	0	0	0.527134	1
BLCA-4386 / BLCA-2896	0.357666	11.858	1	8.65758	0	0	0	1	1.36653	2.28309	0	0	0	0	0	0	0.527134	1
BLCA-4386 / BLCA-8021	0.357666	11.858	1	8.65758	0	0	0	1	1.36653	2.28309	0	0	0	0	0	0	0.527134	1
BLCA-4389 / BLCA-1866	0.357666	11.858	1	8.65758	0	0	0	1	1.36653	2.28309	0	0	0	0	0	0	0.527134	1
BLCA-4389 / BLCA-7336	0.357666	11.858	1	8.65758	0	0	0	1	1.36653	2.28309	0	0	0	0	0	0	0.527134	1
BLCA-4390 / BLCA-7335	0.357666	11.858	1	8.65758	0	0	0	1	1.36653	2.28309	0	0	0	0	0	0	0.527134	1
BLCA-4394 / BLCA-8046	0.357666	11.858	1	8.65758	0	0	0	1	1.36653	2.28309	0	0	0	0	0	0	0.527134	1
BLCA-4416 / BLCA-7524	0.274563	6.45092	1	7.00877	1	1.9393	1.47603	1	1.87615	1.27476	0	0	0	0	0	0	0.267739	1
BLCA-4421 / BLCA-7525	0.274563	6.45092	1	7.00877	1	1.9393	1.47603	1	1.87615	1.27476	0	0	0	0	0	0	0.267739	1
BLCA-4424 / BLCA-2790	0.274563	6.45092	1	7.00877	1	1.9393	1.47603	1	1.87615	1.27476	0	0	0	0	0	0	0.267739	1
BLCA-4426 / BLCA-2753	0.274563	6.45092	1	7.00877	1	1.9393	1.47603	1	1.87615	1.27476	0	0	0	0	0	0	0.267739	1
BLCA-4430 / BLCA-8071	0.175086	1.90163	1	6.11919	-1	2.28904	1.0738	-1	1.96658	0.390029	0	0	0	0	0	0	0.546903	0
BLCA-4431 / BLCA-2547	0.175086	1.90163	1	6.11919	-1	2.28904	1.0738	-1	1.96658	0.390029	0	0	0	0	0	0	0.546903	0
BLCA-4433 / BLCA-8072	0.175086	1.90163	1	6.11919	-1	2.28904	1.0738	-1	1.96658	0.390029	0	0	0	0	0	0	0.546903	0
BLCA-4439 / BLCA-8071	0.424468	17.5246	1	6.11919	-1	2.28904	1.0738	-1	1.96658	0.390029	0	0	0	0	0	0	0.546903	0
BLCA-4441 / BLCA-2547	0.424468	17.5246	1	6.11919	-1	2.28904	1.0738	-1	1.96658	0.390029	0	0	0	0	0	0	0.546903	0
BLCA-4442 / BLCA-8072	0.424468	17.5246	1	6.11919	-1	2.28904	1.0738	-1	1.96658	0.390029	0	0	0	0	0	0	0.546903	0
BLCA-4449 / BLCA-2213	-0.233714	4.601	-1	2.14874	0	0	0	0	0	0	0	0	0	0	0	0	0.479966	1
BLCA-4540 / BLCA-8072	0.271383	2.54214	1	2.55284	0	0	0	0	0	0	0	0	0	1	1.39469	3.61719	0.53219	1
BLCA-4540 / BLCA-2380	0.271383	2.54214	1	2.55284	0	0	0	0	0	0	0	0	0	1	1.39469	3.61719	0.53219	1
BLCA-4548 / BLCA-7518	0.435438	18.5971	1	5.30103	-1	2.16304	2.40888	-1	1.50724	1.51048	0	0	0	-1	1.64975	2.09418	0.694841	1
BLCA-4553 / BLCA-2084	0.435438	18.5971	1	5.30103	-1	2.16304	2.40888	-1	1.50724	1.51048	0	0	0	-1	1.64975	2.09418	0.694841	1
BLCA-4555 / BLCA-8046	0.435438	18.5971	1	5.30103	-1	2.16304	2.40888	-1	1.50724	1.51048	0	0	0	-1	1.64975	2.09418	0.694841	1
BLCA-4556 / BLCA-2085	0.435438	18.5971	1	5.30103	-1	2.16304	2.40888	-1	1.50724	1.51048	0	0	0	-1	1.64975	2.09418	0.694841	1
BLCA-4557 / BLCA-8047	0.435438	18.5971	1	5.30103	-1	2.16304	2.40888	-1	1.50724	1.51048	0	0	0	-1	1.64975	2.09418	0.694841	1
BLCA-4560 / BLCA-2503	0.435438	18.5971	1	5.30103	-1	2.16304	2.40888	-1	1.50724	1.51048	0	0	0	-1	1.64975	2.09418	0.694841	1
BLCA-4569 / BLCA-7517	0.435438	18.5971	1	5.30103	-1	2.16304	2.40888	-1	1.50724	1.51048	0	0	0	-1	1.64975	2.09418	0.694841	1
BLCA-4570 / BLCA-7407	0.435438	18.5971	1	5.30103	-1	2.16304	2.40888	-1	1.50724	1.51048	0	0	0	-1	1.64975	2.09418	0.694841	1
BLCA-4578 / BLCA-2938	-0.296323	2.49486	0	0.79588	1	2.34486	6.69673	1	1.88273	4.5336	0	0	0	0	0	0	1.63058	0
BLCA-4579 / BLCA-2939	-0.296323	2.49486	0	0.79588	1	2.34486	6.69673	1	1.88273	4.5336	0	0	0	0	0	0	1.63058	0
BLCA-4580 / BLCA-7417	-0.296323	2.49486	0	0.79588	1	2.34486	6.69673	1	1.88273	4.5336	0	0	0	0	0	0	1.63058	0
BLCA-4582 / BLCA-2941	-0.296323	2.49486	0	0.79588	1	2.34486	6.69673	1	1.88273	4.5336	0	0	0	0	0	0	1.63058	0
BLCA-4585 / BLCA-2940	-0.296323	2.49486	0	0.79588	1	2.34486	6.69673	1	1.88273	4.5336	0	0	0	0	0	0	1.63058	0
BLCA-4590 / BLCA-2937	-0.296323	2.49486	0	0.79588	1	2.34486	6.69673	1	1.88273	4.5336	0	0	0	0	0	0	1.63058	0
BLCA-4601 / BLCA-2753	0.163455	5.73913	1	8.46852	-1	1.60033	5.57112	-1	1.34775	7.77131	0	0	0	0	0	0	1.44751	1
BLCA-4602 / BLCA-7376	0.163455	5.73913	1	8.46852	-1	1.60033	5.57112	-1	1.34775	7.77131	0	0	0	0	0	0	1.44751	1
BLCA-4606 / BLCA-7376	0.638141	47.0757	1	8.46852	-1	1.60033	5.57112	-1	1.34775	7.77131	0	0	0	0	0	0	1.44751	1
BLCA-4640 / BLCA-7734	0.215388	3.32897	1	7.29243	0	0	0	0	0	0	0	0	0	0	0	0	1.58784	0
BLCA-4651 / BLCA-7734	0.452062	20.3368	1	7.29243	0	0	0	0	0	0	0	0	0	0	0	0	1.58784	0
BLCA-4658 / BLCA-2547	0.191197	2.43791	1	6.38722	0	0	0	0	0	0	0	0	0	0	0	0	1.73488	0
BLCA-4672 / BLCA-2547	0.390666	14.5701	1	6.38722	0	0	0	0	0	0	0	0	0	0	0	0	1.73488	0
BLCA-4699 / BLCA-2547	0.157004	3.77713	1	6.76955	-1	2.02919	14.0201	-1	1.69897	13.5367	0	0	0	-1	1.50169	10.8256	0.846415	0
BLCA-4724 / BLCA-2547	0.443626	19.4729	1	6.76955	-1	2.02919	14.0201	-1	1.69897	13.5367	0	0	0	-1	1.50169	10.8256	0.846415	0
BLCA-4766 / BLCA-7905	-0.226077	4.16897	-1	7.52288	1	1.72125	10.4094	1	1.76955	6.3808	0	0	0	0	0	0	0.169796	-1
BLCA-4794 / BLCA-7250	0.175349	2.06207	1	9.67778	-1	1.70774	0.98798	0	0	0	0	0	0	0	0	0	0.508574	-1
BLCA-4797 / BLCA-7556	0.175349	2.06207	1	9.67778	-1	1.70774	0.98798	0	0	0	0	0	0	0	0	0	0.508574	-1
BLCA-4802 / BLCA-7556	0.60238	40.516	1	9.67778	-1	1.70774	0.98798	0	0	0	0	0	0	0	0	0	0.508574	-1
BLCA-4803 / BLCA-7250	0.60238	40.516	1	9.67778	-1	1.70774	0.98798	0	0	0	0	0	0	0	0	0	0.508574	-1
BLCA-4832 / BLCA-7596	0.189845	1.49782	1	11.1192	0	0	0	0	0	0	-1	1.38091	1.69561	0	0	0	0.797005	0
BLCA-4866 / BLCA-7713	0.189845	1.49782	1	11.1192	0	0	0	0	0	0	-1	1.38091	1.69561	0	0	0	0.797005	0
BLCA-4885 / BLCA-7712	0.189845	1.49782	1	11.1192	0	0	0	0	0	0	-1	1.38091	1.69561	0	0	0	0.797005	0
BLCA-4928 / BLCA-7407	0.324347	9.48788	1	4.26761	-1	1.35067	2.65926	0	0	0	0	0	0	0	0	0	0.0151489	0
BLCA-4933 / BLCA-7556	0.324347	9.48788	1	4.26761	-1	1.35067	2.65926	0	0	0	0	0	0	0	0	0	0.0151489	0
BLCA-5003 / BLCA-7841	-0.200191	3.35633	1	1.69897	1	2.82974	4.99084	1	2.83565	5.2375	0	0	0	1	2.23359	2.0265	1.60446	0
BLCA-5017 / BLCA-7840	-0.200191	3.35633	1	1.69897	1	2.82974	4.99084	1	2.83565	5.2375	0	0	0	1	2.23359	2.0265	1.60446	0
BLCA-5064 / BLCA-7840	0.189214	2.36949	1	6.65758	0	0	0	-1	1.7167	4.49273	0	0	0	0	0	0	0.680992	0
BLCA-5075 / BLCA-7905	0.189214	2.36949	1	6.65758	0	0	0	-1	1.7167	4.49273	0	0	0	0	0	0	0.680992	0
BLCA-5089 / BLCA-7840	0.321182	9.2773	1	6.65758	0	0	0	-1	1.7167	4.49273	0	0	0	0	0	0	0.680992	0
BLCA-5117 / BLCA-7905	0.321182	9.2773	1	6.65758	0	0	0	-1	1.7167	4.49273	0	0	0	0	0	0	0.680992	0
BLCA-5132 / BLCA-2687	0.241176	4.93143	1	2.95861	0	0	0	0	0	0	0	0	0	1	1.65561	0.61686	1.14316	1
BLCA-5143 / BLCA-2688	0.241176	4.93143	1	2.95861	0	0	0	0	0	0	0	0	0	1	1.65561	0.61686	1.14316	1
BLCA-5174 / BLCA-7495	0.150647	1.3795	1	4.06048	1	1.51713	5.35104	1	2.6517	8.49365	0	0	0	1	1.95468	4.83485	0.263704	1
BLCA-5180 / BLCA-1954	0.150647	1.3795	1	4.06048	1	1.51713	5.35104	1	2.6517	8.49365	0	0	0	1	1.95468	4.83485	0.263704	1
BLCA-5187 / BLCA-2790	0.150647	1.3795	1	4.06048	1	1.51713	5.35104	1	2.6517	8.49365	0	0	0	1	1.95468	4.83485	0.263704	1
BLCA-5213 / BLCA-1954	-0.159137	1.68746	0	0.920819	0	0	0	0	0	0	0	0	0	0	0	0	0.542616	0
BLCA-5224 / BLCA-1911	0.240343	4.79459	1	5.95861	1	1.54821	4.83706	1	2.31695	7.45046	0	0	0	1	1.92445	5.61757	0.414725	1
BLCA-5231 / BLCA-1909	0.240343	4.79459	1	5.95861	1	1.54821	4.83706	1	2.31695	7.45046	0	0	0	1	1.92445	5.61757	0.414725	1
BLCA-5242 / BLCA-8097	0.240343	4.79459	1	5.95861	1	1.54821	4.83706	1	2.31695	7.45046	0	0	0	1	1.92445	5.61757	0.414725	1
BLCA-5243 / BLCA-2085	0.240343	4.79459	1	5.95861	1	1.54821	4.83706	1	2.31695	7.45046	0	0	0	1	1.92445	5.61757	0.414725	1
BLCA-5246 / BLCA-1868	0.240343	4.79459	1	5.95861	1	1.54821	4.83706	1	2.31695	7.45046	0	0	0	1	1.92445	5.61757	0.414725	1
BLCA-5247 / BLCA-1866	0.240343	4.79459	1	5.95861	1	1.54821	4.83706	1	2.31695	7.45046	0	0	0	1	1.92445	5.61757	0.414725	1
BLCA-5249 / BLCA-1908	0.240343	4.79459	1	5.95861	1	1.54821	4.83706	1	2.31695	7.45046	0	0	0	1	1.92445	5.61757	0.414725	1
BLCA-5251 / BLCA-1910	0.240343	4.79459	1	5.95861	1	1.54821	4.83706	1	2.31695	7.45046	0	0	0	1	1.92445	5.61757	0.414725	1
BLCA-5256 / BLCA-2084	0.240343	4.79459	1	5.95861	1	1.54821	4.83706	1	2.31695	7.45046	0	0	0	1	1.92445	5.61757	0.414725	1
BLCA-5257 / BLCA-2790	0.240343	4.79459	1	5.95861	1	1.54821	4.83706	1	2.31695	7.45046	0	0	0	1	1.92445	5.61757	0.414725	1
BLCA-5259 / BLCA-2442	0.240343	4.79459	1	5.95861	1	1.54821	4.83706	1	2.31695	7.45046	0	0	0	1	1.92445	5.61757	0.414725	1
BLCA-5259 / BLCA-2491	0.240343	4.79459	1	5.95861	1	1.54821	4.83706	1	2.31695	7.45046	0	0	0	1	1.92445	5.61757	0.414725	1
BLCA-5260 / BLCA-1867	0.240343	4.79459	1	5.95861	1	1.54821	4.83706	1	2.31695	7.45046	0	0	0	1	1.92445	5.61757	0.414725	1
BLCA-5261 / BLCA-7388	0.240343	4.79459	1	5.95861	1	1.54821	4.83706	1	2.31695	7.45046	0	0	0	1	1.92445	5.61757	0.414725	1
BLCA-5306 / BLCA-7247	0.179717	2.38396	1	7.10791	1	1.45842	0.192035	1	2.39362	1.21049	0	0	0	1	1.56384	0.558389	0.733497	1
BLCA-5314 / BLCA-2839	0.179717	2.38396	1	7.10791	1	1.45842	0.192035	1	2.39362	1.21049	0	0	0	1	1.56384	0.558389	0.733497	1
BLCA-5324 / BLCA-7441	0.179717	2.38396	1	7.10791	1	1.45842	0.192035	1	2.39362	1.21049	0	0	0	1	1.56384	0.558389	0.733497	1
BLCA-5327 / BLCA-2840	0.179717	2.38396	1	7.10791	1	1.45842	0.192035	1	2.39362	1.21049	0	0	0	1	1.56384	0.558389	0.733497	1
BLCA-5329 / BLCA-7610	0.179717	2.38396	1	7.10791	1	1.45842	0.192035	1	2.39362	1.21049	0	0	0	1	1.56384	0.558389	0.733497	1
BLCA-5331 / BLCA-2794	0.179717	2.38396	1	7.10791	1	1.45842	0.192035	1	2.39362	1.21049	0	0	0	1	1.56384	0.558389	0.733497	1
BLCA-5333 / BLCA-7442	0.179717	2.38396	1	7.10791	1	1.45842	0.192035	1	2.39362	1.21049	0	0	0	1	1.56384	0.558389	0.733497	1
BLCA-5351 / BLCA-7388	0.164104	1.72913	0	1.17393	-1	3.03574	8.55541	-1	2.49485	5.50956	0	0	0	-1	2.50446	6.31279	0.515879	0
BLCA-5356 / BLCA-2547	0.191201	2.72448	1	4.3279	-1	2.13312	4.37583	-1	1.39469	2.9207	0	0	0	-1	1.92082	2.83437	0.602332	0
BLCA-5378 / BLCA-1911	0.29549	7.04608	1	6.65758	1	2.01682	7.52718	0	0	0	0	0	0	0	0	0	0.118942	-1
BLCA-5379 / BLCA-1910	0.29549	7.04608	1	6.65758	1	2.01682	7.52718	0	0	0	0	0	0	0	0	0	0.118942	-1
BLCA-5380 / BLCA-1909	0.29549	7.04608	1	6.65758	1	2.01682	7.52718	0	0	0	0	0	0	0	0	0	0.118942	-1
BLCA-5383 / BLCA-1908	0.29549	7.04608	1	6.65758	1	2.01682	7.52718	0	0	0	0	0	0	0	0	0	0.118942	-1
BLCA-5385 / BLCA-1909	0.271107	6.31918	1	6.65758	1	2.01682	7.52718	0	0	0	0	0	0	0	0	0	0.118942	-1
BLCA-5387 / BLCA-1908	0.271107	6.31918	1	6.65758	1	2.01682	7.52718	0	0	0	0	0	0	0	0	0	0.118942	-1
BLCA-5388 / BLCA-1911	0.271107	6.31918	1	6.65758	1	2.01682	7.52718	0	0	0	0	0	0	0	0	0	0.118942	-1
BLCA-5389 / BLCA-1910	0.271107	6.31918	1	6.65758	1	2.01682	7.52718	0	0	0	0	0	0	0	0	0	0.118942	-1
BLCA-5458 / BLCA-2366	0.226586	4.0912	1	1.65758	-1	2.01323	11.8511	-1	1.9431	8.06715	0	0	0	-1	1.92082	6.10473	0.582872	0
BLCA-5460 / BLCA-2084	0.226586	4.0912	1	1.65758	-1	2.01323	11.8511	-1	1.9431	8.06715	0	0	0	-1	1.92082	6.10473	0.582872	0
BLCA-5462 / BLCA-2085	0.226586	4.0912	1	1.65758	-1	2.01323	11.8511	-1	1.9431	8.06715	0	0	0	-1	1.92082	6.10473	0.582872	0
BLCA-5534 / BLCA-7488	0.414576	16.6305	1	5.04576	-1	1.5986	6.46988	-1	1.62893	8.18366	0	0	0	-1	1.58336	7.74767	0.412119	0
BLCA-5547 / BLCA-7524	0.224544	3.80363	1	6.25181	0	0	0	0	0	0	0	0	0	0	0	0	-0.0711877	-1
BLCA-5550 / BLCA-2753	0.224544	3.80363	1	6.25181	0	0	0	0	0	0	0	0	0	0	0	0	-0.0711877	-1
BLCA-5556 / BLCA-7525	0.224544	3.80363	1	6.25181	0	0	0	0	0	0	0	0	0	0	0	0	-0.0711877	-1
BLCA-5559 / BLCA-2790	0.224544	3.80363	1	6.25181	0	0	0	0	0	0	0	0	0	0	0	0	-0.0711877	-1
BLCA-5560 / BLCA-7524	0.439642	18.9994	1	6.25181	0	0	0	0	0	0	0	0	0	0	0	0	-0.0711877	-1
BLCA-5569 / BLCA-2790	0.439642	18.9994	1	6.25181	0	0	0	0	0	0	0	0	0	0	0	0	-0.0711877	-1
BLCA-5573 / BLCA-2753	0.439642	18.9994	1	6.25181	0	0	0	0	0	0	0	0	0	0	0	0	-0.0711877	-1
BLCA-5574 / BLCA-7525	0.439642	18.9994	1	6.25181	0	0	0	0	0	0	0	0	0	0	0	0	-0.0711877	-1
BLCA-5587 / BLCA-7475	0.161524	1.61159	1	6.01773	0	0	0	1	1.34969	0.593326	0	0	0	1	3.71897	2.1753	0.328802	-1
BLCA-5620 / BLCA-7250	-0.199946	3.17049	0	0.744727	1	3.7167	11.4208	1	2.85078	6.97712	0	0	0	1	3.33161	6.63432	1.1962	-1
BLCA-5673 / BLCA-7517	0.267002	6.06737	1	2.35655	0	0	0	1	1.34199	2.16231	0	0	0	1	1.70553	4.513	0.312785	0
BLCA-5674 / BLCA-7518	0.267002	6.06737	1	2.35655	0	0	0	1	1.34199	2.16231	0	0	0	1	1.70553	4.513	0.312785	0
BLCA-5677 / BLCA-7250	0.267002	6.06737	1	2.35655	0	0	0	1	1.34199	2.16231	0	0	0	1	1.70553	4.513	0.312785	0
BLCA-5678 / BLCA-2896	0.267002	6.06737	1	2.35655	0	0	0	1	1.34199	2.16231	0	0	0	1	1.70553	4.513	0.312785	0
BLCA-5682 / BLCA-7358	0.267002	6.06737	1	2.35655	0	0	0	1	1.34199	2.16231	0	0	0	1	1.70553	4.513	0.312785	0
BLCA-5683 / BLCA-2897	0.267002	6.06737	1	2.35655	0	0	0	1	1.34199	2.16231	0	0	0	1	1.70553	4.513	0.312785	0
BLCA-5700 / BLCA-1868	0.288577	7.26134	1	2.74473	-1	2.2426	0.868414	-1	3.05404	3.03755	0	0	0	-1	2.67162	2.16621	1.01542	1
BLCA-5721 / BLCA-2547	-0.160262	1.42719	-1	1.42022	1	2.27984	3.90832	1	1.70333	2.58143	0	0	0	1	2.81816	5.20513	0.472716	-1
BLCA-5722 / BLCA-2547	-0.225558	4.14569	-1	1.42022	1	2.27984	3.90832	1	1.70333	2.58143	0	0	0	1	2.81816	5.20513	0.472716	-1
BLCA-5724 / BLCA-7250	-0.219653	3.96758	-1	1.49485	1	2.69465	5.44908	1	2.13787	4.04844	0	0	0	1	3.84771	5.71345	0.903254	1
BLCA-5726 / BLCA-2794	-0.219653	3.96758	-1	1.49485	1	2.69465	5.44908	1	2.13787	4.04844	0	0	0	1	3.84771	5.71345	0.903254	1
BLCA-5729 / BLCA-7733	-0.219653	3.96758	-1	1.49485	1	2.69465	5.44908	1	2.13787	4.04844	0	0	0	1	3.84771	5.71345	0.903254	1
BLCA-5733 / BLCA-7376	0.224519	1.80352	1	4.18709	0	0	0	0	0	0	-1	1.54061	2.46893	0	0	0	0.898043	1
BLCA-5734 / BLCA-2494	0.224519	1.80352	1	4.18709	0	0	0	0	0	0	-1	1.54061	2.46893	0	0	0	0.898043	1
BLCA-5746 / BLCA-7376	0.360674	12.0862	1	4.18709	0	0	0	0	0	0	-1	1.54061	2.46893	0	0	0	0.898043	1
BLCA-5749 / BLCA-2494	0.360674	12.0862	1	4.18709	0	0	0	0	0	0	-1	1.54061	2.46893	0	0	0	0.898043	1
BLCA-5754 / BLCA-2494	0.205051	2.94915	1	4.18709	0	0	0	0	0	0	-1	1.54061	2.46893	0	0	0	0.898043	1
BLCA-5755 / BLCA-7376	0.205051	2.94915	1	4.18709	0	0	0	0	0	0	-1	1.54061	2.46893	0	0	0	0.898043	1
BLCA-5766 / BLCA-2419	-0.213272	3.69339	0	0.60206	0	0	0	0	0	0	0	0	0	1	1.77728	1.56969	1.44597	0
BLCA-5767 / BLCA-7518	-0.213272	3.69339	0	0.60206	0	0	0	0	0	0	0	0	0	1	1.77728	1.56969	1.44597	0
BLCA-5769 / BLCA-7517	-0.213272	3.69339	0	0.60206	0	0	0	0	0	0	0	0	0	1	1.77728	1.56969	1.44597	0
BLCA-5770 / BLCA-7409	-0.213272	3.69339	0	0.60206	0	0	0	0	0	0	0	0	0	1	1.77728	1.56969	1.44597	0
BLCA-5775 / BLCA-1990	-0.213272	3.69339	0	0.60206	0	0	0	0	0	0	0	0	0	1	1.77728	1.56969	1.44597	0
BLCA-5778 / BLCA-7250	-0.213272	3.69339	0	0.60206	0	0	0	0	0	0	0	0	0	1	1.77728	1.56969	1.44597	0
BLCA-5780 / BLCA-2418	-0.213272	3.69339	0	0.60206	0	0	0	0	0	0	0	0	0	1	1.77728	1.56969	1.44597	0
BLCA-5790 / BLCA-7518	0.296101	7.78393	0	0.29243	-1	1.36051	1.32587	0	0	0	0	0	0	0	0	0	0.467036	0
BLCA-5795 / BLCA-1867	0.296101	7.78393	0	0.29243	-1	1.36051	1.32587	0	0	0	0	0	0	0	0	0	0.467036	0
BLCA-5796 / BLCA-1866	0.296101	7.78393	0	0.29243	-1	1.36051	1.32587	0	0	0	0	0	0	0	0	0	0.467036	0
BLCA-5797 / BLCA-1868	0.296101	7.78393	0	0.29243	-1	1.36051	1.32587	0	0	0	0	0	0	0	0	0	0.467036	0
BLCA-5798 / BLCA-7517	0.296101	7.78393	0	0.29243	-1	1.36051	1.32587	0	0	0	0	0	0	0	0	0	0.467036	0
BLCA-5799 / BLCA-2504	0.1926	2.48759	0	0.29243	-1	1.74473	2.27647	-1	1.51286	2.03158	0	0	0	0	0	0	1.14145	0
BLCA-5800 / BLCA-2432	0.1926	2.48759	0	0.29243	-1	1.74473	2.27647	-1	1.51286	2.03158	0	0	0	0	0	0	1.14145	0
BLCA-5801 / BLCA-2505	0.1926	2.48759	0	0.29243	-1	1.74473	2.27647	-1	1.51286	2.03158	0	0	0	0	0	0	1.14145	0
BLCA-5802 / BLCA-2431	0.1926	2.48759	0	0.29243	-1	1.74473	2.27647	-1	1.51286	2.03158	0	0	0	0	0	0	1.14145	0
BLCA-5804 / BLCA-7376	0.1926	2.48759	0	0.29243	-1	1.74473	2.27647	-1	1.51286	2.03158	0	0	0	0	0	0	1.14145	0
BLCA-5805 / BLCA-7256	0.1926	2.48759	0	0.29243	-1	1.74473	2.27647	-1	1.51286	2.03158	0	0	0	0	0	0	1.14145	0
BLCA-5810 / BLCA-2503	0.1926	2.48759	0	0.29243	-1	1.74473	2.27647	-1	1.51286	2.03158	0	0	0	0	0	0	1.14145	0
BLCA-5819 / BLCA-7255	0.1926	2.48759	0	0.29243	-1	1.74473	2.27647	-1	1.51286	2.03158	0	0	0	0	0	0	1.14145	0
BLCA-5822 / BLCA-7514	0.1926	2.48759	0	0.29243	-1	1.74473	2.27647	-1	1.51286	2.03158	0	0	0	0	0	0	1.14145	0
BLCA-5828 / BLCA-7256	0.376362	13.3438	0	0.29243	-1	1.74473	2.27647	-1	1.51286	2.03158	0	0	0	0	0	0	1.14145	0
BLCA-5829 / BLCA-2503	0.376362	13.3438	0	0.29243	-1	1.74473	2.27647	-1	1.51286	2.03158	0	0	0	0	0	0	1.14145	0
BLCA-5831 / BLCA-2504	0.376362	13.3438	0	0.29243	-1	1.74473	2.27647	-1	1.51286	2.03158	0	0	0	0	0	0	1.14145	0
BLCA-5833 / BLCA-2432	0.376362	13.3438	0	0.29243	-1	1.74473	2.27647	-1	1.51286	2.03158	0	0	0	0	0	0	1.14145	0
BLCA-5835 / BLCA-7255	0.376362	13.3438	0	0.29243	-1	1.74473	2.27647	-1	1.51286	2.03158	0	0	0	0	0	0	1.14145	0
BLCA-5838 / BLCA-2505	0.376362	13.3438	0	0.29243	-1	1.74473	2.27647	-1	1.51286	2.03158	0	0	0	0	0	0	1.14145	0
BLCA-5846 / BLCA-7376	0.376362	13.3438	0	0.29243	-1	1.74473	2.27647	-1	1.51286	2.03158	0	0	0	0	0	0	1.14145	0
BLCA-5847 / BLCA-2431	0.376362	13.3438	0	0.29243	-1	1.74473	2.27647	-1	1.51286	2.03158	0	0	0	0	0	0	1.14145	0
BLCA-5849 / BLCA-7514	0.376362	13.3438	0	0.29243	-1	1.74473	2.27647	-1	1.51286	2.03158	0	0	0	0	0	0	1.14145	0
BLCA-5854 / BLCA-1867	0.155656	1.45823	0	0.327902	-1	1.98716	3.17072	-1	1.99568	3.73983	0	0	0	0	0	0	0.05406	0
BLCA-5855 / BLCA-1866	0.155656	1.45823	0	0.327902	-1	1.98716	3.17072	-1	1.99568	3.73983	0	0	0	0	0	0	0.05406	0
BLCA-5856 / BLCA-1868	0.155656	1.45823	0	0.327902	-1	1.98716	3.17072	-1	1.99568	3.73983	0	0	0	0	0	0	0.05406	0
BLCA-5864 / BLCA-7821	-0.210491	3.57646	-1	1.74473	1	3.1107	4.47	1	2.14874	2.88036	0	0	0	1	3.81531	6.63782	0.348587	-1
BLCA-5865 / BLCA-7823	-0.210491	3.57646	-1	1.74473	1	3.1107	4.47	1	2.14874	2.88036	0	0	0	1	3.81531	6.63782	0.348587	-1
BLCA-5868 / BLCA-7822	-0.210491	3.57646	-1	1.74473	1	3.1107	4.47	1	2.14874	2.88036	0	0	0	1	3.81531	6.63782	0.348587	-1
BLCA-5877 / BLCA-1910	0.207175	2.99451	1	7.20761	-1	1.95861	14.0789	-1	2.00305	12.7231	0	0	0	0	0	0	0.468863	0
BLCA-5879 / BLCA-1911	0.207175	2.99451	1	7.20761	-1	1.95861	14.0789	-1	2.00305	12.7231	0	0	0	0	0	0	0.468863	0
BLCA-5882 / BLCA-1908	0.207175	2.99451	1	7.20761	-1	1.95861	14.0789	-1	2.00305	12.7231	0	0	0	0	0	0	0.468863	0
BLCA-5885 / BLCA-2442	0.207175	2.99451	1	7.20761	-1	1.95861	14.0789	-1	2.00305	12.7231	0	0	0	0	0	0	0.468863	0
BLCA-5886 / BLCA-1909	0.207175	2.99451	1	7.20761	-1	1.95861	14.0789	-1	2.00305	12.7231	0	0	0	0	0	0	0.468863	0
BLCA-5892 / BLCA-2442	0.279191	6.69571	1	7.20761	-1	1.95861	14.0789	-1	2.00305	12.7231	0	0	0	0	0	0	0.468863	0
BLCA-5899 / BLCA-1910	0.279191	6.69571	1	7.20761	-1	1.95861	14.0789	-1	2.00305	12.7231	0	0	0	0	0	0	0.468863	0
BLCA-5904 / BLCA-1911	0.279191	6.69571	1	7.20761	-1	1.95861	14.0789	-1	2.00305	12.7231	0	0	0	0	0	0	0.468863	0
BLCA-5906 / BLCA-1909	0.279191	6.69571	1	7.20761	-1	1.95861	14.0789	-1	2.00305	12.7231	0	0	0	0	0	0	0.468863	0
BLCA-5909 / BLCA-1908	0.279191	6.69571	1	7.20761	-1	1.95861	14.0789	-1	2.00305	12.7231	0	0	0	0	0	0	0.468863	0
BLCA-5966 / BLCA-2727	0.262819	5.36966	1	2.55284	-1	1.86012	0.319759	-1	1.96257	0.10442	0	0	0	0	0	0	0.714186	0
BLCA-5983 / BLCA-2727	0.443719	19.3952	1	2.55284	-1	1.86012	0.319759	-1	1.96257	0.10442	0	0	0	0	0	0	0.714186	0
BLCA-6049 / BLCA-2418	0.377376	13.4555	1	8.95861	0	0	0	0	0	0	0	0	0	1	1.48812	1.34418	0.488407	1
BLCA-6050 / BLCA-7250	0.377376	13.4555	1	8.95861	0	0	0	0	0	0	0	0	0	1	1.48812	1.34418	0.488407	1
BLCA-6051 / BLCA-1910	0.377376	13.4555	1	8.95861	0	0	0	0	0	0	0	0	0	1	1.48812	1.34418	0.488407	1
BLCA-6052 / BLCA-2419	0.377376	13.4555	1	8.95861	0	0	0	0	0	0	0	0	0	1	1.48812	1.34418	0.488407	1
BLCA-6065 / BLCA-7518	0.377376	13.4555	1	8.95861	0	0	0	0	0	0	0	0	0	1	1.48812	1.34418	0.488407	1
BLCA-6066 / BLCA-1323	0.377376	13.4555	1	8.95861	0	0	0	0	0	0	0	0	0	1	1.48812	1.34418	0.488407	1
BLCA-6068 / BLCA-7409	0.377376	13.4555	1	8.95861	0	0	0	0	0	0	0	0	0	1	1.48812	1.34418	0.488407	1
BLCA-6068 / BLCA-2794	0.377376	13.4555	1	8.95861	0	0	0	0	0	0	0	0	0	1	1.48812	1.34418	0.488407	1
BLCA-6071 / BLCA-2283	0.377376	13.4555	1	8.95861	0	0	0	0	0	0	0	0	0	1	1.48812	1.34418	0.488407	1
BLCA-6072 / BLCA-1990	0.377376	13.4555	1	8.95861	0	0	0	0	0	0	0	0	0	1	1.48812	1.34418	0.488407	1
BLCA-6072 / BLCA-2281	0.377376	13.4555	1	8.95861	0	0	0	0	0	0	0	0	0	1	1.48812	1.34418	0.488407	1
BLCA-6074 / BLCA-2282	0.377376	13.4555	1	8.95861	0	0	0	0	0	0	0	0	0	1	1.48812	1.34418	0.488407	1
BLCA-6077 / BLCA-1989	0.377376	13.4555	1	8.95861	0	0	0	0	0	0	0	0	0	1	1.48812	1.34418	0.488407	1
BLCA-6078 / BLCA-2000	0.377376	13.4555	1	8.95861	0	0	0	0	0	0	0	0	0	1	1.48812	1.34418	0.488407	1
BLCA-6079 / BLCA-7336	0.377376	13.4555	1	8.95861	0	0	0	0	0	0	0	0	0	1	1.48812	1.34418	0.488407	1
BLCA-6080 / BLCA-7389	0.377376	13.4555	1	8.95861	0	0	0	0	0	0	0	0	0	1	1.48812	1.34418	0.488407	1
BLCA-6081 / BLCA-7335	0.377376	13.4555	1	8.95861	0	0	0	0	0	0	0	0	0	1	1.48812	1.34418	0.488407	1
BLCA-6082 / BLCA-1911	0.377376	13.4555	1	8.95861	0	0	0	0	0	0	0	0	0	1	1.48812	1.34418	0.488407	1
BLCA-6084 / BLCA-1909	0.377376	13.4555	1	8.95861	0	0	0	0	0	0	0	0	0	1	1.48812	1.34418	0.488407	1
BLCA-6086 / BLCA-7517	0.377376	13.4555	1	8.95861	0	0	0	0	0	0	0	0	0	1	1.48812	1.34418	0.488407	1
BLCA-6086 / BLCA-7337	0.377376	13.4555	1	8.95861	0	0	0	0	0	0	0	0	0	1	1.48812	1.34418	0.488407	1
BLCA-6090 / BLCA-1908	0.377376	13.4555	1	8.95861	0	0	0	0	0	0	0	0	0	1	1.48812	1.34418	0.488407	1
BLCA-6092 / BLCA-7338	0.377376	13.4555	1	8.95861	0	0	0	0	0	0	0	0	0	1	1.48812	1.34418	0.488407	1
BLCA-6157 / BLCA-7380	-0.161627	1.74527	0	0.275724	0	0	0	0	0	0	0	0	0	1	2.05899	4.28695	1.27541	0
BLCA-6169 / BLCA-7250	-0.175479	2.28235	0	0.0222764	1	1.65365	2.78574	1	1.72354	3.32518	0	0	0	1	3.81531	6.59932	1.26322	-1
BLCA-6177 / BLCA-7518	-0.21281	3.22903	-1	7.74473	1	1.45967	2.91234	0	0	0	0	0	0	0	0	0	1.32572	1
BLCA-6178 / BLCA-7517	-0.21281	3.22903	-1	7.74473	1	1.45967	2.91234	0	0	0	0	0	0	0	0	0	1.32572	1
BLCA-6192 / BLCA-7518	-0.453349	20.4249	-1	7.74473	1	1.45967	2.91234	0	0	0	0	0	0	0	0	0	1.32572	1
BLCA-6193 / BLCA-7517	-0.453349	20.4249	-1	7.74473	1	1.45967	2.91234	0	0	0	0	0	0	0	0	0	1.32572	1
BLCA-6207 / BLCA-2283	0.416042	16.7372	1	4.95861	-1	1.34199	4.18583	-1	1.37161	5.09797	0	0	0	-1	1.63827	3.33537	0.337914	-1
BLCA-6210 / BLCA-2281	0.416042	16.7372	1	4.95861	-1	1.34199	4.18583	-1	1.37161	5.09797	0	0	0	-1	1.63827	3.33537	0.337914	-1
BLCA-6213 / BLCA-2282	0.416042	16.7372	1	4.95861	-1	1.34199	4.18583	-1	1.37161	5.09797	0	0	0	-1	1.63827	3.33537	0.337914	-1
BLCA-6230 / BLCA-2491	0.273343	5.99617	1	7.07572	0	0	0	0	0	0	0	0	0	0	0	0	0.44542	-1
BLCA-6235 / BLCA-7525	0.273343	5.99617	1	7.07572	0	0	0	0	0	0	0	0	0	0	0	0	0.44542	-1
BLCA-6236 / BLCA-7524	0.273343	5.99617	1	7.07572	0	0	0	0	0	0	0	0	0	0	0	0	0.44542	-1
BLCA-6246 / BLCA-2491	0.517444	27.8519	1	7.07572	0	0	0	0	0	0	0	0	0	0	0	0	0.44542	-1
BLCA-6251 / BLCA-7525	0.517444	27.8519	1	7.07572	0	0	0	0	0	0	0	0	0	0	0	0	0.44542	-1
BLCA-6252 / BLCA-7524	0.517444	27.8519	1	7.07572	0	0	0	0	0	0	0	0	0	0	0	0	0.44542	-1
BLCA-6264 / BLCA-7389	0.213434	3.27429	-1	2.3098	1	1.47366	1.7327	0	0	0	0	0	0	0	0	0	0.54786	-1
BLCA-6275 / BLCA-7389	0.265975	5.98443	-1	2.3098	1	1.47366	1.7327	0	0	0	0	0	0	0	0	0	0.54786	-1
BLCA-6339 / BLCA-7250	0.188808	2.61568	1	1.38722	-1	1.451	2.99863	-1	1.46852	2.78042	0	0	0	-1	1.95468	2.7193	0.37369	-1
BLCA-6341 / BLCA-8046	0.188808	2.61568	1	1.38722	-1	1.451	2.99863	-1	1.46852	2.78042	0	0	0	-1	1.95468	2.7193	0.37369	-1
BLCA-6343 / BLCA-7517	0.188808	2.61568	1	1.38722	-1	1.451	2.99863	-1	1.46852	2.78042	0	0	0	-1	1.95468	2.7193	0.37369	-1
BLCA-6344 / BLCA-8047	0.188808	2.61568	1	1.38722	-1	1.451	2.99863	-1	1.46852	2.78042	0	0	0	-1	1.95468	2.7193	0.37369	-1
BLCA-6345 / BLCA-8045	0.188808	2.61568	1	1.38722	-1	1.451	2.99863	-1	1.46852	2.78042	0	0	0	-1	1.95468	2.7193	0.37369	-1
BLCA-6352 / BLCA-7518	0.188808	2.61568	1	1.38722	-1	1.451	2.99863	-1	1.46852	2.78042	0	0	0	-1	1.95468	2.7193	0.37369	-1
BLCA-6366 / BLCA-8134	0.156601	5.64679	1	9.67778	-1	2.62525	5.33231	-1	1.37161	3.26699	0	0	0	0	0	0	1.52726	1
BLCA-6371 / BLCA-7229	0.156601	5.64679	1	9.67778	-1	2.62525	5.33231	-1	1.37161	3.26699	0	0	0	0	0	0	1.52726	1
BLCA-6372 / BLCA-7415	0.156601	5.64679	1	9.67778	-1	2.62525	5.33231	-1	1.37161	3.26699	0	0	0	0	0	0	1.52726	1
BLCA-6378 / BLCA-7229	0.587436	37.9991	1	9.67778	-1	2.62525	5.33231	-1	1.37161	3.26699	0	0	0	0	0	0	1.52726	1
BLCA-6382 / BLCA-8134	0.587436	37.9991	1	9.67778	-1	2.62525	5.33231	-1	1.37161	3.26699	0	0	0	0	0	0	1.52726	1
BLCA-6384 / BLCA-7415	0.587436	37.9991	1	9.67778	-1	2.62525	5.33231	-1	1.37161	3.26699	0	0	0	0	0	0	1.52726	1
BLCA-6403 / BLCA-2499	0.215695	3.84022	1	5.20761	1	1.74232	3.88092	1	2	4.22256	0	0	0	1	2.51145	6.99698	0	-1
BLCA-6448 / BLCA-2231	0.215695	3.84022	1	5.20761	1	1.74232	3.88092	1	2	4.22256	0	0	0	1	2.51145	6.99698	0	-1
BLCA-6454 / BLCA-2230	0.215695	3.84022	1	5.20761	1	1.74232	3.88092	1	2	4.22256	0	0	0	1	2.51145	6.99698	0	-1
BLCA-6461 / BLCA-2229	0.215695	3.84022	1	5.20761	1	1.74232	3.88092	1	2	4.22256	0	0	0	1	2.51145	6.99698	0	-1
BLCA-6471 / BLCA-2727	0.215695	3.84022	1	5.20761	1	1.74232	3.88092	1	2	4.22256	0	0	0	1	2.51145	6.99698	0	-1
BLCA-6487 / BLCA-2228	0.215695	3.84022	1	5.20761	1	1.74232	3.88092	1	2	4.22256	0	0	0	1	2.51145	6.99698	0	-1
BLCA-6513 / BLCA-2228	0.160719	1.67455	1	5.20761	1	1.74232	3.88092	1	2	4.22256	0	0	0	1	2.51145	6.99698	0	-1
BLCA-6537 / BLCA-2499	0.160719	1.67455	1	5.20761	1	1.74232	3.88092	1	2	4.22256	0	0	0	1	2.51145	6.99698	0	-1
BLCA-6544 / BLCA-2727	0.160719	1.67455	1	5.20761	1	1.74232	3.88092	1	2	4.22256	0	0	0	1	2.51145	6.99698	0	-1
BLCA-6554 / BLCA-2230	0.160719	1.67455	1	5.20761	1	1.74232	3.88092	1	2	4.22256	0	0	0	1	2.51145	6.99698	0	-1
BLCA-6556 / BLCA-2229	0.160719	1.67455	1	5.20761	1	1.74232	3.88092	1	2	4.22256	0	0	0	1	2.51145	6.99698	0	-1
BLCA-6567 / BLCA-2231	0.160719	1.67455	1	5.20761	1	1.74232	3.88092	1	2	4.22256	0	0	0	1	2.51145	6.99698	0	-1
BLCA-6577 / BLCA-2897	0.386755	14.1815	1	4.65758	-1	2.48812	14.5975	-1	1.41117	9.96838	0	0	0	0	0	0	0.689725	1
BLCA-6594 / BLCA-7935	0.286477	7.13916	1	4.11351	1	1.49894	3.99871	1	2.53165	8.29976	0	0	0	1	2.14146	9.48916	0.365578	1
BLCA-6597 / BLCA-2381	0.286477	7.13916	1	4.11351	1	1.49894	3.99871	1	2.53165	8.29976	0	0	0	1	2.14146	9.48916	0.365578	1
BLCA-6603 / BLCA-2491	0.206328	3.20591	1	4.95861	-1	1.33255	0.231556	0	0	0	-1	1.64207	1.20667	0	0	0	0.440806	1
BLCA-6646 / BLCA-2317	0.256422	3.77606	0	1.27572	0	0	0	1	1.39903	4.84605	0	0	0	0	0	0	0.644115	-1
BLCA-6650 / BLCA-2317	0.203734	3.13037	0	1.27572	0	0	0	1	1.39903	4.84605	0	0	0	0	0	0	0.644115	-1
BLCA-6666 / BLCA-2438	0.16519	1.63776	1	11.0362	-1	1.32606	1.13392	0	0	0	0	0	0	0	0	0	0.714396	1
BLCA-6669 / BLCA-2438	0.520066	3.29975	1	11.0362	-1	1.32606	1.13392	0	0	0	0	0	0	0	0	0	0.714396	1
BLCA-6677 / BLCA-7376	0.178377	2.00755	1	2.48149	1	1.70774	0.118255	1	2.02091	0.00240877	0	0	0	1	1.80967	0.382898	0.357439	-1
BLCA-6679 / BLCA-7376	0.289065	7.27614	1	2.48149	1	1.70774	0.118255	1	2.02091	0.00240877	0	0	0	1	1.80967	0.382898	0.357439	-1
BLCA-6692 / BLCA-8134	-0.211987	3.57552	-1	2.02228	1	2.38722	2.77667	1	1.92082	1.78158	0	0	0	1	4.04866	2.9102	0.381742	-1
BLCA-6700 / BLCA-2794	0.263643	5.86052	0	0.60206	0	0	0	0	0	0	0	0	0	0	0	0	0.103514	-1
BLCA-6711 / BLCA-2730	0.259699	3.86076	1	6.95861	0	0	0	0	0	0	0	0	0	0	0	0	-0.00587528	-1
BLCA-6716 / BLCA-8147	0.259699	3.86076	1	6.95861	0	0	0	0	0	0	0	0	0	0	0	0	-0.00587528	-1
BLCA-6731 / BLCA-2729	0.259699	3.86076	1	6.95861	0	0	0	0	0	0	0	0	0	0	0	0	-0.00587528	-1
BLCA-6738 / BLCA-2730	0.537332	30.4863	1	6.95861	0	0	0	0	0	0	0	0	0	0	0	0	-0.00587528	-1
BLCA-6754 / BLCA-2729	0.537332	30.4863	1	6.95861	0	0	0	0	0	0	0	0	0	0	0	0	-0.00587528	-1
BLCA-6758 / BLCA-8147	0.537332	30.4863	1	6.95861	0	0	0	0	0	0	0	0	0	0	0	0	-0.00587528	-1
BLCA-6780 / BLCA-8046	0.208155	3.29581	0	0.39794	1	1.5817	3.43004	1	1.7167	4.44477	0	0	0	1	1.75945	4.82541	0.274488	-1
BLCA-6782 / BLCA-7610	0.208155	3.29581	0	0.39794	1	1.5817	3.43004	1	1.7167	4.44477	0	0	0	1	1.75945	4.82541	0.274488	-1
BLCA-6786 / BLCA-8045	0.208155	3.29581	0	0.39794	1	1.5817	3.43004	1	1.7167	4.44477	0	0	0	1	1.75945	4.82541	0.274488	-1
BLCA-6792 / BLCA-8047	0.208155	3.29581	0	0.39794	1	1.5817	3.43004	1	1.7167	4.44477	0	0	0	1	1.75945	4.82541	0.274488	-1
BLCA-6795 / BLCA-7514	0.208155	3.29581	0	0.39794	1	1.5817	3.43004	1	1.7167	4.44477	0	0	0	1	1.75945	4.82541	0.274488	-1
BLCA-6797 / BLCA-2282	0.208155	3.29581	0	0.39794	1	1.5817	3.43004	1	1.7167	4.44477	0	0	0	1	1.75945	4.82541	0.274488	-1
BLCA-6798 / BLCA-2283	0.208155	3.29581	0	0.39794	1	1.5817	3.43004	1	1.7167	4.44477	0	0	0	1	1.75945	4.82541	0.274488	-1
BLCA-6801 / BLCA-2281	0.208155	3.29581	0	0.39794	1	1.5817	3.43004	1	1.7167	4.44477	0	0	0	1	1.75945	4.82541	0.274488	-1
BLCA-6806 / BLCA-7517	0.208155	3.29581	0	0.39794	1	1.5817	3.43004	1	1.7167	4.44477	0	0	0	1	1.75945	4.82541	0.274488	-1
BLCA-6811 / BLCA-7518	0.208155	3.29581	0	0.39794	1	1.5817	3.43004	1	1.7167	4.44477	0	0	0	1	1.75945	4.82541	0.274488	-1
BLCA-6829 / BLCA-1958	0.184234	4.02492	1	6.56864	-1	1.43652	4.98155	-1	1.46471	6.01586	0	0	0	0	0	0	1.35527	1
BLCA-6830 / BLCA-7388	0.184234	4.02492	1	6.56864	-1	1.43652	4.98155	-1	1.46471	6.01586	0	0	0	0	0	0	1.35527	1
BLCA-6836 / BLCA-2503	0.242606	7.88183	1	9.08092	0	0	0	0	0	0	0	0	0	0	0	0	0.703539	-1
BLCA-6838 / BLCA-2559	0.242606	7.88183	1	9.08092	0	0	0	0	0	0	0	0	0	0	0	0	0.703539	-1
BLCA-6840 / BLCA-1886	0.242606	7.88183	1	9.08092	0	0	0	0	0	0	0	0	0	0	0	0	0.703539	-1
BLCA-6841 / BLCA-1882	0.242606	7.88183	1	9.08092	0	0	0	0	0	0	0	0	0	0	0	0	0.703539	-1
BLCA-6842 / BLCA-2026	0.242606	7.88183	1	9.08092	0	0	0	0	0	0	0	0	0	0	0	0	0.703539	-1
BLCA-6847 / BLCA-1867	0.242606	7.88183	1	9.08092	0	0	0	0	0	0	0	0	0	0	0	0	0.703539	-1
BLCA-6849 / BLCA-1866	0.242606	7.88183	1	9.08092	0	0	0	0	0	0	0	0	0	0	0	0	0.703539	-1
BLCA-6849 / BLCA-1883	0.242606	7.88183	1	9.08092	0	0	0	0	0	0	0	0	0	0	0	0	0.703539	-1
BLCA-6855 / BLCA-2505	0.242606	7.88183	1	9.08092	0	0	0	0	0	0	0	0	0	0	0	0	0.703539	-1
BLCA-6855 / BLCA-1880	0.242606	7.88183	1	9.08092	0	0	0	0	0	0	0	0	0	0	0	0	0.703539	-1
BLCA-6857 / BLCA-2491	0.242606	7.88183	1	9.08092	0	0	0	0	0	0	0	0	0	0	0	0	0.703539	-1
BLCA-6858 / BLCA-1868	0.242606	7.88183	1	9.08092	0	0	0	0	0	0	0	0	0	0	0	0	0.703539	-1
BLCA-6861 / BLCA-1868	0.691441	58.6255	1	9.08092	0	0	0	0	0	0	0	0	0	0	0	0	0.703539	-1
BLCA-6862 / BLCA-2503	0.691441	58.6255	1	9.08092	0	0	0	0	0	0	0	0	0	0	0	0	0.703539	-1
BLCA-6867 / BLCA-1886	0.691441	58.6255	1	9.08092	0	0	0	0	0	0	0	0	0	0	0	0	0.703539	-1
BLCA-6869 / BLCA-2026	0.691441	58.6255	1	9.08092	0	0	0	0	0	0	0	0	0	0	0	0	0.703539	-1
BLCA-6870 / BLCA-1867	0.691441	58.6255	1	9.08092	0	0	0	0	0	0	0	0	0	0	0	0	0.703539	-1
BLCA-6879 / BLCA-2559	0.2119	3.21521	1	4.82391	0	0	0	0	0	0	0	0	0	1	1.65561	6.41409	0.652618	1
BLCA-6886 / BLCA-7514	0.2119	3.21521	1	4.82391	0	0	0	0	0	0	0	0	0	1	1.65561	6.41409	0.652618	1
BLCA-6892 / BLCA-2281	0.2119	3.21521	1	4.82391	0	0	0	0	0	0	0	0	0	1	1.65561	6.41409	0.652618	1
BLCA-6900 / BLCA-8147	0.2119	3.21521	1	4.82391	0	0	0	0	0	0	0	0	0	1	1.65561	6.41409	0.652618	1
BLCA-6901 / BLCA-8097	0.2119	3.21521	1	4.82391	0	0	0	0	0	0	0	0	0	1	1.65561	6.41409	0.652618	1
BLCA-6901 / BLCA-2283	0.2119	3.21521	1	4.82391	0	0	0	0	0	0	0	0	0	1	1.65561	6.41409	0.652618	1
BLCA-6905 / BLCA-2282	0.2119	3.21521	1	4.82391	0	0	0	0	0	0	0	0	0	1	1.65561	6.41409	0.652618	1
BLCA-6919 / BLCA-7514	0.383979	13.951	1	4.82391	0	0	0	0	0	0	0	0	0	1	1.65561	6.41409	0.652618	1
BLCA-6920 / BLCA-8147	0.383979	13.951	1	4.82391	0	0	0	0	0	0	0	0	0	1	1.65561	6.41409	0.652618	1
BLCA-6924 / BLCA-8097	0.383979	13.951	1	4.82391	0	0	0	0	0	0	0	0	0	1	1.65561	6.41409	0.652618	1
BLCA-6924 / BLCA-2283	0.383979	13.951	1	4.82391	0	0	0	0	0	0	0	0	0	1	1.65561	6.41409	0.652618	1
BLCA-6925 / BLCA-2559	0.383979	13.951	1	4.82391	0	0	0	0	0	0	0	0	0	1	1.65561	6.41409	0.652618	1
BLCA-6934 / BLCA-2281	0.383979	13.951	1	4.82391	0	0	0	0	0	0	0	0	0	1	1.65561	6.41409	0.652618	1
BLCA-6952 / BLCA-2282	0.383979	13.951	1	4.82391	0	0	0	0	0	0	0	0	0	1	1.65561	6.41409	0.652618	1
BLCA-6992 / BLCA-2499	0.268043	3.19105	1	10.0044	-1	1.83268	11.078	0	0	0	0	0	0	0	0	0	0.54411	0
BLCA-6992 / BLCA-7826	0.268043	3.19105	1	10.0044	-1	1.83268	11.078	0	0	0	0	0	0	0	0	0	0.54411	0
BLCA-6996 / BLCA-2727	0.268043	3.19105	1	10.0044	-1	1.83268	11.078	0	0	0	0	0	0	0	0	0	0.54411	0
BLCA-7005 / BLCA-7825	0.268043	3.19105	1	10.0044	-1	1.83268	11.078	0	0	0	0	0	0	0	0	0	0.54411	0
BLCA-7012 / BLCA-7840	0.268043	3.19105	1	10.0044	-1	1.83268	11.078	0	0	0	0	0	0	0	0	0	0.54411	0
BLCA-7015 / BLCA-7841	0.268043	3.19105	1	10.0044	-1	1.83268	11.078	0	0	0	0	0	0	0	0	0	0.54411	0
BLCA-7033 / BLCA-7824	0.268043	3.19105	1	10.0044	-1	1.83268	11.078	0	0	0	0	0	0	0	0	0	0.54411	0
BLCA-7049 / BLCA-7840	0.621209	43.8641	1	10.0044	-1	1.83268	11.078	0	0	0	0	0	0	0	0	0	0.54411	0
BLCA-7056 / BLCA-7825	0.621209	43.8641	1	10.0044	-1	1.83268	11.078	0	0	0	0	0	0	0	0	0	0.54411	0
BLCA-7063 / BLCA-2499	0.621209	43.8641	1	10.0044	-1	1.83268	11.078	0	0	0	0	0	0	0	0	0	0.54411	0
BLCA-7063 / BLCA-7826	0.621209	43.8641	1	10.0044	-1	1.83268	11.078	0	0	0	0	0	0	0	0	0	0.54411	0
BLCA-7077 / BLCA-7841	0.621209	43.8641	1	10.0044	-1	1.83268	11.078	0	0	0	0	0	0	0	0	0	0.54411	0
BLCA-7122 / BLCA-7824	0.621209	43.8641	1	10.0044	-1	1.83268	11.078	0	0	0	0	0	0	0	0	0	0.54411	0
BLCA-7125 / BLCA-2727	0.621209	43.8641	1	10.0044	-1	1.83268	11.078	0	0	0	0	0	0	0	0	0	0.54411	0
BLCA-7144 / BLCA-7247	0.202948	3.11443	1	6.76955	0	0	0	-1	2.02549	6.49699	0	0	0	-1	1.43771	4.67538	-0.0132087	0
BLCA-7245 / BLCA-7937	0.216514	3.76292	1	2.13077	-1	1.59176	6.37842	0	0	0	0	0	0	0	0	0	-0.0818847	-1
BLCA-7255 / BLCA-1108	0.259873	5.81702	1	4.85387	0	0	0	0	0	0	0	0	0	0	0	0	0.562043	1
BLCA-7256 / BLCA-1105	0.259873	5.81702	1	4.85387	0	0	0	0	0	0	0	0	0	0	0	0	0.562043	1
BLCA-7514 / BLCA-1182	0.229427	4.25658	0	0.638272	0	0	0	1	1.53611	0.0209021	0	0	0	0	0	0	0.233309	1
BLCA-7515 / BLCA-1182	-0.249038	5.154	0	0	1	1.95468	9.57407	0	0	0	0	0	0	0	0	0	1.21124	0
BLCA-7544 / BLCA-733	-0.191583	1.45935	0	0	0	0	0	0	0	0	-1	1.58503	11.3624	0	0	0	0.0272885	-1
BLCA-7545 / BLCA-733	-0.416032	16.9044	-1	13.1487	0	0	0	0	0	0	0	0	0	0	0	0	0.308599	-1
BLCA-7904 / BLCA-8151	0.144028	1.38322	0	0	0	0	0	0	0	0	0	0	0	0	0	0	0	-1
BLCA-7937 / BLCA-7245	0.25946	5.77836	1	2.63827	0	0	0	0	0	0	-1	1.83268	8.46797	-1	1.42366	4.3895	0.167126	0
BLCA-7938 / BLCA-7245	-0.171981	2.01837	0	0	0	0	0	-1	1.32239	4.8536	0	0	0	0	0	0	0.160869	1
BLCA-8076 / BLCA-2939	-0.208644	3.0802	0	0	0	0	0	0	0	0	0	0	0	0	0	0	3.49304	0
BLCA-8077 / BLCA-2937	-0.208644	3.0802	0	0	0	0	0	0	0	0	0	0	0	0	0	0	3.49304	0
BLCA-8078 / BLCA-2941	-0.208644	3.0802	0	0	0	0	0	0	0	0	0	0	0	0	0	0	3.49304	0
BLCA-8080 / BLCA-2940	-0.208644	3.0802	0	0	0	0	0	0	0	0	0	0	0	0	0	0	3.49304	0
BLCA-8084 / BLCA-2938	-0.208644	3.0802	0	0	0	0	0	0	0	0	0	0	0	0	0	0	3.49304	0
BLCA-8086 / BLCA-2937	-0.309115	8.51901	0	0	0	0	0	0	0	0	0	0	0	0	0	0	3.49304	0
BLCA-8087 / BLCA-2941	-0.309115	8.51901	0	0	0	0	0	0	0	0	0	0	0	0	0	0	3.49304	0
BLCA-8089 / BLCA-2940	-0.309115	8.51901	0	0	0	0	0	0	0	0	0	0	0	0	0	0	3.49304	0
BLCA-8092 / BLCA-2939	-0.309115	8.51901	0	0	0	0	0	0	0	0	0	0	0	0	0	0	3.49304	0
BLCA-8093 / BLCA-2938	-0.309115	8.51901	0	0	0	0	0	0	0	0	0	0	0	0	0	0	3.49304	0
BLCA-8151 / BLCA-7904	0.157975	1.6683	1	4.29243	0	0	0	0	0	0	-1	1.38091	1.32055	0	0	0	0.117707	-1
BLCA-8153 / BLCA-7904	-0.199285	2.96171	0	0	0	0	0	-1	1.53462	2.20718	0	0	0	0	0	0	0.142977	-1
BLCA-8541 / BLCA-2547	0.268716	6.20984	0	0.00877392	0	0	0	0	0	0	0	0	0	0	0	0	0.554563	-1
BLCA-8789 / BLCA-1176	-0.185757	6.25576	-1	5.49485	1	2.92812	3.57816	1	2.19382	2.15831	0	0	0	1	2.07676	1.14103	1.01444	0
BLCA-8791 / BLCA-1176	-0.412572	16.7052	-1	5.49485	1	2.92812	3.57816	1	2.19382	2.15831	0	0	0	1	2.07676	1.14103	1.01444	0
BLCA-8792 / BLCA-1182	0.236169	2.12027	0	0.091515	0	0	0	1	1.81248	0.301972	0	0	0	0	0	0	0.240518	1
BLCA-8814 / BLCA-1174	-0.163937	1.86194	0	0.113509	1	2.56543	5.97176	1	1.97062	4.07057	0	0	0	1	1.62525	1.81235	1.22823	0
BLCA-8816 / BLCA-1180	-0.163937	1.86194	0	0.113509	1	2.56543	5.97176	1	1.97062	4.07057	0	0	0	1	1.62525	1.81235	1.22823	0
BLCA-8817 / BLCA-1175	-0.163937	1.86194	0	0.113509	1	2.56543	5.97176	1	1.97062	4.07057	0	0	0	1	1.62525	1.81235	1.22823	0
BLCA-8833 / BLCA-1133	0.240823	4.82453	1	1.38722	1	2.14509	1.28803	1	1.84466	1.05314	0	0	0	1	2.23284	1.86169	0.30974	1
BLCA-8989 / BLCA-1175	0.202636	2.91857	0	0.522879	0	0	0	0	0	0	0	0	0	0	0	0	0.118515	0
BLCA-8991 / BLCA-1174	0.202636	2.91857	0	0.522879	0	0	0	0	0	0	0	0	0	0	0	0	0.118515	0
BLCA-8992 / BLCA-1180	0.202636	2.91857	0	0.522879	0	0	0	0	0	0	0	0	0	0	0	0	0.118515	0
BLCA-919 / BLCA-8097	-0.177095	1.83225	0	1.16115	1	1.97881	2.81639	1	1.79588	1.7395	0	0	0	1	1.69897	1.13278	3.05832	0
BLCA-9263 / BLCA-1133	0.260044	5.76157	1	4.74473	1	1.68194	2.40059	1	1.43297	4.65932	0	0	0	0	0	0	0.615487	-1
BLCA-9264 / BLCA-1135	0.260044	5.76157	1	4.74473	1	1.68194	2.40059	1	1.43297	4.65932	0	0	0	0	0	0	0.615487	-1
BLCA-9278 / BLCA-733	-0.165513	1.70166	-1	4.05552	1	2.81816	13.3555	0	0	0	0	0	0	0	0	0	0.107536	-1
BLCA-9308 / BLCA-7941	-0.32343	9.54284	-1	11.585	0	0	0	0	0	0	0	0	0	0	0	0	0.410907	-1
BLCA-9309 / BLCA-7946	-0.32343	9.54284	-1	11.585	0	0	0	0	0	0	0	0	0	0	0	0	0.410907	-1
BLCA-9310 / BLCA-7943	-0.32343	9.54284	-1	11.585	0	0	0	0	0	0	0	0	0	0	0	0	0.410907	-1
BLCA-9311 / BLCA-7949	-0.32343	9.54284	-1	11.585	0	0	0	0	0	0	0	0	0	0	0	0	0.410907	-1
BLCA-9312 / BLCA-7945	-0.32343	9.54284	-1	11.585	0	0	0	0	0	0	0	0	0	0	0	0	0.410907	-1
BLCA-9313 / BLCA-7950	-0.32343	9.54284	-1	11.585	0	0	0	0	0	0	0	0	0	0	0	0	0.410907	-1
BLCA-9314 / BLCA-7948	-0.32343	9.54284	-1	11.585	0	0	0	0	0	0	0	0	0	0	0	0	0.410907	-1
BLCA-9315 / BLCA-7942	-0.32343	9.54284	-1	11.585	0	0	0	0	0	0	0	0	0	0	0	0	0.410907	-1
BLCA-9316 / BLCA-7947	-0.32343	9.54284	-1	11.585	0	0	0	0	0	0	0	0	0	0	0	0	0.410907	-1
BLCA-9317 / BLCA-7940	-0.32343	9.54284	-1	11.585	0	0	0	0	0	0	0	0	0	0	0	0	0.410907	-1
BLCA-9318 / BLCA-2659	0.154101	1.31959	0	1.19382	0	0	0	0	0	0	1	1.34872	3.70072	0	0	0	0.0702012	-1
BLCA-938 / BLCA-8097	-0.216423	1.65564	0	1.16115	1	1.97881	2.81639	1	1.79588	1.7395	0	0	0	1	1.69897	1.13278	3.05832	0
BLCA-9500 / BLCA-1104	-0.241779	3.15278	-1	7.36653	0	0	0	0	0	0	-1	1.46218	3.07585	0	0	0	0.608087	-1
BLCA-9623 / BLCA-8150	0.220479	3.86916	1	4	-1	1.47886	4.82086	0	0	0	0	0	0	0	0	0	0	-1
BLCA-9635 / BLCA-7245	0.314062	8.9396	1	7.60206	-1	1.48017	0.923839	0	0	0	0	0	0	-1	1.64016	0.0922393	0.125924	0
BLCA-9730 / BLCA-1177	0.205034	3.27941	1	4.65758	-1	1.82391	4.35447	0	0	0	0	0	0	0	0	0	0.192265	-1
BLCA-9765 / BLCA-1133	0.234906	4.52656	1	3.16115	0	0	0	0	0	0	0	0	0	0	0	0	0.500163	-1
BLCA-9766 / BLCA-1135	0.234906	4.52656	1	3.16115	0	0	0	0	0	0	0	0	0	0	0	0	0.500163	-1
BLCA-9802 / BLCA-8150	0.326069	9.73621	1	7.04096	0	0	0	0	0	0	0	0	0	0	0	0	0.145898	-1
BLCA-9829 / BLCA-1104	0.181746	2.12106	0	0	0	0	0	0	0	0	0	0	0	0	0	0	0.107638	-1
BLCA-9830 / BLCA-1102	0.181746	2.12106	0	0	0	0	0	0	0	0	0	0	0	0	0	0	0.107638	-1
BLCA-9859 / BLCA-1177	0.206413	3.33612	1	8.40894	1	1.33442	3.82601	0	0	0	0	0	0	0	0	0	0.118829	1
BLCA-9888 / BLCA-733	-0.336597	10.4201	-1	13.1871	1	1.62709	7.67399	0	0	0	0	0	0	0	0	0	0.374755	1
BLCA-9894 / BLCA-1176	-0.170282	1.8917	-1	8.09151	1	1.72816	13.7441	1	1.83863	18.4231	0	0	0	1	1.5544	11.8569	0.265858	0
BLCA-9943 / BLCA-1176	-0.198631	3.03967	-1	3.3279	1	2.73518	12.7433	1	1.99568	11.3617	0	0	0	0	0	0	0.139533	0
BLCA-9979 / BLCA-733	-0.27036	6.34529	-1	3.88606	1	1.77989	5.57667	0	0	0	0	0	0	0	0	0	0.125066	0
BRCA-10770 / BRCA-9357	-0.352354	33.7194	-1	129.638	-1	1.66354	0.411772	0	0	0	0	0	0	0	0	0	-0.209253	-1
BRCA-11145 / BRCA-9856	-0.154735	4.93801	-1	77.9586	0	0	0	-1	2.57187	4.23606	0	0	0	-1	2.28483	2.77962	-0.266114	0
BRCA-11146 / BRCA-9850	-0.154735	4.93801	-1	77.9586	0	0	0	-1	2.57187	4.23606	0	0	0	-1	2.28483	2.77962	-0.266114	0
BRCA-11147 / BRCA-9855	-0.154735	4.93801	-1	77.9586	0	0	0	-1	2.57187	4.23606	0	0	0	-1	2.28483	2.77962	-0.266114	0
BRCA-11148 / BRCA-9857	-0.154735	4.93801	-1	77.9586	0	0	0	-1	2.57187	4.23606	0	0	0	-1	2.28483	2.77962	-0.266114	0
BRCA-11149 / BRCA-9854	-0.154735	4.93801	-1	77.9586	0	0	0	-1	2.57187	4.23606	0	0	0	-1	2.28483	2.77962	-0.266114	0
BRCA-11150 / BRCA-9848	-0.154735	4.93801	-1	77.9586	0	0	0	-1	2.57187	4.23606	0	0	0	-1	2.28483	2.77962	-0.266114	0
BRCA-11151 / BRCA-9853	-0.154735	4.93801	-1	77.9586	0	0	0	-1	2.57187	4.23606	0	0	0	-1	2.28483	2.77962	-0.266114	0
BRCA-11152 / BRCA-9859	-0.154735	4.93801	-1	77.9586	0	0	0	-1	2.57187	4.23606	0	0	0	-1	2.28483	2.77962	-0.266114	0
BRCA-11153 / BRCA-9852	-0.154735	4.93801	-1	77.9586	0	0	0	-1	2.57187	4.23606	0	0	0	-1	2.28483	2.77962	-0.266114	0
BRCA-11154 / BRCA-9851	-0.154735	4.93801	-1	77.9586	0	0	0	-1	2.57187	4.23606	0	0	0	-1	2.28483	2.77962	-0.266114	0
BRCA-11155 / BRCA-9858	-0.154735	4.93801	-1	77.9586	0	0	0	-1	2.57187	4.23606	0	0	0	-1	2.28483	2.77962	-0.266114	0
BRCA-11156 / BRCA-9849	-0.154735	4.93801	-1	77.9586	0	0	0	-1	2.57187	4.23606	0	0	0	-1	2.28483	2.77962	-0.266114	0
BRCA-11157 / BRCA-9855	-0.432522	52.959	-1	77.9586	0	0	0	-1	2.57187	4.23606	0	0	0	-1	2.28483	2.77962	-0.266114	0
BRCA-11158 / BRCA-9850	-0.432522	52.959	-1	77.9586	0	0	0	-1	2.57187	4.23606	0	0	0	-1	2.28483	2.77962	-0.266114	0
BRCA-11159 / BRCA-9858	-0.432522	52.959	-1	77.9586	0	0	0	-1	2.57187	4.23606	0	0	0	-1	2.28483	2.77962	-0.266114	0
BRCA-11160 / BRCA-9853	-0.432522	52.959	-1	77.9586	0	0	0	-1	2.57187	4.23606	0	0	0	-1	2.28483	2.77962	-0.266114	0
BRCA-11161 / BRCA-9851	-0.432522	52.959	-1	77.9586	0	0	0	-1	2.57187	4.23606	0	0	0	-1	2.28483	2.77962	-0.266114	0
BRCA-11162 / BRCA-9856	-0.432522	52.959	-1	77.9586	0	0	0	-1	2.57187	4.23606	0	0	0	-1	2.28483	2.77962	-0.266114	0
BRCA-11163 / BRCA-9852	-0.432522	52.959	-1	77.9586	0	0	0	-1	2.57187	4.23606	0	0	0	-1	2.28483	2.77962	-0.266114	0
BRCA-11164 / BRCA-9849	-0.432522	52.959	-1	77.9586	0	0	0	-1	2.57187	4.23606	0	0	0	-1	2.28483	2.77962	-0.266114	0
BRCA-11165 / BRCA-9854	-0.432522	52.959	-1	77.9586	0	0	0	-1	2.57187	4.23606	0	0	0	-1	2.28483	2.77962	-0.266114	0
BRCA-11166 / BRCA-9859	-0.432522	52.959	-1	77.9586	0	0	0	-1	2.57187	4.23606	0	0	0	-1	2.28483	2.77962	-0.266114	0
BRCA-11167 / BRCA-9857	-0.432522	52.959	-1	77.9586	0	0	0	-1	2.57187	4.23606	0	0	0	-1	2.28483	2.77962	-0.266114	0
BRCA-11168 / BRCA-9848	-0.432522	52.959	-1	77.9586	0	0	0	-1	2.57187	4.23606	0	0	0	-1	2.28483	2.77962	-0.266114	0
BRCA-11375 / BRCA-636	0.182502	8.13064	1	60.1135	1	2.90658	7.68374	1	1.62893	7.49814	0	0	0	0	0	0	-0.0362774	0
BRCA-11376 / BRCA-635	0.182502	8.13064	1	60.1135	1	2.90658	7.68374	1	1.62893	7.49814	0	0	0	0	0	0	-0.0362774	0
BRCA-11436 / BRCA-9658	0.419712	49.5193	1	77.2366	0	0	0	0	0	0	0	0	0	0	0	0	1.29446	0
BRCA-11440 / BRCA-10148	0.370732	37.6821	1	55.5686	0	0	0	0	0	0	0	0	0	0	0	0	0.575391	1
BRCA-11645 / BRCA-8851	0.457218	4.77152	1	122.959	0	0	0	0	0	0	0	0	0	0	0	0	0.473851	-1
BRCA-11645 / BRCA-10148	0.457218	4.77152	1	122.959	0	0	0	0	0	0	0	0	0	0	0	0	0.473851	-1
BRCA-11664 / BRCA-3661	-0.148089	5.01131	-1	19	0	0	0	-1	1.49349	5.94054	0	0	0	0	0	0	0.840908	0
BRCA-11750 / BRCA-8851	-0.114341	4.08543	-1	39.284	0	0	0	-1	1.78781	4.32592	-1	1.52143	3.70367	-1	2.77469	6.85961	0.269782	0
BRCA-11750 / BRCA-10148	-0.114341	4.08543	-1	39.284	0	0	0	-1	1.78781	4.32592	-1	1.52143	3.70367	-1	2.77469	6.85961	0.269782	0
BRCA-11751 / BRCA-8851	-0.351112	33.489	-1	39.284	0	0	0	-1	1.78781	4.32592	-1	1.52143	3.70367	-1	2.77469	6.85961	0.269782	0
BRCA-11751 / BRCA-10148	-0.351112	33.489	-1	39.284	0	0	0	-1	1.78781	4.32592	-1	1.52143	3.70367	-1	2.77469	6.85961	0.269782	0
BRCA-11821 / BRCA-9854	-0.173257	2.80296	-1	60.6198	0	0	0	-1	2.70774	7.79556	0	0	0	-1	2.04964	3.96074	-0.417385	0
BRCA-11822 / BRCA-9852	-0.173257	2.80296	-1	60.6198	0	0	0	-1	2.70774	7.79556	0	0	0	-1	2.04964	3.96074	-0.417385	0
BRCA-11823 / BRCA-9848	-0.173257	2.80296	-1	60.6198	0	0	0	-1	2.70774	7.79556	0	0	0	-1	2.04964	3.96074	-0.417385	0
BRCA-11824 / BRCA-9850	-0.173257	2.80296	-1	60.6198	0	0	0	-1	2.70774	7.79556	0	0	0	-1	2.04964	3.96074	-0.417385	0
BRCA-11825 / BRCA-9855	-0.173257	2.80296	-1	60.6198	0	0	0	-1	2.70774	7.79556	0	0	0	-1	2.04964	3.96074	-0.417385	0
BRCA-11826 / BRCA-9858	-0.173257	2.80296	-1	60.6198	0	0	0	-1	2.70774	7.79556	0	0	0	-1	2.04964	3.96074	-0.417385	0
BRCA-11827 / BRCA-9849	-0.173257	2.80296	-1	60.6198	0	0	0	-1	2.70774	7.79556	0	0	0	-1	2.04964	3.96074	-0.417385	0
BRCA-11828 / BRCA-9859	-0.173257	2.80296	-1	60.6198	0	0	0	-1	2.70774	7.79556	0	0	0	-1	2.04964	3.96074	-0.417385	0
BRCA-11829 / BRCA-9856	-0.173257	2.80296	-1	60.6198	0	0	0	-1	2.70774	7.79556	0	0	0	-1	2.04964	3.96074	-0.417385	0
BRCA-11830 / BRCA-9851	-0.173257	2.80296	-1	60.6198	0	0	0	-1	2.70774	7.79556	0	0	0	-1	2.04964	3.96074	-0.417385	0
BRCA-11831 / BRCA-9853	-0.173257	2.80296	-1	60.6198	0	0	0	-1	2.70774	7.79556	0	0	0	-1	2.04964	3.96074	-0.417385	0
BRCA-11832 / BRCA-9857	-0.173257	2.80296	-1	60.6198	0	0	0	-1	2.70774	7.79556	0	0	0	-1	2.04964	3.96074	-0.417385	0
BRCA-11833 / BRCA-9858	-0.393435	42.9137	-1	60.6198	0	0	0	-1	2.70774	7.79556	0	0	0	-1	2.04964	3.96074	-0.417385	0
BRCA-11834 / BRCA-9856	-0.393435	42.9137	-1	60.6198	0	0	0	-1	2.70774	7.79556	0	0	0	-1	2.04964	3.96074	-0.417385	0
BRCA-11835 / BRCA-9857	-0.393435	42.9137	-1	60.6198	0	0	0	-1	2.70774	7.79556	0	0	0	-1	2.04964	3.96074	-0.417385	0
BRCA-11836 / BRCA-9854	-0.393435	42.9137	-1	60.6198	0	0	0	-1	2.70774	7.79556	0	0	0	-1	2.04964	3.96074	-0.417385	0
BRCA-11837 / BRCA-9853	-0.393435	42.9137	-1	60.6198	0	0	0	-1	2.70774	7.79556	0	0	0	-1	2.04964	3.96074	-0.417385	0
BRCA-11838 / BRCA-9850	-0.393435	42.9137	-1	60.6198	0	0	0	-1	2.70774	7.79556	0	0	0	-1	2.04964	3.96074	-0.417385	0
BRCA-11839 / BRCA-9855	-0.393435	42.9137	-1	60.6198	0	0	0	-1	2.70774	7.79556	0	0	0	-1	2.04964	3.96074	-0.417385	0
BRCA-11840 / BRCA-9849	-0.393435	42.9137	-1	60.6198	0	0	0	-1	2.70774	7.79556	0	0	0	-1	2.04964	3.96074	-0.417385	0
BRCA-11841 / BRCA-9851	-0.393435	42.9137	-1	60.6198	0	0	0	-1	2.70774	7.79556	0	0	0	-1	2.04964	3.96074	-0.417385	0
BRCA-11842 / BRCA-9848	-0.393435	42.9137	-1	60.6198	0	0	0	-1	2.70774	7.79556	0	0	0	-1	2.04964	3.96074	-0.417385	0
BRCA-11843 / BRCA-9859	-0.393435	42.9137	-1	60.6198	0	0	0	-1	2.70774	7.79556	0	0	0	-1	2.04964	3.96074	-0.417385	0
BRCA-11844 / BRCA-9852	-0.393435	42.9137	-1	60.6198	0	0	0	-1	2.70774	7.79556	0	0	0	-1	2.04964	3.96074	-0.417385	0
BRCA-11848 / BRCA-3674	0.182663	8.10527	-1	8.04576	1	1.83565	6.66854	1	1.62709	5.53752	0	0	0	0	0	0	0.51615	0
BRCA-12047 / BRCA-9635	-0.112376	2.07576	-1	121.658	0	0	0	0	0	0	0	0	0	0	0	0	1.99556	0
BRCA-12053 / BRCA-9635	-0.615355	122.152	-1	121.658	0	0	0	0	0	0	0	0	0	0	0	0	1.99556	0
BRCA-12089 / BRCA-9635	-0.346899	32.5965	-1	79.2007	1	1.47625	5.8298	0	0	0	0	0	0	0	0	0	0.256263	-1
BRCA-12286 / BRCA-9658	0.322268	27.7961	-1	23.5229	0	0	0	0	0	0	1	1.47886	5.40717	0	0	0	0.376515	-1
BRCA-12720 / BRCA-9357	-0.110598	2.38857	0	0.00436481	0	0	0	0	0	0	0	0	0	1	1.37161	3.55303	0.234578	-1
BRCA-12749 / BRCA-9635	-0.118309	2.88911	-1	20.1249	0	0	0	0	0	0	0	0	0	1	1.52578	2.47362	0	-1
BRCA-12762 / BRCA-9280	-0.170093	9.60448	0	0.920819	0	0	0	1	1.36957	8.19763	0	0	0	1	2.01863	13.7333	0.612978	-1
BRCA-12770 / BRCA-9635	-0.108853	1.89224	-1	50.3979	0	0	0	0	0	0	0	0	0	0	0	0	0.75939	-1
BRCA-12777 / BRCA-9635	-0.229341	13.3627	-1	50.3979	0	0	0	0	0	0	0	0	0	0	0	0	0.75939	-1
BRCA-12785 / BRCA-9357	-0.308862	14.9366	0	0.958607	0	0	0	0	0	0	0	0	0	0	0	0	0.930396	-1
BRCA-12935 / BRCA-9859	-0.333866	30.0154	-1	63.1871	0	0	0	-1	1.6038	5.81877	0	0	0	0	0	0	0.0736686	0
BRCA-12936 / BRCA-9856	-0.333866	30.0154	-1	63.1871	0	0	0	-1	1.6038	5.81877	0	0	0	0	0	0	0.0736686	0
BRCA-12937 / BRCA-9854	-0.333866	30.0154	-1	63.1871	0	0	0	-1	1.6038	5.81877	0	0	0	0	0	0	0.0736686	0
BRCA-12938 / BRCA-9850	-0.333866	30.0154	-1	63.1871	0	0	0	-1	1.6038	5.81877	0	0	0	0	0	0	0.0736686	0
BRCA-12939 / BRCA-9848	-0.333866	30.0154	-1	63.1871	0	0	0	-1	1.6038	5.81877	0	0	0	0	0	0	0.0736686	0
BRCA-12940 / BRCA-9853	-0.333866	30.0154	-1	63.1871	0	0	0	-1	1.6038	5.81877	0	0	0	0	0	0	0.0736686	0
BRCA-12941 / BRCA-9855	-0.333866	30.0154	-1	63.1871	0	0	0	-1	1.6038	5.81877	0	0	0	0	0	0	0.0736686	0
BRCA-12942 / BRCA-9851	-0.333866	30.0154	-1	63.1871	0	0	0	-1	1.6038	5.81877	0	0	0	0	0	0	0.0736686	0
BRCA-12943 / BRCA-9852	-0.333866	30.0154	-1	63.1871	0	0	0	-1	1.6038	5.81877	0	0	0	0	0	0	0.0736686	0
BRCA-12944 / BRCA-9858	-0.333866	30.0154	-1	63.1871	0	0	0	-1	1.6038	5.81877	0	0	0	0	0	0	0.0736686	0
BRCA-12945 / BRCA-9857	-0.333866	30.0154	-1	63.1871	0	0	0	-1	1.6038	5.81877	0	0	0	0	0	0	0.0736686	0
BRCA-12946 / BRCA-9849	-0.333866	30.0154	-1	63.1871	0	0	0	-1	1.6038	5.81877	0	0	0	0	0	0	0.0736686	0
BRCA-12948 / BRCA-9848	-0.164153	2.71764	-1	43.1612	0	0	0	-1	1.90658	3.34097	0	0	0	-1	1.8041	1.78386	-0.531245	0
BRCA-12949 / BRCA-9852	-0.164153	2.71764	-1	43.1612	0	0	0	-1	1.90658	3.34097	0	0	0	-1	1.8041	1.78386	-0.531245	0
BRCA-12950 / BRCA-9853	-0.164153	2.71764	-1	43.1612	0	0	0	-1	1.90658	3.34097	0	0	0	-1	1.8041	1.78386	-0.531245	0
BRCA-12951 / BRCA-9858	-0.164153	2.71764	-1	43.1612	0	0	0	-1	1.90658	3.34097	0	0	0	-1	1.8041	1.78386	-0.531245	0
BRCA-12952 / BRCA-9859	-0.164153	2.71764	-1	43.1612	0	0	0	-1	1.90658	3.34097	0	0	0	-1	1.8041	1.78386	-0.531245	0
BRCA-12953 / BRCA-9855	-0.164153	2.71764	-1	43.1612	0	0	0	-1	1.90658	3.34097	0	0	0	-1	1.8041	1.78386	-0.531245	0
BRCA-12954 / BRCA-9854	-0.164153	2.71764	-1	43.1612	0	0	0	-1	1.90658	3.34097	0	0	0	-1	1.8041	1.78386	-0.531245	0
BRCA-12955 / BRCA-9851	-0.164153	2.71764	-1	43.1612	0	0	0	-1	1.90658	3.34097	0	0	0	-1	1.8041	1.78386	-0.531245	0
BRCA-12956 / BRCA-9857	-0.164153	2.71764	-1	43.1612	0	0	0	-1	1.90658	3.34097	0	0	0	-1	1.8041	1.78386	-0.531245	0
BRCA-12957 / BRCA-9850	-0.164153	2.71764	-1	43.1612	0	0	0	-1	1.90658	3.34097	0	0	0	-1	1.8041	1.78386	-0.531245	0
BRCA-12958 / BRCA-9856	-0.164153	2.71764	-1	43.1612	0	0	0	-1	1.90658	3.34097	0	0	0	-1	1.8041	1.78386	-0.531245	0
BRCA-12959 / BRCA-9849	-0.164153	2.71764	-1	43.1612	0	0	0	-1	1.90658	3.34097	0	0	0	-1	1.8041	1.78386	-0.531245	0
BRCA-12960 / BRCA-9858	-0.364475	36.295	-1	43.1612	0	0	0	-1	1.90658	3.34097	0	0	0	-1	1.8041	1.78386	-0.531245	0
BRCA-12961 / BRCA-9851	-0.364475	36.295	-1	43.1612	0	0	0	-1	1.90658	3.34097	0	0	0	-1	1.8041	1.78386	-0.531245	0
BRCA-12962 / BRCA-9849	-0.364475	36.295	-1	43.1612	0	0	0	-1	1.90658	3.34097	0	0	0	-1	1.8041	1.78386	-0.531245	0
BRCA-12963 / BRCA-9850	-0.364475	36.295	-1	43.1612	0	0	0	-1	1.90658	3.34097	0	0	0	-1	1.8041	1.78386	-0.531245	0
BRCA-12964 / BRCA-9855	-0.364475	36.295	-1	43.1612	0	0	0	-1	1.90658	3.34097	0	0	0	-1	1.8041	1.78386	-0.531245	0
BRCA-12965 / BRCA-9853	-0.364475	36.295	-1	43.1612	0	0	0	-1	1.90658	3.34097	0	0	0	-1	1.8041	1.78386	-0.531245	0
BRCA-12966 / BRCA-9848	-0.364475	36.295	-1	43.1612	0	0	0	-1	1.90658	3.34097	0	0	0	-1	1.8041	1.78386	-0.531245	0
BRCA-12967 / BRCA-9856	-0.364475	36.295	-1	43.1612	0	0	0	-1	1.90658	3.34097	0	0	0	-1	1.8041	1.78386	-0.531245	0
BRCA-12968 / BRCA-9854	-0.364475	36.295	-1	43.1612	0	0	0	-1	1.90658	3.34097	0	0	0	-1	1.8041	1.78386	-0.531245	0
BRCA-12969 / BRCA-9857	-0.364475	36.295	-1	43.1612	0	0	0	-1	1.90658	3.34097	0	0	0	-1	1.8041	1.78386	-0.531245	0
BRCA-12970 / BRCA-9852	-0.364475	36.295	-1	43.1612	0	0	0	-1	1.90658	3.34097	0	0	0	-1	1.8041	1.78386	-0.531245	0
BRCA-13354 / BRCA-9022	0.161467	6.13663	0	0.221849	0	0	0	0	0	0	0	0	0	0	0	0	0.590175	1
BRCA-13354 / BRCA-10148	0.161467	6.13663	0	0.221849	0	0	0	0	0	0	0	0	0	0	0	0	0.590175	1
BRCA-13354 / BRCA-3078	0.161467	6.13663	0	0.221849	0	0	0	0	0	0	0	0	0	0	0	0	0.590175	1
BRCA-1518 / BRCA-9173	0.155911	7.96409	1	19.9586	1	2.2668	5.54785	0	0	0	0	0	0	0	0	0	1.48694	1
BRCA-1523 / BRCA-9173	0.524447	80.6421	1	19.9586	1	2.2668	5.54785	0	0	0	0	0	0	0	0	0	1.48694	1
BRCA-2713 / BRCA-9857	-0.166312	1.70963	-1	61.9586	0	0	0	-1	2.48945	3.24653	0	0	0	-1	2.1261	0.920494	-0.255097	0
BRCA-2714 / BRCA-9848	-0.166312	1.70963	-1	61.9586	0	0	0	-1	2.48945	3.24653	0	0	0	-1	2.1261	0.920494	-0.255097	0
BRCA-2715 / BRCA-9859	-0.166312	1.70963	-1	61.9586	0	0	0	-1	2.48945	3.24653	0	0	0	-1	2.1261	0.920494	-0.255097	0
BRCA-2716 / BRCA-9852	-0.166312	1.70963	-1	61.9586	0	0	0	-1	2.48945	3.24653	0	0	0	-1	2.1261	0.920494	-0.255097	0
BRCA-2717 / BRCA-9851	-0.166312	1.70963	-1	61.9586	0	0	0	-1	2.48945	3.24653	0	0	0	-1	2.1261	0.920494	-0.255097	0
BRCA-2718 / BRCA-9855	-0.166312	1.70963	-1	61.9586	0	0	0	-1	2.48945	3.24653	0	0	0	-1	2.1261	0.920494	-0.255097	0
BRCA-2719 / BRCA-9850	-0.166312	1.70963	-1	61.9586	0	0	0	-1	2.48945	3.24653	0	0	0	-1	2.1261	0.920494	-0.255097	0
BRCA-2720 / BRCA-9853	-0.166312	1.70963	-1	61.9586	0	0	0	-1	2.48945	3.24653	0	0	0	-1	2.1261	0.920494	-0.255097	0
BRCA-2721 / BRCA-9856	-0.166312	1.70963	-1	61.9586	0	0	0	-1	2.48945	3.24653	0	0	0	-1	2.1261	0.920494	-0.255097	0
BRCA-2722 / BRCA-9858	-0.166312	1.70963	-1	61.9586	0	0	0	-1	2.48945	3.24653	0	0	0	-1	2.1261	0.920494	-0.255097	0
BRCA-2723 / BRCA-9854	-0.166312	1.70963	-1	61.9586	0	0	0	-1	2.48945	3.24653	0	0	0	-1	2.1261	0.920494	-0.255097	0
BRCA-2724 / BRCA-9849	-0.166312	1.70963	-1	61.9586	0	0	0	-1	2.48945	3.24653	0	0	0	-1	2.1261	0.920494	-0.255097	0
BRCA-2725 / BRCA-9851	-0.434636	53.5411	-1	61.9586	0	0	0	-1	2.48945	3.24653	0	0	0	-1	2.1261	0.920494	-0.255097	0
BRCA-2726 / BRCA-9852	-0.434636	53.5411	-1	61.9586	0	0	0	-1	2.48945	3.24653	0	0	0	-1	2.1261	0.920494	-0.255097	0
BRCA-2727 / BRCA-9859	-0.434636	53.5411	-1	61.9586	0	0	0	-1	2.48945	3.24653	0	0	0	-1	2.1261	0.920494	-0.255097	0
BRCA-2728 / BRCA-9850	-0.434636	53.5411	-1	61.9586	0	0	0	-1	2.48945	3.24653	0	0	0	-1	2.1261	0.920494	-0.255097	0
BRCA-2729 / BRCA-9858	-0.434636	53.5411	-1	61.9586	0	0	0	-1	2.48945	3.24653	0	0	0	-1	2.1261	0.920494	-0.255097	0
BRCA-2730 / BRCA-9857	-0.434636	53.5411	-1	61.9586	0	0	0	-1	2.48945	3.24653	0	0	0	-1	2.1261	0.920494	-0.255097	0
BRCA-2731 / BRCA-9853	-0.434636	53.5411	-1	61.9586	0	0	0	-1	2.48945	3.24653	0	0	0	-1	2.1261	0.920494	-0.255097	0
BRCA-2732 / BRCA-9855	-0.434636	53.5411	-1	61.9586	0	0	0	-1	2.48945	3.24653	0	0	0	-1	2.1261	0.920494	-0.255097	0
BRCA-2733 / BRCA-9856	-0.434636	53.5411	-1	61.9586	0	0	0	-1	2.48945	3.24653	0	0	0	-1	2.1261	0.920494	-0.255097	0
BRCA-2734 / BRCA-9854	-0.434636	53.5411	-1	61.9586	0	0	0	-1	2.48945	3.24653	0	0	0	-1	2.1261	0.920494	-0.255097	0
BRCA-2735 / BRCA-9849	-0.434636	53.5411	-1	61.9586	0	0	0	-1	2.48945	3.24653	0	0	0	-1	2.1261	0.920494	-0.255097	0
BRCA-2736 / BRCA-9848	-0.434636	53.5411	-1	61.9586	0	0	0	-1	2.48945	3.24653	0	0	0	-1	2.1261	0.920494	-0.255097	0
BRCA-3459 / BRCA-10148	0.479755	66.994	1	44.0655	0	0	0	0	0	0	0	0	0	0	0	0	0.672497	1
BRCA-3460 / BRCA-10148	-0.249345	11.3378	0	0	0	0	0	-1	1.51999	3.70699	0	0	0	0	0	0	0.0334462	-1
BRCA-4137 / BRCA-9635	-0.114089	2.21924	0	0	0	0	0	0	0	0	0	0	0	0	0	0	0.128353	-1
BRCA-4145 / BRCA-9635	0.184587	5.79387	0	0	0	0	0	0	0	0	0	0	0	0	0	0	-0.0373135	-1
BRCA-4153 / BRCA-9280	-0.279751	20.5014	-1	2.92082	0	0	0	0	0	0	0	0	0	1	1.41117	3.71248	0.536337	1
BRCA-4185 / BRCA-3185	-0.243389	14.9015	-1	11.2291	-1	2.03763	12.3499	-1	1.81531	13.8539	0	0	0	0	0	0	0.663659	0
BRCA-4185 / BRCA-2922	-0.243389	14.9015	-1	11.2291	-1	2.03763	12.3499	-1	1.81531	13.8539	0	0	0	0	0	0	0.663659	0
BRCA-4186 / BRCA-3266	-0.243389	14.9015	-1	11.2291	-1	2.03763	12.3499	-1	1.81531	13.8539	0	0	0	0	0	0	0.663659	0
BRCA-4186 / BRCA-10043	-0.243389	14.9015	-1	11.2291	-1	2.03763	12.3499	-1	1.81531	13.8539	0	0	0	0	0	0	0.663659	0
BRCA-4186 / BRCA-3362	-0.243389	14.9015	-1	11.2291	-1	2.03763	12.3499	-1	1.81531	13.8539	0	0	0	0	0	0	0.663659	0
BRCA-4188 / BRCA-2849	-0.243389	14.9015	-1	11.2291	-1	2.03763	12.3499	-1	1.81531	13.8539	0	0	0	0	0	0	0.663659	0
BRCA-4188 / BRCA-3187	-0.243389	14.9015	-1	11.2291	-1	2.03763	12.3499	-1	1.81531	13.8539	0	0	0	0	0	0	0.663659	0
BRCA-4191 / BRCA-9268	-0.243389	14.9015	-1	11.2291	-1	2.03763	12.3499	-1	1.81531	13.8539	0	0	0	0	0	0	0.663659	0
BRCA-4194 / BRCA-2662	-0.243389	14.9015	-1	11.2291	-1	2.03763	12.3499	-1	1.81531	13.8539	0	0	0	0	0	0	0.663659	0
BRCA-4196 / BRCA-9173	-0.243389	14.9015	-1	11.2291	-1	2.03763	12.3499	-1	1.81531	13.8539	0	0	0	0	0	0	0.663659	0
BRCA-4197 / BRCA-3981	-0.243389	14.9015	-1	11.2291	-1	2.03763	12.3499	-1	1.81531	13.8539	0	0	0	0	0	0	0.663659	0
BRCA-4197 / BRCA-9361	-0.243389	14.9015	-1	11.2291	-1	2.03763	12.3499	-1	1.81531	13.8539	0	0	0	0	0	0	0.663659	0
BRCA-4200 / BRCA-2848	-0.243389	14.9015	-1	11.2291	-1	2.03763	12.3499	-1	1.81531	13.8539	0	0	0	0	0	0	0.663659	0
BRCA-4202 / BRCA-9534	-0.243389	14.9015	-1	11.2291	-1	2.03763	12.3499	-1	1.81531	13.8539	0	0	0	0	0	0	0.663659	0
BRCA-4207 / BRCA-2663	-0.243389	14.9015	-1	11.2291	-1	2.03763	12.3499	-1	1.81531	13.8539	0	0	0	0	0	0	0.663659	0
BRCA-4210 / BRCA-3983	-0.243389	14.9015	-1	11.2291	-1	2.03763	12.3499	-1	1.81531	13.8539	0	0	0	0	0	0	0.663659	0
BRCA-4212 / BRCA-3217	-0.243389	14.9015	-1	11.2291	-1	2.03763	12.3499	-1	1.81531	13.8539	0	0	0	0	0	0	0.663659	0
BRCA-4212 / BRCA-3221	-0.243389	14.9015	-1	11.2291	-1	2.03763	12.3499	-1	1.81531	13.8539	0	0	0	0	0	0	0.663659	0
BRCA-4213 / BRCA-9672	-0.243389	14.9015	-1	11.2291	-1	2.03763	12.3499	-1	1.81531	13.8539	0	0	0	0	0	0	0.663659	0
BRCA-4214 / BRCA-4120	-0.243389	14.9015	-1	11.2291	-1	2.03763	12.3499	-1	1.81531	13.8539	0	0	0	0	0	0	0.663659	0
BRCA-4217 / BRCA-3525	-0.243389	14.9015	-1	11.2291	-1	2.03763	12.3499	-1	1.81531	13.8539	0	0	0	0	0	0	0.663659	0
BRCA-4218 / BRCA-3480	-0.243389	14.9015	-1	11.2291	-1	2.03763	12.3499	-1	1.81531	13.8539	0	0	0	0	0	0	0.663659	0
BRCA-4219 / BRCA-3982	-0.243389	14.9015	-1	11.2291	-1	2.03763	12.3499	-1	1.81531	13.8539	0	0	0	0	0	0	0.663659	0
BRCA-4219 / BRCA-4058	-0.243389	14.9015	-1	11.2291	-1	2.03763	12.3499	-1	1.81531	13.8539	0	0	0	0	0	0	0.663659	0
BRCA-4219 / BRCA-2610	-0.243389	14.9015	-1	11.2291	-1	2.03763	12.3499	-1	1.81531	13.8539	0	0	0	0	0	0	0.663659	0
BRCA-4220 / BRCA-2903	-0.243389	14.9015	-1	11.2291	-1	2.03763	12.3499	-1	1.81531	13.8539	0	0	0	0	0	0	0.663659	0
BRCA-4221 / BRCA-2660	-0.243389	14.9015	-1	11.2291	-1	2.03763	12.3499	-1	1.81531	13.8539	0	0	0	0	0	0	0.663659	0
BRCA-4221 / BRCA-3980	-0.243389	14.9015	-1	11.2291	-1	2.03763	12.3499	-1	1.81531	13.8539	0	0	0	0	0	0	0.663659	0
BRCA-4222 / BRCA-3524	-0.243389	14.9015	-1	11.2291	-1	2.03763	12.3499	-1	1.81531	13.8539	0	0	0	0	0	0	0.663659	0
BRCA-4223 / BRCA-4119	-0.243389	14.9015	-1	11.2291	-1	2.03763	12.3499	-1	1.81531	13.8539	0	0	0	0	0	0	0.663659	0
BRCA-4224 / BRCA-2661	-0.243389	14.9015	-1	11.2291	-1	2.03763	12.3499	-1	1.81531	13.8539	0	0	0	0	0	0	0.663659	0
BRCA-4225 / BRCA-3326	-0.243389	14.9015	-1	11.2291	-1	2.03763	12.3499	-1	1.81531	13.8539	0	0	0	0	0	0	0.663659	0
BRCA-4228 / BRCA-3325	-0.243389	14.9015	-1	11.2291	-1	2.03763	12.3499	-1	1.81531	13.8539	0	0	0	0	0	0	0.663659	0
BRCA-4229 / BRCA-2664	-0.243389	14.9015	-1	11.2291	-1	2.03763	12.3499	-1	1.81531	13.8539	0	0	0	0	0	0	0.663659	0
BRCA-4230 / BRCA-9269	-0.243389	14.9015	-1	11.2291	-1	2.03763	12.3499	-1	1.81531	13.8539	0	0	0	0	0	0	0.663659	0
BRCA-4232 / BRCA-3186	-0.243389	14.9015	-1	11.2291	-1	2.03763	12.3499	-1	1.81531	13.8539	0	0	0	0	0	0	0.663659	0
BRCA-4234 / BRCA-2923	-0.243389	14.9015	-1	11.2291	-1	2.03763	12.3499	-1	1.81531	13.8539	0	0	0	0	0	0	0.663659	0
BRCA-4259 / BRCA-9672	0.269563	18.5	1	1.50864	0	0	0	0	0	0	-1	1.64975	1.89014	-1	1.50585	1.10193	0.436287	1
BRCA-4264 / BRCA-9173	0.269563	18.5	1	1.50864	0	0	0	0	0	0	-1	1.64975	1.89014	-1	1.50585	1.10193	0.436287	1
BRCA-4265 / BRCA-3217	0.269563	18.5	1	1.50864	0	0	0	0	0	0	-1	1.64975	1.89014	-1	1.50585	1.10193	0.436287	1
BRCA-4268 / BRCA-3480	0.269563	18.5	1	1.50864	0	0	0	0	0	0	-1	1.64975	1.89014	-1	1.50585	1.10193	0.436287	1
BRCA-4270 / BRCA-3266	0.269563	18.5	1	1.50864	0	0	0	0	0	0	-1	1.64975	1.89014	-1	1.50585	1.10193	0.436287	1
BRCA-4273 / BRCA-2848	0.269563	18.5	1	1.50864	0	0	0	0	0	0	-1	1.64975	1.89014	-1	1.50585	1.10193	0.436287	1
BRCA-4281 / BRCA-9534	0.269563	18.5	1	1.50864	0	0	0	0	0	0	-1	1.64975	1.89014	-1	1.50585	1.10193	0.436287	1
BRCA-4284 / BRCA-2849	0.269563	18.5	1	1.50864	0	0	0	0	0	0	-1	1.64975	1.89014	-1	1.50585	1.10193	0.436287	1
BRCA-4343 / BRCA-3816	-0.102432	1.58597	-1	4.82391	-1	2.30364	9.08299	-1	1.72125	6.8319	0	0	0	-1	1.8729	4.70778	-0.348392	0
BRCA-4344 / BRCA-2849	-0.102432	1.58597	-1	4.82391	-1	2.30364	9.08299	-1	1.72125	6.8319	0	0	0	-1	1.8729	4.70778	-0.348392	0
BRCA-4354 / BRCA-3142	-0.102432	1.58597	-1	4.82391	-1	2.30364	9.08299	-1	1.72125	6.8319	0	0	0	-1	1.8729	4.70778	-0.348392	0
BRCA-4363 / BRCA-9222	-0.102432	1.58597	-1	4.82391	-1	2.30364	9.08299	-1	1.72125	6.8319	0	0	0	-1	1.8729	4.70778	-0.348392	0
BRCA-4369 / BRCA-2848	-0.102432	1.58597	-1	4.82391	-1	2.30364	9.08299	-1	1.72125	6.8319	0	0	0	-1	1.8729	4.70778	-0.348392	0
BRCA-4374 / BRCA-9672	-0.102432	1.58597	-1	4.82391	-1	2.30364	9.08299	-1	1.72125	6.8319	0	0	0	-1	1.8729	4.70778	-0.348392	0
BRCA-4381 / BRCA-2848	-0.196232	9.29197	-1	4.82391	-1	2.30364	9.08299	-1	1.72125	6.8319	0	0	0	-1	1.8729	4.70778	-0.348392	0
BRCA-4383 / BRCA-9222	-0.196232	9.29197	-1	4.82391	-1	2.30364	9.08299	-1	1.72125	6.8319	0	0	0	-1	1.8729	4.70778	-0.348392	0
BRCA-4386 / BRCA-3142	-0.196232	9.29197	-1	4.82391	-1	2.30364	9.08299	-1	1.72125	6.8319	0	0	0	-1	1.8729	4.70778	-0.348392	0
BRCA-4394 / BRCA-2849	-0.196232	9.29197	-1	4.82391	-1	2.30364	9.08299	-1	1.72125	6.8319	0	0	0	-1	1.8729	4.70778	-0.348392	0
BRCA-4399 / BRCA-3816	-0.196232	9.29197	-1	4.82391	-1	2.30364	9.08299	-1	1.72125	6.8319	0	0	0	-1	1.8729	4.70778	-0.348392	0
BRCA-4402 / BRCA-9672	-0.196232	9.29197	-1	4.82391	-1	2.30364	9.08299	-1	1.72125	6.8319	0	0	0	-1	1.8729	4.70778	-0.348392	0
BRCA-4409 / BRCA-9975	0.327299	28.0969	1	8.50864	1	1.49894	9.26944	1	1.43771	7.67063	0	0	0	0	0	0	0.608685	1
BRCA-4410 / BRCA-9222	0.327299	28.0969	1	8.50864	1	1.49894	9.26944	1	1.43771	7.67063	0	0	0	0	0	0	0.608685	1
BRCA-4414 / BRCA-3224	0.327299	28.0969	1	8.50864	1	1.49894	9.26944	1	1.43771	7.67063	0	0	0	0	0	0	0.608685	1
BRCA-4424 / BRCA-9234	-0.123266	2.56557	-1	50.585	0	0	0	0	0	0	0	0	0	-1	1.34104	3.83884	0.939132	0
BRCA-4429 / BRCA-3647	-0.123266	2.56557	-1	50.585	0	0	0	0	0	0	0	0	0	-1	1.34104	3.83884	0.939132	0
BRCA-4432 / BRCA-4016	-0.123266	2.56557	-1	50.585	0	0	0	0	0	0	0	0	0	-1	1.34104	3.83884	0.939132	0
BRCA-4434 / BRCA-3842	-0.123266	2.56557	-1	50.585	0	0	0	0	0	0	0	0	0	-1	1.34104	3.83884	0.939132	0
BRCA-4441 / BRCA-10118	-0.123266	2.56557	-1	50.585	0	0	0	0	0	0	0	0	0	-1	1.34104	3.83884	0.939132	0
BRCA-4442 / BRCA-4017	-0.123266	2.56557	-1	50.585	0	0	0	0	0	0	0	0	0	-1	1.34104	3.83884	0.939132	0
BRCA-4451 / BRCA-9222	-0.123266	2.56557	-1	50.585	0	0	0	0	0	0	0	0	0	-1	1.34104	3.83884	0.939132	0
BRCA-4453 / BRCA-4017	-0.54665	89.0397	-1	50.585	0	0	0	0	0	0	0	0	0	-1	1.34104	3.83884	0.939132	0
BRCA-4454 / BRCA-3647	-0.54665	89.0397	-1	50.585	0	0	0	0	0	0	0	0	0	-1	1.34104	3.83884	0.939132	0
BRCA-4459 / BRCA-3842	-0.54665	89.0397	-1	50.585	0	0	0	0	0	0	0	0	0	-1	1.34104	3.83884	0.939132	0
BRCA-4465 / BRCA-4016	-0.54665	89.0397	-1	50.585	0	0	0	0	0	0	0	0	0	-1	1.34104	3.83884	0.939132	0
BRCA-4466 / BRCA-9222	-0.54665	89.0397	-1	50.585	0	0	0	0	0	0	0	0	0	-1	1.34104	3.83884	0.939132	0
BRCA-4480 / BRCA-10118	-0.54665	89.0397	-1	50.585	0	0	0	0	0	0	0	0	0	-1	1.34104	3.83884	0.939132	0
BRCA-4481 / BRCA-9234	-0.54665	89.0397	-1	50.585	0	0	0	0	0	0	0	0	0	-1	1.34104	3.83884	0.939132	0
BRCA-4493 / BRCA-4119	0.238257	14.1771	1	4.20761	1	1.50031	0.00338168	0	0	0	0	0	0	0	0	0	0.120642	-1
BRCA-4494 / BRCA-4120	0.238257	14.1771	1	4.20761	1	1.50031	0.00338168	0	0	0	0	0	0	0	0	0	0.120642	-1
BRCA-4496 / BRCA-9625	0.113444	2.04044	1	3.31876	1	1.82974	2.89943	1	1.32422	2.205	0	0	0	0	0	0	0.327001	-1
BRCA-4497 / BRCA-9363	0.113444	2.04044	1	3.31876	1	1.82974	2.89943	1	1.32422	2.205	0	0	0	0	0	0	0.327001	-1
BRCA-4504 / BRCA-2459	0.113444	2.04044	1	3.31876	1	1.82974	2.89943	1	1.32422	2.205	0	0	0	0	0	0	0.327001	-1
BRCA-4505 / BRCA-3983	0.113444	2.04044	1	3.31876	1	1.82974	2.89943	1	1.32422	2.205	0	0	0	0	0	0	0.327001	-1
BRCA-4506 / BRCA-9122	0.113444	2.04044	1	3.31876	1	1.82974	2.89943	1	1.32422	2.205	0	0	0	0	0	0	0.327001	-1
BRCA-4507 / BRCA-9364	0.113444	2.04044	1	3.31876	1	1.82974	2.89943	1	1.32422	2.205	0	0	0	0	0	0	0.327001	-1
BRCA-4510 / BRCA-3980	0.113444	2.04044	1	3.31876	1	1.82974	2.89943	1	1.32422	2.205	0	0	0	0	0	0	0.327001	-1
BRCA-4512 / BRCA-3981	0.113444	2.04044	1	3.31876	1	1.82974	2.89943	1	1.32422	2.205	0	0	0	0	0	0	0.327001	-1
BRCA-4512 / BRCA-3811	0.113444	2.04044	1	3.31876	1	1.82974	2.89943	1	1.32422	2.205	0	0	0	0	0	0	0.327001	-1
BRCA-4513 / BRCA-3236	0.113444	2.04044	1	3.31876	1	1.82974	2.89943	1	1.32422	2.205	0	0	0	0	0	0	0.327001	-1
BRCA-4514 / BRCA-9121	0.113444	2.04044	1	3.31876	1	1.82974	2.89943	1	1.32422	2.205	0	0	0	0	0	0	0.327001	-1
BRCA-4515 / BRCA-3982	0.113444	2.04044	1	3.31876	1	1.82974	2.89943	1	1.32422	2.205	0	0	0	0	0	0	0.327001	-1
BRCA-4516 / BRCA-2460	0.113444	2.04044	1	3.31876	1	1.82974	2.89943	1	1.32422	2.205	0	0	0	0	0	0	0.327001	-1
BRCA-4523 / BRCA-9121	0.351173	32.7266	1	3.31876	1	1.82974	2.89943	1	1.32422	2.205	0	0	0	0	0	0	0.327001	-1
BRCA-4525 / BRCA-3983	0.351173	32.7266	1	3.31876	1	1.82974	2.89943	1	1.32422	2.205	0	0	0	0	0	0	0.327001	-1
BRCA-4528 / BRCA-9122	0.351173	32.7266	1	3.31876	1	1.82974	2.89943	1	1.32422	2.205	0	0	0	0	0	0	0.327001	-1
BRCA-4530 / BRCA-9625	0.351173	32.7266	1	3.31876	1	1.82974	2.89943	1	1.32422	2.205	0	0	0	0	0	0	0.327001	-1
BRCA-4531 / BRCA-3982	0.351173	32.7266	1	3.31876	1	1.82974	2.89943	1	1.32422	2.205	0	0	0	0	0	0	0.327001	-1
BRCA-4533 / BRCA-3980	0.351173	32.7266	1	3.31876	1	1.82974	2.89943	1	1.32422	2.205	0	0	0	0	0	0	0.327001	-1
BRCA-4534 / BRCA-9363	0.351173	32.7266	1	3.31876	1	1.82974	2.89943	1	1.32422	2.205	0	0	0	0	0	0	0.327001	-1
BRCA-4535 / BRCA-3981	0.351173	32.7266	1	3.31876	1	1.82974	2.89943	1	1.32422	2.205	0	0	0	0	0	0	0.327001	-1
BRCA-4535 / BRCA-3811	0.351173	32.7266	1	3.31876	1	1.82974	2.89943	1	1.32422	2.205	0	0	0	0	0	0	0.327001	-1
BRCA-4537 / BRCA-9364	0.351173	32.7266	1	3.31876	1	1.82974	2.89943	1	1.32422	2.205	0	0	0	0	0	0	0.327001	-1
BRCA-4538 / BRCA-2460	0.351173	32.7266	1	3.31876	1	1.82974	2.89943	1	1.32422	2.205	0	0	0	0	0	0	0.327001	-1
BRCA-4540 / BRCA-2459	0.351173	32.7266	1	3.31876	1	1.82974	2.89943	1	1.32422	2.205	0	0	0	0	0	0	0.327001	-1
BRCA-4543 / BRCA-3236	0.351173	32.7266	1	3.31876	1	1.82974	2.89943	1	1.32422	2.205	0	0	0	0	0	0	0.327001	-1
BRCA-4546 / BRCA-2811	0.112109	2.42037	-1	1.63827	0	0	0	1	1.91364	0.563918	1	3.31069	1.74339	1	3.57675	2.21853	0.0638762	-1
BRCA-4548 / BRCA-3399	0.112109	2.42037	-1	1.63827	0	0	0	1	1.91364	0.563918	1	3.31069	1.74339	1	3.57675	2.21853	0.0638762	-1
BRCA-4551 / BRCA-9790	0.112109	2.42037	-1	1.63827	0	0	0	1	1.91364	0.563918	1	3.31069	1.74339	1	3.57675	2.21853	0.0638762	-1
BRCA-4555 / BRCA-8824	0.112109	2.42037	-1	1.63827	0	0	0	1	1.91364	0.563918	1	3.31069	1.74339	1	3.57675	2.21853	0.0638762	-1
BRCA-4555 / BRCA-3629	0.112109	2.42037	-1	1.63827	0	0	0	1	1.91364	0.563918	1	3.31069	1.74339	1	3.57675	2.21853	0.0638762	-1
BRCA-4562 / BRCA-10128	0.112109	2.42037	-1	1.63827	0	0	0	1	1.91364	0.563918	1	3.31069	1.74339	1	3.57675	2.21853	0.0638762	-1
BRCA-4563 / BRCA-9560	0.112109	2.42037	-1	1.63827	0	0	0	1	1.91364	0.563918	1	3.31069	1.74339	1	3.57675	2.21853	0.0638762	-1
BRCA-4563 / BRCA-9276	0.112109	2.42037	-1	1.63827	0	0	0	1	1.91364	0.563918	1	3.31069	1.74339	1	3.57675	2.21853	0.0638762	-1
BRCA-4563 / BRCA-3809	0.112109	2.42037	-1	1.63827	0	0	0	1	1.91364	0.563918	1	3.31069	1.74339	1	3.57675	2.21853	0.0638762	-1
BRCA-4565 / BRCA-2810	0.112109	2.42037	-1	1.63827	0	0	0	1	1.91364	0.563918	1	3.31069	1.74339	1	3.57675	2.21853	0.0638762	-1
BRCA-4566 / BRCA-3418	0.112109	2.42037	-1	1.63827	0	0	0	1	1.91364	0.563918	1	3.31069	1.74339	1	3.57675	2.21853	0.0638762	-1
BRCA-4569 / BRCA-3508	0.112109	2.42037	-1	1.63827	0	0	0	1	1.91364	0.563918	1	3.31069	1.74339	1	3.57675	2.21853	0.0638762	-1
BRCA-4569 / BRCA-2416	0.112109	2.42037	-1	1.63827	0	0	0	1	1.91364	0.563918	1	3.31069	1.74339	1	3.57675	2.21853	0.0638762	-1
BRCA-4571 / BRCA-9791	0.112109	2.42037	-1	1.63827	0	0	0	1	1.91364	0.563918	1	3.31069	1.74339	1	3.57675	2.21853	0.0638762	-1
BRCA-4573 / BRCA-9549	0.112109	2.42037	-1	1.63827	0	0	0	1	1.91364	0.563918	1	3.31069	1.74339	1	3.57675	2.21853	0.0638762	-1
BRCA-4573 / BRCA-3190	0.112109	2.42037	-1	1.63827	0	0	0	1	1.91364	0.563918	1	3.31069	1.74339	1	3.57675	2.21853	0.0638762	-1
BRCA-4576 / BRCA-2809	0.112109	2.42037	-1	1.63827	0	0	0	1	1.91364	0.563918	1	3.31069	1.74339	1	3.57675	2.21853	0.0638762	-1
BRCA-4578 / BRCA-8825	0.112109	2.42037	-1	1.63827	0	0	0	1	1.91364	0.563918	1	3.31069	1.74339	1	3.57675	2.21853	0.0638762	-1
BRCA-4579 / BRCA-3142	0.112109	2.42037	-1	1.63827	0	0	0	1	1.91364	0.563918	1	3.31069	1.74339	1	3.57675	2.21853	0.0638762	-1
BRCA-4581 / BRCA-8681	0.112109	2.42037	-1	1.63827	0	0	0	1	1.91364	0.563918	1	3.31069	1.74339	1	3.57675	2.21853	0.0638762	-1
BRCA-4582 / BRCA-3923	0.112109	2.42037	-1	1.63827	0	0	0	1	1.91364	0.563918	1	3.31069	1.74339	1	3.57675	2.21853	0.0638762	-1
BRCA-4588 / BRCA-10105	0.112109	2.42037	-1	1.63827	0	0	0	1	1.91364	0.563918	1	3.31069	1.74339	1	3.57675	2.21853	0.0638762	-1
BRCA-4590 / BRCA-9561	0.112109	2.42037	-1	1.63827	0	0	0	1	1.91364	0.563918	1	3.31069	1.74339	1	3.57675	2.21853	0.0638762	-1
BRCA-4591 / BRCA-9521	0.112109	2.42037	-1	1.63827	0	0	0	1	1.91364	0.563918	1	3.31069	1.74339	1	3.57675	2.21853	0.0638762	-1
BRCA-4592 / BRCA-3525	0.112109	2.42037	-1	1.63827	0	0	0	1	1.91364	0.563918	1	3.31069	1.74339	1	3.57675	2.21853	0.0638762	-1
BRCA-4594 / BRCA-3816	0.112109	2.42037	-1	1.63827	0	0	0	1	1.91364	0.563918	1	3.31069	1.74339	1	3.57675	2.21853	0.0638762	-1
BRCA-4596 / BRCA-9654	0.112109	2.42037	-1	1.63827	0	0	0	1	1.91364	0.563918	1	3.31069	1.74339	1	3.57675	2.21853	0.0638762	-1
BRCA-4597 / BRCA-2694	0.112109	2.42037	-1	1.63827	0	0	0	1	1.91364	0.563918	1	3.31069	1.74339	1	3.57675	2.21853	0.0638762	-1
BRCA-4597 / BRCA-8819	0.112109	2.42037	-1	1.63827	0	0	0	1	1.91364	0.563918	1	3.31069	1.74339	1	3.57675	2.21853	0.0638762	-1
BRCA-4598 / BRCA-3524	0.112109	2.42037	-1	1.63827	0	0	0	1	1.91364	0.563918	1	3.31069	1.74339	1	3.57675	2.21853	0.0638762	-1
BRCA-4600 / BRCA-9789	0.112109	2.42037	-1	1.63827	0	0	0	1	1.91364	0.563918	1	3.31069	1.74339	1	3.57675	2.21853	0.0638762	-1
BRCA-4607 / BRCA-10111	-0.109851	1.89967	-1	37.9586	-1	1.72584	8.13258	-1	1.71444	10.9564	0	0	0	0	0	0	0.0916533	0
BRCA-4607 / BRCA-9107	-0.109851	1.89967	-1	37.9586	-1	1.72584	8.13258	-1	1.71444	10.9564	0	0	0	0	0	0	0.0916533	0
BRCA-4609 / BRCA-9122	-0.109851	1.89967	-1	37.9586	-1	1.72584	8.13258	-1	1.71444	10.9564	0	0	0	0	0	0	0.0916533	0
BRCA-4613 / BRCA-2681	-0.109851	1.89967	-1	37.9586	-1	1.72584	8.13258	-1	1.71444	10.9564	0	0	0	0	0	0	0.0916533	0
BRCA-4614 / BRCA-8888	-0.109851	1.89967	-1	37.9586	-1	1.72584	8.13258	-1	1.71444	10.9564	0	0	0	0	0	0	0.0916533	0
BRCA-4616 / BRCA-2682	-0.109851	1.89967	-1	37.9586	-1	1.72584	8.13258	-1	1.71444	10.9564	0	0	0	0	0	0	0.0916533	0
BRCA-4620 / BRCA-9121	-0.109851	1.89967	-1	37.9586	-1	1.72584	8.13258	-1	1.71444	10.9564	0	0	0	0	0	0	0.0916533	0
BRCA-4629 / BRCA-3819	-0.109851	1.89967	-1	37.9586	-1	1.72584	8.13258	-1	1.71444	10.9564	0	0	0	0	0	0	0.0916533	0
BRCA-4630 / BRCA-8888	-0.320091	26.7776	-1	37.9586	-1	1.72584	8.13258	-1	1.71444	10.9564	0	0	0	0	0	0	0.0916533	0
BRCA-4633 / BRCA-2681	-0.320091	26.7776	-1	37.9586	-1	1.72584	8.13258	-1	1.71444	10.9564	0	0	0	0	0	0	0.0916533	0
BRCA-4637 / BRCA-2682	-0.320091	26.7776	-1	37.9586	-1	1.72584	8.13258	-1	1.71444	10.9564	0	0	0	0	0	0	0.0916533	0
BRCA-4640 / BRCA-10111	-0.320091	26.7776	-1	37.9586	-1	1.72584	8.13258	-1	1.71444	10.9564	0	0	0	0	0	0	0.0916533	0
BRCA-4640 / BRCA-9107	-0.320091	26.7776	-1	37.9586	-1	1.72584	8.13258	-1	1.71444	10.9564	0	0	0	0	0	0	0.0916533	0
BRCA-4641 / BRCA-9121	-0.320091	26.7776	-1	37.9586	-1	1.72584	8.13258	-1	1.71444	10.9564	0	0	0	0	0	0	0.0916533	0
BRCA-4647 / BRCA-9122	-0.320091	26.7776	-1	37.9586	-1	1.72584	8.13258	-1	1.71444	10.9564	0	0	0	0	0	0	0.0916533	0
BRCA-4655 / BRCA-3819	-0.320091	26.7776	-1	37.9586	-1	1.72584	8.13258	-1	1.71444	10.9564	0	0	0	0	0	0	0.0916533	0
BRCA-4664 / BRCA-3913	0.143339	4.55587	-1	2.52288	0	0	0	0	0	0	0	0	0	1	1.85387	1.65225	0.253435	-1
BRCA-4675 / BRCA-3190	0.143339	4.55587	-1	2.52288	0	0	0	0	0	0	0	0	0	1	1.85387	1.65225	0.253435	-1
BRCA-4683 / BRCA-9357	0.143339	4.55587	-1	2.52288	0	0	0	0	0	0	0	0	0	1	1.85387	1.65225	0.253435	-1
BRCA-4685 / BRCA-9322	0.143339	4.55587	-1	2.52288	0	0	0	0	0	0	0	0	0	1	1.85387	1.65225	0.253435	-1
BRCA-4686 / BRCA-3779	0.143339	4.55587	-1	2.52288	0	0	0	0	0	0	0	0	0	1	1.85387	1.65225	0.253435	-1
BRCA-4691 / BRCA-9999	0.112208	2.0186	-1	14.3188	0	0	0	0	0	0	0	0	0	0	0	0	0.660959	0
BRCA-4691 / BRCA-9386	0.112208	2.0186	-1	14.3188	0	0	0	0	0	0	0	0	0	0	0	0	0.660959	0
BRCA-4692 / BRCA-10000	0.112208	2.0186	-1	14.3188	0	0	0	0	0	0	0	0	0	0	0	0	0.660959	0
BRCA-4694 / BRCA-4017	0.112208	2.0186	-1	14.3188	0	0	0	0	0	0	0	0	0	0	0	0	0.660959	0
BRCA-4695 / BRCA-4016	0.112208	2.0186	-1	14.3188	0	0	0	0	0	0	0	0	0	0	0	0	0.660959	0
BRCA-4697 / BRCA-9654	0.112208	2.0186	-1	14.3188	0	0	0	0	0	0	0	0	0	0	0	0	0.660959	0
BRCA-4698 / BRCA-9121	0.112208	2.0186	-1	14.3188	0	0	0	0	0	0	0	0	0	0	0	0	0.660959	0
BRCA-4699 / BRCA-9122	0.112208	2.0186	-1	14.3188	0	0	0	0	0	0	0	0	0	0	0	0	0.660959	0
BRCA-4702 / BRCA-10001	0.112208	2.0186	-1	14.3188	0	0	0	0	0	0	0	0	0	0	0	0	0.660959	0
BRCA-4703 / BRCA-9815	0.112208	2.0186	-1	14.3188	0	0	0	0	0	0	0	0	0	0	0	0	0.660959	0
BRCA-4705 / BRCA-9361	0.112208	2.0186	-1	14.3188	0	0	0	0	0	0	0	0	0	0	0	0	0.660959	0
BRCA-4715 / BRCA-9095	0.112208	2.0186	-1	14.3188	0	0	0	0	0	0	0	0	0	0	0	0	0.660959	0
BRCA-4716 / BRCA-2848	-0.273087	19.0375	-1	24.1135	0	0	0	0	0	0	0	0	0	0	0	0	0.297891	-1
BRCA-4718 / BRCA-2849	-0.273087	19.0375	-1	24.1135	0	0	0	0	0	0	0	0	0	0	0	0	0.297891	-1
BRCA-4731 / BRCA-9328	0.396357	42.6629	1	23.7959	0	0	0	0	0	0	1	2.11182	2.72025	1	1.38616	3.4403	0.8654	0
BRCA-4732 / BRCA-9325	0.396357	42.6629	1	23.7959	0	0	0	0	0	0	1	2.11182	2.72025	1	1.38616	3.4403	0.8654	0
BRCA-4732 / BRCA-3983	0.396357	42.6629	1	23.7959	0	0	0	0	0	0	1	2.11182	2.72025	1	1.38616	3.4403	0.8654	0
BRCA-4733 / BRCA-4077	0.396357	42.6629	1	23.7959	0	0	0	0	0	0	1	2.11182	2.72025	1	1.38616	3.4403	0.8654	0
BRCA-4735 / BRCA-9326	0.396357	42.6629	1	23.7959	0	0	0	0	0	0	1	2.11182	2.72025	1	1.38616	3.4403	0.8654	0
BRCA-4736 / BRCA-3981	0.396357	42.6629	1	23.7959	0	0	0	0	0	0	1	2.11182	2.72025	1	1.38616	3.4403	0.8654	0
BRCA-4738 / BRCA-10050	0.396357	42.6629	1	23.7959	0	0	0	0	0	0	1	2.11182	2.72025	1	1.38616	3.4403	0.8654	0
BRCA-4739 / BRCA-9504	0.396357	42.6629	1	23.7959	0	0	0	0	0	0	1	2.11182	2.72025	1	1.38616	3.4403	0.8654	0
BRCA-4741 / BRCA-9503	0.396357	42.6629	1	23.7959	0	0	0	0	0	0	1	2.11182	2.72025	1	1.38616	3.4403	0.8654	0
BRCA-4742 / BRCA-9505	0.396357	42.6629	1	23.7959	0	0	0	0	0	0	1	2.11182	2.72025	1	1.38616	3.4403	0.8654	0
BRCA-4744 / BRCA-3816	0.396357	42.6629	1	23.7959	0	0	0	0	0	0	1	2.11182	2.72025	1	1.38616	3.4403	0.8654	0
BRCA-4750 / BRCA-2984	0.396357	42.6629	1	23.7959	0	0	0	0	0	0	1	2.11182	2.72025	1	1.38616	3.4403	0.8654	0
BRCA-4753 / BRCA-9327	0.396357	42.6629	1	23.7959	0	0	0	0	0	0	1	2.11182	2.72025	1	1.38616	3.4403	0.8654	0
BRCA-4753 / BRCA-3980	0.396357	42.6629	1	23.7959	0	0	0	0	0	0	1	2.11182	2.72025	1	1.38616	3.4403	0.8654	0
BRCA-4753 / BRCA-3039	0.396357	42.6629	1	23.7959	0	0	0	0	0	0	1	2.11182	2.72025	1	1.38616	3.4403	0.8654	0
BRCA-4754 / BRCA-9502	0.396357	42.6629	1	23.7959	0	0	0	0	0	0	1	2.11182	2.72025	1	1.38616	3.4403	0.8654	0
BRCA-4758 / BRCA-3040	0.396357	42.6629	1	23.7959	0	0	0	0	0	0	1	2.11182	2.72025	1	1.38616	3.4403	0.8654	0
BRCA-4760 / BRCA-3982	0.396357	42.6629	1	23.7959	0	0	0	0	0	0	1	2.11182	2.72025	1	1.38616	3.4403	0.8654	0
BRCA-4761 / BRCA-8815	0.396357	42.6629	1	23.7959	0	0	0	0	0	0	1	2.11182	2.72025	1	1.38616	3.4403	0.8654	0
BRCA-4762 / BRCA-9506	0.396357	42.6629	1	23.7959	0	0	0	0	0	0	1	2.11182	2.72025	1	1.38616	3.4403	0.8654	0
BRCA-4767 / BRCA-9276	0.396357	42.6629	1	23.7959	0	0	0	0	0	0	1	2.11182	2.72025	1	1.38616	3.4403	0.8654	0
BRCA-4797 / BRCA-9107	0.103083	1.52949	0	0.69897	0	0	0	0	0	0	0	0	0	0	0	0	0.308267	-1
BRCA-4804 / BRCA-9107	0.160997	5.97059	0	0.69897	0	0	0	0	0	0	0	0	0	0	0	0	0.308267	-1
BRCA-4812 / BRCA-9036	0.130446	4.78154	1	11.6198	1	2.85699	12.545	1	1.45469	8.74679	0	0	0	0	0	0	1.40776	0
BRCA-4820 / BRCA-3913	0.130446	4.78154	1	11.6198	1	2.85699	12.545	1	1.45469	8.74679	0	0	0	0	0	0	1.40776	0
BRCA-4821 / BRCA-2682	0.130446	4.78154	1	11.6198	1	2.85699	12.545	1	1.45469	8.74679	0	0	0	0	0	0	1.40776	0
BRCA-4823 / BRCA-2681	0.130446	4.78154	1	11.6198	1	2.85699	12.545	1	1.45469	8.74679	0	0	0	0	0	0	1.40776	0
BRCA-4829 / BRCA-9036	0.520321	79.149	1	11.6198	1	2.85699	12.545	1	1.45469	8.74679	0	0	0	0	0	0	1.40776	0
BRCA-4830 / BRCA-3913	0.520321	79.149	1	11.6198	1	2.85699	12.545	1	1.45469	8.74679	0	0	0	0	0	0	1.40776	0
BRCA-4831 / BRCA-2681	0.520321	79.149	1	11.6198	1	2.85699	12.545	1	1.45469	8.74679	0	0	0	0	0	0	1.40776	0
BRCA-4833 / BRCA-2682	0.520321	79.149	1	11.6198	1	2.85699	12.545	1	1.45469	8.74679	0	0	0	0	0	0	1.40776	0
BRCA-4844 / BRCA-2702	0.20626	7.02656	1	16.3565	0	0	0	0	0	0	0	0	0	0	0	0	1.05258	-1
BRCA-4846 / BRCA-2701	0.20626	7.02656	1	16.3565	0	0	0	0	0	0	0	0	0	0	0	0	1.05258	-1
BRCA-4848 / BRCA-3647	0.20626	7.02656	1	16.3565	0	0	0	0	0	0	0	0	0	0	0	0	1.05258	-1
BRCA-4849 / BRCA-2705	0.20626	7.02656	1	16.3565	0	0	0	0	0	0	0	0	0	0	0	0	1.05258	-1
BRCA-4851 / BRCA-2708	0.20626	7.02656	1	16.3565	0	0	0	0	0	0	0	0	0	0	0	0	1.05258	-1
BRCA-4853 / BRCA-3615	0.20626	7.02656	1	16.3565	0	0	0	0	0	0	0	0	0	0	0	0	1.05258	-1
BRCA-4855 / BRCA-3399	0.20626	7.02656	1	16.3565	0	0	0	0	0	0	0	0	0	0	0	0	1.05258	-1
BRCA-4861 / BRCA-2710	0.20626	7.02656	1	16.3565	0	0	0	0	0	0	0	0	0	0	0	0	1.05258	-1
BRCA-4862 / BRCA-3217	0.20626	7.02656	1	16.3565	0	0	0	0	0	0	0	0	0	0	0	0	1.05258	-1
BRCA-4865 / BRCA-2709	0.20626	7.02656	1	16.3565	0	0	0	0	0	0	0	0	0	0	0	0	1.05258	-1
BRCA-4866 / BRCA-2707	0.20626	7.02656	1	16.3565	0	0	0	0	0	0	0	0	0	0	0	0	1.05258	-1
BRCA-4867 / BRCA-2703	0.20626	7.02656	1	16.3565	0	0	0	0	0	0	0	0	0	0	0	0	1.05258	-1
BRCA-4868 / BRCA-2700	0.20626	7.02656	1	16.3565	0	0	0	0	0	0	0	0	0	0	0	0	1.05258	-1
BRCA-4869 / BRCA-2706	0.20626	7.02656	1	16.3565	0	0	0	0	0	0	0	0	0	0	0	0	1.05258	-1
BRCA-4871 / BRCA-3418	0.20626	7.02656	1	16.3565	0	0	0	0	0	0	0	0	0	0	0	0	1.05258	-1
BRCA-4872 / BRCA-3418	0.549085	89.9994	1	16.3565	0	0	0	0	0	0	0	0	0	0	0	0	1.05258	-1
BRCA-4875 / BRCA-3647	0.549085	89.9994	1	16.3565	0	0	0	0	0	0	0	0	0	0	0	0	1.05258	-1
BRCA-4878 / BRCA-2703	0.549085	89.9994	1	16.3565	0	0	0	0	0	0	0	0	0	0	0	0	1.05258	-1
BRCA-4881 / BRCA-2707	0.549085	89.9994	1	16.3565	0	0	0	0	0	0	0	0	0	0	0	0	1.05258	-1
BRCA-4882 / BRCA-2708	0.549085	89.9994	1	16.3565	0	0	0	0	0	0	0	0	0	0	0	0	1.05258	-1
BRCA-4883 / BRCA-2705	0.549085	89.9994	1	16.3565	0	0	0	0	0	0	0	0	0	0	0	0	1.05258	-1
BRCA-4884 / BRCA-3399	0.549085	89.9994	1	16.3565	0	0	0	0	0	0	0	0	0	0	0	0	1.05258	-1
BRCA-4885 / BRCA-3615	0.549085	89.9994	1	16.3565	0	0	0	0	0	0	0	0	0	0	0	0	1.05258	-1
BRCA-4887 / BRCA-3217	0.549085	89.9994	1	16.3565	0	0	0	0	0	0	0	0	0	0	0	0	1.05258	-1
BRCA-4889 / BRCA-2701	0.549085	89.9994	1	16.3565	0	0	0	0	0	0	0	0	0	0	0	0	1.05258	-1
BRCA-4890 / BRCA-2709	0.549085	89.9994	1	16.3565	0	0	0	0	0	0	0	0	0	0	0	0	1.05258	-1
BRCA-4892 / BRCA-2706	0.549085	89.9994	1	16.3565	0	0	0	0	0	0	0	0	0	0	0	0	1.05258	-1
BRCA-4897 / BRCA-2700	0.549085	89.9994	1	16.3565	0	0	0	0	0	0	0	0	0	0	0	0	1.05258	-1
BRCA-4898 / BRCA-2710	0.549085	89.9994	1	16.3565	0	0	0	0	0	0	0	0	0	0	0	0	1.05258	-1
BRCA-4899 / BRCA-2702	0.549085	89.9994	1	16.3565	0	0	0	0	0	0	0	0	0	0	0	0	1.05258	-1
BRCA-4907 / BRCA-3217	0.158166	3.13635	-1	1.67778	0	0	0	0	0	0	0	0	0	0	0	0	0.448323	-1
BRCA-4916 / BRCA-3141	0.158166	3.13635	-1	1.67778	0	0	0	0	0	0	0	0	0	0	0	0	0.448323	-1
BRCA-4927 / BRCA-3217	0.240449	14.4606	-1	1.67778	0	0	0	0	0	0	0	0	0	0	0	0	0.448323	-1
BRCA-4937 / BRCA-3141	0.240449	14.4606	-1	1.67778	0	0	0	0	0	0	0	0	0	0	0	0	0.448323	-1
BRCA-5095 / BRCA-9729	0.248155	15.48	-1	1.92082	0	0	0	0	0	0	0	0	0	0	0	0	0.0417438	-1
BRCA-5105 / BRCA-10105	0.269577	1.33041	0	0.244125	-1	1.4045	1.6416	0	0	0	0	0	0	0	0	0	1.45233	0
BRCA-5115 / BRCA-9912	0.111462	2.50129	1	1.34679	0	0	0	0	0	0	0	0	0	0	0	0	0.792765	1
BRCA-5117 / BRCA-3040	0.2009	3.97089	1	29.6383	1	1.76447	3.37149	0	0	0	0	0	0	0	0	0	0.678519	0
BRCA-5122 / BRCA-8888	0.2009	3.97089	1	29.6383	1	1.76447	3.37149	0	0	0	0	0	0	0	0	0	0.678519	0
BRCA-5126 / BRCA-3273	0.2009	3.97089	1	29.6383	1	1.76447	3.37149	0	0	0	0	0	0	0	0	0	0.678519	0
BRCA-5132 / BRCA-4085	0.2009	3.97089	1	29.6383	1	1.76447	3.37149	0	0	0	0	0	0	0	0	0	0.678519	0
BRCA-5139 / BRCA-3039	0.2009	3.97089	1	29.6383	1	1.76447	3.37149	0	0	0	0	0	0	0	0	0	0.678519	0
BRCA-5140 / BRCA-9386	0.2009	3.97089	1	29.6383	1	1.76447	3.37149	0	0	0	0	0	0	0	0	0	0.678519	0
BRCA-5148 / BRCA-9386	0.517763	78.2338	1	29.6383	1	1.76447	3.37149	0	0	0	0	0	0	0	0	0	0.678519	0
BRCA-5157 / BRCA-3273	0.517763	78.2338	1	29.6383	1	1.76447	3.37149	0	0	0	0	0	0	0	0	0	0.678519	0
BRCA-5158 / BRCA-3040	0.517763	78.2338	1	29.6383	1	1.76447	3.37149	0	0	0	0	0	0	0	0	0	0.678519	0
BRCA-5166 / BRCA-8888	0.517763	78.2338	1	29.6383	1	1.76447	3.37149	0	0	0	0	0	0	0	0	0	0.678519	0
BRCA-5167 / BRCA-4085	0.517763	78.2338	1	29.6383	1	1.76447	3.37149	0	0	0	0	0	0	0	0	0	0.678519	0
BRCA-5171 / BRCA-3039	0.517763	78.2338	1	29.6383	1	1.76447	3.37149	0	0	0	0	0	0	0	0	0	0.678519	0
BRCA-5177 / BRCA-9173	0.168435	4.11122	1	29.8539	1	2.52578	3.7022	0	0	0	0	0	0	0	0	0	0.942133	0
BRCA-5209 / BRCA-9634	-0.256916	1.65294	0	1.18709	0	0	0	0	0	0	1	1.87615	4.03875	1	2.02091	5.69266	0.570476	-1
BRCA-5361 / BRCA-3811	0.355888	33.7029	1	11.7447	1	2.00612	7.25018	1	1.6968	5.25548	0	0	0	0	0	0	0.705763	0
BRCA-5367 / BRCA-3525	0.355888	33.7029	1	11.7447	1	2.00612	7.25018	1	1.6968	5.25548	0	0	0	0	0	0	0.705763	0
BRCA-5370 / BRCA-10105	0.355888	33.7029	1	11.7447	1	2.00612	7.25018	1	1.6968	5.25548	0	0	0	0	0	0	0.705763	0
BRCA-5382 / BRCA-9913	0.355888	33.7029	1	11.7447	1	2.00612	7.25018	1	1.6968	5.25548	0	0	0	0	0	0	0.705763	0
BRCA-5388 / BRCA-3524	0.355888	33.7029	1	11.7447	1	2.00612	7.25018	1	1.6968	5.25548	0	0	0	0	0	0	0.705763	0
BRCA-5491 / BRCA-9618	0.10541	2.2462	1	19.8861	0	0	0	0	0	0	0	0	0	0	0	0	0.645693	0
BRCA-5506 / BRCA-9618	0.421478	48.8757	1	19.8861	0	0	0	0	0	0	0	0	0	0	0	0	0.645693	0
BRCA-5567 / BRCA-8973	0.11479	2.13023	1	3.67778	0	0	0	1	1.61798	3.923	0	0	0	1	1.53611	0.619265	0.234968	0
BRCA-5568 / BRCA-8974	0.11479	2.13023	1	3.67778	0	0	0	1	1.61798	3.923	0	0	0	1	1.53611	0.619265	0.234968	0
BRCA-5575 / BRCA-8975	0.11479	2.13023	1	3.67778	0	0	0	1	1.61798	3.923	0	0	0	1	1.53611	0.619265	0.234968	0
BRCA-5579 / BRCA-8972	0.11479	2.13023	1	3.67778	0	0	0	1	1.61798	3.923	0	0	0	1	1.53611	0.619265	0.234968	0
BRCA-5580 / BRCA-9361	0.11479	2.13023	1	3.67778	0	0	0	1	1.61798	3.923	0	0	0	1	1.53611	0.619265	0.234968	0
BRCA-5585 / BRCA-9361	0.268319	18.3302	1	3.67778	0	0	0	1	1.61798	3.923	0	0	0	1	1.53611	0.619265	0.234968	0
BRCA-5589 / BRCA-8972	0.268319	18.3302	1	3.67778	0	0	0	1	1.61798	3.923	0	0	0	1	1.53611	0.619265	0.234968	0
BRCA-5592 / BRCA-8975	0.268319	18.3302	1	3.67778	0	0	0	1	1.61798	3.923	0	0	0	1	1.53611	0.619265	0.234968	0
BRCA-5593 / BRCA-8973	0.268319	18.3302	1	3.67778	0	0	0	1	1.61798	3.923	0	0	0	1	1.53611	0.619265	0.234968	0
BRCA-5594 / BRCA-8974	0.268319	18.3302	1	3.67778	0	0	0	1	1.61798	3.923	0	0	0	1	1.53611	0.619265	0.234968	0
BRCA-5606 / BRCA-8774	0.220747	12.0546	1	5.29243	1	1.59346	1.34799	0	0	0	0	0	0	1	1.383	0.489463	0.207976	1
BRCA-5610 / BRCA-9975	0.220747	12.0546	1	5.29243	1	1.59346	1.34799	0	0	0	0	0	0	1	1.383	0.489463	0.207976	1
BRCA-5660 / BRCA-9062	-0.140236	1.7848	-1	40.2441	-1	1.35067	3.56373	0	0	0	0	0	0	0	0	0	0.270187	0
BRCA-5697 / BRCA-9062	-0.366266	35.8672	-1	40.2441	-1	1.35067	3.56373	0	0	0	0	0	0	0	0	0	0.270187	0
BRCA-5714 / BRCA-10000	0.120743	3.10162	1	2.50864	0	0	0	0	0	0	0	0	0	0	0	0	0.26483	1
BRCA-5721 / BRCA-8825	0.158698	1.33529	1	10.2757	0	0	0	0	0	0	0	0	0	0	0	0	1.8986	0
BRCA-5725 / BRCA-8824	0.158698	1.33529	1	10.2757	0	0	0	0	0	0	0	0	0	0	0	0	1.8986	0
BRCA-5728 / BRCA-9234	0.158698	1.33529	1	10.2757	0	0	0	0	0	0	0	0	0	0	0	0	1.8986	0
BRCA-5736 / BRCA-9357	0.158698	1.33529	1	10.2757	0	0	0	0	0	0	0	0	0	0	0	0	1.8986	0
BRCA-5738 / BRCA-3811	0.158698	1.33529	1	10.2757	0	0	0	0	0	0	0	0	0	0	0	0	1.8986	0
BRCA-5740 / BRCA-3475	0.158698	1.33529	1	10.2757	0	0	0	0	0	0	0	0	0	0	0	0	1.8986	0
BRCA-5746 / BRCA-3811	0.534505	84.3686	1	10.2757	0	0	0	0	0	0	0	0	0	0	0	0	1.8986	0
BRCA-5760 / BRCA-8824	0.534505	84.3686	1	10.2757	0	0	0	0	0	0	0	0	0	0	0	0	1.8986	0
BRCA-5761 / BRCA-3475	0.534505	84.3686	1	10.2757	0	0	0	0	0	0	0	0	0	0	0	0	1.8986	0
BRCA-5765 / BRCA-9234	0.534505	84.3686	1	10.2757	0	0	0	0	0	0	0	0	0	0	0	0	1.8986	0
BRCA-5766 / BRCA-8825	0.534505	84.3686	1	10.2757	0	0	0	0	0	0	0	0	0	0	0	0	1.8986	0
BRCA-5768 / BRCA-9357	0.534505	84.3686	1	10.2757	0	0	0	0	0	0	0	0	0	0	0	0	1.8986	0
BRCA-5814 / BRCA-9634	-0.177524	7.488	-1	28.9586	0	0	0	-1	2.05948	4.46856	-1	1.54821	1.58112	-1	1.57512	1.78668	0.160778	-1
BRCA-5840 / BRCA-9049	0.295627	22.5624	1	12.5376	-1	1.61798	1.75556	0	0	0	0	0	0	0	0	0	0.320714	1
BRCA-5860 / BRCA-9565	0.272177	18.9014	1	11.6576	0	0	0	0	0	0	-1	1.42251	11.7125	0	0	0	0.459508	1
BRCA-5861 / BRCA-8814	0.272177	18.9014	1	11.6576	0	0	0	0	0	0	-1	1.42251	11.7125	0	0	0	0.459508	1
BRCA-5863 / BRCA-9322	0.272177	18.9014	1	11.6576	0	0	0	0	0	0	-1	1.42251	11.7125	0	0	0	0.459508	1
BRCA-5865 / BRCA-9222	0.272177	18.9014	1	11.6576	0	0	0	0	0	0	-1	1.42251	11.7125	0	0	0	0.459508	1
BRCA-5866 / BRCA-9645	0.272177	18.9014	1	11.6576	0	0	0	0	0	0	-1	1.42251	11.7125	0	0	0	0.459508	1
BRCA-5872 / BRCA-8841	0.272177	18.9014	1	11.6576	0	0	0	0	0	0	-1	1.42251	11.7125	0	0	0	0.459508	1
BRCA-5876 / BRCA-9968	0.272177	18.9014	1	11.6576	0	0	0	0	0	0	-1	1.42251	11.7125	0	0	0	0.459508	1
BRCA-5877 / BRCA-3217	0.272177	18.9014	1	11.6576	0	0	0	0	0	0	-1	1.42251	11.7125	0	0	0	0.459508	1
BRCA-5882 / BRCA-10123	0.272177	18.9014	1	11.6576	0	0	0	0	0	0	-1	1.42251	11.7125	0	0	0	0.459508	1
BRCA-5891 / BRCA-10050	0.272177	18.9014	1	11.6576	0	0	0	0	0	0	-1	1.42251	11.7125	0	0	0	0.459508	1
BRCA-5897 / BRCA-8768	0.272177	18.9014	1	11.6576	0	0	0	0	0	0	-1	1.42251	11.7125	0	0	0	0.459508	1
BRCA-5904 / BRCA-9635	0.354575	33.4331	1	41.6778	1	1.34199	1.60376	0	0	0	0	0	0	0	0	0	0.868856	-1
BRCA-5914 / BRCA-9633	0.354575	33.4331	1	41.6778	1	1.34199	1.60376	0	0	0	0	0	0	0	0	0	0.868856	-1
BRCA-5925 / BRCA-9634	0.354575	33.4331	1	41.6778	1	1.34199	1.60376	0	0	0	0	0	0	0	0	0	0.868856	-1
BRCA-5929 / BRCA-9635	0.118731	2.39128	1	41.6778	1	1.34199	1.60376	0	0	0	0	0	0	0	0	0	0.868856	-1
BRCA-5941 / BRCA-9634	0.118731	2.39128	1	41.6778	1	1.34199	1.60376	0	0	0	0	0	0	0	0	0	0.868856	-1
BRCA-5942 / BRCA-9633	0.118731	2.39128	1	41.6778	1	1.34199	1.60376	0	0	0	0	0	0	0	0	0	0.868856	-1
BRCA-6039 / BRCA-8888	0.290326	21.7009	1	5.26761	0	0	0	0	0	0	0	0	0	0	0	0	0.379534	-1
BRCA-6055 / BRCA-2437	-0.286652	21.128	-1	5.55284	1	2.13136	16.294	1	2.16813	12.3978	0	0	0	1	1.76447	9.79935	0.423938	1
BRCA-6059 / BRCA-9634	-0.286652	21.128	-1	5.55284	1	2.13136	16.294	1	2.16813	12.3978	0	0	0	1	1.76447	9.79935	0.423938	1
BRCA-6064 / BRCA-9635	0.165806	6.48527	-1	7.18046	0	0	0	0	0	0	0	0	0	0	0	0	0.333098	-1
BRCA-6066 / BRCA-9633	0.165806	6.48527	-1	7.18046	0	0	0	0	0	0	0	0	0	0	0	0	0.333098	-1
BRCA-6079 / BRCA-9112	0.165806	6.48527	-1	7.18046	0	0	0	0	0	0	0	0	0	0	0	0	0.333098	-1
BRCA-6092 / BRCA-8817	0.165806	6.48527	-1	7.18046	0	0	0	0	0	0	0	0	0	0	0	0	0.333098	-1
BRCA-6146 / BRCA-9665	0.121671	3.05288	-1	1.92082	0	0	0	1	1.6073	6.79897	0	0	0	1	1.42597	3.34663	0.10222	-1
BRCA-6156 / BRCA-8776	0.130093	2.95423	0	1.23657	0	0	0	0	0	0	1	1.75696	1.4634	1	1.72584	2.86333	-0.211183	-1
BRCA-6157 / BRCA-10112	0.130093	2.95423	0	1.23657	0	0	0	0	0	0	1	1.75696	1.4634	1	1.72584	2.86333	-0.211183	-1
BRCA-6157 / BRCA-9107	0.130093	2.95423	0	1.23657	0	0	0	0	0	0	1	1.75696	1.4634	1	1.72584	2.86333	-0.211183	-1
BRCA-6163 / BRCA-2919	0.130093	2.95423	0	1.23657	0	0	0	0	0	0	1	1.75696	1.4634	1	1.72584	2.86333	-0.211183	-1
BRCA-6164 / BRCA-3241	0.130093	2.95423	0	1.23657	0	0	0	0	0	0	1	1.75696	1.4634	1	1.72584	2.86333	-0.211183	-1
BRCA-6167 / BRCA-2559	0.130093	2.95423	0	1.23657	0	0	0	0	0	0	1	1.75696	1.4634	1	1.72584	2.86333	-0.211183	-1
BRCA-6168 / BRCA-4120	0.130093	2.95423	0	1.23657	0	0	0	0	0	0	1	1.75696	1.4634	1	1.72584	2.86333	-0.211183	-1
BRCA-6170 / BRCA-4119	0.130093	2.95423	0	1.23657	0	0	0	0	0	0	1	1.75696	1.4634	1	1.72584	2.86333	-0.211183	-1
BRCA-6173 / BRCA-8776	0.152793	5.3654	0	1.23657	0	0	0	0	0	0	1	1.75696	1.4634	1	1.72584	2.86333	-0.211183	-1
BRCA-6175 / BRCA-4120	0.152793	5.3654	0	1.23657	0	0	0	0	0	0	1	1.75696	1.4634	1	1.72584	2.86333	-0.211183	-1
BRCA-6176 / BRCA-10112	0.152793	5.3654	0	1.23657	0	0	0	0	0	0	1	1.75696	1.4634	1	1.72584	2.86333	-0.211183	-1
BRCA-6176 / BRCA-9107	0.152793	5.3654	0	1.23657	0	0	0	0	0	0	1	1.75696	1.4634	1	1.72584	2.86333	-0.211183	-1
BRCA-6178 / BRCA-3241	0.152793	5.3654	0	1.23657	0	0	0	0	0	0	1	1.75696	1.4634	1	1.72584	2.86333	-0.211183	-1
BRCA-6182 / BRCA-2919	0.152793	5.3654	0	1.23657	0	0	0	0	0	0	1	1.75696	1.4634	1	1.72584	2.86333	-0.211183	-1
BRCA-6184 / BRCA-2559	0.152793	5.3654	0	1.23657	0	0	0	0	0	0	1	1.75696	1.4634	1	1.72584	2.86333	-0.211183	-1
BRCA-6191 / BRCA-4119	0.152793	5.3654	0	1.23657	0	0	0	0	0	0	1	1.75696	1.4634	1	1.72584	2.86333	-0.211183	-1
BRCA-6193 / BRCA-3819	0.103122	1.53133	0	0.0604807	1	1.50169	3.76874	1	2.75945	8.86582	1	3.11805	11.4977	1	2.86646	10.0229	0.888391	0
BRCA-6194 / BRCA-3410	0.103122	1.53133	0	0.0604807	1	1.50169	3.76874	1	2.75945	8.86582	1	3.11805	11.4977	1	2.86646	10.0229	0.888391	0
BRCA-6196 / BRCA-3186	0.103122	1.53133	0	0.0604807	1	1.50169	3.76874	1	2.75945	8.86582	1	3.11805	11.4977	1	2.86646	10.0229	0.888391	0
BRCA-6200 / BRCA-9046	0.103122	1.53133	0	0.0604807	1	1.50169	3.76874	1	2.75945	8.86582	1	3.11805	11.4977	1	2.86646	10.0229	0.888391	0
BRCA-6200 / BRCA-3411	0.103122	1.53133	0	0.0604807	1	1.50169	3.76874	1	2.75945	8.86582	1	3.11805	11.4977	1	2.86646	10.0229	0.888391	0
BRCA-6201 / BRCA-9183	0.103122	1.53133	0	0.0604807	1	1.50169	3.76874	1	2.75945	8.86582	1	3.11805	11.4977	1	2.86646	10.0229	0.888391	0
BRCA-6201 / BRCA-10043	0.103122	1.53133	0	0.0604807	1	1.50169	3.76874	1	2.75945	8.86582	1	3.11805	11.4977	1	2.86646	10.0229	0.888391	0
BRCA-6201 / BRCA-4089	0.103122	1.53133	0	0.0604807	1	1.50169	3.76874	1	2.75945	8.86582	1	3.11805	11.4977	1	2.86646	10.0229	0.888391	0
BRCA-6207 / BRCA-9185	0.103122	1.53133	0	0.0604807	1	1.50169	3.76874	1	2.75945	8.86582	1	3.11805	11.4977	1	2.86646	10.0229	0.888391	0
BRCA-6207 / BRCA-4090	0.103122	1.53133	0	0.0604807	1	1.50169	3.76874	1	2.75945	8.86582	1	3.11805	11.4977	1	2.86646	10.0229	0.888391	0
BRCA-6220 / BRCA-3187	0.103122	1.53133	0	0.0604807	1	1.50169	3.76874	1	2.75945	8.86582	1	3.11805	11.4977	1	2.86646	10.0229	0.888391	0
BRCA-6223 / BRCA-3779	0.103122	1.53133	0	0.0604807	1	1.50169	3.76874	1	2.75945	8.86582	1	3.11805	11.4977	1	2.86646	10.0229	0.888391	0
BRCA-6223 / BRCA-10050	0.103122	1.53133	0	0.0604807	1	1.50169	3.76874	1	2.75945	8.86582	1	3.11805	11.4977	1	2.86646	10.0229	0.888391	0
BRCA-6224 / BRCA-9184	0.103122	1.53133	0	0.0604807	1	1.50169	3.76874	1	2.75945	8.86582	1	3.11805	11.4977	1	2.86646	10.0229	0.888391	0
BRCA-6229 / BRCA-9767	0.103122	1.53133	0	0.0604807	1	1.50169	3.76874	1	2.75945	8.86582	1	3.11805	11.4977	1	2.86646	10.0229	0.888391	0
BRCA-6230 / BRCA-3217	0.103122	1.53133	0	0.0604807	1	1.50169	3.76874	1	2.75945	8.86582	1	3.11805	11.4977	1	2.86646	10.0229	0.888391	0
BRCA-6233 / BRCA-9968	0.103122	1.53133	0	0.0604807	1	1.50169	3.76874	1	2.75945	8.86582	1	3.11805	11.4977	1	2.86646	10.0229	0.888391	0
BRCA-6234 / BRCA-2595	0.103122	1.53133	0	0.0604807	1	1.50169	3.76874	1	2.75945	8.86582	1	3.11805	11.4977	1	2.86646	10.0229	0.888391	0
BRCA-6237 / BRCA-3399	0.103122	1.53133	0	0.0604807	1	1.50169	3.76874	1	2.75945	8.86582	1	3.11805	11.4977	1	2.86646	10.0229	0.888391	0
BRCA-6239 / BRCA-9317	0.103122	1.53133	0	0.0604807	1	1.50169	3.76874	1	2.75945	8.86582	1	3.11805	11.4977	1	2.86646	10.0229	0.888391	0
BRCA-6242 / BRCA-3185	0.103122	1.53133	0	0.0604807	1	1.50169	3.76874	1	2.75945	8.86582	1	3.11805	11.4977	1	2.86646	10.0229	0.888391	0
BRCA-6245 / BRCA-9046	0.211234	10.9679	0	0.0604807	1	1.50169	3.76874	1	2.75945	8.86582	1	3.11805	11.4977	1	2.86646	10.0229	0.888391	0
BRCA-6245 / BRCA-3411	0.211234	10.9679	0	0.0604807	1	1.50169	3.76874	1	2.75945	8.86582	1	3.11805	11.4977	1	2.86646	10.0229	0.888391	0
BRCA-6246 / BRCA-3186	0.211234	10.9679	0	0.0604807	1	1.50169	3.76874	1	2.75945	8.86582	1	3.11805	11.4977	1	2.86646	10.0229	0.888391	0
BRCA-6247 / BRCA-9184	0.211234	10.9679	0	0.0604807	1	1.50169	3.76874	1	2.75945	8.86582	1	3.11805	11.4977	1	2.86646	10.0229	0.888391	0
BRCA-6254 / BRCA-9317	0.211234	10.9679	0	0.0604807	1	1.50169	3.76874	1	2.75945	8.86582	1	3.11805	11.4977	1	2.86646	10.0229	0.888391	0
BRCA-6261 / BRCA-3819	0.211234	10.9679	0	0.0604807	1	1.50169	3.76874	1	2.75945	8.86582	1	3.11805	11.4977	1	2.86646	10.0229	0.888391	0
BRCA-6262 / BRCA-9968	0.211234	10.9679	0	0.0604807	1	1.50169	3.76874	1	2.75945	8.86582	1	3.11805	11.4977	1	2.86646	10.0229	0.888391	0
BRCA-6266 / BRCA-3185	0.211234	10.9679	0	0.0604807	1	1.50169	3.76874	1	2.75945	8.86582	1	3.11805	11.4977	1	2.86646	10.0229	0.888391	0
BRCA-6269 / BRCA-9183	0.211234	10.9679	0	0.0604807	1	1.50169	3.76874	1	2.75945	8.86582	1	3.11805	11.4977	1	2.86646	10.0229	0.888391	0
BRCA-6269 / BRCA-10043	0.211234	10.9679	0	0.0604807	1	1.50169	3.76874	1	2.75945	8.86582	1	3.11805	11.4977	1	2.86646	10.0229	0.888391	0
BRCA-6269 / BRCA-4089	0.211234	10.9679	0	0.0604807	1	1.50169	3.76874	1	2.75945	8.86582	1	3.11805	11.4977	1	2.86646	10.0229	0.888391	0
BRCA-6272 / BRCA-3410	0.211234	10.9679	0	0.0604807	1	1.50169	3.76874	1	2.75945	8.86582	1	3.11805	11.4977	1	2.86646	10.0229	0.888391	0
BRCA-6274 / BRCA-3779	0.211234	10.9679	0	0.0604807	1	1.50169	3.76874	1	2.75945	8.86582	1	3.11805	11.4977	1	2.86646	10.0229	0.888391	0
BRCA-6274 / BRCA-10050	0.211234	10.9679	0	0.0604807	1	1.50169	3.76874	1	2.75945	8.86582	1	3.11805	11.4977	1	2.86646	10.0229	0.888391	0
BRCA-6276 / BRCA-9767	0.211234	10.9679	0	0.0604807	1	1.50169	3.76874	1	2.75945	8.86582	1	3.11805	11.4977	1	2.86646	10.0229	0.888391	0
BRCA-6277 / BRCA-3399	0.211234	10.9679	0	0.0604807	1	1.50169	3.76874	1	2.75945	8.86582	1	3.11805	11.4977	1	2.86646	10.0229	0.888391	0
BRCA-6285 / BRCA-3217	0.211234	10.9679	0	0.0604807	1	1.50169	3.76874	1	2.75945	8.86582	1	3.11805	11.4977	1	2.86646	10.0229	0.888391	0
BRCA-6288 / BRCA-2595	0.211234	10.9679	0	0.0604807	1	1.50169	3.76874	1	2.75945	8.86582	1	3.11805	11.4977	1	2.86646	10.0229	0.888391	0
BRCA-6289 / BRCA-9185	0.211234	10.9679	0	0.0604807	1	1.50169	3.76874	1	2.75945	8.86582	1	3.11805	11.4977	1	2.86646	10.0229	0.888391	0
BRCA-6289 / BRCA-4090	0.211234	10.9679	0	0.0604807	1	1.50169	3.76874	1	2.75945	8.86582	1	3.11805	11.4977	1	2.86646	10.0229	0.888391	0
BRCA-6291 / BRCA-3187	0.211234	10.9679	0	0.0604807	1	1.50169	3.76874	1	2.75945	8.86582	1	3.11805	11.4977	1	2.86646	10.0229	0.888391	0
BRCA-635 / BRCA-9341	0.174949	8.15714	0	0.19382	0	0	0	0	0	0	0	0	0	1	1.48413	5.61622	0.726112	-1
BRCA-6353 / BRCA-3537	-0.211378	10.9695	-1	15.0458	-1	1.33255	2.94182	0	0	0	0	0	0	0	0	0	-0.104132	-1
BRCA-6354 / BRCA-9277	-0.211378	10.9695	-1	15.0458	-1	1.33255	2.94182	0	0	0	0	0	0	0	0	0	-0.104132	-1
BRCA-636 / BRCA-9342	0.174949	8.15714	0	0.19382	0	0	0	0	0	0	0	0	0	1	1.48413	5.61622	0.726112	-1
BRCA-6361 / BRCA-10111	-0.211378	10.9695	-1	15.0458	-1	1.33255	2.94182	0	0	0	0	0	0	0	0	0	-0.104132	-1
BRCA-6364 / BRCA-9386	-0.211378	10.9695	-1	15.0458	-1	1.33255	2.94182	0	0	0	0	0	0	0	0	0	-0.104132	-1
BRCA-6364 / BRCA-9387	-0.211378	10.9695	-1	15.0458	-1	1.33255	2.94182	0	0	0	0	0	0	0	0	0	-0.104132	-1
BRCA-6365 / BRCA-3647	-0.211378	10.9695	-1	15.0458	-1	1.33255	2.94182	0	0	0	0	0	0	0	0	0	-0.104132	-1
BRCA-6370 / BRCA-9256	-0.211378	10.9695	-1	15.0458	-1	1.33255	2.94182	0	0	0	0	0	0	0	0	0	-0.104132	-1
BRCA-6371 / BRCA-9257	-0.211378	10.9695	-1	15.0458	-1	1.33255	2.94182	0	0	0	0	0	0	0	0	0	-0.104132	-1
BRCA-6373 / BRCA-3538	-0.211378	10.9695	-1	15.0458	-1	1.33255	2.94182	0	0	0	0	0	0	0	0	0	-0.104132	-1
BRCA-6374 / BRCA-9258	-0.211378	10.9695	-1	15.0458	-1	1.33255	2.94182	0	0	0	0	0	0	0	0	0	-0.104132	-1
BRCA-639 / BRCA-9341	0.316542	26.1684	0	0.19382	0	0	0	0	0	0	0	0	0	1	1.48413	5.61622	0.726112	-1
BRCA-6397 / BRCA-9121	0.123755	3.29919	1	5.5376	0	0	0	1	1.62525	3.32608	1	2.10679	3.79848	1	2.09044	3.42582	0.198759	0
BRCA-640 / BRCA-9342	0.316542	26.1684	0	0.19382	0	0	0	0	0	0	0	0	0	1	1.48413	5.61622	0.726112	-1
BRCA-6404 / BRCA-3991	0.123755	3.29919	1	5.5376	0	0	0	1	1.62525	3.32608	1	2.10679	3.79848	1	2.09044	3.42582	0.198759	0
BRCA-6405 / BRCA-8749	0.123755	3.29919	1	5.5376	0	0	0	1	1.62525	3.32608	1	2.10679	3.79848	1	2.09044	3.42582	0.198759	0
BRCA-6405 / BRCA-9386	0.123755	3.29919	1	5.5376	0	0	0	1	1.62525	3.32608	1	2.10679	3.79848	1	2.09044	3.42582	0.198759	0
BRCA-6406 / BRCA-10050	0.123755	3.29919	1	5.5376	0	0	0	1	1.62525	3.32608	1	2.10679	3.79848	1	2.09044	3.42582	0.198759	0
BRCA-6407 / BRCA-3925	0.123755	3.29919	1	5.5376	0	0	0	1	1.62525	3.32608	1	2.10679	3.79848	1	2.09044	3.42582	0.198759	0
BRCA-6410 / BRCA-9122	0.123755	3.29919	1	5.5376	0	0	0	1	1.62525	3.32608	1	2.10679	3.79848	1	2.09044	3.42582	0.198759	0
BRCA-6413 / BRCA-9173	0.123755	3.29919	1	5.5376	0	0	0	1	1.62525	3.32608	1	2.10679	3.79848	1	2.09044	3.42582	0.198759	0
BRCA-6413 / BRCA-8815	0.123755	3.29919	1	5.5376	0	0	0	1	1.62525	3.32608	1	2.10679	3.79848	1	2.09044	3.42582	0.198759	0
BRCA-6425 / BRCA-4058	0.123755	3.29919	1	5.5376	0	0	0	1	1.62525	3.32608	1	2.10679	3.79848	1	2.09044	3.42582	0.198759	0
BRCA-6444 / BRCA-9386	0.287793	21.2958	1	8.95861	0	0	0	-1	1.41794	2.42138	-1	1.4828	3.54145	-1	1.49757	5.71855	0.474135	0
BRCA-6445 / BRCA-3615	0.287793	21.2958	1	8.95861	0	0	0	-1	1.41794	2.42138	-1	1.4828	3.54145	-1	1.49757	5.71855	0.474135	0
BRCA-6446 / BRCA-3462	0.287793	21.2958	1	8.95861	0	0	0	-1	1.41794	2.42138	-1	1.4828	3.54145	-1	1.49757	5.71855	0.474135	0
BRCA-6450 / BRCA-3596	0.287793	21.2958	1	8.95861	0	0	0	-1	1.41794	2.42138	-1	1.4828	3.54145	-1	1.49757	5.71855	0.474135	0
BRCA-6454 / BRCA-9049	-0.171266	5.76191	0	1	-1	1.65365	3.90494	-1	2.55752	7.88516	0	0	0	-1	1.63451	5.0441	0.720245	-1
BRCA-6455 / BRCA-3462	-0.171266	5.76191	0	1	-1	1.65365	3.90494	-1	2.55752	7.88516	0	0	0	-1	1.63451	5.0441	0.720245	-1
BRCA-6459 / BRCA-9596	-0.171266	5.76191	0	1	-1	1.65365	3.90494	-1	2.55752	7.88516	0	0	0	-1	1.63451	5.0441	0.720245	-1
BRCA-6461 / BRCA-3596	-0.171266	5.76191	0	1	-1	1.65365	3.90494	-1	2.55752	7.88516	0	0	0	-1	1.63451	5.0441	0.720245	-1
BRCA-6464 / BRCA-3615	-0.171266	5.76191	0	1	-1	1.65365	3.90494	-1	2.55752	7.88516	0	0	0	-1	1.63451	5.0441	0.720245	-1
BRCA-6471 / BRCA-3462	-0.182032	7.87493	0	1	-1	1.65365	3.90494	-1	2.55752	7.88516	0	0	0	-1	1.63451	5.0441	0.720245	-1
BRCA-6473 / BRCA-9596	-0.182032	7.87493	0	1	-1	1.65365	3.90494	-1	2.55752	7.88516	0	0	0	-1	1.63451	5.0441	0.720245	-1
BRCA-6477 / BRCA-3596	-0.182032	7.87493	0	1	-1	1.65365	3.90494	-1	2.55752	7.88516	0	0	0	-1	1.63451	5.0441	0.720245	-1
BRCA-6482 / BRCA-9049	-0.182032	7.87493	0	1	-1	1.65365	3.90494	-1	2.55752	7.88516	0	0	0	-1	1.63451	5.0441	0.720245	-1
BRCA-6484 / BRCA-3615	-0.182032	7.87493	0	1	-1	1.65365	3.90494	-1	2.55752	7.88516	0	0	0	-1	1.63451	5.0441	0.720245	-1
BRCA-6488 / BRCA-3811	0.120521	8.034	1	19.8861	0	0	0	0	0	0	0	0	0	0	0	0	0.357648	0
BRCA-6490 / BRCA-3811	0.367749	36.185	1	19.8861	0	0	0	0	0	0	0	0	0	0	0	0	0.357648	0
BRCA-6492 / BRCA-9049	-0.246503	15.3298	-1	18.5376	-1	2.76195	8.34897	-1	2.31158	8.01891	0	0	0	0	0	0	0.481924	0
BRCA-6503 / BRCA-9361	-0.186973	8.43663	-1	1.4318	-1	2.63451	9.53813	-1	2.42946	8.02632	0	0	0	0	0	0	0.438931	1
BRCA-6507 / BRCA-2904	-0.186973	8.43663	-1	1.4318	-1	2.63451	9.53813	-1	2.42946	8.02632	0	0	0	0	0	0	0.438931	1
BRCA-6507 / BRCA-3187	-0.186973	8.43663	-1	1.4318	-1	2.63451	9.53813	-1	2.42946	8.02632	0	0	0	0	0	0	0.438931	1
BRCA-6516 / BRCA-9999	-0.186973	8.43663	-1	1.4318	-1	2.63451	9.53813	-1	2.42946	8.02632	0	0	0	0	0	0	0.438931	1
BRCA-6517 / BRCA-9068	-0.186973	8.43663	-1	1.4318	-1	2.63451	9.53813	-1	2.42946	8.02632	0	0	0	0	0	0	0.438931	1
BRCA-6519 / BRCA-9066	-0.186973	8.43663	-1	1.4318	-1	2.63451	9.53813	-1	2.42946	8.02632	0	0	0	0	0	0	0.438931	1
BRCA-6520 / BRCA-3186	-0.186973	8.43663	-1	1.4318	-1	2.63451	9.53813	-1	2.42946	8.02632	0	0	0	0	0	0	0.438931	1
BRCA-6522 / BRCA-9002	-0.186973	8.43663	-1	1.4318	-1	2.63451	9.53813	-1	2.42946	8.02632	0	0	0	0	0	0	0.438931	1
BRCA-6523 / BRCA-9067	-0.186973	8.43663	-1	1.4318	-1	2.63451	9.53813	-1	2.42946	8.02632	0	0	0	0	0	0	0.438931	1
BRCA-6527 / BRCA-9234	-0.186973	8.43663	-1	1.4318	-1	2.63451	9.53813	-1	2.42946	8.02632	0	0	0	0	0	0	0.438931	1
BRCA-6527 / BRCA-3596	-0.186973	8.43663	-1	1.4318	-1	2.63451	9.53813	-1	2.42946	8.02632	0	0	0	0	0	0	0.438931	1
BRCA-6535 / BRCA-9569	-0.186973	8.43663	-1	1.4318	-1	2.63451	9.53813	-1	2.42946	8.02632	0	0	0	0	0	0	0.438931	1
BRCA-6535 / BRCA-9107	-0.186973	8.43663	-1	1.4318	-1	2.63451	9.53813	-1	2.42946	8.02632	0	0	0	0	0	0	0.438931	1
BRCA-6536 / BRCA-8825	-0.186973	8.43663	-1	1.4318	-1	2.63451	9.53813	-1	2.42946	8.02632	0	0	0	0	0	0	0.438931	1
BRCA-6537 / BRCA-3185	-0.186973	8.43663	-1	1.4318	-1	2.63451	9.53813	-1	2.42946	8.02632	0	0	0	0	0	0	0.438931	1
BRCA-6538 / BRCA-10000	-0.186973	8.43663	-1	1.4318	-1	2.63451	9.53813	-1	2.42946	8.02632	0	0	0	0	0	0	0.438931	1
BRCA-6540 / BRCA-2905	-0.186973	8.43663	-1	1.4318	-1	2.63451	9.53813	-1	2.42946	8.02632	0	0	0	0	0	0	0.438931	1
BRCA-6542 / BRCA-10001	-0.186973	8.43663	-1	1.4318	-1	2.63451	9.53813	-1	2.42946	8.02632	0	0	0	0	0	0	0.438931	1
BRCA-6542 / BRCA-2595	-0.186973	8.43663	-1	1.4318	-1	2.63451	9.53813	-1	2.42946	8.02632	0	0	0	0	0	0	0.438931	1
BRCA-6544 / BRCA-9968	-0.186973	8.43663	-1	1.4318	-1	2.63451	9.53813	-1	2.42946	8.02632	0	0	0	0	0	0	0.438931	1
BRCA-6547 / BRCA-8824	-0.186973	8.43663	-1	1.4318	-1	2.63451	9.53813	-1	2.42946	8.02632	0	0	0	0	0	0	0.438931	1
BRCA-6548 / BRCA-10001	0.118925	2.89185	-1	3.35655	-1	2.54061	12.8572	-1	1.38934	7.89521	0	0	0	0	0	0	0.119094	-1
BRCA-6549 / BRCA-10000	0.118925	2.89185	-1	3.35655	-1	2.54061	12.8572	-1	1.38934	7.89521	0	0	0	0	0	0	0.119094	-1
BRCA-6551 / BRCA-9913	0.118925	2.89185	-1	3.35655	-1	2.54061	12.8572	-1	1.38934	7.89521	0	0	0	0	0	0	0.119094	-1
BRCA-6551 / BRCA-9912	0.118925	2.89185	-1	3.35655	-1	2.54061	12.8572	-1	1.38934	7.89521	0	0	0	0	0	0	0.119094	-1
BRCA-6558 / BRCA-9104	0.118925	2.89185	-1	3.35655	-1	2.54061	12.8572	-1	1.38934	7.89521	0	0	0	0	0	0	0.119094	-1
BRCA-6558 / BRCA-3217	0.118925	2.89185	-1	3.35655	-1	2.54061	12.8572	-1	1.38934	7.89521	0	0	0	0	0	0	0.119094	-1
BRCA-6565 / BRCA-9999	0.118925	2.89185	-1	3.35655	-1	2.54061	12.8572	-1	1.38934	7.89521	0	0	0	0	0	0	0.119094	-1
BRCA-6565 / BRCA-9944	0.118925	2.89185	-1	3.35655	-1	2.54061	12.8572	-1	1.38934	7.89521	0	0	0	0	0	0	0.119094	-1
BRCA-6568 / BRCA-3819	0.118925	2.89185	-1	3.35655	-1	2.54061	12.8572	-1	1.38934	7.89521	0	0	0	0	0	0	0.119094	-1
BRCA-6578 / BRCA-9999	-0.278286	19.8677	-1	12.3768	-1	1.62342	7.04358	-1	1.383	7.14694	0	0	0	0	0	0	0.434964	0
BRCA-6578 / BRCA-9944	-0.278286	19.8677	-1	12.3768	-1	1.62342	7.04358	-1	1.383	7.14694	0	0	0	0	0	0	0.434964	0
BRCA-6580 / BRCA-3819	-0.278286	19.8677	-1	12.3768	-1	1.62342	7.04358	-1	1.383	7.14694	0	0	0	0	0	0	0.434964	0
BRCA-6589 / BRCA-10000	-0.278286	19.8677	-1	12.3768	-1	1.62342	7.04358	-1	1.383	7.14694	0	0	0	0	0	0	0.434964	0
BRCA-6596 / BRCA-3204	0.214562	11.3046	0	0.30103	0	0	0	0	0	0	0	0	0	0	0	0	0.134674	-1
BRCA-6607 / BRCA-9049	0.214562	11.3046	0	0.30103	0	0	0	0	0	0	0	0	0	0	0	0	0.134674	-1
BRCA-6671 / BRCA-10000	0.112463	2.78212	1	2.65758	-1	1.35458	0.392339	0	0	0	0	0	0	0	0	0	0.969574	1
BRCA-6672 / BRCA-3217	0.112463	2.78212	1	2.65758	-1	1.35458	0.392339	0	0	0	0	0	0	0	0	0	0.969574	1
BRCA-6673 / BRCA-3181	0.112463	2.78212	1	2.65758	-1	1.35458	0.392339	0	0	0	0	0	0	0	0	0	0.969574	1
BRCA-6676 / BRCA-9549	0.112463	2.78212	1	2.65758	-1	1.35458	0.392339	0	0	0	0	0	0	0	0	0	0.969574	1
BRCA-6677 / BRCA-9999	0.112463	2.78212	1	2.65758	-1	1.35458	0.392339	0	0	0	0	0	0	0	0	0	0.969574	1
BRCA-6679 / BRCA-10001	0.112463	2.78212	1	2.65758	-1	1.35458	0.392339	0	0	0	0	0	0	0	0	0	0.969574	1
BRCA-6682 / BRCA-9549	0.274826	19.2856	1	2.65758	-1	1.35458	0.392339	0	0	0	0	0	0	0	0	0	0.969574	1
BRCA-6684 / BRCA-10001	0.274826	19.2856	1	2.65758	-1	1.35458	0.392339	0	0	0	0	0	0	0	0	0	0.969574	1
BRCA-6686 / BRCA-9999	0.274826	19.2856	1	2.65758	-1	1.35458	0.392339	0	0	0	0	0	0	0	0	0	0.969574	1
BRCA-6688 / BRCA-3181	0.274826	19.2856	1	2.65758	-1	1.35458	0.392339	0	0	0	0	0	0	0	0	0	0.969574	1
BRCA-6689 / BRCA-3217	0.274826	19.2856	1	2.65758	-1	1.35458	0.392339	0	0	0	0	0	0	0	0	0	0.969574	1
BRCA-6691 / BRCA-10000	0.274826	19.2856	1	2.65758	-1	1.35458	0.392339	0	0	0	0	0	0	0	0	0	0.969574	1
BRCA-6692 / BRCA-9521	-0.131235	3.65469	-1	5.52288	0	0	0	0	0	0	0	0	0	1	1.46344	2.0459	0.291927	-1
BRCA-6711 / BRCA-8817	0.164229	8.64417	1	5.42022	1	1.4168	7.93291	0	0	0	0	0	0	0	0	0	0.406668	-1
BRCA-6737 / BRCA-8817	0.464826	60.9384	1	5.42022	1	1.4168	7.93291	0	0	0	0	0	0	0	0	0	0.406668	-1
BRCA-6769 / BRCA-2707	0.149114	4.14107	-1	17.4437	0	0	0	0	0	0	0	0	0	0	0	0	1.08611	-1
BRCA-6770 / BRCA-2709	0.149114	4.14107	-1	17.4437	0	0	0	0	0	0	0	0	0	0	0	0	1.08611	-1
BRCA-6772 / BRCA-9107	0.149114	4.14107	-1	17.4437	0	0	0	0	0	0	0	0	0	0	0	0	1.08611	-1
BRCA-6773 / BRCA-2700	0.149114	4.14107	-1	17.4437	0	0	0	0	0	0	0	0	0	0	0	0	1.08611	-1
BRCA-6774 / BRCA-2703	0.149114	4.14107	-1	17.4437	0	0	0	0	0	0	0	0	0	0	0	0	1.08611	-1
BRCA-6775 / BRCA-2710	0.149114	4.14107	-1	17.4437	0	0	0	0	0	0	0	0	0	0	0	0	1.08611	-1
BRCA-6776 / BRCA-2706	0.149114	4.14107	-1	17.4437	0	0	0	0	0	0	0	0	0	0	0	0	1.08611	-1
BRCA-6778 / BRCA-9387	0.149114	4.14107	-1	17.4437	0	0	0	0	0	0	0	0	0	0	0	0	1.08611	-1
BRCA-6779 / BRCA-2704	0.149114	4.14107	-1	17.4437	0	0	0	0	0	0	0	0	0	0	0	0	1.08611	-1
BRCA-6780 / BRCA-2708	0.149114	4.14107	-1	17.4437	0	0	0	0	0	0	0	0	0	0	0	0	1.08611	-1
BRCA-6781 / BRCA-2705	0.149114	4.14107	-1	17.4437	0	0	0	0	0	0	0	0	0	0	0	0	1.08611	-1
BRCA-6784 / BRCA-10050	0.149114	4.14107	-1	17.4437	0	0	0	0	0	0	0	0	0	0	0	0	1.08611	-1
BRCA-6786 / BRCA-2702	0.149114	4.14107	-1	17.4437	0	0	0	0	0	0	0	0	0	0	0	0	1.08611	-1
BRCA-6788 / BRCA-2701	0.149114	4.14107	-1	17.4437	0	0	0	0	0	0	0	0	0	0	0	0	1.08611	-1
BRCA-6789 / BRCA-10050	0.163484	6.18516	-1	17.4437	0	0	0	0	0	0	0	0	0	0	0	0	1.08611	-1
BRCA-6790 / BRCA-9387	0.163484	6.18516	-1	17.4437	0	0	0	0	0	0	0	0	0	0	0	0	1.08611	-1
BRCA-6791 / BRCA-2708	0.163484	6.18516	-1	17.4437	0	0	0	0	0	0	0	0	0	0	0	0	1.08611	-1
BRCA-6794 / BRCA-2704	0.163484	6.18516	-1	17.4437	0	0	0	0	0	0	0	0	0	0	0	0	1.08611	-1
BRCA-6795 / BRCA-9107	0.163484	6.18516	-1	17.4437	0	0	0	0	0	0	0	0	0	0	0	0	1.08611	-1
BRCA-6796 / BRCA-2703	0.163484	6.18516	-1	17.4437	0	0	0	0	0	0	0	0	0	0	0	0	1.08611	-1
BRCA-6797 / BRCA-2705	0.163484	6.18516	-1	17.4437	0	0	0	0	0	0	0	0	0	0	0	0	1.08611	-1
BRCA-6798 / BRCA-2707	0.163484	6.18516	-1	17.4437	0	0	0	0	0	0	0	0	0	0	0	0	1.08611	-1
BRCA-6799 / BRCA-2700	0.163484	6.18516	-1	17.4437	0	0	0	0	0	0	0	0	0	0	0	0	1.08611	-1
BRCA-6800 / BRCA-2706	0.163484	6.18516	-1	17.4437	0	0	0	0	0	0	0	0	0	0	0	0	1.08611	-1
BRCA-6801 / BRCA-2710	0.163484	6.18516	-1	17.4437	0	0	0	0	0	0	0	0	0	0	0	0	1.08611	-1
BRCA-6804 / BRCA-2709	0.163484	6.18516	-1	17.4437	0	0	0	0	0	0	0	0	0	0	0	0	1.08611	-1
BRCA-6808 / BRCA-2701	0.163484	6.18516	-1	17.4437	0	0	0	0	0	0	0	0	0	0	0	0	1.08611	-1
BRCA-6809 / BRCA-2702	0.163484	6.18516	-1	17.4437	0	0	0	0	0	0	0	0	0	0	0	0	1.08611	-1
BRCA-6812 / BRCA-3241	-0.298905	23.1041	-1	22.0605	0	0	0	0	0	0	0	0	0	0	0	0	0.192952	-1
BRCA-6816 / BRCA-9386	-0.298905	23.1041	-1	22.0605	0	0	0	0	0	0	0	0	0	0	0	0	0.192952	-1
BRCA-6816 / BRCA-8776	-0.298905	23.1041	-1	22.0605	0	0	0	0	0	0	0	0	0	0	0	0	0.192952	-1
BRCA-6819 / BRCA-9101	-0.298905	23.1041	-1	22.0605	0	0	0	0	0	0	0	0	0	0	0	0	0.192952	-1
BRCA-6835 / BRCA-2994	-0.298905	23.1041	-1	22.0605	0	0	0	0	0	0	0	0	0	0	0	0	0.192952	-1
BRCA-6836 / BRCA-8754	-0.298905	23.1041	-1	22.0605	0	0	0	0	0	0	0	0	0	0	0	0	0.192952	-1
BRCA-6854 / BRCA-2620	-0.148196	4.99725	-1	36.0605	0	0	0	0	0	0	-1	1.51999	5.53168	0	0	0	-0.143616	-1
BRCA-6855 / BRCA-3151	-0.148196	4.99725	-1	36.0605	0	0	0	0	0	0	-1	1.51999	5.53168	0	0	0	-0.143616	-1
BRCA-6855 / BRCA-8717	-0.148196	4.99725	-1	36.0605	0	0	0	0	0	0	-1	1.51999	5.53168	0	0	0	-0.143616	-1
BRCA-6897 / BRCA-2961	-0.148196	4.99725	-1	36.0605	0	0	0	0	0	0	-1	1.51999	5.53168	0	0	0	-0.143616	-1
BRCA-6897 / BRCA-2948	-0.148196	4.99725	-1	36.0605	0	0	0	0	0	0	-1	1.51999	5.53168	0	0	0	-0.143616	-1
BRCA-6908 / BRCA-2621	-0.148196	4.99725	-1	36.0605	0	0	0	0	0	0	-1	1.51999	5.53168	0	0	0	-0.143616	-1
BRCA-6910 / BRCA-9618	-0.148196	4.99725	-1	36.0605	0	0	0	0	0	0	-1	1.51999	5.53168	0	0	0	-0.143616	-1
BRCA-6911 / BRCA-9377	-0.148196	4.99725	-1	36.0605	0	0	0	0	0	0	-1	1.51999	5.53168	0	0	0	-0.143616	-1
BRCA-6911 / BRCA-9372	-0.148196	4.99725	-1	36.0605	0	0	0	0	0	0	-1	1.51999	5.53168	0	0	0	-0.143616	-1
BRCA-6917 / BRCA-9376	-0.148196	4.99725	-1	36.0605	0	0	0	0	0	0	-1	1.51999	5.53168	0	0	0	-0.143616	-1
BRCA-6956 / BRCA-8716	-0.148196	4.99725	-1	36.0605	0	0	0	0	0	0	-1	1.51999	5.53168	0	0	0	-0.143616	-1
BRCA-6964 / BRCA-3039	0.180619	6.45248	1	16.5686	1	1.71897	7.4531	0	0	0	0	0	0	0	0	0	1.21506	-1
BRCA-6968 / BRCA-9002	0.180619	6.45248	1	16.5686	1	1.71897	7.4531	0	0	0	0	0	0	0	0	0	1.21506	-1
BRCA-6971 / BRCA-3040	0.180619	6.45248	1	16.5686	1	1.71897	7.4531	0	0	0	0	0	0	0	0	0	1.21506	-1
BRCA-6976 / BRCA-3039	0.484627	67.0549	1	16.5686	1	1.71897	7.4531	0	0	0	0	0	0	0	0	0	1.21506	-1
BRCA-6980 / BRCA-9002	0.484627	67.0549	1	16.5686	1	1.71897	7.4531	0	0	0	0	0	0	0	0	0	1.21506	-1
BRCA-6985 / BRCA-3040	0.484627	67.0549	1	16.5686	1	1.71897	7.4531	0	0	0	0	0	0	0	0	0	1.21506	-1
BRCA-6988 / BRCA-9621	0.210475	10.8261	1	21.4815	1	1.68613	2.20464	1	1.56067	0.994772	0	0	0	0	0	0	0.678827	0
BRCA-6989 / BRCA-9280	0.210475	10.8261	1	21.4815	1	1.68613	2.20464	1	1.56067	0.994772	0	0	0	0	0	0	0.678827	0
BRCA-6990 / BRCA-9361	0.210475	10.8261	1	21.4815	1	1.68613	2.20464	1	1.56067	0.994772	0	0	0	0	0	0	0.678827	0
BRCA-7004 / BRCA-8825	0.210475	10.8261	1	21.4815	1	1.68613	2.20464	1	1.56067	0.994772	0	0	0	0	0	0	0.678827	0
BRCA-7009 / BRCA-8824	0.210475	10.8261	1	21.4815	1	1.68613	2.20464	1	1.56067	0.994772	0	0	0	0	0	0	0.678827	0
BRCA-7012 / BRCA-3771	0.136056	4.01345	1	20.8239	0	0	0	-1	1.42022	9.69696	0	0	0	0	0	0	0.406021	-1
BRCA-7020 / BRCA-3965	0.136056	4.01345	1	20.8239	0	0	0	-1	1.42022	9.69696	0	0	0	0	0	0	0.406021	-1
BRCA-7022 / BRCA-3819	0.136056	4.01345	1	20.8239	0	0	0	-1	1.42022	9.69696	0	0	0	0	0	0	0.406021	-1
BRCA-7024 / BRCA-9521	0.136056	4.01345	1	20.8239	0	0	0	-1	1.42022	9.69696	0	0	0	0	0	0	0.406021	-1
BRCA-7029 / BRCA-9767	0.136056	4.01345	1	20.8239	0	0	0	-1	1.42022	9.69696	0	0	0	0	0	0	0.406021	-1
BRCA-7033 / BRCA-3964	0.136056	4.01345	1	20.8239	0	0	0	-1	1.42022	9.69696	0	0	0	0	0	0	0.406021	-1
BRCA-7035 / BRCA-3772	0.136056	4.01345	1	20.8239	0	0	0	-1	1.42022	9.69696	0	0	0	0	0	0	0.406021	-1
BRCA-7037 / BRCA-3966	0.136056	4.01345	1	20.8239	0	0	0	-1	1.42022	9.69696	0	0	0	0	0	0	0.406021	-1
BRCA-7042 / BRCA-3968	0.136056	4.01345	1	20.8239	0	0	0	-1	1.42022	9.69696	0	0	0	0	0	0	0.406021	-1
BRCA-7043 / BRCA-3967	0.136056	4.01345	1	20.8239	0	0	0	-1	1.42022	9.69696	0	0	0	0	0	0	0.406021	-1
BRCA-7044 / BRCA-3969	0.136056	4.01345	1	20.8239	0	0	0	-1	1.42022	9.69696	0	0	0	0	0	0	0.406021	-1
BRCA-7051 / BRCA-8774	0.157818	5.70122	1	26.1135	0	0	0	-1	1.66154	5.04097	0	0	0	0	0	0	0.421046	-1
BRCA-7054 / BRCA-10114	0.157818	5.70122	1	26.1135	0	0	0	-1	1.66154	5.04097	0	0	0	0	0	0	0.421046	-1
BRCA-7056 / BRCA-9534	0.157818	5.70122	1	26.1135	0	0	0	-1	1.66154	5.04097	0	0	0	0	0	0	0.421046	-1
BRCA-7067 / BRCA-3811	-0.11333	2.50984	-1	7.82391	0	0	0	0	0	0	0	0	0	0	0	0	0.177282	1
BRCA-7067 / BRCA-3913	-0.11333	2.50984	-1	7.82391	0	0	0	0	0	0	0	0	0	0	0	0	0.177282	1
BRCA-7070 / BRCA-9767	-0.11333	2.50984	-1	7.82391	0	0	0	0	0	0	0	0	0	0	0	0	0.177282	1
BRCA-7087 / BRCA-9525	0.197659	9.44194	1	3.3098	0	0	0	0	0	0	0	0	0	0	0	0	0.140708	-1
BRCA-7154 / BRCA-3286	0.104965	1.95794	0	0.455932	0	0	0	0	0	0	0	0	0	0	0	0	0.200541	-1
BRCA-7156 / BRCA-9322	-0.102451	1.54113	-1	10.4815	0	0	0	0	0	0	0	0	0	1	1.43063	2.24171	0.310021	-1
BRCA-7157 / BRCA-9387	-0.102451	1.54113	-1	10.4815	0	0	0	0	0	0	0	0	0	1	1.43063	2.24171	0.310021	-1
BRCA-7160 / BRCA-9322	-0.233554	13.5784	-1	10.4815	0	0	0	0	0	0	0	0	0	1	1.43063	2.24171	0.310021	-1
BRCA-7161 / BRCA-9387	-0.233554	13.5784	-1	10.4815	0	0	0	0	0	0	0	0	0	1	1.43063	2.24171	0.310021	-1
BRCA-7211 / BRCA-2486	-0.154336	4.49409	-1	36.0915	0	0	0	0	0	0	0	0	0	0	0	0	0.736779	0
BRCA-7214 / BRCA-2485	-0.154336	4.49409	-1	36.0915	0	0	0	0	0	0	0	0	0	0	0	0	0.736779	0
BRCA-7229 / BRCA-2486	-0.489348	68.5735	-1	36.0915	0	0	0	0	0	0	0	0	0	0	0	0	0.736779	0
BRCA-7235 / BRCA-2485	-0.489348	68.5735	-1	36.0915	0	0	0	0	0	0	0	0	0	0	0	0	0.736779	0
BRCA-7252 / BRCA-2704	-0.224555	12.482	-1	44.2924	0	0	0	0	0	0	0	0	0	-1	1.3019	4.76762	-0.00727383	-1
BRCA-7253 / BRCA-2702	-0.224555	12.482	-1	44.2924	0	0	0	0	0	0	0	0	0	-1	1.3019	4.76762	-0.00727383	-1
BRCA-7254 / BRCA-2708	-0.224555	12.482	-1	44.2924	0	0	0	0	0	0	0	0	0	-1	1.3019	4.76762	-0.00727383	-1
BRCA-7255 / BRCA-2703	-0.224555	12.482	-1	44.2924	0	0	0	0	0	0	0	0	0	-1	1.3019	4.76762	-0.00727383	-1
BRCA-7260 / BRCA-2706	-0.224555	12.482	-1	44.2924	0	0	0	0	0	0	0	0	0	-1	1.3019	4.76762	-0.00727383	-1
BRCA-7261 / BRCA-2707	-0.224555	12.482	-1	44.2924	0	0	0	0	0	0	0	0	0	-1	1.3019	4.76762	-0.00727383	-1
BRCA-7262 / BRCA-2709	-0.224555	12.482	-1	44.2924	0	0	0	0	0	0	0	0	0	-1	1.3019	4.76762	-0.00727383	-1
BRCA-7264 / BRCA-2700	-0.224555	12.482	-1	44.2924	0	0	0	0	0	0	0	0	0	-1	1.3019	4.76762	-0.00727383	-1
BRCA-7265 / BRCA-2701	-0.224555	12.482	-1	44.2924	0	0	0	0	0	0	0	0	0	-1	1.3019	4.76762	-0.00727383	-1
BRCA-7268 / BRCA-2710	-0.224555	12.482	-1	44.2924	0	0	0	0	0	0	0	0	0	-1	1.3019	4.76762	-0.00727383	-1
BRCA-7270 / BRCA-9534	-0.224555	12.482	-1	44.2924	0	0	0	0	0	0	0	0	0	-1	1.3019	4.76762	-0.00727383	-1
BRCA-7271 / BRCA-2705	-0.224555	12.482	-1	44.2924	0	0	0	0	0	0	0	0	0	-1	1.3019	4.76762	-0.00727383	-1
BRCA-7359 / BRCA-9319	0.135308	3.95927	-1	3.30103	1	1.30539	4.54601	1	3.33068	8.82251	0	0	0	0	0	0	0.0838561	-1
BRCA-7371 / BRCA-3647	0.13595	3.30325	1	16.3372	0	0	0	-1	1.7122	1.75376	0	0	0	-1	1.90309	1.52366	0.870715	0
BRCA-7381 / BRCA-3647	0.302631	23.7286	1	16.3372	0	0	0	-1	1.7122	1.75376	0	0	0	-1	1.90309	1.52366	0.870715	0
BRCA-7397 / BRCA-9357	0.128059	2.85661	-1	7.07058	0	0	0	0	0	0	1	1.53313	0.931973	1	2.00922	1.76987	0.947263	-1
BRCA-7398 / BRCA-8774	0.128059	2.85661	-1	7.07058	0	0	0	0	0	0	1	1.53313	0.931973	1	2.00922	1.76987	0.947263	-1
BRCA-7416 / BRCA-8774	0.226097	12.6689	-1	7.07058	0	0	0	0	0	0	1	1.53313	0.931973	1	2.00922	1.76987	0.947263	-1
BRCA-7422 / BRCA-9357	0.226097	12.6689	-1	7.07058	0	0	0	0	0	0	1	1.53313	0.931973	1	2.00922	1.76987	0.947263	-1
BRCA-7429 / BRCA-8774	0.127665	2.96597	-1	7.07058	0	0	0	0	0	0	1	1.53313	0.931973	1	2.00922	1.76987	0.947263	-1
BRCA-7435 / BRCA-9357	0.127665	2.96597	-1	7.07058	0	0	0	0	0	0	1	1.53313	0.931973	1	2.00922	1.76987	0.947263	-1
BRCA-7442 / BRCA-9968	0.154272	5.40697	0	0.79588	-1	1.9393	6.32057	-1	1.3439	4.49832	-1	1.60206	10.1845	-1	1.91364	7.94978	1.59741	0
BRCA-7443 / BRCA-3925	0.154272	5.40697	0	0.79588	-1	1.9393	6.32057	-1	1.3439	4.49832	-1	1.60206	10.1845	-1	1.91364	7.94978	1.59741	0
BRCA-7455 / BRCA-3266	0.154272	5.40697	0	0.79588	-1	1.9393	6.32057	-1	1.3439	4.49832	-1	1.60206	10.1845	-1	1.91364	7.94978	1.59741	0
BRCA-7456 / BRCA-10121	0.154272	5.40697	0	0.79588	-1	1.9393	6.32057	-1	1.3439	4.49832	-1	1.60206	10.1845	-1	1.91364	7.94978	1.59741	0
BRCA-7479 / BRCA-9408	0.185391	3.11672	1	9.16115	1	1.46092	5.11503	0	0	0	0	0	0	0	0	0	0.579877	0
BRCA-7487 / BRCA-3765	0.185391	3.11672	1	9.16115	1	1.46092	5.11503	0	0	0	0	0	0	0	0	0	0.579877	0
BRCA-7487 / BRCA-9409	0.185391	3.11672	1	9.16115	1	1.46092	5.11503	0	0	0	0	0	0	0	0	0	0.579877	0
BRCA-7501 / BRCA-9899	0.185391	3.11672	1	9.16115	1	1.46092	5.11503	0	0	0	0	0	0	0	0	0	0.579877	0
BRCA-7525 / BRCA-2437	0.185391	3.11672	1	9.16115	1	1.46092	5.11503	0	0	0	0	0	0	0	0	0	0.579877	0
BRCA-7534 / BRCA-3765	0.410577	46.1084	1	9.16115	1	1.46092	5.11503	0	0	0	0	0	0	0	0	0	0.579877	0
BRCA-7534 / BRCA-9409	0.410577	46.1084	1	9.16115	1	1.46092	5.11503	0	0	0	0	0	0	0	0	0	0.579877	0
BRCA-7556 / BRCA-9899	0.410577	46.1084	1	9.16115	1	1.46092	5.11503	0	0	0	0	0	0	0	0	0	0.579877	0
BRCA-7559 / BRCA-2437	0.410577	46.1084	1	9.16115	1	1.46092	5.11503	0	0	0	0	0	0	0	0	0	0.579877	0
BRCA-7571 / BRCA-9408	0.410577	46.1084	1	9.16115	1	1.46092	5.11503	0	0	0	0	0	0	0	0	0	0.579877	0
BRCA-7597 / BRCA-3186	-0.104908	2.09809	1	19.6778	0	0	0	1	1.82102	2.67421	1	1.32606	1.25637	1	1.47496	2.13553	0.597231	-1
BRCA-7598 / BRCA-3185	-0.104908	2.09809	1	19.6778	0	0	0	1	1.82102	2.67421	1	1.32606	1.25637	1	1.47496	2.13553	0.597231	-1
BRCA-7600 / BRCA-3187	-0.104908	2.09809	1	19.6778	0	0	0	1	1.82102	2.67421	1	1.32606	1.25637	1	1.47496	2.13553	0.597231	-1
BRCA-7627 / BRCA-3615	0.17105	6.82989	-1	2.29243	0	0	0	0	0	0	1	1.52578	2.98761	0	0	0	0.0386788	-1
BRCA-7630 / BRCA-8841	0.17105	6.82989	-1	2.29243	0	0	0	0	0	0	1	1.52578	2.98761	0	0	0	0.0386788	-1
BRCA-7633 / BRCA-10081	0.108222	4.16537	1	1.65758	0	0	0	0	0	0	0	0	0	0	0	0	1.86498	0
BRCA-7635 / BRCA-9361	0.108222	4.16537	1	1.65758	0	0	0	0	0	0	0	0	0	0	0	0	1.86498	0
BRCA-7636 / BRCA-10080	0.108222	4.16537	1	1.65758	0	0	0	0	0	0	0	0	0	0	0	0	1.86498	0
BRCA-7638 / BRCA-10082	0.108222	4.16537	1	1.65758	0	0	0	0	0	0	0	0	0	0	0	0	1.86498	0
BRCA-7643 / BRCA-9049	0.108222	4.16537	1	1.65758	0	0	0	0	0	0	0	0	0	0	0	0	1.86498	0
BRCA-7644 / BRCA-10079	0.108222	4.16537	1	1.65758	0	0	0	0	0	0	0	0	0	0	0	0	1.86498	0
BRCA-7645 / BRCA-10083	0.108222	4.16537	1	1.65758	0	0	0	0	0	0	0	0	0	0	0	0	1.86498	0
BRCA-7651 / BRCA-10080	0.379203	38.6961	1	1.65758	0	0	0	0	0	0	0	0	0	0	0	0	1.86498	0
BRCA-7652 / BRCA-10079	0.379203	38.6961	1	1.65758	0	0	0	0	0	0	0	0	0	0	0	0	1.86498	0
BRCA-7657 / BRCA-9049	0.379203	38.6961	1	1.65758	0	0	0	0	0	0	0	0	0	0	0	0	1.86498	0
BRCA-7658 / BRCA-10082	0.379203	38.6961	1	1.65758	0	0	0	0	0	0	0	0	0	0	0	0	1.86498	0
BRCA-7660 / BRCA-10081	0.379203	38.6961	1	1.65758	0	0	0	0	0	0	0	0	0	0	0	0	1.86498	0
BRCA-7661 / BRCA-9361	0.379203	38.6961	1	1.65758	0	0	0	0	0	0	0	0	0	0	0	0	1.86498	0
BRCA-7665 / BRCA-10083	0.379203	38.6961	1	1.65758	0	0	0	0	0	0	0	0	0	0	0	0	1.86498	0
BRCA-7669 / BRCA-10082	0.124052	2.96874	1	1.3098	1	1.56543	5.79433	0	0	0	0	0	0	0	0	0	1.69269	0
BRCA-7670 / BRCA-10083	0.124052	2.96874	1	1.3098	1	1.56543	5.79433	0	0	0	0	0	0	0	0	0	1.69269	0
BRCA-7671 / BRCA-9049	0.124052	2.96874	1	1.3098	1	1.56543	5.79433	0	0	0	0	0	0	0	0	0	1.69269	0
BRCA-7673 / BRCA-9525	0.124052	2.96874	1	1.3098	1	1.56543	5.79433	0	0	0	0	0	0	0	0	0	1.69269	0
BRCA-7674 / BRCA-8812	0.124052	2.96874	1	1.3098	1	1.56543	5.79433	0	0	0	0	0	0	0	0	0	1.69269	0
BRCA-7675 / BRCA-10080	0.124052	2.96874	1	1.3098	1	1.56543	5.79433	0	0	0	0	0	0	0	0	0	1.69269	0
BRCA-7676 / BRCA-10079	0.124052	2.96874	1	1.3098	1	1.56543	5.79433	0	0	0	0	0	0	0	0	0	1.69269	0
BRCA-7677 / BRCA-10081	0.124052	2.96874	1	1.3098	1	1.56543	5.79433	0	0	0	0	0	0	0	0	0	1.69269	0
BRCA-7678 / BRCA-10082	0.430568	51.2623	1	1.3098	1	1.56543	5.79433	0	0	0	0	0	0	0	0	0	1.69269	0
BRCA-7679 / BRCA-10080	0.430568	51.2623	1	1.3098	1	1.56543	5.79433	0	0	0	0	0	0	0	0	0	1.69269	0
BRCA-7680 / BRCA-9049	0.430568	51.2623	1	1.3098	1	1.56543	5.79433	0	0	0	0	0	0	0	0	0	1.69269	0
BRCA-7682 / BRCA-8812	0.430568	51.2623	1	1.3098	1	1.56543	5.79433	0	0	0	0	0	0	0	0	0	1.69269	0
BRCA-7683 / BRCA-10079	0.430568	51.2623	1	1.3098	1	1.56543	5.79433	0	0	0	0	0	0	0	0	0	1.69269	0
BRCA-7684 / BRCA-10083	0.430568	51.2623	1	1.3098	1	1.56543	5.79433	0	0	0	0	0	0	0	0	0	1.69269	0
BRCA-7685 / BRCA-10081	0.430568	51.2623	1	1.3098	1	1.56543	5.79433	0	0	0	0	0	0	0	0	0	1.69269	0
BRCA-7686 / BRCA-9525	0.430568	51.2623	1	1.3098	1	1.56543	5.79433	0	0	0	0	0	0	0	0	0	1.69269	0
BRCA-7715 / BRCA-10014	0.122809	3.1117	-1	4.61979	0	0	0	0	0	0	0	0	0	0	0	0	0.162772	-1
BRCA-7719 / BRCA-9534	0.122809	3.1117	-1	4.61979	0	0	0	0	0	0	0	0	0	0	0	0	0.162772	-1
BRCA-7758 / BRCA-8824	-0.110668	1.94063	-1	5.50864	0	0	0	1	2.01368	1.0611	0	0	0	0	0	0	0.62052	0
BRCA-7766 / BRCA-8825	-0.110668	1.94063	-1	5.50864	0	0	0	1	2.01368	1.0611	0	0	0	0	0	0	0.62052	0
BRCA-7772 / BRCA-8825	-0.303285	23.8391	-1	5.50864	0	0	0	1	2.01368	1.0611	0	0	0	0	0	0	0.62052	0
BRCA-7774 / BRCA-8824	-0.303285	23.8391	-1	5.50864	0	0	0	1	2.01368	1.0611	0	0	0	0	0	0	0.62052	0
BRCA-7826 / BRCA-2849	-0.199768	9.65223	-1	10.8861	0	0	0	0	0	0	0	0	0	1	1.79317	4.01299	0.14904	0
BRCA-7831 / BRCA-9256	0.114657	2.1903	-1	4.26761	1	1.64589	2.05887	1	2.23508	4.46899	0	0	0	0	0	0	0.674231	-1
BRCA-7841 / BRCA-9258	0.114657	2.1903	-1	4.26761	1	1.64589	2.05887	1	2.23508	4.46899	0	0	0	0	0	0	0.674231	-1
BRCA-7841 / BRCA-8841	0.114657	2.1903	-1	4.26761	1	1.64589	2.05887	1	2.23508	4.46899	0	0	0	0	0	0	0.674231	-1
BRCA-7844 / BRCA-3241	0.114657	2.1903	-1	4.26761	1	1.64589	2.05887	1	2.23508	4.46899	0	0	0	0	0	0	0.674231	-1
BRCA-7845 / BRCA-9386	0.114657	2.1903	-1	4.26761	1	1.64589	2.05887	1	2.23508	4.46899	0	0	0	0	0	0	0.674231	-1
BRCA-7847 / BRCA-9257	0.114657	2.1903	-1	4.26761	1	1.64589	2.05887	1	2.23508	4.46899	0	0	0	0	0	0	0.674231	-1
BRCA-7848 / BRCA-9222	0.114657	2.1903	-1	4.26761	1	1.64589	2.05887	1	2.23508	4.46899	0	0	0	0	0	0	0.674231	-1
BRCA-7852 / BRCA-9386	0.352033	32.9011	-1	4.26761	1	1.64589	2.05887	1	2.23508	4.46899	0	0	0	0	0	0	0.674231	-1
BRCA-7857 / BRCA-9256	0.352033	32.9011	-1	4.26761	1	1.64589	2.05887	1	2.23508	4.46899	0	0	0	0	0	0	0.674231	-1
BRCA-7860 / BRCA-9258	0.352033	32.9011	-1	4.26761	1	1.64589	2.05887	1	2.23508	4.46899	0	0	0	0	0	0	0.674231	-1
BRCA-7860 / BRCA-8841	0.352033	32.9011	-1	4.26761	1	1.64589	2.05887	1	2.23508	4.46899	0	0	0	0	0	0	0.674231	-1
BRCA-7861 / BRCA-9257	0.352033	32.9011	-1	4.26761	1	1.64589	2.05887	1	2.23508	4.46899	0	0	0	0	0	0	0.674231	-1
BRCA-7862 / BRCA-9222	0.352033	32.9011	-1	4.26761	1	1.64589	2.05887	1	2.23508	4.46899	0	0	0	0	0	0	0.674231	-1
BRCA-7866 / BRCA-3241	0.352033	32.9011	-1	4.26761	1	1.64589	2.05887	1	2.23508	4.46899	0	0	0	0	0	0	0.674231	-1
BRCA-7911 / BRCA-2849	0.140591	4.37903	0	0.259637	0	0	0	0	0	0	0	0	0	0	0	0	0.200352	1
BRCA-7913 / BRCA-2848	0.140591	4.37903	0	0.259637	0	0	0	0	0	0	0	0	0	0	0	0	0.200352	1
BRCA-7931 / BRCA-3096	0.144205	3.38441	1	7.0655	1	1.76955	4.7754	1	1.66959	4.17124	0	0	0	0	0	0	0.471126	0
BRCA-7961 / BRCA-3765	0.144205	3.38441	1	7.0655	1	1.76955	4.7754	1	1.66959	4.17124	0	0	0	0	0	0	0.471126	0
BRCA-7966 / BRCA-3097	0.144205	3.38441	1	7.0655	1	1.76955	4.7754	1	1.66959	4.17124	0	0	0	0	0	0	0.471126	0
BRCA-7974 / BRCA-3413	0.144205	3.38441	1	7.0655	1	1.76955	4.7754	1	1.66959	4.17124	0	0	0	0	0	0	0.471126	0
BRCA-7982 / BRCA-9618	0.144205	3.38441	1	7.0655	1	1.76955	4.7754	1	1.66959	4.17124	0	0	0	0	0	0	0.471126	0
BRCA-8002 / BRCA-3098	0.144205	3.38441	1	7.0655	1	1.76955	4.7754	1	1.66959	4.17124	0	0	0	0	0	0	0.471126	0
BRCA-8007 / BRCA-8817	0.144205	3.38441	1	7.0655	1	1.76955	4.7754	1	1.66959	4.17124	0	0	0	0	0	0	0.471126	0
BRCA-8020 / BRCA-3765	0.243594	14.9003	1	7.0655	1	1.76955	4.7754	1	1.66959	4.17124	0	0	0	0	0	0	0.471126	0
BRCA-8028 / BRCA-3413	0.243594	14.9003	1	7.0655	1	1.76955	4.7754	1	1.66959	4.17124	0	0	0	0	0	0	0.471126	0
BRCA-8036 / BRCA-9618	0.243594	14.9003	1	7.0655	1	1.76955	4.7754	1	1.66959	4.17124	0	0	0	0	0	0	0.471126	0
BRCA-8041 / BRCA-3096	0.243594	14.9003	1	7.0655	1	1.76955	4.7754	1	1.66959	4.17124	0	0	0	0	0	0	0.471126	0
BRCA-8062 / BRCA-3098	0.243594	14.9003	1	7.0655	1	1.76955	4.7754	1	1.66959	4.17124	0	0	0	0	0	0	0.471126	0
BRCA-8065 / BRCA-8817	0.243594	14.9003	1	7.0655	1	1.76955	4.7754	1	1.66959	4.17124	0	0	0	0	0	0	0.471126	0
BRCA-8090 / BRCA-3097	0.243594	14.9003	1	7.0655	1	1.76955	4.7754	1	1.66959	4.17124	0	0	0	0	0	0	0.471126	0
BRCA-8102 / BRCA-3596	0.11973	2.99671	0	0.431798	0	0	0	0	0	0	0	0	0	0	0	0	0.196857	1
BRCA-8134 / BRCA-3811	0.143205	5.06654	-1	7.03621	1	1.66756	1.7908	0	0	0	0	0	0	0	0	0	1.05405	-1
BRCA-8138 / BRCA-3811	0.185413	8.19182	-1	7.03621	1	1.66756	1.7908	0	0	0	0	0	0	0	0	0	1.05405	-1
BRCA-8143 / BRCA-3524	0.191155	8.85785	0	0.327902	-1	1.4318	2.0927	0	0	0	0	0	0	0	0	0	0.59909	1
BRCA-8145 / BRCA-3819	0.191155	8.85785	0	0.327902	-1	1.4318	2.0927	0	0	0	0	0	0	0	0	0	0.59909	1
BRCA-8146 / BRCA-9565	0.191155	8.85785	0	0.327902	-1	1.4318	2.0927	0	0	0	0	0	0	0	0	0	0.59909	1
BRCA-8147 / BRCA-9919	0.191155	8.85785	0	0.327902	-1	1.4318	2.0927	0	0	0	0	0	0	0	0	0	0.59909	1
BRCA-8148 / BRCA-3525	0.191155	8.85785	0	0.327902	-1	1.4318	2.0927	0	0	0	0	0	0	0	0	0	0.59909	1
BRCA-8149 / BRCA-9920	0.191155	8.85785	0	0.327902	-1	1.4318	2.0927	0	0	0	0	0	0	0	0	0	0.59909	1
BRCA-8159 / BRCA-9767	-0.11092	2.16579	-1	2.01773	0	0	0	0	0	0	-1	2.3098	2.34797	0	0	0	0.363302	1
BRCA-8184 / BRCA-8841	0.503409	73.24	1	25.2441	0	0	0	1	1.47366	6.61273	0	0	0	0	0	0	0.86523	0
BRCA-8185 / BRCA-3819	0.503409	73.24	1	25.2441	0	0	0	1	1.47366	6.61273	0	0	0	0	0	0	0.86523	0
BRCA-8187 / BRCA-9920	0.503409	73.24	1	25.2441	0	0	0	1	1.47366	6.61273	0	0	0	0	0	0	0.86523	0
BRCA-8193 / BRCA-9173	0.503409	73.24	1	25.2441	0	0	0	1	1.47366	6.61273	0	0	0	0	0	0	0.86523	0
BRCA-8201 / BRCA-9386	0.503409	73.24	1	25.2441	0	0	0	1	1.47366	6.61273	0	0	0	0	0	0	0.86523	0
BRCA-8202 / BRCA-3079	0.503409	73.24	1	25.2441	0	0	0	1	1.47366	6.61273	0	0	0	0	0	0	0.86523	0
BRCA-8204 / BRCA-2904	0.503409	73.24	1	25.2441	0	0	0	1	1.47366	6.61273	0	0	0	0	0	0	0.86523	0
BRCA-8204 / BRCA-9919	0.503409	73.24	1	25.2441	0	0	0	1	1.47366	6.61273	0	0	0	0	0	0	0.86523	0
BRCA-8205 / BRCA-3241	0.503409	73.24	1	25.2441	0	0	0	1	1.47366	6.61273	0	0	0	0	0	0	0.86523	0
BRCA-8205 / BRCA-8923	0.503409	73.24	1	25.2441	0	0	0	1	1.47366	6.61273	0	0	0	0	0	0	0.86523	0
BRCA-8206 / BRCA-9918	0.503409	73.24	1	25.2441	0	0	0	1	1.47366	6.61273	0	0	0	0	0	0	0.86523	0
BRCA-8209 / BRCA-9682	0.503409	73.24	1	25.2441	0	0	0	1	1.47366	6.61273	0	0	0	0	0	0	0.86523	0
BRCA-8212 / BRCA-3080	0.503409	73.24	1	25.2441	0	0	0	1	1.47366	6.61273	0	0	0	0	0	0	0.86523	0
BRCA-8212 / BRCA-9280	0.503409	73.24	1	25.2441	0	0	0	1	1.47366	6.61273	0	0	0	0	0	0	0.86523	0
BRCA-8213 / BRCA-9747	0.503409	73.24	1	25.2441	0	0	0	1	1.47366	6.61273	0	0	0	0	0	0	0.86523	0
BRCA-8216 / BRCA-2905	0.503409	73.24	1	25.2441	0	0	0	1	1.47366	6.61273	0	0	0	0	0	0	0.86523	0
BRCA-8270 / BRCA-4119	0.1511	6.21479	1	7.95861	1	1.39903	1.894	0	0	0	0	0	0	0	0	0	1.1192	-1
BRCA-8272 / BRCA-4119	0.429985	23.6853	1	7.95861	1	1.39903	1.894	0	0	0	0	0	0	0	0	0	1.1192	-1
BRCA-8282 / BRCA-9062	0.159789	2.91374	1	14.3872	1	1.57675	6.15888	0	0	0	0	0	0	0	0	0	1.71867	0
BRCA-8282 / BRCA-9058	0.159789	2.91374	1	14.3872	1	1.57675	6.15888	0	0	0	0	0	0	0	0	0	1.71867	0
BRCA-8307 / BRCA-9062	0.577464	28.5462	1	14.3872	1	1.57675	6.15888	0	0	0	0	0	0	0	0	0	1.71867	0
BRCA-8307 / BRCA-9058	0.577464	28.5462	1	14.3872	1	1.57675	6.15888	0	0	0	0	0	0	0	0	0	1.71867	0
BRCA-8343 / BRCA-2994	0.366653	11.4584	0	0.119186	0	0	0	1	1.383	8.16309	0	0	0	1	1.55129	5.54001	0.39571	1
BRCA-8353 / BRCA-9747	0.366653	11.4584	0	0.119186	0	0	0	1	1.383	8.16309	0	0	0	1	1.55129	5.54001	0.39571	1
BRCA-8355 / BRCA-3332	0.120674	3.09466	0	0.00436481	1	1.64975	8.11166	1	2.2652	12.1119	0	0	0	0	0	0	0.932857	1
BRCA-8356 / BRCA-3142	0.120674	3.09466	0	0.00436481	1	1.64975	8.11166	1	2.2652	12.1119	0	0	0	0	0	0	0.932857	1
BRCA-8362 / BRCA-10105	0.120674	3.09466	0	0.00436481	1	1.64975	8.11166	1	2.2652	12.1119	0	0	0	0	0	0	0.932857	1
BRCA-8376 / BRCA-9049	0.120674	3.09466	0	0.00436481	1	1.64975	8.11166	1	2.2652	12.1119	0	0	0	0	0	0	0.932857	1
BRCA-8382 / BRCA-3332	0.384133	11.0826	0	0.00436481	1	1.64975	8.11166	1	2.2652	12.1119	0	0	0	0	0	0	0.932857	1
BRCA-8387 / BRCA-9049	0.384133	11.0826	0	0.00436481	1	1.64975	8.11166	1	2.2652	12.1119	0	0	0	0	0	0	0.932857	1
BRCA-8400 / BRCA-3142	0.384133	11.0826	0	0.00436481	1	1.64975	8.11166	1	2.2652	12.1119	0	0	0	0	0	0	0.932857	1
BRCA-8403 / BRCA-10105	0.384133	11.0826	0	0.00436481	1	1.64975	8.11166	1	2.2652	12.1119	0	0	0	0	0	0	0.932857	1
BRCA-8450 / BRCA-9672	0.11582	7.72713	1	19.6576	0	0	0	0	0	0	0	0	0	0	0	0	0.886403	-1
BRCA-8455 / BRCA-9789	0.11582	7.72713	1	19.6576	0	0	0	0	0	0	0	0	0	0	0	0	0.886403	-1
BRCA-8458 / BRCA-2923	0.11582	7.72713	1	19.6576	0	0	0	0	0	0	0	0	0	0	0	0	0.886403	-1
BRCA-8459 / BRCA-3913	0.11582	7.72713	1	19.6576	0	0	0	0	0	0	0	0	0	0	0	0	0.886403	-1
BRCA-8462 / BRCA-9790	0.11582	7.72713	1	19.6576	0	0	0	0	0	0	0	0	0	0	0	0	0.886403	-1
BRCA-8463 / BRCA-3819	0.11582	7.72713	1	19.6576	0	0	0	0	0	0	0	0	0	0	0	0	0.886403	-1
BRCA-8465 / BRCA-8888	0.11582	7.72713	1	19.6576	0	0	0	0	0	0	0	0	0	0	0	0	0.886403	-1
BRCA-8466 / BRCA-9104	0.11582	7.72713	1	19.6576	0	0	0	0	0	0	0	0	0	0	0	0	0.886403	-1
BRCA-8466 / BRCA-9093	0.11582	7.72713	1	19.6576	0	0	0	0	0	0	0	0	0	0	0	0	0.886403	-1
BRCA-8466 / BRCA-9101	0.11582	7.72713	1	19.6576	0	0	0	0	0	0	0	0	0	0	0	0	0.886403	-1
BRCA-8468 / BRCA-9791	0.11582	7.72713	1	19.6576	0	0	0	0	0	0	0	0	0	0	0	0	0.886403	-1
BRCA-8472 / BRCA-2922	0.11582	7.72713	1	19.6576	0	0	0	0	0	0	0	0	0	0	0	0	0.886403	-1
BRCA-8473 / BRCA-9665	0.11582	7.72713	1	19.6576	0	0	0	0	0	0	0	0	0	0	0	0	0.886403	-1
BRCA-8477 / BRCA-10105	0.11582	7.72713	1	19.6576	0	0	0	0	0	0	0	0	0	0	0	0	0.886403	-1
BRCA-8487 / BRCA-3819	0.460755	59.7298	1	19.6576	0	0	0	0	0	0	0	0	0	0	0	0	0.886403	-1
BRCA-8489 / BRCA-9672	0.460755	59.7298	1	19.6576	0	0	0	0	0	0	0	0	0	0	0	0	0.886403	-1
BRCA-8518 / BRCA-2486	0.175466	4.94804	1	11.3098	0	0	0	0	0	0	0	0	0	0	0	0	0.516627	-1
BRCA-8519 / BRCA-2485	0.175466	4.94804	1	11.3098	0	0	0	0	0	0	0	0	0	0	0	0	0.516627	-1
BRCA-8532 / BRCA-9672	0.102092	5.71544	1	21.2076	1	1.81816	2.98752	0	0	0	0	0	0	0	0	0	1.21717	1
BRCA-8549 / BRCA-2849	0.102092	5.71544	1	21.2076	1	1.81816	2.98752	0	0	0	0	0	0	0	0	0	1.21717	1
BRCA-8557 / BRCA-9672	0.427484	50.4443	1	21.2076	1	1.81816	2.98752	0	0	0	0	0	0	0	0	0	1.21717	1
BRCA-8577 / BRCA-2849	0.427484	50.4443	1	21.2076	1	1.81816	2.98752	0	0	0	0	0	0	0	0	0	1.21717	1
BRCA-8598 / BRCA-3141	-0.111018	2.38599	-1	50.2218	0	0	0	0	0	0	0	0	0	0	0	0	0.148457	-1
BRCA-8602 / BRCA-3399	-0.111018	2.38599	-1	50.2218	0	0	0	0	0	0	0	0	0	0	0	0	0.148457	-1
BRCA-8614 / BRCA-3399	-0.510333	12.5151	-1	50.2218	0	0	0	0	0	0	0	0	0	0	0	0	0.148457	-1
BRCA-8630 / BRCA-3410	0.220412	10.0133	1	4.82391	1	1.54668	4.1165	0	0	0	0	0	0	0	0	0	0.689737	-1
BRCA-8631 / BRCA-2700	0.220412	10.0133	1	4.82391	1	1.54668	4.1165	0	0	0	0	0	0	0	0	0	0.689737	-1
BRCA-8634 / BRCA-2708	0.220412	10.0133	1	4.82391	1	1.54668	4.1165	0	0	0	0	0	0	0	0	0	0.689737	-1
BRCA-8635 / BRCA-2705	0.220412	10.0133	1	4.82391	1	1.54668	4.1165	0	0	0	0	0	0	0	0	0	0.689737	-1
BRCA-8637 / BRCA-2702	0.220412	10.0133	1	4.82391	1	1.54668	4.1165	0	0	0	0	0	0	0	0	0	0.689737	-1
BRCA-8638 / BRCA-2709	0.220412	10.0133	1	4.82391	1	1.54668	4.1165	0	0	0	0	0	0	0	0	0	0.689737	-1
BRCA-8641 / BRCA-2704	0.220412	10.0133	1	4.82391	1	1.54668	4.1165	0	0	0	0	0	0	0	0	0	0.689737	-1
BRCA-8642 / BRCA-2710	0.220412	10.0133	1	4.82391	1	1.54668	4.1165	0	0	0	0	0	0	0	0	0	0.689737	-1
BRCA-8644 / BRCA-2701	0.220412	10.0133	1	4.82391	1	1.54668	4.1165	0	0	0	0	0	0	0	0	0	0.689737	-1
BRCA-8646 / BRCA-2707	0.220412	10.0133	1	4.82391	1	1.54668	4.1165	0	0	0	0	0	0	0	0	0	0.689737	-1
BRCA-8649 / BRCA-2703	0.220412	10.0133	1	4.82391	1	1.54668	4.1165	0	0	0	0	0	0	0	0	0	0.689737	-1
BRCA-8650 / BRCA-2706	0.220412	10.0133	1	4.82391	1	1.54668	4.1165	0	0	0	0	0	0	0	0	0	0.689737	-1
BRCA-8652 / BRCA-3411	0.220412	10.0133	1	4.82391	1	1.54668	4.1165	0	0	0	0	0	0	0	0	0	0.689737	-1
BRCA-8654 / BRCA-2708	0.301908	23.6066	1	4.82391	1	1.54668	4.1165	0	0	0	0	0	0	0	0	0	0.689737	-1
BRCA-8656 / BRCA-2702	0.301908	23.6066	1	4.82391	1	1.54668	4.1165	0	0	0	0	0	0	0	0	0	0.689737	-1
BRCA-8659 / BRCA-3411	0.301908	23.6066	1	4.82391	1	1.54668	4.1165	0	0	0	0	0	0	0	0	0	0.689737	-1
BRCA-8660 / BRCA-2704	0.301908	23.6066	1	4.82391	1	1.54668	4.1165	0	0	0	0	0	0	0	0	0	0.689737	-1
BRCA-8661 / BRCA-2700	0.301908	23.6066	1	4.82391	1	1.54668	4.1165	0	0	0	0	0	0	0	0	0	0.689737	-1
BRCA-8664 / BRCA-3410	0.301908	23.6066	1	4.82391	1	1.54668	4.1165	0	0	0	0	0	0	0	0	0	0.689737	-1
BRCA-8666 / BRCA-2706	0.301908	23.6066	1	4.82391	1	1.54668	4.1165	0	0	0	0	0	0	0	0	0	0.689737	-1
BRCA-8667 / BRCA-2703	0.301908	23.6066	1	4.82391	1	1.54668	4.1165	0	0	0	0	0	0	0	0	0	0.689737	-1
BRCA-8670 / BRCA-2710	0.301908	23.6066	1	4.82391	1	1.54668	4.1165	0	0	0	0	0	0	0	0	0	0.689737	-1
BRCA-8673 / BRCA-2707	0.301908	23.6066	1	4.82391	1	1.54668	4.1165	0	0	0	0	0	0	0	0	0	0.689737	-1
BRCA-8674 / BRCA-2709	0.301908	23.6066	1	4.82391	1	1.54668	4.1165	0	0	0	0	0	0	0	0	0	0.689737	-1
BRCA-8675 / BRCA-2701	0.301908	23.6066	1	4.82391	1	1.54668	4.1165	0	0	0	0	0	0	0	0	0	0.689737	-1
BRCA-8676 / BRCA-2705	0.301908	23.6066	1	4.82391	1	1.54668	4.1165	0	0	0	0	0	0	0	0	0	0.689737	-1
BRCA-8870 / BRCA-9357	-0.141716	3.93153	0	0	1	1.3851	5.17158	0	0	0	0	0	0	0	0	0	0.111519	-1
BRCA-9173 / BRCA-1518	0.281441	13.6074	0	0	0	0	0	0	0	0	0	0	0	1	1.81248	6.92437	-0.0737367	-1
BRCA-9324 / BRCA-3674	0.351889	22.1088	0	0	0	0	0	1	1.47886	6.59509	1	2.33819	15.5476	1	1.82102	9.58351	0	-1
BRCA-9337 / BRCA-10130	-0.137562	2.81955	0	0	0	0	0	0	0	0	0	0	0	0	0	0	0.445125	1
BRCA-9338 / BRCA-10132	-0.137562	2.81955	0	0	0	0	0	0	0	0	0	0	0	0	0	0	0.445125	1
BRCA-9339 / BRCA-10131	-0.137562	2.81955	0	0	0	0	0	0	0	0	0	0	0	0	0	0	0.445125	1
BRCA-9340 / BRCA-10133	-0.137562	2.81955	0	0	0	0	0	0	0	0	0	0	0	0	0	0	0.445125	1
BRCA-9341 / BRCA-635	0.182286	8.10917	1	59.8539	1	2.90309	7.63864	1	1.62893	7.45139	0	0	0	0	0	0	-0.0362583	0
BRCA-9342 / BRCA-636	0.182286	8.10917	1	59.8539	1	2.90309	7.63864	1	1.62893	7.45139	0	0	0	0	0	0	-0.0362583	0
BRCA-9343 / BRCA-636	-0.121629	1.51053	0	0	0	0	0	0	0	0	-1	2.1261	5.43594	0	0	0	0.57237	-1
BRCA-9344 / BRCA-635	-0.121629	1.51053	0	0	0	0	0	0	0	0	-1	2.1261	5.43594	0	0	0	0.57237	-1
BRCA-9345 / BRCA-635	-0.158003	3.99884	0	0	0	0	0	0	0	0	-1	2.1261	5.43594	0	0	0	0.57237	-1
BRCA-9346 / BRCA-636	-0.158003	3.99884	0	0	0	0	0	0	0	0	-1	2.1261	5.43594	0	0	0	0.57237	-1
CESC-1601 / CESC-1788	-0.302006	5.8061	1	7.85387	-1	2.23359	3.78032	-1	2.5544	2.20589	0	0	0	-1	1.97881	2.71724	0.650612	1
CESC-1919 / CESC-1790	-0.219916	15.0387	0	0	0	0	0	0	0	0	1	1.34969	3.39347	0	0	0	0.270096	-1
CESC-2088 / CESC-1788	-0.418623	1.42271	-1	8.08092	0	0	0	0	0	0	0	0	0	0	0	0	0.126437	-1
CESC-2107 / CESC-1393	-0.284146	1.30745	-1	1.69897	0	0	0	0	0	0	1	1.44129	1.62836	0	0	0	0.551778	1
CESC-2118 / CESC-4173	-0.244362	13.4124	0	0.148742	0	0	0	0	0	0	1	1.72816	2.8858	1	1.45842	1.89414	0.264463	-1
CESC-2126 / CESC-4172	-0.244362	13.4124	0	0.148742	0	0	0	0	0	0	1	1.72816	2.8858	1	1.45842	1.89414	0.264463	-1
CESC-2143 / CESC-4504	-0.244362	13.4124	0	0.148742	0	0	0	0	0	0	1	1.72816	2.8858	1	1.45842	1.89414	0.264463	-1
CESC-2224 / CESC-4228	-0.263959	16.6333	-1	1.60206	0	0	0	0	0	0	0	0	0	0	0	0	-0.0423411	-1
CESC-2284 / CESC-1394	-0.274862	1.61448	-1	2.40894	-1	2.37675	6.52048	-1	1.86646	6.20363	0	0	0	-1	1.5544	2.87552	0.0436354	-1
CESC-2315 / CESC-1395	-0.274862	1.61448	-1	2.40894	-1	2.37675	6.52048	-1	1.86646	6.20363	0	0	0	-1	1.5544	2.87552	0.0436354	-1
CESC-2498 / CESC-4228	-0.313729	26.9629	-1	2.4318	-1	2.44491	4.20014	-1	2.17263	3.44563	0	0	0	-1	1.63639	1.2903	0.658771	1
CESC-2499 / CESC-1435	-0.313729	26.9629	-1	2.4318	-1	2.44491	4.20014	-1	2.17263	3.44563	0	0	0	-1	1.63639	1.2903	0.658771	1
CESC-2500 / CESC-1432	-0.313729	26.9629	-1	2.4318	-1	2.44491	4.20014	-1	2.17263	3.44563	0	0	0	-1	1.63639	1.2903	0.658771	1
CESC-2502 / CESC-1436	-0.313729	26.9629	-1	2.4318	-1	2.44491	4.20014	-1	2.17263	3.44563	0	0	0	-1	1.63639	1.2903	0.658771	1
CESC-2503 / CESC-1434	-0.313729	26.9629	-1	2.4318	-1	2.44491	4.20014	-1	2.17263	3.44563	0	0	0	-1	1.63639	1.2903	0.658771	1
CESC-2505 / CESC-4219	-0.313729	26.9629	-1	2.4318	-1	2.44491	4.20014	-1	2.17263	3.44563	0	0	0	-1	1.63639	1.2903	0.658771	1
CESC-2506 / CESC-1433	-0.313729	26.9629	-1	2.4318	-1	2.44491	4.20014	-1	2.17263	3.44563	0	0	0	-1	1.63639	1.2903	0.658771	1
CESC-2515 / CESC-4159	-0.313729	26.9629	-1	2.4318	-1	2.44491	4.20014	-1	2.17263	3.44563	0	0	0	-1	1.63639	1.2903	0.658771	1
CESC-2548 / CESC-4519	0.221489	13.0357	1	1.39794	0	0	0	0	0	0	0	0	0	0	0	0	0.00104699	-1
CESC-2554 / CESC-4518	0.221489	13.0357	1	1.39794	0	0	0	0	0	0	0	0	0	0	0	0	0.00104699	-1
CESC-2570 / CESC-4517	0.221489	13.0357	1	1.39794	0	0	0	0	0	0	0	0	0	0	0	0	0.00104699	-1
CESC-2683 / CESC-1995	0.423904	19.1758	1	2.5376	0	0	0	0	0	0	0	0	0	0	0	0	0.783711	1
CESC-2701 / CESC-1872	0.423904	19.1758	1	2.5376	0	0	0	0	0	0	0	0	0	0	0	0	0.783711	1
CESC-2705 / CESC-4722	0.423904	19.1758	1	2.5376	0	0	0	0	0	0	0	0	0	0	0	0	0.783711	1
CESC-2707 / CESC-1996	0.423904	19.1758	1	2.5376	0	0	0	0	0	0	0	0	0	0	0	0	0.783711	1
CESC-2707 / CESC-1393	0.423904	19.1758	1	2.5376	0	0	0	0	0	0	0	0	0	0	0	0	0.783711	1
CESC-2710 / CESC-4650	0.423904	19.1758	1	2.5376	0	0	0	0	0	0	0	0	0	0	0	0	0.783711	1
CESC-2711 / CESC-4484	0.423904	19.1758	1	2.5376	0	0	0	0	0	0	0	0	0	0	0	0	0.783711	1
CESC-2713 / CESC-1417	0.423904	19.1758	1	2.5376	0	0	0	0	0	0	0	0	0	0	0	0	0.783711	1
CESC-2716 / CESC-4228	0.423904	19.1758	1	2.5376	0	0	0	0	0	0	0	0	0	0	0	0	0.783711	1
CESC-2727 / CESC-4648	0.423904	19.1758	1	2.5376	0	0	0	0	0	0	0	0	0	0	0	0	0.783711	1
CESC-2733 / CESC-4649	0.423904	19.1758	1	2.5376	0	0	0	0	0	0	0	0	0	0	0	0	0.783711	1
CESC-2741 / CESC-4140	0.423904	19.1758	1	2.5376	0	0	0	0	0	0	0	0	0	0	0	0	0.783711	1
CESC-2832 / CESC-4159	-0.274351	11.9765	0	0.0409586	-1	1.95861	0.658769	-1	2.08831	1.08595	0	0	0	0	0	0	0.922493	-1
CESC-2866 / CESC-4290	0.369341	12.4146	1	2.11919	0	0	0	0	0	0	0	0	0	0	0	0	0.269216	-1
CESC-2874 / CESC-4140	0.363639	9.96976	1	2.18046	-1	1.45593	4.93057	0	0	0	0	0	0	0	0	0	0.092199	0
CESC-2943 / CESC-4222	-0.201707	16.3817	0	0.0604807	0	0	0	0	0	0	0	0	0	0	0	0	0.549718	-1
CESC-2997 / CESC-1281	-0.239752	13.8513	-1	1.40894	-1	1.33068	1.19464	0	0	0	0	0	0	0	0	0	0.286105	1
CESC-3000 / CESC-4156	-0.239752	13.8513	-1	1.40894	-1	1.33068	1.19464	0	0	0	0	0	0	0	0	0	0.286105	1
CESC-3003 / CESC-1788	-0.239752	13.8513	-1	1.40894	-1	1.33068	1.19464	0	0	0	0	0	0	0	0	0	0.286105	1
CESC-3004 / CESC-1280	-0.239752	13.8513	-1	1.40894	-1	1.33068	1.19464	0	0	0	0	0	0	0	0	0	0.286105	1
CESC-3011 / CESC-4672	-0.239752	13.8513	-1	1.40894	-1	1.33068	1.19464	0	0	0	0	0	0	0	0	0	0.286105	1
CESC-3020 / CESC-1282	-0.239752	13.8513	-1	1.40894	-1	1.33068	1.19464	0	0	0	0	0	0	0	0	0	0.286105	1
CESC-3023 / CESC-1393	-0.239752	13.8513	-1	1.40894	-1	1.33068	1.19464	0	0	0	0	0	0	0	0	0	0.286105	1
CESC-3079 / CESC-4593	0.262434	30.6458	0	0.187087	0	0	0	-1	1.73755	2.89665	-1	1.56703	3.93254	-1	2.49621	5.26051	0.191539	0
CESC-3083 / CESC-1789	-0.178353	1.71254	0	0.309804	-1	1.50724	2.40634	-1	2.01189	3.70105	0	0	0	-1	1.95861	7.73051	0.832684	0
CESC-3083 / CESC-1790	-0.178353	1.71254	0	0.309804	-1	1.50724	2.40634	-1	2.01189	3.70105	0	0	0	-1	1.95861	7.73051	0.832684	0
CESC-3091 / CESC-4140	-0.178353	1.71254	0	0.309804	-1	1.50724	2.40634	-1	2.01189	3.70105	0	0	0	-1	1.95861	7.73051	0.832684	0
CESC-3108 / CESC-1280	0.224274	13.6158	1	1.31876	-1	1.91721	3.83574	-1	1.38195	1.71822	0	0	0	0	0	0	0.342222	1
CESC-3111 / CESC-1281	0.224274	13.6158	1	1.31876	-1	1.91721	3.83574	-1	1.38195	1.71822	0	0	0	0	0	0	0.342222	1
CESC-3116 / CESC-1282	0.224274	13.6158	1	1.31876	-1	1.91721	3.83574	-1	1.38195	1.71822	0	0	0	0	0	0	0.342222	1
CESC-3129 / CESC-4140	0.219399	5.12545	0	1	0	0	0	0	0	0	0	0	0	0	0	0	0.635662	0
CESC-3134 / CESC-4219	0.219399	5.12545	0	1	0	0	0	0	0	0	0	0	0	0	0	0	0.635662	0
CESC-3152 / CESC-2030	-0.194011	2.69733	0	0.886057	0	0	0	1	1.31876	4.27081	0	0	0	0	0	0	0.393787	-1
CESC-3153 / CESC-2031	-0.194011	2.69733	0	0.886057	0	0	0	1	1.31876	4.27081	0	0	0	0	0	0	0.393787	-1
CESC-3155 / CESC-4672	-0.194011	2.69733	0	0.886057	0	0	0	1	1.31876	4.27081	0	0	0	0	0	0	0.393787	-1
CESC-3156 / CESC-2032	-0.194011	2.69733	0	0.886057	0	0	0	1	1.31876	4.27081	0	0	0	0	0	0	0.393787	-1
CESC-3194 / CESC-4648	0.254819	1.74739	1	2.52288	0	0	0	0	0	0	0	0	0	-1	1.44855	1.67129	0.350991	1
CESC-3198 / CESC-4650	0.254819	1.74739	1	2.52288	0	0	0	0	0	0	0	0	0	-1	1.44855	1.67129	0.350991	1
CESC-3208 / CESC-4641	0.254819	1.74739	1	2.52288	0	0	0	0	0	0	0	0	0	-1	1.44855	1.67129	0.350991	1
CESC-3213 / CESC-1872	0.254819	1.74739	1	2.52288	0	0	0	0	0	0	0	0	0	-1	1.44855	1.67129	0.350991	1
CESC-3218 / CESC-4649	0.254819	1.74739	1	2.52288	0	0	0	0	0	0	0	0	0	-1	1.44855	1.67129	0.350991	1
CESC-3219 / CESC-1393	0.268017	4.23325	1	1.56864	0	0	0	0	0	0	0	0	0	-1	2.1831	5.57079	0.5003	1
CESC-3265 / CESC-4147	0.416144	1.96674	1	2.4318	0	0	0	0	0	0	0	0	0	0	0	0	0.608521	1
CESC-3293 / CESC-1915	0.178767	1.92423	0	1.20066	-1	1.82391	5.40874	-1	1.93554	4.30942	-1	2.00174	4.1149	-1	3.10237	10.3499	1.28635	-1
CESC-3335 / CESC-4159	0.196844	5.56216	0	1.08619	-1	3.39362	6.17249	-1	3.81248	5.31328	-1	1.96658	3.67276	-1	3.41117	6.20232	0.399202	1
CESC-3360 / CESC-4574	-0.324603	4.23944	0	0.721246	0	0	0	0	0	0	0	0	0	0	0	0	1.1171	-1
CESC-3361 / CESC-4573	-0.324603	4.23944	0	0.721246	0	0	0	0	0	0	0	0	0	0	0	0	1.1171	-1
CESC-3447 / CESC-1280	0.297531	2.1394	0	0.468521	-1	3.5867	11.2042	-1	2.70333	7.83069	-1	1.82391	3.74346	-1	3.56384	11.9042	0.527122	1
CESC-3448 / CESC-1282	0.297531	2.1394	0	0.468521	-1	3.5867	11.2042	-1	2.70333	7.83069	-1	1.82391	3.74346	-1	3.56384	11.9042	0.527122	1
CESC-3449 / CESC-1281	0.297531	2.1394	0	0.468521	-1	3.5867	11.2042	-1	2.70333	7.83069	-1	1.82391	3.74346	-1	3.56384	11.9042	0.527122	1
CESC-3450 / CESC-1282	0.202057	5.56167	0	0.142668	-1	5.54061	21.0899	-1	4.5817	15.437	-1	1.82102	4.54207	-1	4.24109	11.5967	0.375369	1
CESC-3452 / CESC-1280	0.202057	5.56167	0	0.142668	-1	5.54061	21.0899	-1	4.5817	15.437	-1	1.82102	4.54207	-1	4.24109	11.5967	0.375369	1
CESC-3453 / CESC-1281	0.202057	5.56167	0	0.142668	-1	5.54061	21.0899	-1	4.5817	15.437	-1	1.82102	4.54207	-1	4.24109	11.5967	0.375369	1
CESC-3490 / CESC-4151	0.492166	2.32429	0	0.180456	1	1.84771	2.37491	1	2.27984	4.79586	0	0	0	1	1.53611	2.00515	0.166749	-1
CESC-3541 / CESC-4343	0.202879	1.80115	1	1.95861	0	0	0	0	0	0	0	0	0	-1	1.37059	3.66168	1.10562	-1
CESC-3542 / CESC-1303	0.202879	1.80115	1	1.95861	0	0	0	0	0	0	0	0	0	-1	1.37059	3.66168	1.10562	-1
CESC-3545 / CESC-1302	0.202879	1.80115	1	1.95861	0	0	0	0	0	0	0	0	0	-1	1.37059	3.66168	1.10562	-1
CESC-3551 / CESC-4341	0.202879	1.80115	1	1.95861	0	0	0	0	0	0	0	0	0	-1	1.37059	3.66168	1.10562	-1
CESC-3557 / CESC-4342	0.202879	1.80115	1	1.95861	0	0	0	0	0	0	0	0	0	-1	1.37059	3.66168	1.10562	-1
CESC-3637 / CESC-1872	-0.230399	25.087	-1	1.69897	-1	1.48812	4.80403	-1	1.34104	5.5789	0	0	0	0	0	0	0.240818	1
CESC-3675 / CESC-4140	0.245056	5.89986	1	1.92082	0	0	0	0	0	0	0	0	0	0	0	0	0.157977	-1
CESC-3696 / CESC-4099	0.185207	11.779	0	0.468521	-1	4.2652	15.6519	-1	3.07779	11.7543	-1	2.35164	12.6323	-1	2.89279	10.1277	0.234745	-1
CESC-3697 / CESC-4098	0.185207	11.779	0	0.468521	-1	4.2652	15.6519	-1	3.07779	11.7543	-1	2.35164	12.6323	-1	2.89279	10.1277	0.234745	-1
CESC-3723 / CESC-1515	0.270202	26.8512	0	1.05552	0	0	0	1	1.66555	1.28472	0	0	0	0	0	0	0.157221	-1
CESC-3731 / CESC-1303	0.270202	26.8512	0	1.05552	0	0	0	1	1.66555	1.28472	0	0	0	0	0	0	0.157221	-1
CESC-3732 / CESC-1302	0.270202	26.8512	0	1.05552	0	0	0	1	1.66555	1.28472	0	0	0	0	0	0	0.157221	-1
CESC-3736 / CESC-1516	0.270202	26.8512	0	1.05552	0	0	0	1	1.66555	1.28472	0	0	0	0	0	0	0.157221	-1
CESC-3756 / CESC-4140	0.172158	2.45472	1	1.82391	-1	2.49485	5.30738	-1	2.09854	4.42534	0	0	0	-1	2.13787	3.34221	0.648297	1
CESC-3766 / CESC-1515	0.353555	2.88698	1	2.5376	-1	1.68613	1.4959	-1	1.84466	1.58126	0	0	0	-1	1.61083	0.663198	0.689606	1
CESC-3769 / CESC-1516	0.353555	2.88698	1	2.5376	-1	1.68613	1.4959	-1	1.84466	1.58126	0	0	0	-1	1.61083	0.663198	0.689606	1
CESC-3779 / CESC-2101	0.223329	4.91617	1	2.27572	0	0	0	-1	1.35262	1.28034	0	0	0	0	0	0	0.20141	-1
CESC-3860 / CESC-4504	0.497521	6.63305	0	1.12494	0	0	0	-1	1.41229	1.35072	0	0	0	-1	1.34679	1.57691	0.394354	1
CESC-3915 / CESC-1872	0.558363	5.97816	1	2.52288	0	0	0	0	0	0	0	0	0	-1	1.42713	2.09242	0.880827	1
CESC-3951 / CESC-1833	-0.193522	3.52012	0	1.23657	0	0	0	0	0	0	1	1.82681	1.62673	0	0	0	0.213134	-1
CESC-4309 / CESC-511	-0.39641	9.55557	0	0.823909	0	0	0	0	0	0	1	1.87615	0.327693	0	0	0	0.0416536	-1
CESC-4596 / CESC-1789	-0.17591	1.8747	0	0	0	0	0	0	0	0	1	1.46218	2.51141	0	0	0	-0.139247	-1
CESC-4596 / CESC-1788	-0.17591	1.8747	0	0	0	0	0	0	0	0	1	1.46218	2.51141	0	0	0	-0.139247	-1
CESC-4729 / CESC-4292	-0.20471	3.56902	1	5.60206	-1	1.52578	7.85506	-1	1.41117	4.93627	0	0	0	0	0	0	0.557992	-1
CESC-4730 / CESC-4291	-0.20471	3.56902	1	5.60206	-1	1.52578	7.85506	-1	1.41117	4.93627	0	0	0	0	0	0	0.557992	-1
CESC-4731 / CESC-4289	-0.20471	3.56902	1	5.60206	-1	1.52578	7.85506	-1	1.41117	4.93627	0	0	0	0	0	0	0.557992	-1
CESC-4732 / CESC-4290	-0.20471	3.56902	1	5.60206	-1	1.52578	7.85506	-1	1.41117	4.93627	0	0	0	0	0	0	0.557992	-1
CESC-4733 / CESC-4292	0.196148	1.71939	1	5.60206	-1	1.52578	7.85506	-1	1.41117	4.93627	0	0	0	0	0	0	0.557992	-1
CESC-4734 / CESC-4289	0.196148	1.71939	1	5.60206	-1	1.52578	7.85506	-1	1.41117	4.93627	0	0	0	0	0	0	0.557992	-1
CESC-4735 / CESC-4291	0.196148	1.71939	1	5.60206	-1	1.52578	7.85506	-1	1.41117	4.93627	0	0	0	0	0	0	0.557992	-1
CESC-4736 / CESC-4290	0.196148	1.71939	1	5.60206	-1	1.52578	7.85506	-1	1.41117	4.93627	0	0	0	0	0	0	0.557992	-1
CESC-4737 / CESC-4291	-0.18939	4.61062	0	0	0	0	0	0	0	0	0	0	0	0	0	0	0.291063	-1
CESC-4738 / CESC-4292	-0.18939	4.61062	0	0	0	0	0	0	0	0	0	0	0	0	0	0	0.291063	-1
CESC-4739 / CESC-4290	-0.18939	4.61062	0	0	0	0	0	0	0	0	0	0	0	0	0	0	0.291063	-1
CESC-4740 / CESC-4289	-0.18939	4.61062	0	0	0	0	0	0	0	0	0	0	0	0	0	0	0.291063	-1
CESC-4974 / CESC-1788	-0.466822	15.8976	-1	8.72125	0	0	0	0	0	0	1	3.266	10.1009	0	0	0	0.709353	1
CESC-4995 / CESC-1788	-0.294494	5.34905	-1	6.3098	-1	1.68613	5.75194	0	0	0	0	0	0	0	0	0	0.300122	-1
CESC-5191 / CESC-511	-0.397954	10.8512	0	0.853872	0	0	0	0	0	0	1	1.88273	0.327693	0	0	0	0.0422314	-1
CESC-5278 / CESC-4499	0.509205	19.3728	1	8.3098	-1	5.29158	11.0612	-1	3.53313	6.78148	0	0	0	-1	2.90658	10.2289	0.825246	1
CESC-5454 / CESC-1833	-0.186111	1.69105	1	2.39794	0	0	0	0	0	0	0	0	0	0	0	0	0.183332	-1
CESC-5468 / CESC-1788	-0.199779	1.94332	-1	7.02228	0	0	0	0	0	0	0	0	0	1	1.6968	6.24347	0.465958	1
CESC-5496 / CESC-1788	-0.293086	5.40819	1	7.22185	0	0	0	0	0	0	0	0	0	-1	1.4437	4.89724	1.545	1
CESC-5501 / CESC-1788	-0.256449	1.51882	0	0	0	0	0	0	0	0	0	0	0	-1	1.4437	4.89724	1.545	1
CESC-5622 / CESC-1788	-0.25619	3.90174	1	6.76955	-1	2.62525	3.54645	-1	2.057	2.27032	0	0	0	-1	1.73755	3.21902	1.15636	1
CESC-5627 / CESC-1788	0.217502	2.43903	1	6.76955	-1	2.62525	3.54645	-1	2.057	2.27032	0	0	0	-1	1.73755	3.21902	1.15636	1
CESC-5704 / CESC-4499	0.265946	4.17673	1	3.65758	-1	2.02457	10.334	0	0	0	0	0	0	-1	1.76955	6.42893	0.316215	1
CESC-5852 / CESC-1788	-0.31034	14.936	-1	8.16749	0	0	0	0	0	0	0	0	0	0	0	0	0.169872	-1
CESC-5866 / CESC-1788	-0.383642	6.97148	-1	8.16749	0	0	0	0	0	0	0	0	0	0	0	0	0.12163	-1
CESC-5870 / CESC-1788	-0.303949	2.54369	-1	6.45593	0	0	0	0	0	0	1	1.63264	3.73874	1	1.30627	2.48411	0.195441	-1
CESC-5959 / CESC-1789	0.182943	1.52175	0	0.481486	0	0	0	0	0	0	0	0	0	0	0	0	0.250785	-1
CESC-5959 / CESC-1788	0.182943	1.52175	0	0.481486	0	0	0	0	0	0	0	0	0	0	0	0	0.250785	-1
CESC-5962 / CESC-663	0.222679	2.72624	1	4.03621	1	1.5544	0.296907	0	0	0	0	0	0	1	1.33442	0.0794102	0.0283273	-1
CHOL-455 / CHOL-268	0.531217	15.6462	-1	2.20761	0	0	0	0	0	0	0	0	0	0	0	0	1.10805	-1
CHOL-955 / CHOL-717	-0.391252	1.30253	0	1.26761	0	0	0	0	0	0	1	1.31966	3.71554	0	0	0	0	-1
COAD-10359 / COAD-908	0.216788	1.98307	1	33.2596	0	0	0	0	0	0	0	0	0	0	0	0	1.89294	1
COAD-10360 / COAD-908	0.226862	2.62015	0	0	0	0	0	0	0	0	0	0	0	0	0	0	1.89294	1
COAD-10533 / COAD-629	0.346926	8.30741	1	85.7959	0	0	0	0	0	0	0	0	0	0	0	0	0.317475	0
COAD-11064 / COAD-622	0.183203	10.8837	1	46.0223	0	0	0	-1	1.56543	3.08464	0	0	0	0	0	0	0.121952	-1
COAD-11195 / COAD-672	0.223547	1.77387	-1	38.4685	0	0	0	0	0	0	1	1.40894	5.59193	0	0	0	0	-1
COAD-11198 / COAD-672	0.201058	1.49219	0	0	0	0	0	0	0	0	1	1.40894	5.59193	0	0	0	0	-1
COAD-11631 / COAD-8085	0.337027	7.78182	1	3.92082	0	0	0	0	0	0	1	1.31158	2.39224	0	0	0	0.365723	-1
COAD-11825 / COAD-9015	-0.537268	23.1254	-1	26.7212	1	1.47496	4.85611	1	2.01011	7.23879	0	0	0	0	0	0	0.847978	1
COAD-12251 / COAD-8941	0.175423	1.38951	-1	3.22185	0	0	0	0	0	0	1	1.75449	7.12529	0	0	0	0.95584	-1
COAD-12255 / COAD-2555	0.385319	1.42239	-1	2.3279	0	0	0	0	0	0	0	0	0	0	0	0	1.28418	0
COAD-12255 / COAD-8954	0.385319	1.42239	-1	2.3279	0	0	0	0	0	0	0	0	0	0	0	0	1.28418	0
COAD-12256 / COAD-2555	0.177307	1.39163	-1	9.67778	0	0	0	0	0	0	1	1.43533	3.96304	0	0	0	-0.422437	-1
COAD-12256 / COAD-8954	0.177307	1.39163	-1	9.67778	0	0	0	0	0	0	1	1.43533	3.96304	0	0	0	-0.422437	-1
COAD-12280 / COAD-2555	0.400222	11.5078	1	8.72125	0	0	0	0	0	0	0	0	0	0	0	0	0.820459	0
COAD-12280 / COAD-8954	0.400222	11.5078	1	8.72125	0	0	0	0	0	0	0	0	0	0	0	0	0.820459	0
COAD-12312 / COAD-8941	-0.214883	1.56578	-1	24.5229	0	0	0	0	0	0	1	2.55129	5.98658	0	0	0	0.546655	0
COAD-2708 / COAD-672	-0.392433	17.5226	0	0	1	1.47496	2.23236	0	0	0	0	0	0	0	0	0	1.57211	0
COAD-3470 / COAD-622	0.212525	2.145	0	0	1	1.76955	9.5191	1	2.54821	19.7808	1	2.72816	30.4484	1	2.17718	14.1399	0	-1
COAD-3517 / COAD-2324	-0.242299	7.55695	-1	5.85387	0	0	0	0	0	0	-1	1.45593	1.36873	0	0	0	-0.244961	-1
COAD-3521 / COAD-2322	-0.242299	7.55695	-1	5.85387	0	0	0	0	0	0	-1	1.45593	1.36873	0	0	0	-0.244961	-1
COAD-3521 / COAD-3469	-0.242299	7.55695	-1	5.85387	0	0	0	0	0	0	-1	1.45593	1.36873	0	0	0	-0.244961	-1
COAD-3522 / COAD-3376	-0.242299	7.55695	-1	5.85387	0	0	0	0	0	0	-1	1.45593	1.36873	0	0	0	-0.244961	-1
COAD-3522 / COAD-8809	-0.242299	7.55695	-1	5.85387	0	0	0	0	0	0	-1	1.45593	1.36873	0	0	0	-0.244961	-1
COAD-3523 / COAD-3273	-0.242299	7.55695	-1	5.85387	0	0	0	0	0	0	-1	1.45593	1.36873	0	0	0	-0.244961	-1
COAD-3523 / COAD-2326	-0.242299	7.55695	-1	5.85387	0	0	0	0	0	0	-1	1.45593	1.36873	0	0	0	-0.244961	-1
COAD-3523 / COAD-2081	-0.242299	7.55695	-1	5.85387	0	0	0	0	0	0	-1	1.45593	1.36873	0	0	0	-0.244961	-1
COAD-3524 / COAD-2683	-0.242299	7.55695	-1	5.85387	0	0	0	0	0	0	-1	1.45593	1.36873	0	0	0	-0.244961	-1
COAD-3524 / COAD-2315	-0.242299	7.55695	-1	5.85387	0	0	0	0	0	0	-1	1.45593	1.36873	0	0	0	-0.244961	-1
COAD-3525 / COAD-2721	-0.242299	7.55695	-1	5.85387	0	0	0	0	0	0	-1	1.45593	1.36873	0	0	0	-0.244961	-1
COAD-3527 / COAD-3214	-0.242299	7.55695	-1	5.85387	0	0	0	0	0	0	-1	1.45593	1.36873	0	0	0	-0.244961	-1
COAD-3527 / COAD-2321	-0.242299	7.55695	-1	5.85387	0	0	0	0	0	0	-1	1.45593	1.36873	0	0	0	-0.244961	-1
COAD-3528 / COAD-3470	-0.242299	7.55695	-1	5.85387	0	0	0	0	0	0	-1	1.45593	1.36873	0	0	0	-0.244961	-1
COAD-3530 / COAD-2325	-0.242299	7.55695	-1	5.85387	0	0	0	0	0	0	-1	1.45593	1.36873	0	0	0	-0.244961	-1
COAD-3530 / COAD-2078	-0.242299	7.55695	-1	5.85387	0	0	0	0	0	0	-1	1.45593	1.36873	0	0	0	-0.244961	-1
COAD-3531 / COAD-2079	-0.242299	7.55695	-1	5.85387	0	0	0	0	0	0	-1	1.45593	1.36873	0	0	0	-0.244961	-1
COAD-3532 / COAD-2147	-0.242299	7.55695	-1	5.85387	0	0	0	0	0	0	-1	1.45593	1.36873	0	0	0	-0.244961	-1
COAD-3533 / COAD-9073	-0.242299	7.55695	-1	5.85387	0	0	0	0	0	0	-1	1.45593	1.36873	0	0	0	-0.244961	-1
COAD-3533 / COAD-2318	-0.242299	7.55695	-1	5.85387	0	0	0	0	0	0	-1	1.45593	1.36873	0	0	0	-0.244961	-1
COAD-3533 / COAD-2146	-0.242299	7.55695	-1	5.85387	0	0	0	0	0	0	-1	1.45593	1.36873	0	0	0	-0.244961	-1
COAD-3535 / COAD-8423	-0.242299	7.55695	-1	5.85387	0	0	0	0	0	0	-1	1.45593	1.36873	0	0	0	-0.244961	-1
COAD-3537 / COAD-8386	-0.242299	7.55695	-1	5.85387	0	0	0	0	0	0	-1	1.45593	1.36873	0	0	0	-0.244961	-1
COAD-3543 / COAD-8077	-0.242299	7.55695	-1	5.85387	0	0	0	0	0	0	-1	1.45593	1.36873	0	0	0	-0.244961	-1
COAD-3543 / COAD-2327	-0.242299	7.55695	-1	5.85387	0	0	0	0	0	0	-1	1.45593	1.36873	0	0	0	-0.244961	-1
COAD-3545 / COAD-2317	-0.242299	7.55695	-1	5.85387	0	0	0	0	0	0	-1	1.45593	1.36873	0	0	0	-0.244961	-1
COAD-3547 / COAD-9244	-0.242299	7.55695	-1	5.85387	0	0	0	0	0	0	-1	1.45593	1.36873	0	0	0	-0.244961	-1
COAD-3549 / COAD-3060	-0.242299	7.55695	-1	5.85387	0	0	0	0	0	0	-1	1.45593	1.36873	0	0	0	-0.244961	-1
COAD-3549 / COAD-9072	-0.242299	7.55695	-1	5.85387	0	0	0	0	0	0	-1	1.45593	1.36873	0	0	0	-0.244961	-1
COAD-3549 / COAD-8810	-0.242299	7.55695	-1	5.85387	0	0	0	0	0	0	-1	1.45593	1.36873	0	0	0	-0.244961	-1
COAD-3549 / COAD-9103	-0.242299	7.55695	-1	5.85387	0	0	0	0	0	0	-1	1.45593	1.36873	0	0	0	-0.244961	-1
COAD-3550 / COAD-2316	-0.242299	7.55695	-1	5.85387	0	0	0	0	0	0	-1	1.45593	1.36873	0	0	0	-0.244961	-1
COAD-3551 / COAD-2681	-0.242299	7.55695	-1	5.85387	0	0	0	0	0	0	-1	1.45593	1.36873	0	0	0	-0.244961	-1
COAD-3551 / COAD-3213	-0.242299	7.55695	-1	5.85387	0	0	0	0	0	0	-1	1.45593	1.36873	0	0	0	-0.244961	-1
COAD-3551 / COAD-2323	-0.242299	7.55695	-1	5.85387	0	0	0	0	0	0	-1	1.45593	1.36873	0	0	0	-0.244961	-1
COAD-3552 / COAD-8971	-0.242299	7.55695	-1	5.85387	0	0	0	0	0	0	-1	1.45593	1.36873	0	0	0	-0.244961	-1
COAD-3554 / COAD-8424	-0.242299	7.55695	-1	5.85387	0	0	0	0	0	0	-1	1.45593	1.36873	0	0	0	-0.244961	-1
COAD-3558 / COAD-3059	-0.242299	7.55695	-1	5.85387	0	0	0	0	0	0	-1	1.45593	1.36873	0	0	0	-0.244961	-1
COAD-3558 / COAD-8811	-0.242299	7.55695	-1	5.85387	0	0	0	0	0	0	-1	1.45593	1.36873	0	0	0	-0.244961	-1
COAD-3558 / COAD-8384	-0.242299	7.55695	-1	5.85387	0	0	0	0	0	0	-1	1.45593	1.36873	0	0	0	-0.244961	-1
COAD-3559 / COAD-2320	-0.242299	7.55695	-1	5.85387	0	0	0	0	0	0	-1	1.45593	1.36873	0	0	0	-0.244961	-1
COAD-3559 / COAD-2080	-0.242299	7.55695	-1	5.85387	0	0	0	0	0	0	-1	1.45593	1.36873	0	0	0	-0.244961	-1
COAD-3562 / COAD-8681	-0.242299	7.55695	-1	5.85387	0	0	0	0	0	0	-1	1.45593	1.36873	0	0	0	-0.244961	-1
COAD-3564 / COAD-8385	-0.242299	7.55695	-1	5.85387	0	0	0	0	0	0	-1	1.45593	1.36873	0	0	0	-0.244961	-1
COAD-3565 / COAD-8359	-0.242299	7.55695	-1	5.85387	0	0	0	0	0	0	-1	1.45593	1.36873	0	0	0	-0.244961	-1
COAD-3566 / COAD-2682	-0.242299	7.55695	-1	5.85387	0	0	0	0	0	0	-1	1.45593	1.36873	0	0	0	-0.244961	-1
COAD-3566 / COAD-2319	-0.242299	7.55695	-1	5.85387	0	0	0	0	0	0	-1	1.45593	1.36873	0	0	0	-0.244961	-1
COAD-3568 / COAD-8109	-0.242299	7.55695	-1	5.85387	0	0	0	0	0	0	-1	1.45593	1.36873	0	0	0	-0.244961	-1
COAD-3579 / COAD-3214	-0.488247	9.33572	-1	5.56864	1	1.37161	2.19988	1	1.5391	3.57921	0	0	0	1	1.44612	2.43014	0.291536	-1
COAD-3580 / COAD-8810	-0.488247	9.33572	-1	5.56864	1	1.37161	2.19988	1	1.5391	3.57921	0	0	0	1	1.44612	2.43014	0.291536	-1
COAD-3586 / COAD-3273	-0.488247	9.33572	-1	5.56864	1	1.37161	2.19988	1	1.5391	3.57921	0	0	0	1	1.44612	2.43014	0.291536	-1
COAD-3586 / COAD-2081	-0.488247	9.33572	-1	5.56864	1	1.37161	2.19988	1	1.5391	3.57921	0	0	0	1	1.44612	2.43014	0.291536	-1
COAD-3587 / COAD-8359	-0.488247	9.33572	-1	5.56864	1	1.37161	2.19988	1	1.5391	3.57921	0	0	0	1	1.44612	2.43014	0.291536	-1
COAD-3588 / COAD-8811	-0.488247	9.33572	-1	5.56864	1	1.37161	2.19988	1	1.5391	3.57921	0	0	0	1	1.44612	2.43014	0.291536	-1
COAD-3589 / COAD-2079	-0.488247	9.33572	-1	5.56864	1	1.37161	2.19988	1	1.5391	3.57921	0	0	0	1	1.44612	2.43014	0.291536	-1
COAD-3590 / COAD-2080	-0.488247	9.33572	-1	5.56864	1	1.37161	2.19988	1	1.5391	3.57921	0	0	0	1	1.44612	2.43014	0.291536	-1
COAD-3593 / COAD-3213	-0.488247	9.33572	-1	5.56864	1	1.37161	2.19988	1	1.5391	3.57921	0	0	0	1	1.44612	2.43014	0.291536	-1
COAD-3602 / COAD-2078	-0.488247	9.33572	-1	5.56864	1	1.37161	2.19988	1	1.5391	3.57921	0	0	0	1	1.44612	2.43014	0.291536	-1
COAD-3603 / COAD-8809	-0.488247	9.33572	-1	5.56864	1	1.37161	2.19988	1	1.5391	3.57921	0	0	0	1	1.44612	2.43014	0.291536	-1
COAD-3604 / COAD-9015	-0.488247	9.33572	-1	5.56864	1	1.37161	2.19988	1	1.5391	3.57921	0	0	0	1	1.44612	2.43014	0.291536	-1
COAD-3604 / COAD-3076	-0.488247	9.33572	-1	5.56864	1	1.37161	2.19988	1	1.5391	3.57921	0	0	0	1	1.44612	2.43014	0.291536	-1
COAD-3606 / COAD-3214	-0.373199	9.88402	-1	2.65758	0	0	0	0	0	0	0	0	0	1	2.22768	6.86415	0.73673	-1
COAD-3611 / COAD-3213	-0.373199	9.88402	-1	2.65758	0	0	0	0	0	0	0	0	0	1	2.22768	6.86415	0.73673	-1
COAD-3612 / COAD-8681	-0.373199	9.88402	-1	2.65758	0	0	0	0	0	0	0	0	0	1	2.22768	6.86415	0.73673	-1
COAD-3617 / COAD-2721	-0.373199	9.88402	-1	2.65758	0	0	0	0	0	0	0	0	0	1	2.22768	6.86415	0.73673	-1
COAD-3617 / COAD-8221	-0.373199	9.88402	-1	2.65758	0	0	0	0	0	0	0	0	0	1	2.22768	6.86415	0.73673	-1
COAD-3619 / COAD-8811	-0.373199	9.88402	-1	2.65758	0	0	0	0	0	0	0	0	0	1	2.22768	6.86415	0.73673	-1
COAD-3620 / COAD-8974	-0.373199	9.88402	-1	2.65758	0	0	0	0	0	0	0	0	0	1	2.22768	6.86415	0.73673	-1
COAD-3621 / COAD-2797	-0.373199	9.88402	-1	2.65758	0	0	0	0	0	0	0	0	0	1	2.22768	6.86415	0.73673	-1
COAD-3624 / COAD-8810	-0.373199	9.88402	-1	2.65758	0	0	0	0	0	0	0	0	0	1	2.22768	6.86415	0.73673	-1
COAD-3628 / COAD-8359	-0.373199	9.88402	-1	2.65758	0	0	0	0	0	0	0	0	0	1	2.22768	6.86415	0.73673	-1
COAD-3629 / COAD-2078	-0.373199	9.88402	-1	2.65758	0	0	0	0	0	0	0	0	0	1	2.22768	6.86415	0.73673	-1
COAD-3631 / COAD-8809	-0.373199	9.88402	-1	2.65758	0	0	0	0	0	0	0	0	0	1	2.22768	6.86415	0.73673	-1
COAD-3633 / COAD-2080	-0.373199	9.88402	-1	2.65758	0	0	0	0	0	0	0	0	0	1	2.22768	6.86415	0.73673	-1
COAD-3634 / COAD-9066	-0.373199	9.88402	-1	2.65758	0	0	0	0	0	0	0	0	0	1	2.22768	6.86415	0.73673	-1
COAD-3636 / COAD-3273	-0.373199	9.88402	-1	2.65758	0	0	0	0	0	0	0	0	0	1	2.22768	6.86415	0.73673	-1
COAD-3636 / COAD-2081	-0.373199	9.88402	-1	2.65758	0	0	0	0	0	0	0	0	0	1	2.22768	6.86415	0.73673	-1
COAD-3640 / COAD-2079	-0.373199	9.88402	-1	2.65758	0	0	0	0	0	0	0	0	0	1	2.22768	6.86415	0.73673	-1
COAD-3641 / COAD-2798	-0.373199	9.88402	-1	2.65758	0	0	0	0	0	0	0	0	0	1	2.22768	6.86415	0.73673	-1
COAD-3642 / COAD-2126	0.376316	3.0454	0	0.0604807	0	0	0	0	0	0	1	1.56543	7.51049	0	0	0	0.324321	-1
COAD-3643 / COAD-2127	0.376316	3.0454	0	0.0604807	0	0	0	0	0	0	1	1.56543	7.51049	0	0	0	0.324321	-1
COAD-3649 / COAD-3273	0.380855	2.01298	1	4.3279	0	0	0	0	0	0	0	0	0	0	0	0	0.403063	1
COAD-3649 / COAD-2081	0.380855	2.01298	1	4.3279	0	0	0	0	0	0	0	0	0	0	0	0	0.403063	1
COAD-3652 / COAD-8809	0.380855	2.01298	1	4.3279	0	0	0	0	0	0	0	0	0	0	0	0	0.403063	1
COAD-3653 / COAD-8810	0.380855	2.01298	1	4.3279	0	0	0	0	0	0	0	0	0	0	0	0	0.403063	1
COAD-3659 / COAD-8359	0.380855	2.01298	1	4.3279	0	0	0	0	0	0	0	0	0	0	0	0	0.403063	1
COAD-3660 / COAD-3213	0.380855	2.01298	1	4.3279	0	0	0	0	0	0	0	0	0	0	0	0	0.403063	1
COAD-3663 / COAD-8811	0.380855	2.01298	1	4.3279	0	0	0	0	0	0	0	0	0	0	0	0	0.403063	1
COAD-3664 / COAD-8681	0.380855	2.01298	1	4.3279	0	0	0	0	0	0	0	0	0	0	0	0	0.403063	1
COAD-3665 / COAD-2080	0.380855	2.01298	1	4.3279	0	0	0	0	0	0	0	0	0	0	0	0	0.403063	1
COAD-3666 / COAD-3214	0.380855	2.01298	1	4.3279	0	0	0	0	0	0	0	0	0	0	0	0	0.403063	1
COAD-3667 / COAD-2079	0.380855	2.01298	1	4.3279	0	0	0	0	0	0	0	0	0	0	0	0	0.403063	1
COAD-3670 / COAD-2078	0.380855	2.01298	1	4.3279	0	0	0	0	0	0	0	0	0	0	0	0	0.403063	1
COAD-3674 / COAD-2721	0.380855	2.01298	1	4.3279	0	0	0	0	0	0	0	0	0	0	0	0	0.403063	1
COAD-3697 / COAD-2719	-0.256987	6.7754	0	0.376751	1	1.32883	1.2623	1	1.59517	1.42078	0	0	0	0	0	0	2.58523	-1
COAD-3716 / COAD-2719	-0.534875	4.91768	0	0.376751	1	1.32883	1.2623	1	1.59517	1.42078	0	0	0	0	0	0	2.58523	-1
COAD-3737 / COAD-3273	0.197352	1.43042	0	1.20761	0	0	0	0	0	0	1	1.71444	1.95383	0	0	0	0.188448	-1
COAD-3751 / COAD-8014	0.268253	2.13536	1	3.88606	0	0	0	0	0	0	0	0	0	0	0	0	0.199898	-1
COAD-3755 / COAD-8432	0.268253	2.13536	1	3.88606	0	0	0	0	0	0	0	0	0	0	0	0	0.199898	-1
COAD-3757 / COAD-1892	0.268253	2.13536	1	3.88606	0	0	0	0	0	0	0	0	0	0	0	0	0.199898	-1
COAD-3758 / COAD-1891	0.268253	2.13536	1	3.88606	0	0	0	0	0	0	0	0	0	0	0	0	0.199898	-1
COAD-3759 / COAD-8192	0.268253	2.13536	1	3.88606	0	0	0	0	0	0	0	0	0	0	0	0	0.199898	-1
COAD-3760 / COAD-3423	0.268253	2.13536	1	3.88606	0	0	0	0	0	0	0	0	0	0	0	0	0.199898	-1
COAD-3763 / COAD-3273	0.460507	14.494	1	3.50864	0	0	0	0	0	0	1	1.3439	9.09014	0	0	0	0.478105	1
COAD-3772 / COAD-8846	0.460507	14.494	1	3.50864	0	0	0	0	0	0	1	1.3439	9.09014	0	0	0	0.478105	1
COAD-3772 / COAD-2721	0.460507	14.494	1	3.50864	0	0	0	0	0	0	1	1.3439	9.09014	0	0	0	0.478105	1
COAD-3778 / COAD-3060	0.460507	14.494	1	3.50864	0	0	0	0	0	0	1	1.3439	9.09014	0	0	0	0.478105	1
COAD-3788 / COAD-3086	0.460507	14.494	1	3.50864	0	0	0	0	0	0	1	1.3439	9.09014	0	0	0	0.478105	1
COAD-3794 / COAD-3059	0.460507	14.494	1	3.50864	0	0	0	0	0	0	1	1.3439	9.09014	0	0	0	0.478105	1
COAD-3797 / COAD-8847	0.460507	14.494	1	3.50864	0	0	0	0	0	0	1	1.3439	9.09014	0	0	0	0.478105	1
COAD-3805 / COAD-8000	0.205248	16.9278	-1	5.22185	0	0	0	0	0	0	0	0	0	0	0	0	0.498965	-1
COAD-3814 / COAD-3301	0.242465	1.37044	1	4.92082	0	0	0	0	0	0	1	2.00174	3.12535	1	1.70774	1.76508	0.272244	0
COAD-3882 / COAD-9015	-0.388899	3.80991	-1	5.85387	0	0	0	0	0	0	0	0	0	1	1.73049	4.64825	0.355873	1
COAD-3882 / COAD-3076	-0.388899	3.80991	-1	5.85387	0	0	0	0	0	0	0	0	0	1	1.73049	4.64825	0.355873	1
COAD-3925 / COAD-9185	-0.260507	6.24787	-1	5.63827	1	1.67572	4.0067	1	1.767	5.37627	0	0	0	0	0	0	1.44654	1
COAD-3926 / COAD-8082	-0.260507	6.24787	-1	5.63827	1	1.67572	4.0067	1	1.767	5.37627	0	0	0	0	0	0	1.44654	1
COAD-3927 / COAD-8896	-0.260507	6.24787	-1	5.63827	1	1.67572	4.0067	1	1.767	5.37627	0	0	0	0	0	0	1.44654	1
COAD-3937 / COAD-8513	-0.260507	6.24787	-1	5.63827	1	1.67572	4.0067	1	1.767	5.37627	0	0	0	0	0	0	1.44654	1
COAD-3945 / COAD-9186	-0.260507	6.24787	-1	5.63827	1	1.67572	4.0067	1	1.767	5.37627	0	0	0	0	0	0	1.44654	1
COAD-3946 / COAD-3097	-0.260507	6.24787	-1	5.63827	1	1.67572	4.0067	1	1.767	5.37627	0	0	0	0	0	0	1.44654	1
COAD-3956 / COAD-8897	-0.260507	6.24787	-1	5.63827	1	1.67572	4.0067	1	1.767	5.37627	0	0	0	0	0	0	1.44654	1
COAD-3961 / COAD-8513	-0.5332	15.0442	-1	5.63827	1	1.67572	4.0067	1	1.767	5.37627	0	0	0	0	0	0	1.44654	1
COAD-3967 / COAD-8896	-0.5332	15.0442	-1	5.63827	1	1.67572	4.0067	1	1.767	5.37627	0	0	0	0	0	0	1.44654	1
COAD-3968 / COAD-3097	-0.5332	15.0442	-1	5.63827	1	1.67572	4.0067	1	1.767	5.37627	0	0	0	0	0	0	1.44654	1
COAD-3969 / COAD-9185	-0.5332	15.0442	-1	5.63827	1	1.67572	4.0067	1	1.767	5.37627	0	0	0	0	0	0	1.44654	1
COAD-3981 / COAD-8082	-0.5332	15.0442	-1	5.63827	1	1.67572	4.0067	1	1.767	5.37627	0	0	0	0	0	0	1.44654	1
COAD-3983 / COAD-9186	-0.5332	15.0442	-1	5.63827	1	1.67572	4.0067	1	1.767	5.37627	0	0	0	0	0	0	1.44654	1
COAD-3987 / COAD-8897	-0.5332	15.0442	-1	5.63827	1	1.67572	4.0067	1	1.767	5.37627	0	0	0	0	0	0	1.44654	1
COAD-4000 / COAD-3214	0.201642	19.3812	1	5.85387	0	0	0	0	0	0	0	0	0	0	0	0	0.334934	0
COAD-4002 / COAD-8014	0.201642	19.3812	1	5.85387	0	0	0	0	0	0	0	0	0	0	0	0	0.334934	0
COAD-4003 / COAD-3213	0.201642	19.3812	1	5.85387	0	0	0	0	0	0	0	0	0	0	0	0	0.334934	0
COAD-4009 / COAD-3423	0.345377	1.65974	-1	4.65758	0	0	0	-1	1.45967	3.40086	0	0	0	0	0	0	1.33017	-1
COAD-4014 / COAD-3423	0.3343	2.03655	-1	4.65758	0	0	0	-1	1.45967	3.40086	0	0	0	0	0	0	1.33017	-1
COAD-4021 / COAD-3412	-0.229364	1.6848	0	1.11351	0	0	0	0	0	0	1	1.37161	6.63668	0	0	0	0.107319	-1
COAD-4045 / COAD-2641	0.209516	4.85883	1	1.72125	0	0	0	0	0	0	0	0	0	0	0	0	1.68841	1
COAD-4051 / COAD-2333	0.209516	4.85883	1	1.72125	0	0	0	0	0	0	0	0	0	0	0	0	1.68841	1
COAD-4053 / COAD-2329	0.209516	4.85883	1	1.72125	0	0	0	0	0	0	0	0	0	0	0	0	1.68841	1
COAD-4056 / COAD-2275	0.209516	4.85883	1	1.72125	0	0	0	0	0	0	0	0	0	0	0	0	1.68841	1
COAD-4061 / COAD-2330	0.209516	4.85883	1	1.72125	0	0	0	0	0	0	0	0	0	0	0	0	1.68841	1
COAD-4066 / COAD-2335	0.209516	4.85883	1	1.72125	0	0	0	0	0	0	0	0	0	0	0	0	1.68841	1
COAD-4068 / COAD-2336	0.209516	4.85883	1	1.72125	0	0	0	0	0	0	0	0	0	0	0	0	1.68841	1
COAD-4075 / COAD-2332	0.209516	4.85883	1	1.72125	0	0	0	0	0	0	0	0	0	0	0	0	1.68841	1
COAD-4076 / COAD-8873	0.209516	4.85883	1	1.72125	0	0	0	0	0	0	0	0	0	0	0	0	1.68841	1
COAD-4076 / COAD-2334	0.209516	4.85883	1	1.72125	0	0	0	0	0	0	0	0	0	0	0	0	1.68841	1
COAD-4078 / COAD-2331	0.209516	4.85883	1	1.72125	0	0	0	0	0	0	0	0	0	0	0	0	1.68841	1
COAD-4079 / COAD-2329	0.586871	32.372	1	1.72125	0	0	0	0	0	0	0	0	0	0	0	0	1.68841	1
COAD-4087 / COAD-2332	0.586871	32.372	1	1.72125	0	0	0	0	0	0	0	0	0	0	0	0	1.68841	1
COAD-4088 / COAD-2330	0.586871	32.372	1	1.72125	0	0	0	0	0	0	0	0	0	0	0	0	1.68841	1
COAD-4089 / COAD-2335	0.586871	32.372	1	1.72125	0	0	0	0	0	0	0	0	0	0	0	0	1.68841	1
COAD-4093 / COAD-8873	0.586871	32.372	1	1.72125	0	0	0	0	0	0	0	0	0	0	0	0	1.68841	1
COAD-4093 / COAD-2334	0.586871	32.372	1	1.72125	0	0	0	0	0	0	0	0	0	0	0	0	1.68841	1
COAD-4094 / COAD-2331	0.586871	32.372	1	1.72125	0	0	0	0	0	0	0	0	0	0	0	0	1.68841	1
COAD-4102 / COAD-2641	0.586871	32.372	1	1.72125	0	0	0	0	0	0	0	0	0	0	0	0	1.68841	1
COAD-4107 / COAD-2275	0.586871	32.372	1	1.72125	0	0	0	0	0	0	0	0	0	0	0	0	1.68841	1
COAD-4110 / COAD-2336	0.586871	32.372	1	1.72125	0	0	0	0	0	0	0	0	0	0	0	0	1.68841	1
COAD-4118 / COAD-8395	0.235693	5.12489	-1	5.72125	-1	1.53313	1.98923	0	0	0	0	0	0	0	0	0	0.420727	-1
COAD-4122 / COAD-3418	-0.264187	2.35215	1	2.23657	1	1.7986	1.28887	1	2.03763	1.6209	0	0	0	1	1.65561	1.54153	0.209115	-1
COAD-4124 / COAD-3114	-0.264187	2.35215	1	2.23657	1	1.7986	1.28887	1	2.03763	1.6209	0	0	0	1	1.65561	1.54153	0.209115	-1
COAD-4130 / COAD-8169	-0.264187	2.35215	1	2.23657	1	1.7986	1.28887	1	2.03763	1.6209	0	0	0	1	1.65561	1.54153	0.209115	-1
COAD-4133 / COAD-3417	-0.264187	2.35215	1	2.23657	1	1.7986	1.28887	1	2.03763	1.6209	0	0	0	1	1.65561	1.54153	0.209115	-1
COAD-4138 / COAD-3416	-0.264187	2.35215	1	2.23657	1	1.7986	1.28887	1	2.03763	1.6209	0	0	0	1	1.65561	1.54153	0.209115	-1
COAD-4142 / COAD-2721	0.255217	4.14281	-1	5.74473	-1	1.70553	3.15105	-1	1.92445	4.32042	0	0	0	0	0	0	2.17911	0
COAD-4152 / COAD-3068	0.255217	4.14281	-1	5.74473	-1	1.70553	3.15105	-1	1.92445	4.32042	0	0	0	0	0	0	2.17911	0
COAD-4156 / COAD-2885	0.255217	4.14281	-1	5.74473	-1	1.70553	3.15105	-1	1.92445	4.32042	0	0	0	0	0	0	2.17911	0
COAD-4159 / COAD-9186	0.255217	4.14281	-1	5.74473	-1	1.70553	3.15105	-1	1.92445	4.32042	0	0	0	0	0	0	2.17911	0
COAD-4168 / COAD-9185	0.255217	4.14281	-1	5.74473	-1	1.70553	3.15105	-1	1.92445	4.32042	0	0	0	0	0	0	2.17911	0
COAD-4169 / COAD-1944	0.255217	4.14281	-1	5.74473	-1	1.70553	3.15105	-1	1.92445	4.32042	0	0	0	0	0	0	2.17911	0
COAD-4170 / COAD-8715	0.255217	4.14281	-1	5.74473	-1	1.70553	3.15105	-1	1.92445	4.32042	0	0	0	0	0	0	2.17911	0
COAD-4174 / COAD-9185	0.354747	15.5685	-1	5.74473	-1	1.70553	3.15105	-1	1.92445	4.32042	0	0	0	0	0	0	2.17911	0
COAD-4181 / COAD-1944	0.354747	15.5685	-1	5.74473	-1	1.70553	3.15105	-1	1.92445	4.32042	0	0	0	0	0	0	2.17911	0
COAD-4187 / COAD-9186	0.354747	15.5685	-1	5.74473	-1	1.70553	3.15105	-1	1.92445	4.32042	0	0	0	0	0	0	2.17911	0
COAD-4188 / COAD-8715	0.354747	15.5685	-1	5.74473	-1	1.70553	3.15105	-1	1.92445	4.32042	0	0	0	0	0	0	2.17911	0
COAD-4195 / COAD-2721	0.354747	15.5685	-1	5.74473	-1	1.70553	3.15105	-1	1.92445	4.32042	0	0	0	0	0	0	2.17911	0
COAD-4196 / COAD-3068	0.354747	15.5685	-1	5.74473	-1	1.70553	3.15105	-1	1.92445	4.32042	0	0	0	0	0	0	2.17911	0
COAD-4201 / COAD-2885	0.354747	15.5685	-1	5.74473	-1	1.70553	3.15105	-1	1.92445	4.32042	0	0	0	0	0	0	2.17911	0
COAD-4442 / COAD-2721	0.260922	1.48287	1	5.82391	0	0	0	0	0	0	1	2.90658	11.1158	0	0	0	0.00957456	-1
COAD-4470 / COAD-8077	-0.180806	2.15577	0	0.180456	0	0	0	0	0	0	0	0	0	0	0	0	0.821775	0
COAD-4501 / COAD-3235	0.258061	3.26881	1	5.79588	0	0	0	0	0	0	0	0	0	0	0	0	2.23787	1
COAD-4581 / COAD-8833	-0.183845	10.4696	-1	1.79588	1	1.81531	3.23707	0	0	0	1	2.266	7.14	0	0	0	0.157069	1
COAD-4613 / COAD-1944	-0.233142	5.28715	1	1.52288	1	1.45842	4.47896	0	0	0	0	0	0	0	0	0	1.94047	-1
COAD-4615 / COAD-1944	-0.394128	32.2827	1	1.52288	1	1.45842	4.47896	0	0	0	0	0	0	0	0	0	1.94047	-1
COAD-4625 / COAD-2858	-0.280966	1.36213	-1	5.69897	1	1.49214	4.59472	1	1.34582	6.89639	0	0	0	1	1.48413	5.47216	0.854129	1
COAD-4630 / COAD-8350	-0.280966	1.36213	-1	5.69897	1	1.49214	4.59472	1	1.34582	6.89639	0	0	0	1	1.48413	5.47216	0.854129	1
COAD-4633 / COAD-8082	-0.280966	1.36213	-1	5.69897	1	1.49214	4.59472	1	1.34582	6.89639	0	0	0	1	1.48413	5.47216	0.854129	1
COAD-4638 / COAD-2859	-0.280966	1.36213	-1	5.69897	1	1.49214	4.59472	1	1.34582	6.89639	0	0	0	1	1.48413	5.47216	0.854129	1
COAD-4639 / COAD-2860	-0.280966	1.36213	-1	5.69897	1	1.49214	4.59472	1	1.34582	6.89639	0	0	0	1	1.48413	5.47216	0.854129	1
COAD-4644 / COAD-8350	-0.422186	1.79884	-1	5.69897	1	1.49214	4.59472	1	1.34582	6.89639	0	0	0	1	1.48413	5.47216	0.854129	1
COAD-4658 / COAD-2858	-0.422186	1.79884	-1	5.69897	1	1.49214	4.59472	1	1.34582	6.89639	0	0	0	1	1.48413	5.47216	0.854129	1
COAD-4660 / COAD-8082	-0.422186	1.79884	-1	5.69897	1	1.49214	4.59472	1	1.34582	6.89639	0	0	0	1	1.48413	5.47216	0.854129	1
COAD-4661 / COAD-2860	-0.422186	1.79884	-1	5.69897	1	1.49214	4.59472	1	1.34582	6.89639	0	0	0	1	1.48413	5.47216	0.854129	1
COAD-4667 / COAD-2859	-0.422186	1.79884	-1	5.69897	1	1.49214	4.59472	1	1.34582	6.89639	0	0	0	1	1.48413	5.47216	0.854129	1
COAD-4671 / COAD-2723	-0.243422	25.8199	-1	5.82391	0	0	0	0	0	0	-1	1.5784	6.72834	0	0	0	0.115159	-1
COAD-4676 / COAD-2723	0.244242	2.72661	-1	5.82391	0	0	0	0	0	0	-1	1.5784	6.72834	0	0	0	0.115159	-1
COAD-4683 / COAD-9206	0.21093	6.19913	1	4.88606	0	0	0	0	0	0	-1	2.38934	9.67776	0	0	0	2.01737	0
COAD-4698 / COAD-9206	0.259796	3.229	1	4.88606	0	0	0	0	0	0	-1	2.38934	9.67776	0	0	0	2.01737	0
COAD-4703 / COAD-8979	0.356718	21.9731	1	2.50864	0	0	0	0	0	0	0	0	0	-1	1.31876	3.82325	0.562516	-1
COAD-4711 / COAD-8077	0.223899	6.12923	-1	3.60206	0	0	0	0	0	0	0	0	0	0	0	0	1.50678	-1
COAD-4714 / COAD-2270	0.223899	6.12923	-1	3.60206	0	0	0	0	0	0	0	0	0	0	0	0	1.50678	-1
COAD-4715 / COAD-2272	0.223899	6.12923	-1	3.60206	0	0	0	0	0	0	0	0	0	0	0	0	1.50678	-1
COAD-4716 / COAD-2271	0.223899	6.12923	-1	3.60206	0	0	0	0	0	0	0	0	0	0	0	0	1.50678	-1
COAD-4721 / COAD-2727	0.223899	6.12923	-1	3.60206	0	0	0	0	0	0	0	0	0	0	0	0	1.50678	-1
COAD-4734 / COAD-2272	0.294202	8.06544	-1	3.60206	0	0	0	0	0	0	0	0	0	0	0	0	1.50678	-1
COAD-4737 / COAD-2727	0.294202	8.06544	-1	3.60206	0	0	0	0	0	0	0	0	0	0	0	0	1.50678	-1
COAD-4741 / COAD-2271	0.294202	8.06544	-1	3.60206	0	0	0	0	0	0	0	0	0	0	0	0	1.50678	-1
COAD-4742 / COAD-2270	0.294202	8.06544	-1	3.60206	0	0	0	0	0	0	0	0	0	0	0	0	1.50678	-1
COAD-4754 / COAD-8077	0.294202	8.06544	-1	3.60206	0	0	0	0	0	0	0	0	0	0	0	0	1.50678	-1
COAD-4830 / COAD-3273	0.222372	2.69902	1	5.65758	-1	1.41567	6.45829	-1	1.5817	4.3233	0	0	0	-1	1.45469	1.47218	1.54426	1
COAD-4837 / COAD-3273	0.586045	3.03723	1	5.65758	-1	1.41567	6.45829	-1	1.5817	4.3233	0	0	0	-1	1.45469	1.47218	1.54426	1
COAD-4843 / COAD-3072	0.219239	3.32753	-1	5.85387	0	0	0	0	0	0	0	0	0	0	0	0	2.18612	-1
COAD-4843 / COAD-2127	0.219239	3.32753	-1	5.85387	0	0	0	0	0	0	0	0	0	0	0	0	2.18612	-1
COAD-4843 / COAD-2635	0.219239	3.32753	-1	5.85387	0	0	0	0	0	0	0	0	0	0	0	0	2.18612	-1
COAD-4845 / COAD-8738	0.219239	3.32753	-1	5.85387	0	0	0	0	0	0	0	0	0	0	0	0	2.18612	-1
COAD-4851 / COAD-8432	0.219239	3.32753	-1	5.85387	0	0	0	0	0	0	0	0	0	0	0	0	2.18612	-1
COAD-4855 / COAD-2126	0.219239	3.32753	-1	5.85387	0	0	0	0	0	0	0	0	0	0	0	0	2.18612	-1
COAD-4861 / COAD-8355	0.219239	3.32753	-1	5.85387	0	0	0	0	0	0	0	0	0	0	0	0	2.18612	-1
COAD-4871 / COAD-8014	0.219239	3.32753	-1	5.85387	0	0	0	0	0	0	0	0	0	0	0	0	2.18612	-1
COAD-4880 / COAD-8192	0.219239	3.32753	-1	5.85387	0	0	0	0	0	0	0	0	0	0	0	0	2.18612	-1
COAD-4883 / COAD-2834	0.219239	3.32753	-1	5.85387	0	0	0	0	0	0	0	0	0	0	0	0	2.18612	-1
COAD-4890 / COAD-8192	0.194601	7.59342	-1	5.85387	0	0	0	0	0	0	0	0	0	0	0	0	2.18612	-1
COAD-4891 / COAD-3072	0.194601	7.59342	-1	5.85387	0	0	0	0	0	0	0	0	0	0	0	0	2.18612	-1
COAD-4891 / COAD-2127	0.194601	7.59342	-1	5.85387	0	0	0	0	0	0	0	0	0	0	0	0	2.18612	-1
COAD-4891 / COAD-2635	0.194601	7.59342	-1	5.85387	0	0	0	0	0	0	0	0	0	0	0	0	2.18612	-1
COAD-4893 / COAD-8014	0.194601	7.59342	-1	5.85387	0	0	0	0	0	0	0	0	0	0	0	0	2.18612	-1
COAD-4897 / COAD-8738	0.194601	7.59342	-1	5.85387	0	0	0	0	0	0	0	0	0	0	0	0	2.18612	-1
COAD-4899 / COAD-2834	0.194601	7.59342	-1	5.85387	0	0	0	0	0	0	0	0	0	0	0	0	2.18612	-1
COAD-4904 / COAD-8432	0.194601	7.59342	-1	5.85387	0	0	0	0	0	0	0	0	0	0	0	0	2.18612	-1
COAD-4912 / COAD-2126	0.194601	7.59342	-1	5.85387	0	0	0	0	0	0	0	0	0	0	0	0	2.18612	-1
COAD-4920 / COAD-8355	0.194601	7.59342	-1	5.85387	0	0	0	0	0	0	0	0	0	0	0	0	2.18612	-1
COAD-4978 / COAD-9244	-0.218964	27.7446	-1	5.82391	0	0	0	1	1.46092	3.11941	0	0	0	1	2.54212	10.7354	-0.108014	-1
COAD-4985 / COAD-2335	-0.218964	27.7446	-1	5.82391	0	0	0	1	1.46092	3.11941	0	0	0	1	2.54212	10.7354	-0.108014	-1
COAD-4987 / COAD-2331	-0.218964	27.7446	-1	5.82391	0	0	0	1	1.46092	3.11941	0	0	0	1	2.54212	10.7354	-0.108014	-1
COAD-4989 / COAD-2333	-0.218964	27.7446	-1	5.82391	0	0	0	1	1.46092	3.11941	0	0	0	1	2.54212	10.7354	-0.108014	-1
COAD-4996 / COAD-7912	-0.218964	27.7446	-1	5.82391	0	0	0	1	1.46092	3.11941	0	0	0	1	2.54212	10.7354	-0.108014	-1
COAD-5000 / COAD-2329	-0.218964	27.7446	-1	5.82391	0	0	0	1	1.46092	3.11941	0	0	0	1	2.54212	10.7354	-0.108014	-1
COAD-5001 / COAD-2334	-0.218964	27.7446	-1	5.82391	0	0	0	1	1.46092	3.11941	0	0	0	1	2.54212	10.7354	-0.108014	-1
COAD-5005 / COAD-2330	-0.218964	27.7446	-1	5.82391	0	0	0	1	1.46092	3.11941	0	0	0	1	2.54212	10.7354	-0.108014	-1
COAD-5010 / COAD-3427	-0.218964	27.7446	-1	5.82391	0	0	0	1	1.46092	3.11941	0	0	0	1	2.54212	10.7354	-0.108014	-1
COAD-5011 / COAD-2336	-0.218964	27.7446	-1	5.82391	0	0	0	1	1.46092	3.11941	0	0	0	1	2.54212	10.7354	-0.108014	-1
COAD-5012 / COAD-2332	-0.218964	27.7446	-1	5.82391	0	0	0	1	1.46092	3.11941	0	0	0	1	2.54212	10.7354	-0.108014	-1
COAD-5014 / COAD-2333	-0.296877	3.51066	-1	1.95861	0	0	0	0	0	0	0	0	0	1	1.90309	5.29193	0.142099	1
COAD-5016 / COAD-2334	-0.296877	3.51066	-1	1.95861	0	0	0	0	0	0	0	0	0	1	1.90309	5.29193	0.142099	1
COAD-5017 / COAD-2335	-0.296877	3.51066	-1	1.95861	0	0	0	0	0	0	0	0	0	1	1.90309	5.29193	0.142099	1
COAD-5019 / COAD-2329	-0.296877	3.51066	-1	1.95861	0	0	0	0	0	0	0	0	0	1	1.90309	5.29193	0.142099	1
COAD-5023 / COAD-2332	-0.296877	3.51066	-1	1.95861	0	0	0	0	0	0	0	0	0	1	1.90309	5.29193	0.142099	1
COAD-5025 / COAD-2336	-0.296877	3.51066	-1	1.95861	0	0	0	0	0	0	0	0	0	1	1.90309	5.29193	0.142099	1
COAD-5026 / COAD-2330	-0.296877	3.51066	-1	1.95861	0	0	0	0	0	0	0	0	0	1	1.90309	5.29193	0.142099	1
COAD-5028 / COAD-2331	-0.296877	3.51066	-1	1.95861	0	0	0	0	0	0	0	0	0	1	1.90309	5.29193	0.142099	1
COAD-5030 / COAD-9244	-0.296877	3.51066	-1	1.95861	0	0	0	0	0	0	0	0	0	1	1.90309	5.29193	0.142099	1
COAD-5038 / COAD-3427	-0.296877	3.51066	-1	1.95861	0	0	0	0	0	0	0	0	0	1	1.90309	5.29193	0.142099	1
COAD-5076 / COAD-2006	0.397705	3.4781	-1	4.52288	0	0	0	-1	1.37059	1.38009	0	0	0	0	0	0	1.35564	0
COAD-5077 / COAD-2007	0.397705	3.4781	-1	4.52288	0	0	0	-1	1.37059	1.38009	0	0	0	0	0	0	1.35564	0
COAD-5099 / COAD-2006	0.557309	4.01557	1	4.31876	0	0	0	-1	1.7986	4.2596	0	0	0	0	0	0	0.61898	-1
COAD-5105 / COAD-2007	0.557309	4.01557	1	4.31876	0	0	0	-1	1.7986	4.2596	0	0	0	0	0	0	0.61898	-1
COAD-5128 / COAD-8833	0.557309	4.01557	1	4.31876	0	0	0	-1	1.7986	4.2596	0	0	0	0	0	0	0.61898	-1
COAD-5138 / COAD-8000	-0.225982	1.64903	1	4.74473	1	2.52143	10.9066	1	1.83268	7.08133	1	2.15864	2.75245	1	1.50446	6.1793	0.274649	-1
COAD-5145 / COAD-9073	-0.225982	1.64903	1	4.74473	1	2.52143	10.9066	1	1.83268	7.08133	1	2.15864	2.75245	1	1.50446	6.1793	0.274649	-1
COAD-5150 / COAD-2161	-0.225982	1.64903	1	4.74473	1	2.52143	10.9066	1	1.83268	7.08133	1	2.15864	2.75245	1	1.50446	6.1793	0.274649	-1
COAD-5152 / COAD-9072	-0.225982	1.64903	1	4.74473	1	2.52143	10.9066	1	1.83268	7.08133	1	2.15864	2.75245	1	1.50446	6.1793	0.274649	-1
COAD-5153 / COAD-2160	-0.225982	1.64903	1	4.74473	1	2.52143	10.9066	1	1.83268	7.08133	1	2.15864	2.75245	1	1.50446	6.1793	0.274649	-1
COAD-5158 / COAD-2161	0.212974	2.31317	1	4.74473	1	2.52143	10.9066	1	1.83268	7.08133	1	2.15864	2.75245	1	1.50446	6.1793	0.274649	-1
COAD-5163 / COAD-9073	0.212974	2.31317	1	4.74473	1	2.52143	10.9066	1	1.83268	7.08133	1	2.15864	2.75245	1	1.50446	6.1793	0.274649	-1
COAD-5164 / COAD-2160	0.212974	2.31317	1	4.74473	1	2.52143	10.9066	1	1.83268	7.08133	1	2.15864	2.75245	1	1.50446	6.1793	0.274649	-1
COAD-5165 / COAD-8000	0.212974	2.31317	1	4.74473	1	2.52143	10.9066	1	1.83268	7.08133	1	2.15864	2.75245	1	1.50446	6.1793	0.274649	-1
COAD-5168 / COAD-9072	0.212974	2.31317	1	4.74473	1	2.52143	10.9066	1	1.83268	7.08133	1	2.15864	2.75245	1	1.50446	6.1793	0.274649	-1
COAD-5177 / COAD-2319	-0.230181	1.39294	-1	5.76955	0	0	0	1	1.32883	3.39237	1	1.64782	3.67044	1	2.57349	7.45047	0.268253	-1
COAD-5179 / COAD-8896	-0.230181	1.39294	-1	5.76955	0	0	0	1	1.32883	3.39237	1	1.64782	3.67044	1	2.57349	7.45047	0.268253	-1
COAD-5183 / COAD-3416	-0.230181	1.39294	-1	5.76955	0	0	0	1	1.32883	3.39237	1	1.64782	3.67044	1	2.57349	7.45047	0.268253	-1
COAD-5184 / COAD-2315	-0.230181	1.39294	-1	5.76955	0	0	0	1	1.32883	3.39237	1	1.64782	3.67044	1	2.57349	7.45047	0.268253	-1
COAD-5185 / COAD-8720	-0.230181	1.39294	-1	5.76955	0	0	0	1	1.32883	3.39237	1	1.64782	3.67044	1	2.57349	7.45047	0.268253	-1
COAD-5185 / COAD-8222	-0.230181	1.39294	-1	5.76955	0	0	0	1	1.32883	3.39237	1	1.64782	3.67044	1	2.57349	7.45047	0.268253	-1
COAD-5190 / COAD-9072	-0.230181	1.39294	-1	5.76955	0	0	0	1	1.32883	3.39237	1	1.64782	3.67044	1	2.57349	7.45047	0.268253	-1
COAD-5190 / COAD-2992	-0.230181	1.39294	-1	5.76955	0	0	0	1	1.32883	3.39237	1	1.64782	3.67044	1	2.57349	7.45047	0.268253	-1
COAD-5191 / COAD-2324	-0.230181	1.39294	-1	5.76955	0	0	0	1	1.32883	3.39237	1	1.64782	3.67044	1	2.57349	7.45047	0.268253	-1
COAD-5194 / COAD-2323	-0.230181	1.39294	-1	5.76955	0	0	0	1	1.32883	3.39237	1	1.64782	3.67044	1	2.57349	7.45047	0.268253	-1
COAD-5196 / COAD-2317	-0.230181	1.39294	-1	5.76955	0	0	0	1	1.32883	3.39237	1	1.64782	3.67044	1	2.57349	7.45047	0.268253	-1
COAD-5200 / COAD-3273	-0.230181	1.39294	-1	5.76955	0	0	0	1	1.32883	3.39237	1	1.64782	3.67044	1	2.57349	7.45047	0.268253	-1
COAD-5200 / COAD-2326	-0.230181	1.39294	-1	5.76955	0	0	0	1	1.32883	3.39237	1	1.64782	3.67044	1	2.57349	7.45047	0.268253	-1
COAD-5203 / COAD-9073	-0.230181	1.39294	-1	5.76955	0	0	0	1	1.32883	3.39237	1	1.64782	3.67044	1	2.57349	7.45047	0.268253	-1
COAD-5203 / COAD-8897	-0.230181	1.39294	-1	5.76955	0	0	0	1	1.32883	3.39237	1	1.64782	3.67044	1	2.57349	7.45047	0.268253	-1
COAD-5203 / COAD-2318	-0.230181	1.39294	-1	5.76955	0	0	0	1	1.32883	3.39237	1	1.64782	3.67044	1	2.57349	7.45047	0.268253	-1
COAD-5205 / COAD-2320	-0.230181	1.39294	-1	5.76955	0	0	0	1	1.32883	3.39237	1	1.64782	3.67044	1	2.57349	7.45047	0.268253	-1
COAD-5205 / COAD-3417	-0.230181	1.39294	-1	5.76955	0	0	0	1	1.32883	3.39237	1	1.64782	3.67044	1	2.57349	7.45047	0.268253	-1
COAD-5207 / COAD-8000	-0.230181	1.39294	-1	5.76955	0	0	0	1	1.32883	3.39237	1	1.64782	3.67044	1	2.57349	7.45047	0.268253	-1
COAD-5208 / COAD-8112	-0.230181	1.39294	-1	5.76955	0	0	0	1	1.32883	3.39237	1	1.64782	3.67044	1	2.57349	7.45047	0.268253	-1
COAD-5208 / COAD-2322	-0.230181	1.39294	-1	5.76955	0	0	0	1	1.32883	3.39237	1	1.64782	3.67044	1	2.57349	7.45047	0.268253	-1
COAD-5208 / COAD-3418	-0.230181	1.39294	-1	5.76955	0	0	0	1	1.32883	3.39237	1	1.64782	3.67044	1	2.57349	7.45047	0.268253	-1
COAD-5209 / COAD-8458	-0.230181	1.39294	-1	5.76955	0	0	0	1	1.32883	3.39237	1	1.64782	3.67044	1	2.57349	7.45047	0.268253	-1
COAD-5209 / COAD-2321	-0.230181	1.39294	-1	5.76955	0	0	0	1	1.32883	3.39237	1	1.64782	3.67044	1	2.57349	7.45047	0.268253	-1
COAD-5211 / COAD-8459	-0.230181	1.39294	-1	5.76955	0	0	0	1	1.32883	3.39237	1	1.64782	3.67044	1	2.57349	7.45047	0.268253	-1
COAD-5211 / COAD-2325	-0.230181	1.39294	-1	5.76955	0	0	0	1	1.32883	3.39237	1	1.64782	3.67044	1	2.57349	7.45047	0.268253	-1
COAD-5212 / COAD-2327	-0.230181	1.39294	-1	5.76955	0	0	0	1	1.32883	3.39237	1	1.64782	3.67044	1	2.57349	7.45047	0.268253	-1
COAD-5216 / COAD-2316	-0.230181	1.39294	-1	5.76955	0	0	0	1	1.32883	3.39237	1	1.64782	3.67044	1	2.57349	7.45047	0.268253	-1
COAD-5220 / COAD-2335	0.337947	4.32103	-1	5.85387	-1	3.10902	4.87265	-1	4.00612	5.99019	0	0	0	-1	2.69037	7.79755	1.12531	0
COAD-5222 / COAD-2331	0.337947	4.32103	-1	5.85387	-1	3.10902	4.87265	-1	4.00612	5.99019	0	0	0	-1	2.69037	7.79755	1.12531	0
COAD-5223 / COAD-2334	0.337947	4.32103	-1	5.85387	-1	3.10902	4.87265	-1	4.00612	5.99019	0	0	0	-1	2.69037	7.79755	1.12531	0
COAD-5225 / COAD-2330	0.337947	4.32103	-1	5.85387	-1	3.10902	4.87265	-1	4.00612	5.99019	0	0	0	-1	2.69037	7.79755	1.12531	0
COAD-5232 / COAD-2332	0.337947	4.32103	-1	5.85387	-1	3.10902	4.87265	-1	4.00612	5.99019	0	0	0	-1	2.69037	7.79755	1.12531	0
COAD-5235 / COAD-9073	0.460993	6.18682	1	3.88606	0	0	0	0	0	0	0	0	0	0	0	0	0.488988	-1
COAD-5290 / COAD-8513	-0.235172	4.10135	0	0.0757207	0	0	0	1	1.35655	0.398717	0	0	0	1	1.36856	1.73963	1.14659	-1
COAD-5293 / COAD-8432	-0.235172	4.10135	0	0.0757207	0	0	0	1	1.35655	0.398717	0	0	0	1	1.36856	1.73963	1.14659	-1
COAD-5307 / COAD-8513	-0.351653	46.3753	0	0.0757207	0	0	0	1	1.35655	0.398717	0	0	0	1	1.36856	1.73963	1.14659	-1
COAD-5310 / COAD-8432	-0.351653	46.3753	0	0.0757207	0	0	0	1	1.35655	0.398717	0	0	0	1	1.36856	1.73963	1.14659	-1
COAD-5321 / COAD-7974	0.503721	5.8865	1	5.76955	0	0	0	0	0	0	0	0	0	0	0	0	0.485497	1
COAD-5452 / COAD-2762	0.463173	7.12855	1	5.65758	-1	2.26761	3.85984	-1	1.6517	2.56582	0	0	0	-1	2.02457	4.52542	0.935406	1
COAD-5652 / COAD-9185	-0.246522	4.44046	1	2.16115	1	1.62525	2.98642	0	0	0	0	0	0	0	0	0	0.294983	-1
COAD-5668 / COAD-9186	-0.246522	4.44046	1	2.16115	1	1.62525	2.98642	0	0	0	0	0	0	0	0	0	0.294983	-1
COAD-5674 / COAD-8014	-0.246522	4.44046	1	2.16115	1	1.62525	2.98642	0	0	0	0	0	0	0	0	0	0.294983	-1
COAD-5679 / COAD-2579	-0.326642	2.40878	1	5.13077	1	2.19179	4.6649	1	3.11295	6.98164	0	0	0	1	2.47108	10.2815	0.596519	-1
COAD-5682 / COAD-9024	-0.258436	3.92213	1	5.52288	1	1.41005	1.52361	1	1.48945	1.31846	0	0	0	0	0	0	2.4594	-1
COAD-5685 / COAD-2079	-0.258436	3.92213	1	5.52288	1	1.41005	1.52361	1	1.48945	1.31846	0	0	0	0	0	0	2.4594	-1
COAD-5688 / COAD-2126	-0.258436	3.92213	1	5.52288	1	1.41005	1.52361	1	1.48945	1.31846	0	0	0	0	0	0	2.4594	-1
COAD-5689 / COAD-3072	-0.258436	3.92213	1	5.52288	1	1.41005	1.52361	1	1.48945	1.31846	0	0	0	0	0	0	2.4594	-1
COAD-5689 / COAD-2127	-0.258436	3.92213	1	5.52288	1	1.41005	1.52361	1	1.48945	1.31846	0	0	0	0	0	0	2.4594	-1
COAD-5691 / COAD-8433	-0.258436	3.92213	1	5.52288	1	1.41005	1.52361	1	1.48945	1.31846	0	0	0	0	0	0	2.4594	-1
COAD-5696 / COAD-3235	-0.258436	3.92213	1	5.52288	1	1.41005	1.52361	1	1.48945	1.31846	0	0	0	0	0	0	2.4594	-1
COAD-5698 / COAD-2681	-0.258436	3.92213	1	5.52288	1	1.41005	1.52361	1	1.48945	1.31846	0	0	0	0	0	0	2.4594	-1
COAD-5701 / COAD-8896	-0.258436	3.92213	1	5.52288	1	1.41005	1.52361	1	1.48945	1.31846	0	0	0	0	0	0	2.4594	-1
COAD-5702 / COAD-2081	-0.258436	3.92213	1	5.52288	1	1.41005	1.52361	1	1.48945	1.31846	0	0	0	0	0	0	2.4594	-1
COAD-5703 / COAD-2078	-0.258436	3.92213	1	5.52288	1	1.41005	1.52361	1	1.48945	1.31846	0	0	0	0	0	0	2.4594	-1
COAD-5706 / COAD-2757	-0.258436	3.92213	1	5.52288	1	1.41005	1.52361	1	1.48945	1.31846	0	0	0	0	0	0	2.4594	-1
COAD-5709 / COAD-8897	-0.258436	3.92213	1	5.52288	1	1.41005	1.52361	1	1.48945	1.31846	0	0	0	0	0	0	2.4594	-1
COAD-5711 / COAD-2080	-0.258436	3.92213	1	5.52288	1	1.41005	1.52361	1	1.48945	1.31846	0	0	0	0	0	0	2.4594	-1
COAD-5713 / COAD-2683	-0.258436	3.92213	1	5.52288	1	1.41005	1.52361	1	1.48945	1.31846	0	0	0	0	0	0	2.4594	-1
COAD-5714 / COAD-9103	-0.258436	3.92213	1	5.52288	1	1.41005	1.52361	1	1.48945	1.31846	0	0	0	0	0	0	2.4594	-1
COAD-5715 / COAD-2682	-0.258436	3.92213	1	5.52288	1	1.41005	1.52361	1	1.48945	1.31846	0	0	0	0	0	0	2.4594	-1
COAD-5720 / COAD-8216	-0.258436	3.92213	1	5.52288	1	1.41005	1.52361	1	1.48945	1.31846	0	0	0	0	0	0	2.4594	-1
COAD-5724 / COAD-3072	-0.350854	11.4782	1	5.52288	1	1.41005	1.52361	1	1.48945	1.31846	0	0	0	0	0	0	2.4594	-1
COAD-5724 / COAD-2127	-0.350854	11.4782	1	5.52288	1	1.41005	1.52361	1	1.48945	1.31846	0	0	0	0	0	0	2.4594	-1
COAD-5726 / COAD-9103	-0.350854	11.4782	1	5.52288	1	1.41005	1.52361	1	1.48945	1.31846	0	0	0	0	0	0	2.4594	-1
COAD-5727 / COAD-2078	-0.350854	11.4782	1	5.52288	1	1.41005	1.52361	1	1.48945	1.31846	0	0	0	0	0	0	2.4594	-1
COAD-5729 / COAD-3235	-0.350854	11.4782	1	5.52288	1	1.41005	1.52361	1	1.48945	1.31846	0	0	0	0	0	0	2.4594	-1
COAD-5730 / COAD-2682	-0.350854	11.4782	1	5.52288	1	1.41005	1.52361	1	1.48945	1.31846	0	0	0	0	0	0	2.4594	-1
COAD-5731 / COAD-8433	-0.350854	11.4782	1	5.52288	1	1.41005	1.52361	1	1.48945	1.31846	0	0	0	0	0	0	2.4594	-1
COAD-5733 / COAD-2079	-0.350854	11.4782	1	5.52288	1	1.41005	1.52361	1	1.48945	1.31846	0	0	0	0	0	0	2.4594	-1
COAD-5734 / COAD-9024	-0.350854	11.4782	1	5.52288	1	1.41005	1.52361	1	1.48945	1.31846	0	0	0	0	0	0	2.4594	-1
COAD-5738 / COAD-8897	-0.350854	11.4782	1	5.52288	1	1.41005	1.52361	1	1.48945	1.31846	0	0	0	0	0	0	2.4594	-1
COAD-5740 / COAD-2126	-0.350854	11.4782	1	5.52288	1	1.41005	1.52361	1	1.48945	1.31846	0	0	0	0	0	0	2.4594	-1
COAD-5748 / COAD-8896	-0.350854	11.4782	1	5.52288	1	1.41005	1.52361	1	1.48945	1.31846	0	0	0	0	0	0	2.4594	-1
COAD-5750 / COAD-2081	-0.350854	11.4782	1	5.52288	1	1.41005	1.52361	1	1.48945	1.31846	0	0	0	0	0	0	2.4594	-1
COAD-5752 / COAD-2080	-0.350854	11.4782	1	5.52288	1	1.41005	1.52361	1	1.48945	1.31846	0	0	0	0	0	0	2.4594	-1
COAD-5753 / COAD-8216	-0.350854	11.4782	1	5.52288	1	1.41005	1.52361	1	1.48945	1.31846	0	0	0	0	0	0	2.4594	-1
COAD-5754 / COAD-2757	-0.350854	11.4782	1	5.52288	1	1.41005	1.52361	1	1.48945	1.31846	0	0	0	0	0	0	2.4594	-1
COAD-5757 / COAD-2683	-0.350854	11.4782	1	5.52288	1	1.41005	1.52361	1	1.48945	1.31846	0	0	0	0	0	0	2.4594	-1
[truncated: 22,797 more rows]

[truncated: 1 more sheets: latent18_int]
