# Supplementary material for: Geometric multidimensional representation of omic signatures
Source: Front Bioinform. 2026 Apr 17;6:1806975. doi: 10.3389/fbinf.2026.1806975 (PMC13133092; doi:10.3389/fbinf.2026.1806975)
Supplement: Supplementary file 10 [file DataSheet5.zip › Regulatory_circuitries.tsv]

Circuitries_id	Nomenclature_sig	Signatures	Molecular_class_sig	Nomenclature_int	Interaction	Molecular_class_int	CTAB	Metabolism	Pathways	Metabolic_cell_death	Omic_layer_sig	Phenotypic_layer_sig	Omic_layer_int	Phenotypic_layer_int	Correlation_rho_sig	Correlation_p.adj_sig	Correlation_rho_int	Correlation_p.adj_int	Phenotypic_concordance	Tumor_vs_normal_sig	Tumor_vs_normal_p.adj_sig	Tumor_vs_normal_int	Tumor_vs_normal_p.adj_int	Combined_outcome_HRC_sig	Combined_outcome_HRC_int	Cox_OS_type_sig	Cox_OS_p.value_sig	Cox_OS_type_int	Cox_OS_p.value_int	Cox_concordance_OS	Cox_DSS_type_sig	Cox_DSS_p.value_sig	Cox_DSS_type_int	Cox_DSS_p.value_int	Cox_concordance_DSS	Cox_DFI_type_sig	Cox_DFI_p.value_sig	Cox_DFI_type_int	Cox_DFI_p.value_int	Cox_concordance_DFI	Cox_PFI_type_sig	Cox_PFI_p.value_sig	Cox_PFI_type_int	Cox_PFI_p.value_int	Cox_concordance_PFI	Cox_metrics_aggregated	Cox_concordance_aggregated	Combined_outcome_SMC	OS_worst_prognosis_group_sig
ACC-1025 / ACC-602	ACC-1025.2.6.0.1.4.1.P.0.5.8.1.3	hsa-miR-3187-3p	miRNA	ACC-602.2.6.0.1.6.3.P.3.8.8.1.3	GLA	Coding gene	ACC	Carbohydrate metabolism	Galactose metabolism	Unrelated	miRNA expression	Tumor mutational burden	Gene expression	Stemness	0.601204968072786	0.000916125359795174	0.460173646741715	0.000605806441160067	NS	No data	No data	Overexpression	3.6e-08	Meaningful Risky	Meaningful Risky	Risky	0.0368	Risky	0.000391	Convergent	NS	0.0847	Risky	0.000462	NS	NS	0.435	NS	0.087	NS	Risky	0.0215	Risky	0.00019	Convergent	OS / PFI	Convergent	Meaningful High	High
ACC-1027 / ACC-601	ACC-1027.4.11.0.1.4.1.P.0.5.8.1.3	hsa-miR-3187-3p	miRNA	ACC-601.4.11.0.1.6.3.P.3.8.8.1.3	GLA	Coding gene	ACC	Lipid metabolism	Sphingolipid metabolism	Unrelated	miRNA expression	Tumor mutational burden	Gene expression	Stemness	0.601204968072786	0.000916125359795174	0.460173646741715	0.000605806441160067	NS	No data	No data	Overexpression	3.6e-08	Meaningful Risky	Meaningful Risky	Risky	0.0368	Risky	0.000391	Convergent	NS	0.0847	Risky	0.000462	NS	NS	0.435	NS	0.087	NS	Risky	0.0215	Risky	0.00019	Convergent	OS / PFI	Convergent	Meaningful High	High
ACC-1038 / ACC-600	ACC-1038.4.7.0.1.4.1.P.0.5.8.1.3	hsa-miR-3187-3p	miRNA	ACC-600.4.7.0.1.6.3.P.3.8.8.1.3	GLA	Coding gene	ACC	Lipid metabolism	Glycerolipid metabolism	Unrelated	miRNA expression	Tumor mutational burden	Gene expression	Stemness	0.601204968072786	0.000916125359795174	0.460173646741715	0.000605806441160067	NS	No data	No data	Overexpression	3.6e-08	Meaningful Risky	Meaningful Risky	Risky	0.0368	Risky	0.000391	Convergent	NS	0.0847	Risky	0.000462	NS	NS	0.435	NS	0.087	NS	Risky	0.0215	Risky	0.00019	Convergent	OS / PFI	Convergent	Meaningful High	High
ACC-1038 / ACC-1745	ACC-1038.4.7.0.1.4.1.P.0.5.8.1.3	hsa-miR-3187-3p	miRNA	ACC-1745.4.7.0.1.6.3.P.3.11.11.2.3	LIPG	Coding gene	ACC	Lipid metabolism	Glycerolipid metabolism	Unrelated	miRNA expression	Tumor mutational burden	Gene expression	Stemness	0.601204968072786	0.000916125359795174	0.434406374288556	0.00211764115690345	NS	No data	No data	Overexpression	0.0022	Meaningful Risky	Risky	Risky	0.0368	Risky	0.00167	Convergent	NS	0.0847	Risky	0.00158	NS	NS	0.435	Risky	0.0121	NS	Risky	0.0215	Risky	0.000184	Convergent	OS / PFI	Convergent	High	High
ACC-1039 / ACC-1942	ACC-1039.5.8.0.1.4.1.P.0.5.8.1.3	hsa-miR-3187-3p	miRNA	ACC-1942.5.8.0.1.6.3.P.3.6.6.2.3	RDH11	Coding gene	ACC	Metabolism of cofactors and vitamins	Retinol metabolism	Unrelated	miRNA expression	Tumor mutational burden	Gene expression	Stemness	0.601204968072786	0.000916125359795174	0.468273366574929	0.000597557591527859	NS	No data	No data	Overexpression	0.0011	Meaningful Risky	Meaningful Risky	Risky	0.0368	NS	0.204	NS	NS	0.0847	NS	0.105	NS	NS	0.435	Risky	0.0352	NS	Risky	0.0215	Risky	0.00321	Convergent	PFI	Convergent	Meaningful High	High
ACC-1107 / ACC-537	ACC-1107.2.7.0.1.4.2.P.0.8.5.2.3	hsa-miR-3609	miRNA	ACC-537.2.7.0.1.7.1.P.0.3.3.1.3	ENO4	Coding gene	ACC	Carbohydrate metabolism	Glycolysis / Gluconeogenesis	Unrelated	miRNA expression	Microsatellite instability	Methylation	Tumor mutational burden	0.349250545945991	0.00618687158857455	0.41739895313249	0.0341691716324609	NS	No data	No data	No data	No data	Meaningful Risky	Meaningful Risky	Risky	0.025	NS	0.14	NS	Risky	0.0212	NS	0.195	NS	NS	0.516	NS	0.286	NS	Risky	0.00216	Risky	0.0319	Convergent	PFI	Convergent	Meaningful High	High
ACC-1113 / ACC-603	ACC-1113.2.13.0.1.4.2.P.0.8.5.2.3	hsa-miR-3609	miRNA	ACC-603.2.13.0.1.6.3.P.3.8.8.2.3	GLO1	Coding gene	ACC	Carbohydrate metabolism	Pyruvate metabolism	Unrelated	miRNA expression	Microsatellite instability	Gene expression	Stemness	0.349250545945991	0.00618687158857455	0.413808023367088	0.00344451561739875	NS	No data	No data	Overexpression	3.3e-11	Meaningful Risky	Meaningful Risky	Risky	0.025	Risky	0.00537	Convergent	Risky	0.0212	Risky	0.00596	Convergent	NS	0.516	NS	0.0952	NS	Risky	0.00216	Risky	0.000865	Convergent	OS / DSS / PFI	Convergent	Meaningful High	High
ACC-1122 / ACC-603	ACC-1122.2.13.0.1.4.1.P.0.8.5.2.3	hsa-miR-3609	miRNA	ACC-603.2.13.0.1.6.3.P.3.8.8.2.3	GLO1	Coding gene	ACC	Carbohydrate metabolism	Pyruvate metabolism	Unrelated	miRNA expression	Tumor mutational burden	Gene expression	Stemness	0.440411635762802	0.00219327975455544	0.413808023367088	0.00344451561739875	NS	No data	No data	Overexpression	3.3e-11	Meaningful Risky	Meaningful Risky	Risky	0.025	Risky	0.00537	Convergent	Risky	0.0212	Risky	0.00596	Convergent	NS	0.516	NS	0.0952	NS	Risky	0.00216	Risky	0.000865	Convergent	OS / DSS / PFI	Convergent	Meaningful High	High
ACC-1126 / ACC-537	ACC-1126.2.7.0.1.4.1.P.0.8.5.2.3	hsa-miR-3609	miRNA	ACC-537.2.7.0.1.7.1.P.0.3.3.1.3	ENO4	Coding gene	ACC	Carbohydrate metabolism	Glycolysis / Gluconeogenesis	Unrelated	miRNA expression	Tumor mutational burden	Methylation	Tumor mutational burden	0.440411635762802	0.00219327975455544	0.41739895313249	0.0341691716324609	Convergent	No data	No data	No data	No data	Meaningful Risky	Meaningful Risky	Risky	0.025	NS	0.14	NS	Risky	0.0212	NS	0.195	NS	NS	0.516	NS	0.286	NS	Risky	0.00216	Risky	0.0319	Convergent	PFI	Convergent	Meaningful High	High
ACC-1140 / ACC-1942	ACC-1140.5.8.0.1.4.2.P.0.6.3.3.2	hsa-miR-378a-3p	miRNA	ACC-1942.5.8.0.1.6.3.P.3.6.6.2.3	RDH11	Coding gene	ACC	Metabolism of cofactors and vitamins	Retinol metabolism	Unrelated	miRNA expression	Microsatellite instability	Gene expression	Stemness	0.395402915196648	0.000383131280248178	0.468273366574929	0.000597557591527859	NS	No data	No data	Overexpression	0.0011	Meaningful Protective	Meaningful Risky	NS	0.105	NS	0.204	NS	NS	0.0993	NS	0.105	NS	Protective	0.0316	Risky	0.0352	Divergent	Protective	0.012	Risky	0.00321	Divergent	PFI / DFI	Divergent	Meaningful High	NS
ACC-1154 / ACC-1788	ACC-1154.5.5.0.1.4.2.P.0.6.3.3.3	hsa-miR-378a-5p	miRNA	ACC-1788.5.5.0.1.6.3.P.3.8.3.2.3	MTHFD1	Coding gene	ACC	Metabolism of cofactors and vitamins	One carbon pool by folate	Unrelated	miRNA expression	Microsatellite instability	Gene expression	Stemness	0.36721573885269	0.000225071380825223	0.517789253213671	2.50009913125594e-05	NS	No data	No data	Overexpression	5.4e-05	Meaningful Protective	Meaningful Risky	NS	0.238	Risky	0.00453	NS	NS	0.25	Risky	0.0136	NS	Protective	0.0416	NS	0.0651	NS	Protective	0.0207	Risky	0.000612	Divergent	PFI	Divergent	Meaningful High	NS
ACC-1155 / ACC-1782	ACC-1155.5.7.0.1.4.2.P.0.6.3.3.3	hsa-miR-378a-5p	miRNA	ACC-1782.5.7.0.1.6.3.P.3.0.3.2.3	MMAB	Coding gene	ACC	Metabolism of cofactors and vitamins	Porphyrin metabolism	Unrelated	miRNA expression	Microsatellite instability	Gene expression	Stemness	0.36721573885269	0.000225071380825223	0.506022825729627	6.22807119812729e-05	NS	No data	No data	Overexpression	1.7e-06	Meaningful Protective	Meaningless	NS	0.238	NS	0.842	NS	NS	0.25	NS	0.85	NS	Protective	0.0416	NS	0.224	NS	Protective	0.0207	NS	0.102	NS		NS	Meaningful High	NS
ACC-1159 / ACC-1942	ACC-1159.5.8.0.1.4.2.P.0.3.0.3.3	hsa-miR-378c	miRNA	ACC-1942.5.8.0.1.6.3.P.3.6.6.2.3	RDH11	Coding gene	ACC	Metabolism of cofactors and vitamins	Retinol metabolism	Unrelated	miRNA expression	Microsatellite instability	Gene expression	Stemness	0.400421900604051	0.00577652688196407	0.468273366574929	0.000597557591527859	NS	No data	No data	Overexpression	0.0011	Meaningful Protective	Meaningful Risky	NS	0.203	NS	0.204	NS	NS	0.208	NS	0.105	NS	NS	0.0561	Risky	0.0352	NS	Protective	0.0195	Risky	0.00321	Divergent	PFI	Divergent	Meaningful High	NS
ACC-1176 / ACC-1942	ACC-1176.5.8.0.1.4.3.P.0.0.3.1.3	hsa-miR-449a	miRNA	ACC-1942.5.8.0.1.6.3.P.3.6.6.2.3	RDH11	Coding gene	ACC	Metabolism of cofactors and vitamins	Retinol metabolism	Unrelated	miRNA expression	Stemness	Gene expression	Stemness	0.363701590755195	0.00600907485555784	0.468273366574929	0.000597557591527859	Convergent	No data	No data	Overexpression	0.0011	Meaningless	Meaningful Risky	NS	0.0588	NS	0.204	NS	NS	0.196	NS	0.105	NS	NS	0.482	Risky	0.0352	NS	NS	0.0529	Risky	0.00321	NS		NS	Meaningful High	NS
ACC-1184 / ACC-254	ACC-1184.5.6.0.1.4.3.P.0.0.3.1.3	hsa-miR-449a	miRNA	ACC-254.5.6.0.1.7.1.P.0.8.0.2.3	AASDHPPT	Coding gene	ACC	Metabolism of cofactors and vitamins	Pantothenate and CoA biosynthesis	Unrelated	miRNA expression	Stemness	Methylation	Tumor mutational burden	0.363701590755195	0.00600907485555784	0.390947556357267	0.0158335956504149	NS	No data	No data	No data	No data	Meaningless	Meaningful Risky	NS	0.0588	Risky	0.0132	NS	NS	0.196	Risky	0.0116	NS	NS	0.482	NS	0.97	NS	NS	0.0529	Risky	0.00246	NS		NS	Meaningless	NS
ACC-1192 / ACC-1727	ACC-1192.3.2.0.1.4.1.P.0.8.8.3.3	hsa-miR-449c-5p	miRNA	ACC-1727.3.2.0.1.7.3.P.0.0.3.2.3	KCND3	Coding gene	ACC	Energy metabolism	Oxidative phosphorylation	Unrelated	miRNA expression	Tumor mutational burden	Methylation	Stemness	0.443069624982416	0.00189711474114152	0.347229005141358	7.32579613835857e-07	NS	No data	No data	No data	No data	Meaningful Risky	Meaningless	Risky	0.0294	NS	0.474	NS	Risky	0.0246	NS	0.436	NS	No data	No data	NS	0.966	NS	Risky	0.000149	NS	0.119	NS		NS	Meaningful High	High
ACC-1206 / ACC-1782	ACC-1206.5.7.0.1.4.3.P.0.8.6.2.3	hsa-miR-450b-5p	miRNA	ACC-1782.5.7.0.1.6.3.P.3.0.3.2.3	MMAB	Coding gene	ACC	Metabolism of cofactors and vitamins	Porphyrin metabolism	Unrelated	miRNA expression	Stemness	Gene expression	Stemness	0.344039061489374	0.000577399776189313	0.506022825729627	6.22807119812729e-05	Convergent	No data	No data	Overexpression	1.7e-06	Meaningful Risky	Meaningless	Risky	0.0489	NS	0.842	NS	Risky	0.0145	NS	0.85	NS	NS	0.31	NS	0.224	NS	Risky	0.00729	NS	0.102	NS		NS	Meaningful High	NS
ACC-1254 / ACC-1783	ACC-1254.5.2.0.1.4.3.P.0.3.6.2.3	hsa-miR-541-5p	miRNA	ACC-1783.5.2.0.1.6.3.P.2.3.3.3.2	MOCOS	Coding gene	ACC	Metabolism of cofactors and vitamins	Folate biosynthesis	Unrelated	miRNA expression	Stemness	Gene expression	Stemness	0.460211745996223	0.00426258179522065	0.408707714820162	0.00493828038994447	Convergent	No data	No data	Underexpression	0.00087	Meaningful Risky	Meaningful Risky	NS	0.136	NS	0.189	NS	NS	0.0932	NS	0.0999	NS	NS	0.176	NS	0.544	NS	Risky	0.0356	Risky	0.0122	Convergent	PFI	Convergent	Meaningful High	NS
ACC-1262 / ACC-1814	ACC-1262.7.1.0.1.4.3.P.0.3.6.2.3	hsa-miR-541-5p	miRNA	ACC-1814.7.1.0.1.7.1.P.0.3.8.2.3	NPR1	Coding gene	ACC	Nucleotide metabolism	Purine metabolism	Unrelated	miRNA expression	Stemness	Methylation	Tumor mutational burden	0.460211745996223	0.00426258179522065	0.372220648799257	0.00168205847037125	NS	No data	No data	No data	No data	Meaningful Risky	Meaningful Risky	NS	0.136	NS	0.114	NS	NS	0.0932	NS	0.113	NS	NS	0.176	NS	0.85	NS	Risky	0.0356	Risky	0.0087	Convergent	PFI	Convergent	Meaningful High	NS
ACC-1279 / ACC-1745	ACC-1279.4.7.0.1.4.1.P.0.3.8.3.3	hsa-miR-548f-3p	miRNA	ACC-1745.4.7.0.1.6.3.P.3.11.11.2.3	LIPG	Coding gene	ACC	Lipid metabolism	Glycerolipid metabolism	Unrelated	miRNA expression	Tumor mutational burden	Gene expression	Stemness	0.581564684226761	4.08739141733593e-18	0.434406374288556	0.00211764115690345	NS	No data	No data	Overexpression	0.0022	Meaningful Risky	Risky	NS	0.195	Risky	0.00167	NS	NS	0.22	Risky	0.00158	NS	NS	0.402	Risky	0.0121	NS	Risky	0.00981	Risky	0.000184	Convergent	PFI	Convergent	High	High
ACC-1296 / ACC-1787	ACC-1296.1.4.0.1.4.2.P.0.11.11.3.3	hsa-miR-5698	miRNA	ACC-1787.1.4.0.1.2.2.P.0.3.3.4.3	MTAP	Coding gene	ACC	Amino acid metabolism	Cysteine and methionine metabolism	Unrelated	miRNA expression	Microsatellite instability	Mutation	Microsatellite instability	0.416352657575618	0.0132130821267126	0.464094157004461	1.42915012821292e-23	Convergent	No data	No data	No data	No data	Risky	Meaningful Risky	Risky	0.000197	NS	0.203	NS	Risky	0.000754	NS	0.192	NS	Risky	0.021	No data	No data	NS	Risky	0.00143	Risky	0.0384	Convergent	PFI	Convergent	Meaningful MT	High
ACC-1299 / ACC-1784	ACC-1299.4.7.0.1.4.2.P.0.11.11.3.3	hsa-miR-5698	miRNA	ACC-1784.4.7.0.1.7.3.P.0.8.11.2.3	MOGAT3	Coding gene	ACC	Lipid metabolism	Glycerolipid metabolism	Unrelated	miRNA expression	Microsatellite instability	Methylation	Stemness	0.416352657575618	0.0132130821267126	0.352010859334676	2.23316813700154e-07	NS	No data	No data	No data	No data	Risky	Meaningful Risky	Risky	0.000197	Risky	0.000203	Convergent	Risky	0.000754	Risky	0.000245	Convergent	Risky	0.021	NS	0.0604	NS	Risky	0.00143	Risky	5.09e-06	Convergent	OS / DSS / PFI	Convergent	High	High
ACC-1319 / ACC-1787	ACC-1319.1.4.0.1.4.1.P.0.11.11.3.3	hsa-miR-5698	miRNA	ACC-1787.1.4.0.1.2.2.P.0.3.3.4.3	MTAP	Coding gene	ACC	Amino acid metabolism	Cysteine and methionine metabolism	Unrelated	miRNA expression	Tumor mutational burden	Mutation	Microsatellite instability	0.660152241397002	0.00377153121019113	0.464094157004461	1.42915012821292e-23	NS	No data	No data	No data	No data	Risky	Meaningful Risky	Risky	0.000197	NS	0.203	NS	Risky	0.000754	NS	0.192	NS	Risky	0.021	No data	No data	NS	Risky	0.00143	Risky	0.0384	Convergent	PFI	Convergent	Meaningful MT	High
ACC-1321 / ACC-1784	ACC-1321.4.7.0.1.4.1.P.0.11.11.3.3	hsa-miR-5698	miRNA	ACC-1784.4.7.0.1.7.3.P.0.8.11.2.3	MOGAT3	Coding gene	ACC	Lipid metabolism	Glycerolipid metabolism	Unrelated	miRNA expression	Tumor mutational burden	Methylation	Stemness	0.660152241397002	0.00377153121019113	0.352010859334676	2.23316813700154e-07	NS	No data	No data	No data	No data	Risky	Meaningful Risky	Risky	0.000197	Risky	0.000203	Convergent	Risky	0.000754	Risky	0.000245	Convergent	Risky	0.021	NS	0.0604	NS	Risky	0.00143	Risky	5.09e-06	Convergent	OS / DSS / PFI	Convergent	High	High
ACC-1336 / ACC-589	ACC-1336.4.11.0.1.4.1.P.0.5.0.3.3	hsa-miR-576-5p	miRNA	ACC-589.4.11.0.1.6.1.P.2.8.8.3.2	GBA2	Coding gene	ACC	Lipid metabolism	Sphingolipid metabolism	Unrelated	miRNA expression	Tumor mutational burden	Gene expression	Tumor mutational burden	0.459885209843144	0.00107210282163051	0.402948565272187	0.000652572759529556	Convergent	No data	No data	Underexpression	7.6e-18	Meaningful Risky	Meaningful Risky	Risky	0.00214	Risky	0.00019	Convergent	Risky	0.00751	Risky	0.000164	Convergent	NS	0.315	NS	0.204	NS	NS	0.0678	Risky	9.32e-05	NS	OS / DSS	Convergent	Meaningful High	NS
ACC-1340 / ACC-1942	ACC-1340.5.8.0.1.4.1.P.0.5.0.3.3	hsa-miR-576-5p	miRNA	ACC-1942.5.8.0.1.6.3.P.3.6.6.2.3	RDH11	Coding gene	ACC	Metabolism of cofactors and vitamins	Retinol metabolism	Unrelated	miRNA expression	Tumor mutational burden	Gene expression	Stemness	0.459885209843144	0.00107210282163051	0.468273366574929	0.000597557591527859	NS	No data	No data	Overexpression	0.0011	Meaningful Risky	Meaningful Risky	Risky	0.00214	NS	0.204	NS	Risky	0.00751	NS	0.105	NS	NS	0.315	Risky	0.0352	NS	NS	0.0678	Risky	0.00321	NS		NS	Meaningful High	NS
ACC-1341 / ACC-649	ACC-1341.7.1.0.1.4.1.P.0.5.0.3.3	hsa-miR-576-5p	miRNA	ACC-649.7.1.0.1.6.3.P.3.3.0.2.3	HPRT1	Coding gene	ACC	Nucleotide metabolism	Purine metabolism	Unrelated	miRNA expression	Tumor mutational burden	Gene expression	Stemness	0.459885209843144	0.00107210282163051	0.419210905772541	0.00262019442777542	NS	No data	No data	Overexpression	1.9e-13	Meaningful Risky	Meaningful Risky	Risky	0.00214	NS	0.148	NS	Risky	0.00751	NS	0.237	NS	NS	0.315	NS	0.115	NS	NS	0.0678	Risky	0.0132	NS		NS	Meaningless	NS
ACC-1346 / ACC-252	ACC-1346.2.3.0.1.4.2.P.0.3.3.1.3	hsa-miR-589-3p	miRNA	ACC-252.2.3.0.1.6.3.P.3.11.8.2.3	AACS	Coding gene	ACC	Carbohydrate metabolism	Butanoate metabolism	Unrelated	miRNA expression	Microsatellite instability	Gene expression	Stemness	0.409066173225029	0.000543724819703252	0.509118699470872	7.14896261347855e-05	NS	No data	No data	Overexpression	9.1e-08	Meaningful Risky	Risky	NS	0.056	Risky	0.00228	NS	NS	0.0766	Risky	0.00154	NS	NS	0.869	Risky	0.0218	NS	Risky	0.0302	Risky	7.67e-06	Convergent	PFI	Convergent	Meaningful High	NS
ACC-1351 / ACC-1745	ACC-1351.4.7.0.1.4.2.P.0.3.3.1.3	hsa-miR-589-3p	miRNA	ACC-1745.4.7.0.1.6.3.P.3.11.11.2.3	LIPG	Coding gene	ACC	Lipid metabolism	Glycerolipid metabolism	Unrelated	miRNA expression	Microsatellite instability	Gene expression	Stemness	0.409066173225029	0.000543724819703252	0.434406374288556	0.00211764115690345	NS	No data	No data	Overexpression	0.0022	Meaningful Risky	Risky	NS	0.056	Risky	0.00167	NS	NS	0.0766	Risky	0.00158	NS	NS	0.869	Risky	0.0121	NS	Risky	0.0302	Risky	0.000184	Convergent	PFI	Convergent	High	NS
ACC-1352 / ACC-251	ACC-1352.1.13.0.1.4.2.P.0.3.3.1.3	hsa-miR-589-3p	miRNA	ACC-251.1.13.0.1.6.3.P.3.11.8.2.3	AACS	Coding gene	ACC	Amino acid metabolism	Valine, leucine and isoleucine degradation	Unrelated	miRNA expression	Microsatellite instability	Gene expression	Stemness	0.409066173225029	0.000543724819703252	0.509118699470872	7.14896261347855e-05	NS	No data	No data	Overexpression	9.1e-08	Meaningful Risky	Risky	NS	0.056	Risky	0.00228	NS	NS	0.0766	Risky	0.00154	NS	NS	0.869	Risky	0.0218	NS	Risky	0.0302	Risky	7.67e-06	Convergent	PFI	Convergent	Meaningful High	NS
ACC-1355 / ACC-252	ACC-1355.2.3.0.1.4.1.P.0.3.3.1.3	hsa-miR-589-3p	miRNA	ACC-252.2.3.0.1.6.3.P.3.11.8.2.3	AACS	Coding gene	ACC	Carbohydrate metabolism	Butanoate metabolism	Unrelated	miRNA expression	Tumor mutational burden	Gene expression	Stemness	0.501808560046895	2.2504230656215e-05	0.509118699470872	7.14896261347855e-05	NS	No data	No data	Overexpression	9.1e-08	Meaningful Risky	Risky	NS	0.056	Risky	0.00228	NS	NS	0.0766	Risky	0.00154	NS	NS	0.869	Risky	0.0218	NS	Risky	0.0302	Risky	7.67e-06	Convergent	PFI	Convergent	Meaningful High	NS
ACC-1357 / ACC-251	ACC-1357.1.13.0.1.4.1.P.0.3.3.1.3	hsa-miR-589-3p	miRNA	ACC-251.1.13.0.1.6.3.P.3.11.8.2.3	AACS	Coding gene	ACC	Amino acid metabolism	Valine, leucine and isoleucine degradation	Unrelated	miRNA expression	Tumor mutational burden	Gene expression	Stemness	0.501808560046895	2.2504230656215e-05	0.509118699470872	7.14896261347855e-05	NS	No data	No data	Overexpression	9.1e-08	Meaningful Risky	Risky	NS	0.056	Risky	0.00228	NS	NS	0.0766	Risky	0.00154	NS	NS	0.869	Risky	0.0218	NS	Risky	0.0302	Risky	7.67e-06	Convergent	PFI	Convergent	Meaningful High	NS
ACC-1358 / ACC-1745	ACC-1358.4.7.0.1.4.1.P.0.3.3.1.3	hsa-miR-589-3p	miRNA	ACC-1745.4.7.0.1.6.3.P.3.11.11.2.3	LIPG	Coding gene	ACC	Lipid metabolism	Glycerolipid metabolism	Unrelated	miRNA expression	Tumor mutational burden	Gene expression	Stemness	0.501808560046895	2.2504230656215e-05	0.434406374288556	0.00211764115690345	NS	No data	No data	Overexpression	0.0022	Meaningful Risky	Risky	NS	0.056	Risky	0.00167	NS	NS	0.0766	Risky	0.00158	NS	NS	0.869	Risky	0.0121	NS	Risky	0.0302	Risky	0.000184	Convergent	PFI	Convergent	High	NS
ACC-1362 / ACC-1942	ACC-1362.5.8.0.1.4.1.P.0.8.3.1.3	hsa-miR-590-5p	miRNA	ACC-1942.5.8.0.1.6.3.P.3.6.6.2.3	RDH11	Coding gene	ACC	Metabolism of cofactors and vitamins	Retinol metabolism	Unrelated	miRNA expression	Tumor mutational burden	Gene expression	Stemness	0.419723495258075	3.64830594893747e-05	0.468273366574929	0.000597557591527859	NS	No data	No data	Overexpression	0.0011	Meaningful Risky	Meaningful Risky	Risky	0.000501	NS	0.204	NS	Risky	0.00128	NS	0.105	NS	NS	0.0839	Risky	0.0352	NS	Risky	0.0022	Risky	0.00321	Convergent	PFI	Convergent	Meaningful High	NS
ACC-1406 / ACC-513	ACC-1406.7.2.6.1.4.1.P.0.11.6.1.3	hsa-miR-615-3p	miRNA	ACC-513.7.2.6.1.2.2.P.0.8.8.2.3	DHODH	Coding gene	ACC	Nucleotide metabolism	Pyrimidine metabolism	Ferroptosis	miRNA expression	Tumor mutational burden	Mutation	Microsatellite instability	0.506422821636134	0.000175345776802861	0.383310449390895	6.89183041382566e-31	NS	No data	No data	No data	No data	Risky	Meaningful Risky	Risky	0.000595	Risky	0.00907	Convergent	Risky	0.00146	Risky	0.00974	Convergent	Risky	0.0157	No data	No data	NS	Risky	0.00209	Risky	0.00378	Convergent	OS / DSS / PFI	Convergent	Meaningful MT	NS
ACC-1517 / ACC-1955	ACC-1517.4.12.0.1.4.3.P.0.11.8.1.1	hsa-miR-7-1-3p	miRNA	ACC-1955.4.12.0.1.6.3.P.3.6.6.2.3	SC5D	Coding gene	ACC	Lipid metabolism	Steroid biosynthesis	Unrelated	miRNA expression	Stemness	Gene expression	Stemness	0.390438448834688	3.17165541252091e-25	0.490018228448102	0.000189705072522376	Convergent	No data	No data	Overexpression	0.00035	Risky	Meaningful Risky	Risky	0.000129	NS	0.0639	NS	Risky	0.00032	Risky	0.0242	Convergent	Risky	0.0422	NS	0.195	NS	Risky	8.74e-05	Risky	0.00402	Convergent	DSS / PFI	Convergent	Meaningful High	High
ACC-1521 / ACC-334	ACC-1521.4.5.0.1.4.3.P.0.3.3.1.3	hsa-miR-766-3p	miRNA	ACC-334.4.5.0.1.6.3.P.1.8.8.2.3	ALDH1B1	Coding gene	ACC	Lipid metabolism	Fatty acid degradation	Unrelated	miRNA expression	Stemness	Gene expression	Stemness	0.392035238456476	3.77784799940436e-19	0.377712567354666	0.0130701737612149	Convergent	No data	No data	Unchanged	0.12	Meaningful Risky	Meaningful Risky	NS	0.123	Risky	0.00372	NS	NS	0.0698	Risky	0.00298	NS	NS	0.345	NS	0.119	NS	Risky	0.0299	Risky	0.000785	Convergent	PFI	Convergent	Meaningful High	NS
ACC-1526 / ACC-339	ACC-1526.1.6.0.1.4.3.P.0.3.3.1.3	hsa-miR-766-3p	miRNA	ACC-339.1.6.0.1.6.3.P.1.8.8.2.3	ALDH1B1	Coding gene	ACC	Amino acid metabolism	Histidine metabolism	Unrelated	miRNA expression	Stemness	Gene expression	Stemness	0.392035238456476	3.77784799940436e-19	0.377712567354666	0.0130701737612149	Convergent	No data	No data	Unchanged	0.12	Meaningful Risky	Meaningful Risky	NS	0.123	Risky	0.00372	NS	NS	0.0698	Risky	0.00298	NS	NS	0.345	NS	0.119	NS	Risky	0.0299	Risky	0.000785	Convergent	PFI	Convergent	Meaningful High	NS
ACC-1529 / ACC-337	ACC-1529.4.7.0.1.4.3.P.0.3.3.1.3	hsa-miR-766-3p	miRNA	ACC-337.4.7.0.1.6.3.P.1.8.8.2.3	ALDH1B1	Coding gene	ACC	Lipid metabolism	Glycerolipid metabolism	Unrelated	miRNA expression	Stemness	Gene expression	Stemness	0.392035238456476	3.77784799940436e-19	0.377712567354666	0.0130701737612149	Convergent	No data	No data	Unchanged	0.12	Meaningful Risky	Meaningful Risky	NS	0.123	Risky	0.00372	NS	NS	0.0698	Risky	0.00298	NS	NS	0.345	NS	0.119	NS	Risky	0.0299	Risky	0.000785	Convergent	PFI	Convergent	Meaningful High	NS
ACC-1530 / ACC-333	ACC-1530.1.10.0.1.4.3.P.0.3.3.1.3	hsa-miR-766-3p	miRNA	ACC-333.1.10.0.1.6.3.P.1.8.8.2.3	ALDH1B1	Coding gene	ACC	Amino acid metabolism	Tryptophan metabolism	Unrelated	miRNA expression	Stemness	Gene expression	Stemness	0.392035238456476	3.77784799940436e-19	0.377712567354666	0.0130701737612149	Convergent	No data	No data	Unchanged	0.12	Meaningful Risky	Meaningful Risky	NS	0.123	Risky	0.00372	NS	NS	0.0698	Risky	0.00298	NS	NS	0.345	NS	0.119	NS	Risky	0.0299	Risky	0.000785	Convergent	PFI	Convergent	Meaningful High	NS
ACC-1531 / ACC-329	ACC-1531.1.13.0.1.4.3.P.0.3.3.1.3	hsa-miR-766-3p	miRNA	ACC-329.1.13.0.1.6.3.P.1.8.8.2.3	ALDH1B1	Coding gene	ACC	Amino acid metabolism	Valine, leucine and isoleucine degradation	Unrelated	miRNA expression	Stemness	Gene expression	Stemness	0.392035238456476	3.77784799940436e-19	0.377712567354666	0.0130701737612149	Convergent	No data	No data	Unchanged	0.12	Meaningful Risky	Meaningful Risky	NS	0.123	Risky	0.00372	NS	NS	0.0698	Risky	0.00298	NS	NS	0.345	NS	0.119	NS	Risky	0.0299	Risky	0.000785	Convergent	PFI	Convergent	Meaningful High	NS
ACC-1532 / ACC-1788	ACC-1532.5.5.0.1.4.3.P.0.3.3.1.3	hsa-miR-766-3p	miRNA	ACC-1788.5.5.0.1.6.3.P.3.8.3.2.3	MTHFD1	Coding gene	ACC	Metabolism of cofactors and vitamins	One carbon pool by folate	Unrelated	miRNA expression	Stemness	Gene expression	Stemness	0.392035238456476	3.77784799940436e-19	0.517789253213671	2.50009913125594e-05	Convergent	No data	No data	Overexpression	5.4e-05	Meaningful Risky	Meaningful Risky	NS	0.123	Risky	0.00453	NS	NS	0.0698	Risky	0.0136	NS	NS	0.345	NS	0.0651	NS	Risky	0.0299	Risky	0.000612	Convergent	PFI	Convergent	Meaningful High	NS
ACC-1539 / ACC-335	ACC-1539.6.6.0.1.4.3.P.0.3.3.1.3	hsa-miR-766-3p	miRNA	ACC-335.6.6.0.1.6.3.P.1.8.8.2.3	ALDH1B1	Coding gene	ACC	Metabolism of other amino acids	beta-Alanine metabolism	Unrelated	miRNA expression	Stemness	Gene expression	Stemness	0.392035238456476	3.77784799940436e-19	0.377712567354666	0.0130701737612149	Convergent	No data	No data	Unchanged	0.12	Meaningful Risky	Meaningful Risky	NS	0.123	Risky	0.00372	NS	NS	0.0698	Risky	0.00298	NS	NS	0.345	NS	0.119	NS	Risky	0.0299	Risky	0.000785	Convergent	PFI	Convergent	Meaningful High	NS
ACC-1540 / ACC-332	ACC-1540.5.6.0.1.4.3.P.0.3.3.1.3	hsa-miR-766-3p	miRNA	ACC-332.5.6.0.1.6.3.P.1.8.8.2.3	ALDH1B1	Coding gene	ACC	Metabolism of cofactors and vitamins	Pantothenate and CoA biosynthesis	Unrelated	miRNA expression	Stemness	Gene expression	Stemness	0.392035238456476	3.77784799940436e-19	0.377712567354666	0.0130701737612149	Convergent	No data	No data	Unchanged	0.12	Meaningful Risky	Meaningful Risky	NS	0.123	Risky	0.00372	NS	NS	0.0698	Risky	0.00298	NS	NS	0.345	NS	0.119	NS	Risky	0.0299	Risky	0.000785	Convergent	PFI	Convergent	Meaningful High	NS
ACC-1541 / ACC-1955	ACC-1541.4.12.0.1.4.3.P.0.3.3.1.3	hsa-miR-766-3p	miRNA	ACC-1955.4.12.0.1.6.3.P.3.6.6.2.3	SC5D	Coding gene	ACC	Lipid metabolism	Steroid biosynthesis	Unrelated	miRNA expression	Stemness	Gene expression	Stemness	0.392035238456476	3.77784799940436e-19	0.490018228448102	0.000189705072522376	Convergent	No data	No data	Overexpression	0.00035	Meaningful Risky	Meaningful Risky	NS	0.123	NS	0.0639	NS	NS	0.0698	Risky	0.0242	NS	NS	0.345	NS	0.195	NS	Risky	0.0299	Risky	0.00402	Convergent	PFI	Convergent	Meaningful High	NS
ACC-1544 / ACC-263	ACC-1544.4.4.0.1.4.3.P.0.3.3.1.3	hsa-miR-766-3p	miRNA	ACC-263.4.4.0.1.2.1.P.0.0.3.2.3	ACACB	Coding gene	ACC	Lipid metabolism	Fatty acid biosynthesis	Unrelated	miRNA expression	Stemness	Mutation	Tumor mutational burden	0.392035238456476	3.77784799940436e-19	0.329889834541021	0.0361209897338828	NS	No data	No data	No data	No data	Meaningful Risky	Meaningless	NS	0.123	NS	0.0705	NS	NS	0.0698	NS	0.0636	NS	NS	0.345	No data	No data	NS	Risky	0.0299	NS	0.505	NS		NS	Meaningful MT	NS
ACC-1546 / ACC-276	ACC-1546.4.6.0.1.4.3.P.0.3.3.1.3	hsa-miR-766-3p	miRNA	ACC-276.4.6.0.1.7.1.P.0.0.5.1.3	ACOT2	Coding gene	ACC	Lipid metabolism	Fatty acid elongation	Unrelated	miRNA expression	Stemness	Methylation	Tumor mutational burden	0.392035238456476	3.77784799940436e-19	0.38504643351561	3.26755306777832e-05	NS	No data	No data	No data	No data	Meaningful Risky	Meaningless	NS	0.123	NS	0.631	NS	NS	0.0698	NS	0.625	NS	NS	0.345	NS	0.346	NS	Risky	0.0299	NS	0.151	NS		NS	Meaningful High	NS
ACC-1548 / ACC-1782	ACC-1548.5.7.0.1.4.3.P.0.3.3.1.3	hsa-miR-766-3p	miRNA	ACC-1782.5.7.0.1.6.3.P.3.0.3.2.3	MMAB	Coding gene	ACC	Metabolism of cofactors and vitamins	Porphyrin metabolism	Unrelated	miRNA expression	Stemness	Gene expression	Stemness	0.392035238456476	3.77784799940436e-19	0.506022825729627	6.22807119812729e-05	Convergent	No data	No data	Overexpression	1.7e-06	Meaningful Risky	Meaningless	NS	0.123	NS	0.842	NS	NS	0.0698	NS	0.85	NS	NS	0.345	NS	0.224	NS	Risky	0.0299	NS	0.102	NS		NS	Meaningful High	NS
ACC-1550 / ACC-330	ACC-1550.1.7.0.1.4.3.P.0.3.3.1.3	hsa-miR-766-3p	miRNA	ACC-330.1.7.0.1.6.3.P.1.8.8.2.3	ALDH1B1	Coding gene	ACC	Amino acid metabolism	Lysine degradation	Unrelated	miRNA expression	Stemness	Gene expression	Stemness	0.392035238456476	3.77784799940436e-19	0.377712567354666	0.0130701737612149	Convergent	No data	No data	Unchanged	0.12	Meaningful Risky	Meaningful Risky	NS	0.123	Risky	0.00372	NS	NS	0.0698	Risky	0.00298	NS	NS	0.345	NS	0.119	NS	Risky	0.0299	Risky	0.000785	Convergent	PFI	Convergent	Meaningful High	NS
ACC-1553 / ACC-275	ACC-1553.4.2.0.1.4.3.P.0.3.3.1.3	hsa-miR-766-3p	miRNA	ACC-275.4.2.0.1.7.1.P.0.0.5.1.3	ACOT2	Coding gene	ACC	Lipid metabolism	Biosynthesis of unsaturated fatty acids	Unrelated	miRNA expression	Stemness	Methylation	Tumor mutational burden	0.392035238456476	3.77784799940436e-19	0.38504643351561	3.26755306777832e-05	NS	No data	No data	No data	No data	Meaningful Risky	Meaningless	NS	0.123	NS	0.631	NS	NS	0.0698	NS	0.625	NS	NS	0.345	NS	0.346	NS	Risky	0.0299	NS	0.151	NS		NS	Meaningful High	NS
ACC-1554 / ACC-336	ACC-1554.2.7.0.1.4.3.P.0.3.3.1.3	hsa-miR-766-3p	miRNA	ACC-336.2.7.0.1.6.3.P.1.8.8.2.3	ALDH1B1	Coding gene	ACC	Carbohydrate metabolism	Glycolysis / Gluconeogenesis	Unrelated	miRNA expression	Stemness	Gene expression	Stemness	0.392035238456476	3.77784799940436e-19	0.377712567354666	0.0130701737612149	Convergent	No data	No data	Unchanged	0.12	Meaningful Risky	Meaningful Risky	NS	0.123	Risky	0.00372	NS	NS	0.0698	Risky	0.00298	NS	NS	0.345	NS	0.119	NS	Risky	0.0299	Risky	0.000785	Convergent	PFI	Convergent	Meaningful High	NS
ACC-1557 / ACC-338	ACC-1557.2.2.0.1.4.3.P.0.3.3.1.3	hsa-miR-766-3p	miRNA	ACC-338.2.2.0.1.6.3.P.1.8.8.2.3	ALDH1B1	Coding gene	ACC	Carbohydrate metabolism	Ascorbate and aldarate metabolism	Unrelated	miRNA expression	Stemness	Gene expression	Stemness	0.392035238456476	3.77784799940436e-19	0.377712567354666	0.0130701737612149	Convergent	No data	No data	Unchanged	0.12	Meaningful Risky	Meaningful Risky	NS	0.123	Risky	0.00372	NS	NS	0.0698	Risky	0.00298	NS	NS	0.345	NS	0.119	NS	Risky	0.0299	Risky	0.000785	Convergent	PFI	Convergent	Meaningful High	NS
ACC-1559 / ACC-264	ACC-1559.2.12.0.1.4.3.P.0.3.3.1.3	hsa-miR-766-3p	miRNA	ACC-264.2.12.0.1.2.1.P.0.0.3.2.3	ACACB	Coding gene	ACC	Carbohydrate metabolism	Propanoate metabolism	Unrelated	miRNA expression	Stemness	Mutation	Tumor mutational burden	0.392035238456476	3.77784799940436e-19	0.329889834541021	0.0361209897338828	NS	No data	No data	No data	No data	Meaningful Risky	Meaningless	NS	0.123	NS	0.0705	NS	NS	0.0698	NS	0.0636	NS	NS	0.345	No data	No data	NS	Risky	0.0299	NS	0.505	NS		NS	Meaningful MT	NS
ACC-1562 / ACC-328	ACC-1562.2.13.0.1.4.3.P.0.3.3.1.3	hsa-miR-766-3p	miRNA	ACC-328.2.13.0.1.6.3.P.1.8.8.2.3	ALDH1B1	Coding gene	ACC	Carbohydrate metabolism	Pyruvate metabolism	Unrelated	miRNA expression	Stemness	Gene expression	Stemness	0.392035238456476	3.77784799940436e-19	0.377712567354666	0.0130701737612149	Convergent	No data	No data	Unchanged	0.12	Meaningful Risky	Meaningful Risky	NS	0.123	Risky	0.00372	NS	NS	0.0698	Risky	0.00298	NS	NS	0.345	NS	0.119	NS	Risky	0.0299	Risky	0.000785	Convergent	PFI	Convergent	Meaningful High	NS
ACC-1562 / ACC-262	ACC-1562.2.13.0.1.4.3.P.0.3.3.1.3	hsa-miR-766-3p	miRNA	ACC-262.2.13.0.1.2.1.P.0.0.3.2.3	ACACB	Coding gene	ACC	Carbohydrate metabolism	Pyruvate metabolism	Unrelated	miRNA expression	Stemness	Mutation	Tumor mutational burden	0.392035238456476	3.77784799940436e-19	0.329889834541021	0.0361209897338828	NS	No data	No data	No data	No data	Meaningful Risky	Meaningless	NS	0.123	NS	0.0705	NS	NS	0.0698	NS	0.0636	NS	NS	0.345	No data	No data	NS	Risky	0.0299	NS	0.505	NS		NS	Meaningful MT	NS
ACC-1568 / ACC-1792	ACC-1568.2.9.3.1.4.3.P.0.8.3.1.3	hsa-miR-877-5p	miRNA	ACC-1792.2.9.3.1.7.1.P.0.5.5.3.2	MTMR3	Coding gene	ACC	Carbohydrate metabolism	Inositol phosphate metabolism	Autophagy_dependent_cell_death	miRNA expression	Stemness	Methylation	Tumor mutational burden	0.395172100643015	1.26550794630811e-06	0.509352489002136	6.62873337853829e-08	NS	No data	No data	No data	No data	Meaningful Risky	Meaningful Risky	Risky	0.00446	Risky	0.0238	Convergent	Risky	0.0108	NS	0.0547	NS	NS	0.282	NS	0.781	NS	Risky	0.00287	Risky	0.0272	Convergent	OS / PFI	Convergent	Meaningful High	NS
ACC-1592 / ACC-444	ACC-1592.4.11.0.1.4.3.P.0.11.11.1.3	hsa-miR-9-3p	miRNA	ACC-444.4.11.0.1.7.1.P.0.11.8.2.3	B4GALT6	Coding gene	ACC	Lipid metabolism	Sphingolipid metabolism	Unrelated	miRNA expression	Stemness	Methylation	Tumor mutational burden	0.363678458062259	1.45946148747535e-26	0.375354257065287	0.0410763497725892	NS	No data	No data	No data	No data	Risky	Risky	Risky	0.00237	Risky	0.00394	Convergent	Risky	0.00122	Risky	0.00429	Convergent	Risky	0.0331	Risky	0.00514	Convergent	Risky	0.0036	Risky	9.74e-05	Convergent	OS / DSS / PFI / DFI	Convergent	Meaningful High	High
ACC-1597 / ACC-603	ACC-1597.2.13.0.1.4.3.P.0.11.11.1.3	hsa-miR-9-3p	miRNA	ACC-603.2.13.0.1.6.3.P.3.8.8.2.3	GLO1	Coding gene	ACC	Carbohydrate metabolism	Pyruvate metabolism	Unrelated	miRNA expression	Stemness	Gene expression	Stemness	0.363678458062259	1.45946148747535e-26	0.413808023367088	0.00344451561739875	Convergent	No data	No data	Overexpression	3.3e-11	Risky	Meaningful Risky	Risky	0.00237	Risky	0.00537	Convergent	Risky	0.00122	Risky	0.00596	Convergent	Risky	0.0331	NS	0.0952	NS	Risky	0.0036	Risky	0.000865	Convergent	OS / DSS / PFI	Convergent	Meaningful High	High
ACC-1604 / ACC-1788	ACC-1604.5.5.0.1.4.3.P.0.8.11.1.3	hsa-miR-9-5p	miRNA	ACC-1788.5.5.0.1.6.3.P.3.8.3.2.3	MTHFD1	Coding gene	ACC	Metabolism of cofactors and vitamins	One carbon pool by folate	Unrelated	miRNA expression	Stemness	Gene expression	Stemness	0.419707697470475	0.0379170941437153	0.517789253213671	2.50009913125594e-05	Convergent	No data	No data	Overexpression	5.4e-05	Meaningful Risky	Meaningful Risky	Risky	0.00185	Risky	0.00453	Convergent	Risky	0.0013	Risky	0.0136	Convergent	NS	0.0554	NS	0.0651	NS	Risky	0.00401	Risky	0.000612	Convergent	OS / DSS / PFI	Convergent	Meaningful High	High
ACC-1620 / ACC-441	ACC-1620.1.13.0.1.4.3.P.0.8.11.1.3	hsa-miR-9-5p	miRNA	ACC-441.1.13.0.1.7.3.P.0.11.8.2.3	AUH	Coding gene	ACC	Amino acid metabolism	Valine, leucine and isoleucine degradation	Unrelated	miRNA expression	Stemness	Methylation	Stemness	0.419707697470475	0.0379170941437153	0.416239623833487	1.67544987069012e-22	Convergent	No data	No data	No data	No data	Meaningful Risky	Risky	Risky	0.00185	Risky	0.00556	Convergent	Risky	0.0013	Risky	0.00465	Convergent	NS	0.0554	Risky	0.0427	NS	Risky	0.00401	Risky	0.000211	Convergent	OS / DSS / PFI	Convergent	Meaningful High	High
ACC-1676 / ACC-1733	ACC-1676.2.3.0.1.4.3.P.0.5.0.1.3	hsa-miR-942-5p	miRNA	ACC-1733.2.3.0.1.6.3.P.1.3.0.2.3	L2HGDH	Coding gene	ACC	Carbohydrate metabolism	Butanoate metabolism	Unrelated	miRNA expression	Stemness	Gene expression	Stemness	0.37666867164192	2.05710603635602e-69	0.416646176895015	0.00281840369026524	Convergent	No data	No data	Unchanged	1	Meaningful Risky	Meaningful Risky	Risky	0.0243	NS	0.306	NS	Risky	0.0366	NS	0.31	NS	NS	0.441	NS	0.45	NS	NS	0.0598	Risky	0.0129	NS		NS	Meaningless	NS
ACC-1677 / ACC-1994	ACC-1677.1.2.0.1.4.3.P.0.5.0.1.3	hsa-miR-942-5p	miRNA	ACC-1994.1.2.0.1.6.1.P.2.11.8.3.3	SRM	Coding gene	ACC	Amino acid metabolism	Arginine and proline metabolism	Unrelated	miRNA expression	Stemness	Gene expression	Tumor mutational burden	0.37666867164192	2.05710603635602e-69	0.380502113971711	5.62637781310455e-07	NS	No data	No data	Underexpression	0.0072	Meaningful Risky	Risky	Risky	0.0243	Risky	4.05e-05	Convergent	Risky	0.0366	Risky	0.00024	Convergent	NS	0.441	Risky	0.0116	NS	NS	0.0598	Risky	0.00182	NS	OS / DSS	Convergent	Meaningful High	NS
ACC-1682 / ACC-1842	ACC-1682.7.1.0.1.4.3.P.0.5.0.1.3	hsa-miR-942-5p	miRNA	ACC-1842.7.1.0.1.6.1.P.1.8.0.1.1	PDE3A	Coding gene	ACC	Nucleotide metabolism	Purine metabolism	Unrelated	miRNA expression	Stemness	Gene expression	Tumor mutational burden	0.37666867164192	2.05710603635602e-69	0.381729555470338	0.0404173356716737	NS	No data	No data	Unchanged	0.42	Meaningful Risky	Meaningful Risky	Risky	0.0243	Risky	0.00639	Convergent	Risky	0.0366	Risky	0.0267	Convergent	NS	0.441	NS	0.414	NS	NS	0.0598	Risky	0.0434	NS	OS / DSS	Convergent	Meaningless	NS
ACC-1685 / ACC-1992	ACC-1685.6.2.0.1.4.3.P.0.5.0.1.3	hsa-miR-942-5p	miRNA	ACC-1992.6.2.0.1.6.1.P.2.11.8.3.3	SRM	Coding gene	ACC	Metabolism of other amino acids	Glutathione metabolism	Unrelated	miRNA expression	Stemness	Gene expression	Tumor mutational burden	0.37666867164192	2.05710603635602e-69	0.380502113971711	5.62637781310455e-07	NS	No data	No data	Underexpression	0.0072	Meaningful Risky	Risky	Risky	0.0243	Risky	4.05e-05	Convergent	Risky	0.0366	Risky	0.00024	Convergent	NS	0.441	Risky	0.0116	NS	NS	0.0598	Risky	0.00182	NS	OS / DSS	Convergent	Meaningful High	NS
ACC-1686 / ACC-1993	ACC-1686.1.4.0.1.4.3.P.0.5.0.1.3	hsa-miR-942-5p	miRNA	ACC-1993.1.4.0.1.6.1.P.2.11.8.3.3	SRM	Coding gene	ACC	Amino acid metabolism	Cysteine and methionine metabolism	Unrelated	miRNA expression	Stemness	Gene expression	Tumor mutational burden	0.37666867164192	2.05710603635602e-69	0.380502113971711	5.62637781310455e-07	NS	No data	No data	Underexpression	0.0072	Meaningful Risky	Risky	Risky	0.0243	Risky	4.05e-05	Convergent	Risky	0.0366	Risky	0.00024	Convergent	NS	0.441	Risky	0.0116	NS	NS	0.0598	Risky	0.00182	NS	OS / DSS	Convergent	Meaningful High	NS
ACC-1690 / ACC-623	ACC-1690.6.2.0.1.4.3.N.0.11.8.3.2	hsa-miR-99a-3p	miRNA	ACC-623.6.2.0.1.7.3.P.0.8.8.2.3	GSTM5	Coding gene	ACC	Metabolism of other amino acids	Glutathione metabolism	Unrelated	miRNA expression	Stemness	Methylation	Stemness	-0.395633903787168	1.03464920380313e-05	0.370911658908259	6.48815265784307e-07	Divergent	No data	No data	No data	No data	Protective	Meaningful Risky	Protective	0.00124	Risky	0.0277	Divergent	Protective	0.00247	Risky	0.0379	Divergent	Protective	0.0204	NS	0.16	NS	Protective	4.04e-06	Risky	0.00119	Divergent	OS / DSS / PFI	Divergent	Meaningful High	Low
ACC-1702 / ACC-2012	ACC-1702.5.5.0.1.4.3.N.0.11.8.3.2	hsa-miR-99a-5p	miRNA	ACC-2012.5.5.0.1.6.3.P.3.11.11.2.3	TYMS	Coding gene	ACC	Metabolism of cofactors and vitamins	One carbon pool by folate	Unrelated	miRNA expression	Stemness	Gene expression	Stemness	-0.385192923990445	2.52354325261837e-11	0.353983859811309	0.0191255636326126	Divergent	No data	No data	Overexpression	8.3e-11	Protective	Risky	Protective	0.00802	Risky	9.19e-07	Divergent	Protective	0.0179	Risky	2.32e-06	Divergent	Protective	0.026	Risky	0.0138	Divergent	Protective	4.65e-06	Risky	4.06e-08	Divergent	OS / DSS / PFI / DFI	Divergent	High	Low
ACC-1703 / ACC-510	ACC-1703.4.12.0.1.4.3.N.0.11.8.3.2	hsa-miR-99a-5p	miRNA	ACC-510.4.12.0.1.6.3.P.2.3.3.1.2	DHCR24	Coding gene	ACC	Lipid metabolism	Steroid biosynthesis	Unrelated	miRNA expression	Stemness	Gene expression	Stemness	-0.385192923990445	2.52354325261837e-11	0.571932011029288	1.81532155742015e-06	Divergent	No data	No data	Underexpression	0.00081	Protective	Meaningful Risky	Protective	0.00802	NS	0.899	NS	Protective	0.0179	NS	0.705	NS	Protective	0.026	NS	0.238	NS	Protective	4.65e-06	Risky	0.0353	Divergent	PFI	Divergent	Meaningful High	Low
ACC-1709 / ACC-2011	ACC-1709.7.2.0.1.4.3.N.0.11.8.3.2	hsa-miR-99a-5p	miRNA	ACC-2011.7.2.0.1.6.3.P.3.11.11.2.3	TYMS	Coding gene	ACC	Nucleotide metabolism	Pyrimidine metabolism	Unrelated	miRNA expression	Stemness	Gene expression	Stemness	-0.385192923990445	2.52354325261837e-11	0.353983859811309	0.0191255636326126	Divergent	No data	No data	Overexpression	8.3e-11	Protective	Risky	Protective	0.00802	Risky	9.19e-07	Divergent	Protective	0.0179	Risky	2.32e-06	Divergent	Protective	0.026	Risky	0.0138	Divergent	Protective	4.65e-06	Risky	4.06e-08	Divergent	OS / DSS / PFI / DFI	Divergent	High	Low
ACC-1769 / ACC-523	ACC-1769.1.4.0.1.7.1.P.0.0.8.1.3	MIAT	lncRNA	ACC-523.1.4.0.1.7.1.P.0.3.0.1.3	DNMT3A	Coding gene	ACC	Amino acid metabolism	Cysteine and methionine metabolism	Unrelated	Methylation	Tumor mutational burden	Methylation	Tumor mutational burden	0.47621712235705	0.00172300473783142	0.384870968668852	0.00447465337085289	Convergent	No data	No data	No data	No data	Meaningless	Meaningful Risky	NS	0.353	NS	0.101	NS	NS	0.341	NS	0.125	NS	NS	0.982	NS	0.623	NS	NS	0.0846	Risky	0.0203	NS		NS	Meaningless	High
ACC-1937 / ACC-544	ACC-1937.1.7.6.1.6.3.P.2.11.11.3.3	PVT1	lncRNA	ACC-544.1.7.6.1.6.3.P.3.8.8.2.3	EZH2	Coding gene	ACC	Amino acid metabolism	Lysine degradation	Ferroptosis	Gene expression	Stemness	Gene expression	Stemness	0.368519097824061	0.0200383674442414	0.404002271860176	0.00354600806406496	Convergent	Underexpression	0.0032	Overexpression	0.016	Risky	Meaningful Risky	Risky	0.00295	Risky	8.38e-07	Convergent	Risky	0.00581	Risky	1.84e-06	Convergent	Risky	0.00768	NS	0.0985	NS	Risky	0.000228	Risky	3.28e-07	Convergent	OS / DSS / PFI	Convergent	Meaningful High	High
ACC-1942 / ACC-33	ACC-1942.5.8.0.1.6.3.P.3.6.6.2.3	RDH11	Coding gene	ACC-33.5.8.0.1.4.3.P.0.8.8.1.3	(`hsa-miR-130b-3p` + `hsa-miR-196a-5p`)	miRNA	ACC	Metabolism of cofactors and vitamins	Retinol metabolism	Unrelated	Gene expression	Stemness	miRNA expression	Stemness	0.468273366574929	0.000597557591527859	0.456118946380784	1.31915968262948e-09	Convergent	Overexpression	0.0011	No data	No data	Meaningful Risky	Meaningful Risky	NS	0.204	Risky	9.36e-06	NS	NS	0.105	Risky	2.85e-05	NS	Risky	0.0352	NS	0.0754	NS	Risky	0.00321	Risky	1.9e-05	Convergent	PFI	Convergent	Meaningful High	NS
ACC-1974 / ACC-349	ACC-1974.1.2.0.1.3.3.N.0.3.0.3.3	SNHG16	lncRNA	ACC-349.1.2.0.1.7.1.P.0.8.8.1.3	ALDH2	Coding gene	ACC	Amino acid metabolism	Arginine and proline metabolism	Unrelated	CNV	Stemness	Methylation	Tumor mutational burden	-0.477499566756058	0.00959866118216283	0.390173529728583	0.0120988888631345	NS	No data	No data	No data	No data	Meaningful Protective	Meaningful Risky	NS	0.102	Risky	0.042	NS	NS	0.119	Risky	0.0302	NS	NS	0.921	NS	0.444	NS	Protective	0.0486	Risky	0.0244	Divergent	PFI	Divergent	Meaningful High	NS
ACC-1975 / ACC-352	ACC-1975.4.7.0.1.3.3.N.0.3.0.3.3	SNHG16	lncRNA	ACC-352.4.7.0.1.7.1.P.0.8.8.1.3	ALDH2	Coding gene	ACC	Lipid metabolism	Glycerolipid metabolism	Unrelated	CNV	Stemness	Methylation	Tumor mutational burden	-0.477499566756058	0.00959866118216283	0.390173529728583	0.0120988888631345	NS	No data	No data	No data	No data	Meaningful Protective	Meaningful Risky	NS	0.102	Risky	0.042	NS	NS	0.119	Risky	0.0302	NS	NS	0.921	NS	0.444	NS	Protective	0.0486	Risky	0.0244	Divergent	PFI	Divergent	Meaningful High	NS
ACC-1976 / ACC-343	ACC-1976.1.6.0.1.3.3.N.0.3.0.3.3	SNHG16	lncRNA	ACC-343.1.6.0.1.7.1.P.0.8.8.1.3	ALDH2	Coding gene	ACC	Amino acid metabolism	Histidine metabolism	Unrelated	CNV	Stemness	Methylation	Tumor mutational burden	-0.477499566756058	0.00959866118216283	0.390173529728583	0.0120988888631345	NS	No data	No data	No data	No data	Meaningful Protective	Meaningful Risky	NS	0.102	Risky	0.042	NS	NS	0.119	Risky	0.0302	NS	NS	0.921	NS	0.444	NS	Protective	0.0486	Risky	0.0244	Divergent	PFI	Divergent	Meaningful High	NS
ACC-1977 / ACC-344	ACC-1977.6.6.0.1.3.3.N.0.3.0.3.3	SNHG16	lncRNA	ACC-344.6.6.0.1.7.1.P.0.8.8.1.3	ALDH2	Coding gene	ACC	Metabolism of other amino acids	beta-Alanine metabolism	Unrelated	CNV	Stemness	Methylation	Tumor mutational burden	-0.477499566756058	0.00959866118216283	0.390173529728583	0.0120988888631345	NS	No data	No data	No data	No data	Meaningful Protective	Meaningful Risky	NS	0.102	Risky	0.042	NS	NS	0.119	Risky	0.0302	NS	NS	0.921	NS	0.444	NS	Protective	0.0486	Risky	0.0244	Divergent	PFI	Divergent	Meaningful High	NS
ACC-1978 / ACC-350	ACC-1978.1.7.0.1.3.3.N.0.3.0.3.3	SNHG16	lncRNA	ACC-350.1.7.0.1.7.1.P.0.8.8.1.3	ALDH2	Coding gene	ACC	Amino acid metabolism	Lysine degradation	Unrelated	CNV	Stemness	Methylation	Tumor mutational burden	-0.477499566756058	0.00959866118216283	0.390173529728583	0.0120988888631345	NS	No data	No data	No data	No data	Meaningful Protective	Meaningful Risky	NS	0.102	Risky	0.042	NS	NS	0.119	Risky	0.0302	NS	NS	0.921	NS	0.444	NS	Protective	0.0486	Risky	0.0244	Divergent	PFI	Divergent	Meaningful High	NS
ACC-1979 / ACC-341	ACC-1979.1.10.0.1.3.3.N.0.3.0.3.3	SNHG16	lncRNA	ACC-341.1.10.0.1.7.1.P.0.8.8.1.3	ALDH2	Coding gene	ACC	Amino acid metabolism	Tryptophan metabolism	Unrelated	CNV	Stemness	Methylation	Tumor mutational burden	-0.477499566756058	0.00959866118216283	0.390173529728583	0.0120988888631345	NS	No data	No data	No data	No data	Meaningful Protective	Meaningful Risky	NS	0.102	Risky	0.042	NS	NS	0.119	Risky	0.0302	NS	NS	0.921	NS	0.444	NS	Protective	0.0486	Risky	0.0244	Divergent	PFI	Divergent	Meaningful High	NS
ACC-1980 / ACC-346	ACC-1980.1.13.0.1.3.3.N.0.3.0.3.3	SNHG16	lncRNA	ACC-346.1.13.0.1.7.1.P.0.8.8.1.3	ALDH2	Coding gene	ACC	Amino acid metabolism	Valine, leucine and isoleucine degradation	Unrelated	CNV	Stemness	Methylation	Tumor mutational burden	-0.477499566756058	0.00959866118216283	0.390173529728583	0.0120988888631345	NS	No data	No data	No data	No data	Meaningful Protective	Meaningful Risky	NS	0.102	Risky	0.042	NS	NS	0.119	Risky	0.0302	NS	NS	0.921	NS	0.444	NS	Protective	0.0486	Risky	0.0244	Divergent	PFI	Divergent	Meaningful High	NS
ACC-1981 / ACC-347	ACC-1981.2.2.0.1.3.3.N.0.3.0.3.3	SNHG16	lncRNA	ACC-347.2.2.0.1.7.1.P.0.8.8.1.3	ALDH2	Coding gene	ACC	Carbohydrate metabolism	Ascorbate and aldarate metabolism	Unrelated	CNV	Stemness	Methylation	Tumor mutational burden	-0.477499566756058	0.00959866118216283	0.390173529728583	0.0120988888631345	NS	No data	No data	No data	No data	Meaningful Protective	Meaningful Risky	NS	0.102	Risky	0.042	NS	NS	0.119	Risky	0.0302	NS	NS	0.921	NS	0.444	NS	Protective	0.0486	Risky	0.0244	Divergent	PFI	Divergent	Meaningful High	NS
ACC-1982 / ACC-348	ACC-1982.2.13.0.1.3.3.N.0.3.0.3.3	SNHG16	lncRNA	ACC-348.2.13.0.1.7.1.P.0.8.8.1.3	ALDH2	Coding gene	ACC	Carbohydrate metabolism	Pyruvate metabolism	Unrelated	CNV	Stemness	Methylation	Tumor mutational burden	-0.477499566756058	0.00959866118216283	0.390173529728583	0.0120988888631345	NS	No data	No data	No data	No data	Meaningful Protective	Meaningful Risky	NS	0.102	Risky	0.042	NS	NS	0.119	Risky	0.0302	NS	NS	0.921	NS	0.444	NS	Protective	0.0486	Risky	0.0244	Divergent	PFI	Divergent	Meaningful High	NS
ACC-1983 / ACC-345	ACC-1983.2.7.0.1.3.3.N.0.3.0.3.3	SNHG16	lncRNA	ACC-345.2.7.0.1.7.1.P.0.8.8.1.3	ALDH2	Coding gene	ACC	Carbohydrate metabolism	Glycolysis / Gluconeogenesis	Unrelated	CNV	Stemness	Methylation	Tumor mutational burden	-0.477499566756058	0.00959866118216283	0.390173529728583	0.0120988888631345	NS	No data	No data	No data	No data	Meaningful Protective	Meaningful Risky	NS	0.102	Risky	0.042	NS	NS	0.119	Risky	0.0302	NS	NS	0.921	NS	0.444	NS	Protective	0.0486	Risky	0.0244	Divergent	PFI	Divergent	Meaningful High	NS
ACC-1984 / ACC-351	ACC-1984.5.6.0.1.3.3.N.0.3.0.3.3	SNHG16	lncRNA	ACC-351.5.6.0.1.7.1.P.0.8.8.1.3	ALDH2	Coding gene	ACC	Metabolism of cofactors and vitamins	Pantothenate and CoA biosynthesis	Unrelated	CNV	Stemness	Methylation	Tumor mutational burden	-0.477499566756058	0.00959866118216283	0.390173529728583	0.0120988888631345	NS	No data	No data	No data	No data	Meaningful Protective	Meaningful Risky	NS	0.102	Risky	0.042	NS	NS	0.119	Risky	0.0302	NS	NS	0.921	NS	0.444	NS	Protective	0.0486	Risky	0.0244	Divergent	PFI	Divergent	Meaningful High	NS
ACC-1985 / ACC-342	ACC-1985.4.5.0.1.3.3.N.0.3.0.3.3	SNHG16	lncRNA	ACC-342.4.5.0.1.7.1.P.0.8.8.1.3	ALDH2	Coding gene	ACC	Lipid metabolism	Fatty acid degradation	Unrelated	CNV	Stemness	Methylation	Tumor mutational burden	-0.477499566756058	0.00959866118216283	0.390173529728583	0.0120988888631345	NS	No data	No data	No data	No data	Meaningful Protective	Meaningful Risky	NS	0.102	Risky	0.042	NS	NS	0.119	Risky	0.0302	NS	NS	0.921	NS	0.444	NS	Protective	0.0486	Risky	0.0244	Divergent	PFI	Divergent	Meaningful High	NS
ACC-2309 / ACC-1769	ACC-2309.1.4.0.1.5.3.P.3.8.8.2.3	ENST00000380746	Coding Transcript Isoform	ACC-1769.1.4.0.1.7.1.P.0.0.8.1.3	MIAT	lncRNA	ACC	Amino acid metabolism	Cysteine and methionine metabolism	Unrelated	Transcript expression	Stemness	Methylation	Tumor mutational burden	0.41240771057695	9.07373946635344e-09	0.47621712235705	0.00172300473783142	NS	Overexpression	9.9e-08	No data	No data	Meaningful Risky	Meaningless	Risky	0.000159	NS	0.353	NS	Risky	0.000224	NS	0.341	NS	NS	0.334	NS	0.982	NS	Risky	0.00337	NS	0.0846	NS		NS	Meaningful High	High
ACC-2310 / ACC-33	ACC-2310.5.8.0.1.5.3.P.3.6.6.2.3	ENST00000381346	Coding Transcript Isoform	ACC-33.5.8.0.1.4.3.P.0.8.8.1.3	(`hsa-miR-130b-3p` + `hsa-miR-196a-5p`)	miRNA	ACC	Metabolism of cofactors and vitamins	Retinol metabolism	Unrelated	Transcript expression	Stemness	miRNA expression	Stemness	0.470019642129815	1.20164372808758e-06	0.456118946380784	1.31915968262948e-09	Convergent	Overexpression	3.5e-08	No data	No data	Meaningful Risky	Meaningful Risky	NS	0.155	Risky	9.36e-06	NS	NS	0.0809	Risky	2.85e-05	NS	Risky	0.0252	NS	0.0754	NS	Risky	0.00428	Risky	1.9e-05	Convergent	PFI	Convergent	Meaningful High	NS
ACC-2549 / ACC-544	ACC-2549.1.7.6.1.5.3.P.2.11.8.3.3	ENST00000513868	Long non-coding Transcript Isoforms	ACC-544.1.7.6.1.6.3.P.3.8.8.2.3	EZH2	Coding gene	ACC	Amino acid metabolism	Lysine degradation	Ferroptosis	Transcript expression	Stemness	Gene expression	Stemness	0.461729430981825	0.00112880103879283	0.404002271860176	0.00354600806406496	Convergent	Underexpression	0.015	Overexpression	0.016	Risky	Meaningful Risky	Risky	0.000339	Risky	8.38e-07	Convergent	Risky	0.000731	Risky	1.84e-06	Convergent	Risky	0.0217	NS	0.0985	NS	Risky	8.61e-05	Risky	3.28e-07	Convergent	OS / DSS / PFI	Convergent	Meaningful High	High
ACC-2577 / ACC-544	ACC-2577.1.7.6.1.5.3.P.1.11.11.1.3	ENST00000523190	Long non-coding Transcript Isoforms	ACC-544.1.7.6.1.6.3.P.3.8.8.2.3	EZH2	Coding gene	ACC	Amino acid metabolism	Lysine degradation	Ferroptosis	Transcript expression	Stemness	Gene expression	Stemness	0.46423134530388	0.000138023362375301	0.404002271860176	0.00354600806406496	Convergent	Unchanged	0.11	Overexpression	0.016	Risky	Meaningful Risky	Risky	0.000963	Risky	8.38e-07	Convergent	Risky	0.00183	Risky	1.84e-06	Convergent	Risky	0.0426	NS	0.0985	NS	Risky	0.000208	Risky	3.28e-07	Convergent	OS / DSS / PFI	Convergent	Meaningful High	High
ACC-2609 / ACC-544	ACC-2609.1.7.6.1.5.3.N.2.3.3.2.3	ENST00000534336	Long non-coding Transcript Isoforms	ACC-544.1.7.6.1.6.3.P.3.8.8.2.3	EZH2	Coding gene	ACC	Amino acid metabolism	Lysine degradation	Ferroptosis	Transcript expression	Stemness	Gene expression	Stemness	-0.351524639017556	0.0013258480017749	0.404002271860176	0.00354600806406496	Divergent	Underexpression	2.2e-30	Overexpression	0.016	Meaningful Protective	Meaningful Risky	NS	0.357	Risky	8.38e-07	NS	NS	0.395	Risky	1.84e-06	NS	NS	0.276	NS	0.0985	NS	Protective	0.0417	Risky	3.28e-07	Divergent	PFI	Divergent	Meaningful High	NS
ACC-2640 / ACC-544	ACC-2640.1.7.6.1.5.2.N.2.3.6.2.3	ENST00000551938	Long non-coding Transcript Isoforms	ACC-544.1.7.6.1.6.3.P.3.8.8.2.3	EZH2	Coding gene	ACC	Amino acid metabolism	Lysine degradation	Ferroptosis	Transcript expression	Microsatellite instability	Gene expression	Stemness	-0.38827872997916	2.98771291627703e-05	0.404002271860176	0.00354600806406496	NS	Underexpression	1.4e-05	Overexpression	0.016	Meaningful Risky	Meaningful Risky	NS	0.723	Risky	8.38e-07	NS	NS	0.797	Risky	1.84e-06	NS	Risky	0.0197	NS	0.0985	NS	NS	0.0734	Risky	3.28e-07	NS		NS	Meaningful High	NS
ACC-33 / ACC-1942	ACC-33.5.8.0.1.4.3.P.0.8.8.1.3	(`hsa-miR-130b-3p` + `hsa-miR-196a-5p`)	miRNA	ACC-1942.5.8.0.1.6.3.P.3.6.6.2.3	RDH11	Coding gene	ACC	Metabolism of cofactors and vitamins	Retinol metabolism	Unrelated	miRNA expression	Stemness	Gene expression	Stemness	0.456118946380784	1.31915968262948e-09	0.468273366574929	0.000597557591527859	Convergent	No data	No data	Overexpression	0.0011	Meaningful Risky	Meaningful Risky	Risky	9.36e-06	NS	0.204	NS	Risky	2.85e-05	NS	0.105	NS	NS	0.0754	Risky	0.0352	NS	Risky	1.9e-05	Risky	0.00321	Convergent	PFI	Convergent	Meaningful High	High
ACC-522 / ACC-1769	ACC-522.1.4.0.1.6.3.P.2.11.8.3.2	DNMT3A	Coding gene	ACC-1769.1.4.0.1.7.1.P.0.0.8.1.3	MIAT	lncRNA	ACC	Amino acid metabolism	Cysteine and methionine metabolism	Unrelated	Gene expression	Stemness	Methylation	Tumor mutational burden	0.389907970968341	0.0104635723806569	0.47621712235705	0.00172300473783142	NS	Underexpression	7e-06	No data	No data	Risky	Meaningless	Risky	2.58e-05	NS	0.353	NS	Risky	2.78e-05	NS	0.341	NS	Risky	0.0417	NS	0.982	NS	Risky	4.12e-05	NS	0.0846	NS		NS	Meaningful High	High
ACC-523 / ACC-1769	ACC-523.1.4.0.1.7.1.P.0.3.0.1.3	DNMT3A	Coding gene	ACC-1769.1.4.0.1.7.1.P.0.0.8.1.3	MIAT	lncRNA	ACC	Amino acid metabolism	Cysteine and methionine metabolism	Unrelated	Methylation	Tumor mutational burden	Methylation	Tumor mutational burden	0.384870968668852	0.00447465337085289	0.47621712235705	0.00172300473783142	Convergent	No data	No data	No data	No data	Meaningful Risky	Meaningless	NS	0.101	NS	0.353	NS	NS	0.125	NS	0.341	NS	NS	0.623	NS	0.982	NS	Risky	0.0203	NS	0.0846	NS		NS	Meaningful High	NS
ACC-544 / ACC-1937	ACC-544.1.7.6.1.6.3.P.3.8.8.2.3	EZH2	Coding gene	ACC-1937.1.7.6.1.6.3.P.2.11.11.3.3	PVT1	lncRNA	ACC	Amino acid metabolism	Lysine degradation	Ferroptosis	Gene expression	Stemness	Gene expression	Stemness	0.404002271860176	0.00354600806406496	0.368519097824061	0.0200383674442414	Convergent	Overexpression	0.016	Underexpression	0.0032	Meaningful Risky	Risky	Risky	8.38e-07	Risky	0.00295	Convergent	Risky	1.84e-06	Risky	0.00581	Convergent	NS	0.0985	Risky	0.00768	NS	Risky	3.28e-07	Risky	0.000228	Convergent	OS / DSS / PFI	Convergent	High	High
ACC-655 / ACC-603	ACC-655.2.13.0.1.4.3.N.0.5.3.3.1	hsa-let-7c-5p	miRNA	ACC-603.2.13.0.1.6.3.P.3.8.8.2.3	GLO1	Coding gene	ACC	Carbohydrate metabolism	Pyruvate metabolism	Unrelated	miRNA expression	Stemness	Gene expression	Stemness	-0.324558177327496	0.0239521630913245	0.413808023367088	0.00344451561739875	Divergent	No data	No data	Overexpression	3.3e-11	Meaningful Protective	Meaningful Risky	Protective	0.0492	Risky	0.00537	Divergent	NS	0.0865	Risky	0.00596	NS	NS	0.487	NS	0.0952	NS	Protective	0.00147	Risky	0.000865	Divergent	OS / PFI	Divergent	Meaningful High	NS
ACC-657 / ACC-1817	ACC-657.1.7.0.1.4.3.N.0.5.3.3.1	hsa-let-7c-5p	miRNA	ACC-1817.1.7.0.1.7.3.P.0.8.8.2.3	NSD1	Coding gene	ACC	Amino acid metabolism	Lysine degradation	Unrelated	miRNA expression	Stemness	Methylation	Stemness	-0.324558177327496	0.0239521630913245	0.342568990443274	5.71584765060463e-05	Divergent	No data	No data	No data	No data	Meaningful Protective	Meaningful Risky	Protective	0.0492	Risky	0.000447	Divergent	NS	0.0865	Risky	0.000801	NS	NS	0.487	NS	0.0987	NS	Protective	0.00147	Risky	0.000229	Divergent	OS / PFI	Divergent	Meaningful High	NS
ACC-660 / ACC-1751	ACC-660.6.4.0.1.4.3.N.0.5.3.3.1	hsa-let-7c-5p	miRNA	ACC-1751.6.4.0.1.6.3.P.1.3.3.2.3	MARS2	Coding gene	ACC	Metabolism of other amino acids	Selenocompound metabolism	Unrelated	miRNA expression	Stemness	Gene expression	Stemness	-0.324558177327496	0.0239521630913245	0.510285707348243	4.97937775744252e-05	Divergent	No data	No data	Unchanged	0.64	Meaningful Protective	Meaningful Risky	Protective	0.0492	NS	0.142	NS	NS	0.0865	NS	0.109	NS	NS	0.487	NS	0.126	NS	Protective	0.00147	Risky	0.00118	Divergent	PFI	Divergent	Meaningful High	NS
ACC-675 / ACC-1949	ACC-675.6.2.0.1.4.3.N.0.5.3.3.1	hsa-let-7c-5p	miRNA	ACC-1949.6.2.0.1.6.3.P.1.11.11.2.3	RRM1	Coding gene	ACC	Metabolism of other amino acids	Glutathione metabolism	Unrelated	miRNA expression	Stemness	Gene expression	Stemness	-0.324558177327496	0.0239521630913245	0.349932064252491	0.0272140399270485	Divergent	No data	No data	Unchanged	0.05	Meaningful Protective	Risky	Protective	0.0492	Risky	8.61e-05	Divergent	NS	0.0865	Risky	0.000135	NS	NS	0.487	Risky	0.0192	NS	Protective	0.00147	Risky	2.82e-06	Divergent	OS / PFI	Divergent	High	NS
ACC-677 / ACC-1948	ACC-677.7.2.0.1.4.3.N.0.5.3.3.1	hsa-let-7c-5p	miRNA	ACC-1948.7.2.0.1.6.3.P.1.11.11.2.3	RRM1	Coding gene	ACC	Nucleotide metabolism	Pyrimidine metabolism	Unrelated	miRNA expression	Stemness	Gene expression	Stemness	-0.324558177327496	0.0239521630913245	0.349932064252491	0.0272140399270485	Divergent	No data	No data	Unchanged	0.05	Meaningful Protective	Risky	Protective	0.0492	Risky	8.61e-05	Divergent	NS	0.0865	Risky	0.000135	NS	NS	0.487	Risky	0.0192	NS	Protective	0.00147	Risky	2.82e-06	Divergent	OS / PFI	Divergent	High	NS
ACC-689 / ACC-529	ACC-689.1.7.0.1.4.3.N.0.8.8.3.2	hsa-miR-125b-5p	miRNA	ACC-529.1.7.0.1.2.1.P.0.3.3.4.3	EHMT1	Coding gene	ACC	Amino acid metabolism	Lysine degradation	Unrelated	miRNA expression	Stemness	Mutation	Tumor mutational burden	-0.450650523851699	0.00139149024400169	0.742296256881952	2.34340661398925e-13	NS	No data	No data	No data	No data	Meaningful Protective	Meaningful Risky	Protective	0.0139	NS	0.622	NS	Protective	0.0188	NS	0.602	NS	NS	0.0974	No data	No data	NS	Protective	9.38e-06	Risky	0.0162	Divergent	PFI	Divergent	Meaningful MT	Low
ACC-706 / ACC-1782	ACC-706.5.7.0.1.4.3.N.0.8.8.3.2	hsa-miR-125b-5p	miRNA	ACC-1782.5.7.0.1.6.3.P.3.0.3.2.3	MMAB	Coding gene	ACC	Metabolism of cofactors and vitamins	Porphyrin metabolism	Unrelated	miRNA expression	Stemness	Gene expression	Stemness	-0.450650523851699	0.00139149024400169	0.506022825729627	6.22807119812729e-05	Divergent	No data	No data	Overexpression	1.7e-06	Meaningful Protective	Meaningless	Protective	0.0139	NS	0.842	NS	Protective	0.0188	NS	0.85	NS	NS	0.0974	NS	0.224	NS	Protective	9.38e-06	NS	0.102	NS		NS	Meaningful High	Low
ACC-720 / ACC-1805	ACC-720.5.4.0.1.4.3.N.0.8.8.3.2	hsa-miR-125b-5p	miRNA	ACC-1805.5.4.0.1.7.1.P.0.8.0.2.3	NNT	Coding gene	ACC	Metabolism of cofactors and vitamins	Nicotinate and nicotinamide metabolism	Unrelated	miRNA expression	Stemness	Methylation	Tumor mutational burden	-0.450650523851699	0.00139149024400169	0.515854540840059	0.027884649272487	NS	No data	No data	No data	No data	Meaningful Protective	Meaningful Risky	Protective	0.0139	Risky	0.0282	Divergent	Protective	0.0188	Risky	0.0229	Divergent	NS	0.0974	NS	0.0631	NS	Protective	9.38e-06	Risky	0.0121	Divergent	OS / DSS / PFI	Divergent	Meaningless	Low
ACC-729 / ACC-495	ACC-729.4.13.0.1.4.1.P.0.8.8.1.3	hsa-miR-1262	miRNA	ACC-495.4.13.0.1.6.3.P.1.0.3.2.3	CYP11A1	Coding gene	ACC	Lipid metabolism	Steroid hormone biosynthesis	Unrelated	miRNA expression	Tumor mutational burden	Gene expression	Stemness	0.477588475528698	0.000411446181690817	0.548858341116922	6.82696798826939e-06	NS	No data	No data	Unchanged	0.053	Meaningful Risky	Meaningless	Risky	0.0433	NS	0.108	NS	Risky	0.0158	NS	0.226	NS	NS	0.441	NS	0.718	NS	Risky	0.0234	NS	0.776	NS		NS	Meaningful High	High
ACC-731 / ACC-311	ACC-731.1.2.0.1.4.1.P.0.8.8.1.3	hsa-miR-1262	miRNA	ACC-311.1.2.0.1.6.3.P.2.8.8.3.3	AGMAT	Coding gene	ACC	Amino acid metabolism	Arginine and proline metabolism	Unrelated	miRNA expression	Tumor mutational burden	Gene expression	Stemness	0.477588475528698	0.000411446181690817	0.358191821482716	0.022319993540753	NS	No data	No data	Underexpression	3.9e-05	Meaningful Risky	Meaningful Risky	Risky	0.0433	Risky	0.00328	Convergent	Risky	0.0158	Risky	0.00344	Convergent	NS	0.441	NS	0.0702	NS	Risky	0.0234	Risky	0.00143	Convergent	OS / DSS / PFI	Convergent	Meaningful High	High
ACC-739 / ACC-1874	ACC-739.4.3.0.1.4.3.P.0.8.8.1.3	hsa-miR-130b-3p	miRNA	ACC-1874.4.3.0.1.7.1.P.0.3.0.4.3	PLA2G12A	Coding gene	ACC	Lipid metabolism	Ether lipid metabolism	Unrelated	miRNA expression	Stemness	Methylation	Tumor mutational burden	0.408846714956169	0.048198386898567	0.401311444111765	0.00179967739808127	NS	No data	No data	No data	No data	Meaningful Risky	Meaningful Risky	Risky	8.25e-07	NS	0.984	NS	Risky	1.28e-06	NS	0.982	NS	NS	0.114	Risky	0.0158	NS	Risky	3e-07	NS	0.0989	NS		NS	Meaningless	High
ACC-740 / ACC-1877	ACC-740.4.9.0.1.4.3.P.0.8.8.1.3	hsa-miR-130b-3p	miRNA	ACC-1877.4.9.0.1.7.1.P.0.3.0.4.3	PLA2G12A	Coding gene	ACC	Lipid metabolism	Linoleic acid metabolism	Unrelated	miRNA expression	Stemness	Methylation	Tumor mutational burden	0.408846714956169	0.048198386898567	0.401311444111765	0.00179967739808127	NS	No data	No data	No data	No data	Meaningful Risky	Meaningful Risky	Risky	8.25e-07	NS	0.984	NS	Risky	1.28e-06	NS	0.982	NS	NS	0.114	Risky	0.0158	NS	Risky	3e-07	NS	0.0989	NS		NS	Meaningless	High
ACC-750 / ACC-1877	ACC-750.4.9.0.1.4.1.P.0.8.8.1.3	hsa-miR-130b-3p	miRNA	ACC-1877.4.9.0.1.7.1.P.0.3.0.4.3	PLA2G12A	Coding gene	ACC	Lipid metabolism	Linoleic acid metabolism	Unrelated	miRNA expression	Tumor mutational burden	Methylation	Tumor mutational burden	0.449161473998792	5.4830988530869e-12	0.401311444111765	0.00179967739808127	Convergent	No data	No data	No data	No data	Meaningful Risky	Meaningful Risky	Risky	8.25e-07	NS	0.984	NS	Risky	1.28e-06	NS	0.982	NS	NS	0.114	Risky	0.0158	NS	Risky	3e-07	NS	0.0989	NS		NS	Meaningless	High
ACC-753 / ACC-1874	ACC-753.4.3.0.1.4.1.P.0.8.8.1.3	hsa-miR-130b-3p	miRNA	ACC-1874.4.3.0.1.7.1.P.0.3.0.4.3	PLA2G12A	Coding gene	ACC	Lipid metabolism	Ether lipid metabolism	Unrelated	miRNA expression	Tumor mutational burden	Methylation	Tumor mutational burden	0.449161473998792	5.4830988530869e-12	0.401311444111765	0.00179967739808127	Convergent	No data	No data	No data	No data	Meaningful Risky	Meaningful Risky	Risky	8.25e-07	NS	0.984	NS	Risky	1.28e-06	NS	0.982	NS	NS	0.114	Risky	0.0158	NS	Risky	3e-07	NS	0.0989	NS		NS	Meaningless	High
ACC-754 / ACC-1873	ACC-754.4.14.0.1.4.1.P.0.8.8.1.3	hsa-miR-130b-3p	miRNA	ACC-1873.4.14.0.1.7.1.P.0.3.0.4.3	PLA2G12A	Coding gene	ACC	Lipid metabolism	alpha-Linolenic acid metabolism	Unrelated	miRNA expression	Tumor mutational burden	Methylation	Tumor mutational burden	0.449161473998792	5.4830988530869e-12	0.401311444111765	0.00179967739808127	Convergent	No data	No data	No data	No data	Meaningful Risky	Meaningful Risky	Risky	8.25e-07	NS	0.984	NS	Risky	1.28e-06	NS	0.982	NS	NS	0.114	Risky	0.0158	NS	Risky	3e-07	NS	0.0989	NS		NS	Meaningless	High
ACC-755 / ACC-1942	ACC-755.5.8.0.1.4.1.P.0.8.8.1.3	hsa-miR-130b-3p	miRNA	ACC-1942.5.8.0.1.6.3.P.3.6.6.2.3	RDH11	Coding gene	ACC	Metabolism of cofactors and vitamins	Retinol metabolism	Unrelated	miRNA expression	Tumor mutational burden	Gene expression	Stemness	0.449161473998792	5.4830988530869e-12	0.468273366574929	0.000597557591527859	NS	No data	No data	Overexpression	0.0011	Meaningful Risky	Meaningful Risky	Risky	8.25e-07	NS	0.204	NS	Risky	1.28e-06	NS	0.105	NS	NS	0.114	Risky	0.0352	NS	Risky	3e-07	Risky	0.00321	Convergent	PFI	Convergent	Meaningful High	High
ACC-758 / ACC-329	ACC-758.1.13.0.1.4.1.P.0.11.8.1.3	hsa-miR-130b-5p	miRNA	ACC-329.1.13.0.1.6.3.P.1.8.8.2.3	ALDH1B1	Coding gene	ACC	Amino acid metabolism	Valine, leucine and isoleucine degradation	Unrelated	miRNA expression	Tumor mutational burden	Gene expression	Stemness	0.43781216913616	0.00481219594501191	0.377712567354666	0.0130701737612149	NS	No data	No data	Unchanged	0.12	Risky	Meaningful Risky	Risky	5.47e-06	Risky	0.00372	Convergent	Risky	2.42e-05	Risky	0.00298	Convergent	Risky	0.01	NS	0.119	NS	Risky	7.93e-06	Risky	0.000785	Convergent	OS / DSS / PFI	Convergent	Meaningful High	High
ACC-759 / ACC-336	ACC-759.2.7.0.1.4.1.P.0.11.8.1.3	hsa-miR-130b-5p	miRNA	ACC-336.2.7.0.1.6.3.P.1.8.8.2.3	ALDH1B1	Coding gene	ACC	Carbohydrate metabolism	Glycolysis / Gluconeogenesis	Unrelated	miRNA expression	Tumor mutational burden	Gene expression	Stemness	0.43781216913616	0.00481219594501191	0.377712567354666	0.0130701737612149	NS	No data	No data	Unchanged	0.12	Risky	Meaningful Risky	Risky	5.47e-06	Risky	0.00372	Convergent	Risky	2.42e-05	Risky	0.00298	Convergent	Risky	0.01	NS	0.119	NS	Risky	7.93e-06	Risky	0.000785	Convergent	OS / DSS / PFI	Convergent	Meaningful High	High
ACC-762 / ACC-337	ACC-762.4.7.0.1.4.1.P.0.11.8.1.3	hsa-miR-130b-5p	miRNA	ACC-337.4.7.0.1.6.3.P.1.8.8.2.3	ALDH1B1	Coding gene	ACC	Lipid metabolism	Glycerolipid metabolism	Unrelated	miRNA expression	Tumor mutational burden	Gene expression	Stemness	0.43781216913616	0.00481219594501191	0.377712567354666	0.0130701737612149	NS	No data	No data	Unchanged	0.12	Risky	Meaningful Risky	Risky	5.47e-06	Risky	0.00372	Convergent	Risky	2.42e-05	Risky	0.00298	Convergent	Risky	0.01	NS	0.119	NS	Risky	7.93e-06	Risky	0.000785	Convergent	OS / DSS / PFI	Convergent	Meaningful High	High
ACC-762 / ACC-1925	ACC-762.4.7.0.1.4.1.P.0.11.8.1.3	hsa-miR-130b-5p	miRNA	ACC-1925.4.7.0.1.6.3.P.2.8.8.3.3	PNPLA3	Coding gene	ACC	Lipid metabolism	Glycerolipid metabolism	Unrelated	miRNA expression	Tumor mutational burden	Gene expression	Stemness	0.43781216913616	0.00481219594501191	0.430915703427887	0.00285512807361042	NS	No data	No data	Underexpression	0.027	Risky	Meaningful Risky	Risky	5.47e-06	Risky	0.0242	Convergent	Risky	2.42e-05	Risky	0.0379	Convergent	Risky	0.01	NS	0.283	NS	Risky	7.93e-06	Risky	0.0084	Convergent	OS / DSS / PFI	Convergent	Meaningful High	High
ACC-763 / ACC-510	ACC-763.4.12.0.1.4.1.P.0.11.8.1.3	hsa-miR-130b-5p	miRNA	ACC-510.4.12.0.1.6.3.P.2.3.3.1.2	DHCR24	Coding gene	ACC	Lipid metabolism	Steroid biosynthesis	Unrelated	miRNA expression	Tumor mutational burden	Gene expression	Stemness	0.43781216913616	0.00481219594501191	0.571932011029288	1.81532155742015e-06	NS	No data	No data	Underexpression	0.00081	Risky	Meaningful Risky	Risky	5.47e-06	NS	0.899	NS	Risky	2.42e-05	NS	0.705	NS	Risky	0.01	NS	0.238	NS	Risky	7.93e-06	Risky	0.0353	Convergent	PFI	Convergent	Meaningful High	High
ACC-764 / ACC-333	ACC-764.1.10.0.1.4.1.P.0.11.8.1.3	hsa-miR-130b-5p	miRNA	ACC-333.1.10.0.1.6.3.P.1.8.8.2.3	ALDH1B1	Coding gene	ACC	Amino acid metabolism	Tryptophan metabolism	Unrelated	miRNA expression	Tumor mutational burden	Gene expression	Stemness	0.43781216913616	0.00481219594501191	0.377712567354666	0.0130701737612149	NS	No data	No data	Unchanged	0.12	Risky	Meaningful Risky	Risky	5.47e-06	Risky	0.00372	Convergent	Risky	2.42e-05	Risky	0.00298	Convergent	Risky	0.01	NS	0.119	NS	Risky	7.93e-06	Risky	0.000785	Convergent	OS / DSS / PFI	Convergent	Meaningful High	High
ACC-766 / ACC-338	ACC-766.2.2.0.1.4.1.P.0.11.8.1.3	hsa-miR-130b-5p	miRNA	ACC-338.2.2.0.1.6.3.P.1.8.8.2.3	ALDH1B1	Coding gene	ACC	Carbohydrate metabolism	Ascorbate and aldarate metabolism	Unrelated	miRNA expression	Tumor mutational burden	Gene expression	Stemness	0.43781216913616	0.00481219594501191	0.377712567354666	0.0130701737612149	NS	No data	No data	Unchanged	0.12	Risky	Meaningful Risky	Risky	5.47e-06	Risky	0.00372	Convergent	Risky	2.42e-05	Risky	0.00298	Convergent	Risky	0.01	NS	0.119	NS	Risky	7.93e-06	Risky	0.000785	Convergent	OS / DSS / PFI	Convergent	Meaningful High	High
ACC-768 / ACC-339	ACC-768.1.6.0.1.4.1.P.0.11.8.1.3	hsa-miR-130b-5p	miRNA	ACC-339.1.6.0.1.6.3.P.1.8.8.2.3	ALDH1B1	Coding gene	ACC	Amino acid metabolism	Histidine metabolism	Unrelated	miRNA expression	Tumor mutational burden	Gene expression	Stemness	0.43781216913616	0.00481219594501191	0.377712567354666	0.0130701737612149	NS	No data	No data	Unchanged	0.12	Risky	Meaningful Risky	Risky	5.47e-06	Risky	0.00372	Convergent	Risky	2.42e-05	Risky	0.00298	Convergent	Risky	0.01	NS	0.119	NS	Risky	7.93e-06	Risky	0.000785	Convergent	OS / DSS / PFI	Convergent	Meaningful High	High
ACC-773 / ACC-332	ACC-773.5.6.0.1.4.1.P.0.11.8.1.3	hsa-miR-130b-5p	miRNA	ACC-332.5.6.0.1.6.3.P.1.8.8.2.3	ALDH1B1	Coding gene	ACC	Metabolism of cofactors and vitamins	Pantothenate and CoA biosynthesis	Unrelated	miRNA expression	Tumor mutational burden	Gene expression	Stemness	0.43781216913616	0.00481219594501191	0.377712567354666	0.0130701737612149	NS	No data	No data	Unchanged	0.12	Risky	Meaningful Risky	Risky	5.47e-06	Risky	0.00372	Convergent	Risky	2.42e-05	Risky	0.00298	Convergent	Risky	0.01	NS	0.119	NS	Risky	7.93e-06	Risky	0.000785	Convergent	OS / DSS / PFI	Convergent	Meaningful High	High
ACC-777 / ACC-328	ACC-777.2.13.0.1.4.1.P.0.11.8.1.3	hsa-miR-130b-5p	miRNA	ACC-328.2.13.0.1.6.3.P.1.8.8.2.3	ALDH1B1	Coding gene	ACC	Carbohydrate metabolism	Pyruvate metabolism	Unrelated	miRNA expression	Tumor mutational burden	Gene expression	Stemness	0.43781216913616	0.00481219594501191	0.377712567354666	0.0130701737612149	NS	No data	No data	Unchanged	0.12	Risky	Meaningful Risky	Risky	5.47e-06	Risky	0.00372	Convergent	Risky	2.42e-05	Risky	0.00298	Convergent	Risky	0.01	NS	0.119	NS	Risky	7.93e-06	Risky	0.000785	Convergent	OS / DSS / PFI	Convergent	Meaningful High	High
ACC-779 / ACC-334	ACC-779.4.5.0.1.4.1.P.0.11.8.1.3	hsa-miR-130b-5p	miRNA	ACC-334.4.5.0.1.6.3.P.1.8.8.2.3	ALDH1B1	Coding gene	ACC	Lipid metabolism	Fatty acid degradation	Unrelated	miRNA expression	Tumor mutational burden	Gene expression	Stemness	0.43781216913616	0.00481219594501191	0.377712567354666	0.0130701737612149	NS	No data	No data	Unchanged	0.12	Risky	Meaningful Risky	Risky	5.47e-06	Risky	0.00372	Convergent	Risky	2.42e-05	Risky	0.00298	Convergent	Risky	0.01	NS	0.119	NS	Risky	7.93e-06	Risky	0.000785	Convergent	OS / DSS / PFI	Convergent	Meaningful High	High
ACC-780 / ACC-1842	ACC-780.7.1.0.1.4.1.P.0.11.8.1.3	hsa-miR-130b-5p	miRNA	ACC-1842.7.1.0.1.6.1.P.1.8.0.1.1	PDE3A	Coding gene	ACC	Nucleotide metabolism	Purine metabolism	Unrelated	miRNA expression	Tumor mutational burden	Gene expression	Tumor mutational burden	0.43781216913616	0.00481219594501191	0.381729555470338	0.0404173356716737	Convergent	No data	No data	Unchanged	0.42	Risky	Meaningful Risky	Risky	5.47e-06	Risky	0.00639	Convergent	Risky	2.42e-05	Risky	0.0267	Convergent	Risky	0.01	NS	0.414	NS	Risky	7.93e-06	Risky	0.0434	Convergent	OS / DSS / PFI	Convergent	Meaningless	High
ACC-786 / ACC-330	ACC-786.1.7.0.1.4.1.P.0.11.8.1.3	hsa-miR-130b-5p	miRNA	ACC-330.1.7.0.1.6.3.P.1.8.8.2.3	ALDH1B1	Coding gene	ACC	Amino acid metabolism	Lysine degradation	Unrelated	miRNA expression	Tumor mutational burden	Gene expression	Stemness	0.43781216913616	0.00481219594501191	0.377712567354666	0.0130701737612149	NS	No data	No data	Unchanged	0.12	Risky	Meaningful Risky	Risky	5.47e-06	Risky	0.00372	Convergent	Risky	2.42e-05	Risky	0.00298	Convergent	Risky	0.01	NS	0.119	NS	Risky	7.93e-06	Risky	0.000785	Convergent	OS / DSS / PFI	Convergent	Meaningful High	High
ACC-787 / ACC-331	ACC-787.1.2.0.1.4.1.P.0.11.8.1.3	hsa-miR-130b-5p	miRNA	ACC-331.1.2.0.1.6.3.P.1.8.8.2.3	ALDH1B1	Coding gene	ACC	Amino acid metabolism	Arginine and proline metabolism	Unrelated	miRNA expression	Tumor mutational burden	Gene expression	Stemness	0.43781216913616	0.00481219594501191	0.377712567354666	0.0130701737612149	NS	No data	No data	Unchanged	0.12	Risky	Meaningful Risky	Risky	5.47e-06	Risky	0.00372	Convergent	Risky	2.42e-05	Risky	0.00298	Convergent	Risky	0.01	NS	0.119	NS	Risky	7.93e-06	Risky	0.000785	Convergent	OS / DSS / PFI	Convergent	Meaningful High	High
ACC-788 / ACC-335	ACC-788.6.6.0.1.4.1.P.0.11.8.1.3	hsa-miR-130b-5p	miRNA	ACC-335.6.6.0.1.6.3.P.1.8.8.2.3	ALDH1B1	Coding gene	ACC	Metabolism of other amino acids	beta-Alanine metabolism	Unrelated	miRNA expression	Tumor mutational burden	Gene expression	Stemness	0.43781216913616	0.00481219594501191	0.377712567354666	0.0130701737612149	NS	No data	No data	Unchanged	0.12	Risky	Meaningful Risky	Risky	5.47e-06	Risky	0.00372	Convergent	Risky	2.42e-05	Risky	0.00298	Convergent	Risky	0.01	NS	0.119	NS	Risky	7.93e-06	Risky	0.000785	Convergent	OS / DSS / PFI	Convergent	Meaningful High	High
ACC-844 / ACC-544	ACC-844.1.7.6.1.4.3.N.0.8.6.3.2	hsa-miR-150-5p	miRNA	ACC-544.1.7.6.1.6.3.P.3.8.8.2.3	EZH2	Coding gene	ACC	Amino acid metabolism	Lysine degradation	Ferroptosis	miRNA expression	Stemness	Gene expression	Stemness	-0.447680772183588	3.46216941977548e-05	0.404002271860176	0.00354600806406496	Divergent	No data	No data	Overexpression	0.016	Meaningful Protective	Meaningful Risky	Protective	0.00515	Risky	8.38e-07	Divergent	Protective	0.00173	Risky	1.84e-06	Divergent	NS	0.126	NS	0.0985	NS	Protective	2.14e-05	Risky	3.28e-07	Divergent	OS / DSS / PFI	Divergent	Meaningful High	NS
ACC-889 / ACC-622	ACC-889.6.2.0.1.4.3.P.0.8.8.2.3	hsa-miR-196a-5p	miRNA	ACC-622.6.2.0.1.2.2.P.0.8.8.2.3	GSTK1	Coding gene	ACC	Metabolism of other amino acids	Glutathione metabolism	Unrelated	miRNA expression	Stemness	Mutation	Microsatellite instability	0.419883820238173	0.00092247921686919	0.383310449390895	1.42915012821292e-23	NS	No data	No data	No data	No data	Meaningful Risky	Meaningful Risky	Risky	0.000117	Risky	0.00907	Convergent	Risky	0.000266	Risky	0.00974	Convergent	NS	0.095	No data	No data	NS	Risky	0.000298	Risky	0.00378	Convergent	OS / DSS / PFI	Convergent	Meaningful MT	High
ACC-893 / ACC-1751	ACC-893.6.4.0.1.4.3.P.0.8.8.2.3	hsa-miR-196a-5p	miRNA	ACC-1751.6.4.0.1.6.3.P.1.3.3.2.3	MARS2	Coding gene	ACC	Metabolism of other amino acids	Selenocompound metabolism	Unrelated	miRNA expression	Stemness	Gene expression	Stemness	0.419883820238173	0.00092247921686919	0.510285707348243	4.97937775744252e-05	Convergent	No data	No data	Unchanged	0.64	Meaningful Risky	Meaningful Risky	Risky	0.000117	NS	0.142	NS	Risky	0.000266	NS	0.109	NS	NS	0.095	NS	0.126	NS	Risky	0.000298	Risky	0.00118	Convergent	PFI	Convergent	Meaningful High	High
ACC-903 / ACC-1836	ACC-903.5.6.0.1.4.3.N.0.5.0.3.1	hsa-miR-199a-5p	miRNA	ACC-1836.5.6.0.1.6.3.P.1.3.3.2.3	PANK3	Coding gene	ACC	Metabolism of cofactors and vitamins	Pantothenate and CoA biosynthesis	Unrelated	miRNA expression	Stemness	Gene expression	Stemness	-0.395910981747384	2.2511226792559e-19	0.443305187721798	0.00175690716780759	Divergent	No data	No data	Unchanged	0.12	Meaningful Risky	Meaningful Risky	Risky	0.0336	NS	0.151	NS	Risky	0.0305	NS	0.0906	NS	NS	0.0724	NS	0.419	NS	NS	0.361	Risky	0.00828	NS		NS	Meaningful High	NS
ACC-916 / ACC-1942	ACC-916.5.8.0.1.4.1.P.0.3.0.1.3	hsa-miR-203b-3p	miRNA	ACC-1942.5.8.0.1.6.3.P.3.6.6.2.3	RDH11	Coding gene	ACC	Metabolism of cofactors and vitamins	Retinol metabolism	Unrelated	miRNA expression	Tumor mutational burden	Gene expression	Stemness	0.43917602954999	0.00101202080289941	0.468273366574929	0.000597557591527859	NS	No data	No data	Overexpression	0.0011	Meaningful Risky	Meaningful Risky	NS	0.309	NS	0.204	NS	NS	0.355	NS	0.105	NS	NS	0.215	Risky	0.0352	NS	Risky	0.0162	Risky	0.00321	Convergent	PFI	Convergent	Meaningful High	NS
BLCA-10114 / BLCA-7245	BLCA-10114.1.7.0.1.5.3.P.3.3.6.2.3	ENST00000531126	Long non-coding Transcript Isoforms	BLCA-7245.1.7.0.1.6.3.P.3.2.5.2.3	KMT2B	Coding gene	BLCA	Amino acid metabolism	Lysine degradation	Unrelated	Transcript expression	Stemness	Gene expression	Stemness	0.240874723023172	1.48926554662877e-05	0.216513676591422	0.000172617308516119	Convergent	Overexpression	0.00042	Overexpression	0.0074	Meaningful Protective	Meaningful Protective	NS	0.368	Protective	0.0256	NS	NS	0.59	NS	0.0683	NS	Protective	0.000987	NS	0.603	NS	NS	0.0646	NS	0.444	NS		NS	Meaningful Low	NS
BLCA-10186 / BLCA-7904	BLCA-10186.5.4.6.1.5.3.P.1.3.3.2.1	ENST00000544868	Long non-coding Transcript Isoforms	BLCA-7904.5.4.6.1.2.1.P.0.0.6.4.3	SIRT1	Coding gene	BLCA	Metabolism of cofactors and vitamins	Nicotinate and nicotinamide metabolism	Ferroptosis	Transcript expression	Stemness	Mutation	Tumor mutational burden	0.167678660271683	0.0138870125084511	0.144027864169501	0.041379159286752	NS	Unchanged	0.11	No data	No data	Meaningful Risky	Meaningless	NS	0.486	NS	0.109	NS	NS	0.675	NS	0.995	NS	Risky	0.0316	NS	0.997	NS	NS	0.18	NS	0.993	NS		NS	Meaningful WT	NS
BLCA-10196 / BLCA-2547	BLCA-10196.1.4.0.1.5.3.P.3.0.3.2.3	ENST00000545688	Long non-coding Transcript Isoforms	BLCA-2547.1.4.0.1.2.1.P.0.0.8.1.1	DNMT3A	Coding gene	BLCA	Amino acid metabolism	Cysteine and methionine metabolism	Unrelated	Transcript expression	Stemness	Mutation	Tumor mutational burden	0.325262377710691	2.30467250527358e-10	0.37716527899804	9.0527078735479e-14	NS	Overexpression	0.00032	No data	No data	Meaningless	Meaningless	NS	0.0972	NS	0.994	NS	NS	0.0782	NS	0.995	NS	NS	0.912	NS	0.545	NS	NS	0.242	NS	0.0747	NS		NS	Meaningful WT	NS
BLCA-10454 / BLCA-2547	BLCA-10454.1.4.0.1.5.3.P.1.3.3.2.3	ENST00000588753	Long non-coding Transcript Isoforms	BLCA-2547.1.4.0.1.2.1.P.0.0.8.1.1	DNMT3A	Coding gene	BLCA	Amino acid metabolism	Cysteine and methionine metabolism	Unrelated	Transcript expression	Stemness	Mutation	Tumor mutational burden	0.233202303692763	3.56326458409087e-05	0.37716527899804	9.0527078735479e-14	NS	Unchanged	0.085	No data	No data	Meaningful Risky	Meaningless	NS	0.23	NS	0.994	NS	NS	0.197	NS	0.995	NS	NS	0.272	NS	0.545	NS	Risky	0.00378	NS	0.0747	NS		NS	Meaningful WT	NS
BLCA-10483 / BLCA-2547	BLCA-10483.1.4.0.1.5.2.P.1.0.3.2.3	ENST00000590829	Long non-coding Transcript Isoforms	BLCA-2547.1.4.0.1.2.1.P.0.0.8.1.1	DNMT3A	Coding gene	BLCA	Amino acid metabolism	Cysteine and methionine metabolism	Unrelated	Transcript expression	Microsatellite instability	Mutation	Tumor mutational burden	0.208306580333218	0.00631672171396108	0.37716527899804	9.0527078735479e-14	NS	Unchanged	0.43	No data	No data	Meaningless	Meaningless	NS	0.665	NS	0.994	NS	NS	0.957	NS	0.995	NS	NS	0.125	NS	0.545	NS	NS	0.203	NS	0.0747	NS		NS	Meaningful WT	NS
BLCA-10484 / BLCA-2547	BLCA-10484.1.4.0.1.5.3.P.1.0.3.2.3	ENST00000590829	Long non-coding Transcript Isoforms	BLCA-2547.1.4.0.1.2.1.P.0.0.8.1.1	DNMT3A	Coding gene	BLCA	Amino acid metabolism	Cysteine and methionine metabolism	Unrelated	Transcript expression	Stemness	Mutation	Tumor mutational burden	0.247498639453568	8.09547870463253e-06	0.37716527899804	9.0527078735479e-14	NS	Unchanged	0.43	No data	No data	Meaningless	Meaningless	NS	0.665	NS	0.994	NS	NS	0.957	NS	0.995	NS	NS	0.125	NS	0.545	NS	NS	0.203	NS	0.0747	NS		NS	Meaningful WT	NS
BLCA-1105 / BLCA-7256	BLCA-1105.4.7.0.1.4.3.P.3.8.8.2.2	(`hsa-miR-30c-5p` + `hsa-miR-30e-5p`)	miRNA	BLCA-7256.4.7.0.1.6.3.P.3.0.5.2.1	LCLAT1	Coding gene	BLCA	Lipid metabolism	Glycerolipid metabolism	Unrelated	miRNA expression	Stemness	Gene expression	Stemness	0.340838721442776	2.22025185406801e-11	0.2598727465464	1.5239726172548e-06	Convergent	Overexpression	0.00076	Overexpression	1.4e-05	Meaningful Protective	Meaningless	Protective	0.01	NS	0.195	NS	Protective	0.0106	NS	0.0689	NS	NS	0.641	NS	0.383	NS	Protective	0.0115	NS	0.0534	NS		NS	Meaningful High	Low
BLCA-1108 / BLCA-7255	BLCA-1108.4.8.0.1.4.3.P.3.8.8.2.2	(`hsa-miR-30c-5p` + `hsa-miR-30e-5p`)	miRNA	BLCA-7255.4.8.0.1.6.3.P.3.0.5.2.1	LCLAT1	Coding gene	BLCA	Lipid metabolism	Glycerophospholipid metabolism	Unrelated	miRNA expression	Stemness	Gene expression	Stemness	0.340838721442776	2.22025185406801e-11	0.2598727465464	1.5239726172548e-06	Convergent	Overexpression	0.00076	Overexpression	1.4e-05	Meaningful Protective	Meaningless	Protective	0.01	NS	0.195	NS	Protective	0.0106	NS	0.0689	NS	NS	0.641	NS	0.383	NS	Protective	0.0115	NS	0.0534	NS		NS	Meaningful High	Low
BLCA-1133 / BLCA-2282	BLCA-1133.1.3.0.1.4.2.P.3.0.2.2.3	(`hsa-miR-3200-3p` + `hsa-miR-363-3p` + `hsa-miR-92a-3p`)	miRNA	BLCA-2282.1.3.0.1.6.3.P.3.5.8.1.3	CAD	Coding gene	BLCA	Amino acid metabolism	Arginine biosynthesis	Unrelated	miRNA expression	Microsatellite instability	Gene expression	Stemness	0.301690872013581	0.000597962975876796	0.335392053349156	4.02440471329158e-11	NS	Overexpression	1.9e-09	Overexpression	1.1e-09	Meaningless	Meaningful Risky	NS	0.0543	Risky	0.0186	NS	NS	0.134	Risky	0.0352	NS	NS	0.259	NS	0.596	NS	NS	0.676	NS	0.109	NS		NS	Meaningful High	Low
BLCA-1135 / BLCA-2283	BLCA-1135.7.2.0.1.4.2.P.3.0.2.2.3	(`hsa-miR-3200-3p` + `hsa-miR-363-3p` + `hsa-miR-92a-3p`)	miRNA	BLCA-2283.7.2.0.1.6.3.P.3.5.8.1.3	CAD	Coding gene	BLCA	Nucleotide metabolism	Pyrimidine metabolism	Unrelated	miRNA expression	Microsatellite instability	Gene expression	Stemness	0.301690872013581	0.000597962975876796	0.335392053349156	4.02440471329158e-11	NS	Overexpression	1.9e-09	Overexpression	1.1e-09	Meaningless	Meaningful Risky	NS	0.0543	Risky	0.0186	NS	NS	0.134	Risky	0.0352	NS	NS	0.259	NS	0.596	NS	NS	0.676	NS	0.109	NS		NS	Meaningful High	Low
BLCA-1137 / BLCA-2283	BLCA-1137.7.2.0.1.4.3.P.3.0.2.2.3	(`hsa-miR-3200-3p` + `hsa-miR-363-3p` + `hsa-miR-92a-3p`)	miRNA	BLCA-2283.7.2.0.1.6.3.P.3.5.8.1.3	CAD	Coding gene	BLCA	Nucleotide metabolism	Pyrimidine metabolism	Unrelated	miRNA expression	Stemness	Gene expression	Stemness	0.613523354639791	3.49598403150298e-43	0.335392053349156	4.02440471329158e-11	Convergent	Overexpression	1.9e-09	Overexpression	1.1e-09	Meaningless	Meaningful Risky	NS	0.0543	Risky	0.0186	NS	NS	0.134	Risky	0.0352	NS	NS	0.259	NS	0.596	NS	NS	0.676	NS	0.109	NS		NS	Meaningful High	Low
BLCA-1182 / BLCA-7514	BLCA-1182.5.2.0.1.4.2.P.3.2.5.1.3	(`hsa-miR-363-3p` + `hsa-miR-92a-3p`)	miRNA	BLCA-7514.5.2.0.1.6.3.P.1.3.0.2.1	PCBD2	Coding gene	BLCA	Metabolism of cofactors and vitamins	Folate biosynthesis	Unrelated	miRNA expression	Microsatellite instability	Gene expression	Stemness	0.239347234025179	4.82342894132396e-05	0.22942662960216	5.53888074564066e-05	NS	Overexpression	1.8e-08	Unchanged	0.23	Meaningful Protective	Meaningful Risky	Protective	0.0343	NS	0.158	NS	NS	0.0525	Risky	0.0291	NS	NS	0.623	NS	0.299	NS	NS	0.239	NS	0.0887	NS		NS	Meaningless	Low
BLCA-1187 / BLCA-7514	BLCA-1187.5.2.0.1.4.3.P.3.2.5.1.3	(`hsa-miR-363-3p` + `hsa-miR-92a-3p`)	miRNA	BLCA-7514.5.2.0.1.6.3.P.1.3.0.2.1	PCBD2	Coding gene	BLCA	Metabolism of cofactors and vitamins	Folate biosynthesis	Unrelated	miRNA expression	Stemness	Gene expression	Stemness	0.588155156086903	7.88557936790275e-39	0.22942662960216	5.53888074564066e-05	Convergent	Overexpression	1.8e-08	Unchanged	0.23	Meaningful Protective	Meaningful Risky	Protective	0.0343	NS	0.158	NS	NS	0.0525	Risky	0.0291	NS	NS	0.623	NS	0.299	NS	NS	0.239	NS	0.0887	NS		NS	Meaningless	Low
BLCA-2282 / BLCA-1133	BLCA-2282.1.3.0.1.6.3.P.3.5.8.1.3	CAD	Coding gene	BLCA-1133.1.3.0.1.4.2.P.3.0.2.2.3	(`hsa-miR-3200-3p` + `hsa-miR-363-3p` + `hsa-miR-92a-3p`)	miRNA	BLCA	Amino acid metabolism	Arginine biosynthesis	Unrelated	Gene expression	Stemness	miRNA expression	Microsatellite instability	0.335392053349156	4.02440471329158e-11	0.301690872013581	0.000597962975876796	NS	Overexpression	1.1e-09	Overexpression	1.9e-09	Meaningful Risky	Meaningless	Risky	0.0186	NS	0.0543	NS	Risky	0.0352	NS	0.134	NS	NS	0.596	NS	0.259	NS	NS	0.109	NS	0.676	NS		NS	Meaningful Low	High
BLCA-2283 / BLCA-1135	BLCA-2283.7.2.0.1.6.3.P.3.5.8.1.3	CAD	Coding gene	BLCA-1135.7.2.0.1.4.2.P.3.0.2.2.3	(`hsa-miR-3200-3p` + `hsa-miR-363-3p` + `hsa-miR-92a-3p`)	miRNA	BLCA	Nucleotide metabolism	Pyrimidine metabolism	Unrelated	Gene expression	Stemness	miRNA expression	Microsatellite instability	0.335392053349156	4.02440471329158e-11	0.301690872013581	0.000597962975876796	NS	Overexpression	1.1e-09	Overexpression	1.9e-09	Meaningful Risky	Meaningless	Risky	0.0186	NS	0.0543	NS	Risky	0.0352	NS	0.134	NS	NS	0.596	NS	0.259	NS	NS	0.109	NS	0.676	NS		NS	Meaningful Low	High
BLCA-2755 / BLCA-1176	BLCA-2755.2.1.0.1.6.2.N.2.8.2.2.2	GFPT2	Coding gene	BLCA-1176.2.1.0.1.4.2.P.3.2.5.1.3	(`hsa-miR-363-3p` + `hsa-miR-92a-3p`)	miRNA	BLCA	Carbohydrate metabolism	Amino sugar and nucleotide sugar metabolism	Unrelated	Gene expression	Microsatellite instability	miRNA expression	Microsatellite instability	-0.183848993951533	1.01900733656418e-07	0.239347234025179	4.82342894132396e-05	Divergent	Underexpression	1.8e-06	Overexpression	1.8e-08	Meaningful Risky	Meaningful Protective	Risky	0.000922	NS	0.0343	NS	Risky	0.00635	NS	0.0525	NS	NS	0.721	NS	0.623	NS	Risky	0.00785	NS	0.239	NS		NS	Meaningful Low	High
BLCA-2757 / BLCA-1176	BLCA-2757.2.1.0.1.6.3.N.2.8.2.2.2	GFPT2	Coding gene	BLCA-1176.2.1.0.1.4.2.P.3.2.5.1.3	(`hsa-miR-363-3p` + `hsa-miR-92a-3p`)	miRNA	BLCA	Carbohydrate metabolism	Amino sugar and nucleotide sugar metabolism	Unrelated	Gene expression	Stemness	miRNA expression	Microsatellite instability	-0.418432796579051	5.64877020396826e-18	0.239347234025179	4.82342894132396e-05	NS	Underexpression	1.8e-06	Overexpression	1.8e-08	Meaningful Risky	Meaningful Protective	Risky	0.000922	NS	0.0343	NS	Risky	0.00635	NS	0.0525	NS	NS	0.721	NS	0.623	NS	Risky	0.00785	NS	0.239	NS		NS	Meaningful Low	High
BLCA-2890 / BLCA-1103	BLCA-2890.2.11.0.1.6.3.N.2.0.3.1.1	H6PD	Coding gene	BLCA-1103.2.11.0.1.4.3.P.3.8.8.2.2	(`hsa-miR-30c-5p` + `hsa-miR-30e-5p`)	miRNA	BLCA	Carbohydrate metabolism	Pentose phosphate pathway	Unrelated	Gene expression	Stemness	miRNA expression	Stemness	-0.30385057638312	2.93284198322745e-09	0.340838721442776	2.22025185406801e-11	Divergent	Underexpression	5.3e-05	Overexpression	0.00076	Meaningless	Meaningful Protective	NS	0.682	Protective	0.01	NS	NS	0.401	Protective	0.0106	NS	NS	0.0754	NS	0.641	NS	NS	0.151	Protective	0.0115	NS		NS	Meaningful Low	NS
BLCA-3022 / BLCA-1919	BLCA-3022.5.10.0.1.4.3.P.3.6.6.1.1	hsa-let-7a-3p	miRNA	BLCA-1919.5.10.0.1.6.2.P.3.2.2.1.1	ACP1	Coding gene	BLCA	Metabolism of cofactors and vitamins	Thiamine metabolism	Unrelated	miRNA expression	Stemness	Gene expression	Microsatellite instability	0.366995703541641	2.58600067564477e-13	0.157527442084147	0.000354088446501751	NS	Overexpression	9.2e-05	Overexpression	5.8e-09	Meaningful Risky	Meaningful Risky	NS	0.0646	Risky	0.023	NS	Risky	0.0197	NS	0.11	NS	NS	0.831	NS	0.877	NS	Risky	0.0189	NS	0.3	NS		NS	Meaningful High	NS
BLCA-3023 / BLCA-1920	BLCA-3023.5.9.0.1.4.3.P.3.6.6.1.1	hsa-let-7a-3p	miRNA	BLCA-1920.5.9.0.1.6.2.P.3.2.2.1.1	ACP1	Coding gene	BLCA	Metabolism of cofactors and vitamins	Riboflavin metabolism	Unrelated	miRNA expression	Stemness	Gene expression	Microsatellite instability	0.366995703541641	2.58600067564477e-13	0.157527442084147	0.000354088446501751	NS	Overexpression	9.2e-05	Overexpression	5.8e-09	Meaningful Risky	Meaningful Risky	NS	0.0646	Risky	0.023	NS	Risky	0.0197	NS	0.11	NS	NS	0.831	NS	0.877	NS	Risky	0.0189	NS	0.3	NS		NS	Meaningful High	NS
BLCA-3111 / BLCA-7250	BLCA-3111.2.3.0.1.4.2.P.3.5.5.2.2	hsa-miR-103a-3p	miRNA	BLCA-7250.2.3.0.1.6.2.P.3.5.3.2.3	L2HGDH	Coding gene	BLCA	Carbohydrate metabolism	Butanoate metabolism	Unrelated	miRNA expression	Microsatellite instability	Gene expression	Microsatellite instability	0.223991945386687	0.000223259222573218	0.170866496755494	0.0107469356341006	Convergent	Overexpression	2.6e-06	Overexpression	0.027	Meaningful Protective	Meaningful Risky	Protective	0.0179	Risky	0.035	Divergent	Protective	0.0331	NS	0.0521	NS	NS	0.658	NS	0.525	NS	NS	0.2	Risky	0.0211	NS	OS	Divergent	Meaningful High	Low
BLCA-3116 / BLCA-7250	BLCA-3116.2.3.0.1.4.3.P.3.5.5.2.2	hsa-miR-103a-3p	miRNA	BLCA-7250.2.3.0.1.6.2.P.3.5.3.2.3	L2HGDH	Coding gene	BLCA	Carbohydrate metabolism	Butanoate metabolism	Unrelated	miRNA expression	Stemness	Gene expression	Microsatellite instability	0.500777159623779	1.83552285980127e-26	0.170866496755494	0.0107469356341006	NS	Overexpression	2.6e-06	Overexpression	0.027	Meaningful Protective	Meaningful Risky	Protective	0.0179	Risky	0.035	Divergent	Protective	0.0331	NS	0.0521	NS	NS	0.658	NS	0.525	NS	NS	0.2	Risky	0.0211	NS	OS	Divergent	Meaningful High	Low
BLCA-3143 / BLCA-7412	BLCA-3143.3.2.0.1.4.2.P.1.6.2.2.3	hsa-miR-1224-5p	miRNA	BLCA-7412.3.2.0.1.6.3.P.3.3.0.1.3	NDUFA2	Coding gene	BLCA	Energy metabolism	Oxidative phosphorylation	Unrelated	miRNA expression	Microsatellite instability	Gene expression	Stemness	0.208229580795795	0.000882314212222839	0.257051500568525	2.22324524261567e-06	NS	Unchanged	0.56	Overexpression	1.3e-07	Meaningful Risky	Meaningful Protective	NS	0.109	NS	0.129	NS	Risky	0.0094	NS	0.235	NS	NS	0.564	NS	0.517	NS	Risky	0.0165	Protective	0.0424	Divergent	PFI	Divergent	Meaningless	High
BLCA-3157 / BLCA-7412	BLCA-3157.3.2.0.1.4.3.P.1.6.2.2.3	hsa-miR-1224-5p	miRNA	BLCA-7412.3.2.0.1.6.3.P.3.3.0.1.3	NDUFA2	Coding gene	BLCA	Energy metabolism	Oxidative phosphorylation	Unrelated	miRNA expression	Stemness	Gene expression	Stemness	0.257619963770608	2.7548746770992e-06	0.257051500568525	2.22324524261567e-06	Convergent	Unchanged	0.56	Overexpression	1.3e-07	Meaningful Risky	Meaningful Protective	NS	0.109	NS	0.129	NS	Risky	0.0094	NS	0.235	NS	NS	0.564	NS	0.517	NS	Risky	0.0165	Protective	0.0424	Divergent	PFI	Divergent	Meaningless	High
BLCA-3163 / BLCA-2371	BLCA-3163.4.5.0.1.4.3.P.3.3.0.2.3	hsa-miR-1229-3p	miRNA	BLCA-2371.4.5.0.1.7.3.P.0.8.3.1.3	CPT1B	Coding gene	BLCA	Lipid metabolism	Fatty acid degradation	Unrelated	miRNA expression	Stemness	Methylation	Stemness	0.297435836815679	1.52391216488739e-08	0.386800480339707	5.42964782489651e-15	Convergent	Overexpression	1.6e-07	No data	No data	Meaningful Risky	Meaningful Protective	NS	0.609	Protective	0.0241	NS	NS	0.391	Protective	0.0213	NS	Risky	0.0221	NS	0.347	NS	NS	0.418	Protective	0.00802	NS		NS	Meaningful Low	NS
BLCA-3166 / BLCA-7777	BLCA-3166.4.8.0.1.4.3.P.3.3.0.2.3	hsa-miR-1229-3p	miRNA	BLCA-7777.4.8.0.1.6.3.P.3.6.6.2.3	PTDSS1	Coding gene	BLCA	Lipid metabolism	Glycerophospholipid metabolism	Unrelated	miRNA expression	Stemness	Gene expression	Stemness	0.297435836815679	1.52391216488739e-08	0.267294219039695	7.11986296967729e-07	Convergent	Overexpression	1.6e-07	Overexpression	4.7e-06	Meaningful Risky	Meaningful Risky	NS	0.609	NS	0.0805	NS	NS	0.391	Risky	0.0213	NS	Risky	0.0221	NS	0.305	NS	NS	0.418	Risky	0.00424	NS		NS	Meaningful High	NS
BLCA-3167 / BLCA-7587	BLCA-3167.1.5.0.1.4.3.P.3.3.0.2.3	hsa-miR-1229-3p	miRNA	BLCA-7587.1.5.0.1.6.3.P.1.8.5.3.3	PHGDH	Coding gene	BLCA	Amino acid metabolism	Glycine, serine and threonine metabolism	Unrelated	miRNA expression	Stemness	Gene expression	Stemness	0.297435836815679	1.52391216488739e-08	0.21653756713085	0.00020090799115423	Convergent	Overexpression	1.6e-07	Unchanged	0.38	Meaningful Risky	Meaningful Risky	NS	0.609	Risky	0.000179	NS	NS	0.391	Risky	0.0017	NS	Risky	0.0221	NS	0.268	NS	NS	0.418	Risky	0.0069	NS		NS	Meaningful High	NS
BLCA-3169 / BLCA-7442	BLCA-3169.7.2.0.1.4.3.P.3.3.0.2.3	hsa-miR-1229-3p	miRNA	BLCA-7442.7.2.0.1.6.3.P.3.8.3.2.3	NME2	Coding gene	BLCA	Nucleotide metabolism	Pyrimidine metabolism	Unrelated	miRNA expression	Stemness	Gene expression	Stemness	0.297435836815679	1.52391216488739e-08	0.20083962362403	0.000745026685272281	Convergent	Overexpression	1.6e-07	Overexpression	3.8e-09	Meaningful Risky	Meaningful Risky	NS	0.609	Risky	0.00181	NS	NS	0.391	Risky	0.000798	NS	Risky	0.0221	NS	0.201	NS	NS	0.418	Risky	0.000437	NS		NS	Meaningful High	NS
BLCA-3194 / BLCA-2941	BLCA-3194.2.1.0.1.4.2.N.2.8.8.1.3	hsa-miR-125b-5p	miRNA	BLCA-2941.2.1.0.1.6.3.P.3.0.3.1.1	HK2	Coding gene	BLCA	Carbohydrate metabolism	Amino sugar and nucleotide sugar metabolism	Unrelated	miRNA expression	Microsatellite instability	Gene expression	Stemness	-0.256749283482297	7.90555227612275e-06	0.210388141817702	0.000315043906304704	NS	Underexpression	0.00023	Overexpression	0.0014	Meaningful Risky	Meaningless	Risky	0.000649	NS	0.858	NS	Risky	0.00383	NS	0.241	NS	NS	0.962	NS	0.572	NS	Risky	0.0195	NS	0.728	NS		NS	Meaningful Low	High
BLCA-3197 / BLCA-2937	BLCA-3197.2.5.0.1.4.2.N.2.8.8.1.3	hsa-miR-125b-5p	miRNA	BLCA-2937.2.5.0.1.6.3.P.3.0.3.1.1	HK2	Coding gene	BLCA	Carbohydrate metabolism	Fructose and mannose metabolism	Unrelated	miRNA expression	Microsatellite instability	Gene expression	Stemness	-0.256749283482297	7.90555227612275e-06	0.210388141817702	0.000315043906304704	NS	Underexpression	0.00023	Overexpression	0.0014	Meaningful Risky	Meaningless	Risky	0.000649	NS	0.858	NS	Risky	0.00383	NS	0.241	NS	NS	0.962	NS	0.572	NS	Risky	0.0195	NS	0.728	NS		NS	Meaningful Low	High
BLCA-3200 / BLCA-2939	BLCA-3200.2.6.0.1.4.2.N.2.8.8.1.3	hsa-miR-125b-5p	miRNA	BLCA-2939.2.6.0.1.6.3.P.3.0.3.1.1	HK2	Coding gene	BLCA	Carbohydrate metabolism	Galactose metabolism	Unrelated	miRNA expression	Microsatellite instability	Gene expression	Stemness	-0.256749283482297	7.90555227612275e-06	0.210388141817702	0.000315043906304704	NS	Underexpression	0.00023	Overexpression	0.0014	Meaningful Risky	Meaningless	Risky	0.000649	NS	0.858	NS	Risky	0.00383	NS	0.241	NS	NS	0.962	NS	0.572	NS	Risky	0.0195	NS	0.728	NS		NS	Meaningful Low	High
BLCA-3204 / BLCA-2941	BLCA-3204.2.1.0.1.4.3.N.2.8.8.1.3	hsa-miR-125b-5p	miRNA	BLCA-2941.2.1.0.1.6.3.P.3.0.3.1.1	HK2	Coding gene	BLCA	Carbohydrate metabolism	Amino sugar and nucleotide sugar metabolism	Unrelated	miRNA expression	Stemness	Gene expression	Stemness	-0.397422727098043	0.00057287099500465	0.210388141817702	0.000315043906304704	Divergent	Underexpression	0.00023	Overexpression	0.0014	Meaningful Risky	Meaningless	Risky	0.000649	NS	0.858	NS	Risky	0.00383	NS	0.241	NS	NS	0.962	NS	0.572	NS	Risky	0.0195	NS	0.728	NS		NS	Meaningful Low	High
BLCA-3207 / BLCA-2939	BLCA-3207.2.6.0.1.4.3.N.2.8.8.1.3	hsa-miR-125b-5p	miRNA	BLCA-2939.2.6.0.1.6.3.P.3.0.3.1.1	HK2	Coding gene	BLCA	Carbohydrate metabolism	Galactose metabolism	Unrelated	miRNA expression	Stemness	Gene expression	Stemness	-0.397422727098043	0.00057287099500465	0.210388141817702	0.000315043906304704	Divergent	Underexpression	0.00023	Overexpression	0.0014	Meaningful Risky	Meaningless	Risky	0.000649	NS	0.858	NS	Risky	0.00383	NS	0.241	NS	NS	0.962	NS	0.572	NS	Risky	0.0195	NS	0.728	NS		NS	Meaningful Low	High
BLCA-3209 / BLCA-2937	BLCA-3209.2.5.0.1.4.3.N.2.8.8.1.3	hsa-miR-125b-5p	miRNA	BLCA-2937.2.5.0.1.6.3.P.3.0.3.1.1	HK2	Coding gene	BLCA	Carbohydrate metabolism	Fructose and mannose metabolism	Unrelated	miRNA expression	Stemness	Gene expression	Stemness	-0.397422727098043	0.00057287099500465	0.210388141817702	0.000315043906304704	Divergent	Underexpression	0.00023	Overexpression	0.0014	Meaningful Risky	Meaningless	Risky	0.000649	NS	0.858	NS	Risky	0.00383	NS	0.241	NS	NS	0.962	NS	0.572	NS	Risky	0.0195	NS	0.728	NS		NS	Meaningful Low	High
BLCA-3229 / BLCA-8119	BLCA-3229.7.2.0.1.4.2.P.3.5.0.1.3	hsa-miR-1270	miRNA	BLCA-8119.7.2.0.1.3.3.P.0.3.6.2.3	UMPS	Coding gene	BLCA	Nucleotide metabolism	Pyrimidine metabolism	Unrelated	miRNA expression	Microsatellite instability	CNV	Stemness	0.181161956962422	0.00834811412329026	0.162007365057578	0.0397780812950474	NS	Overexpression	3.8e-06	No data	No data	Meaningful Protective	Meaningful Risky	Protective	0.0151	NS	0.647	NS	Protective	0.018	NS	0.764	NS	NS	0.378	Risky	0.0244	NS	NS	0.175	NS	0.727	NS		NS	Meaningful Duplicated and Deleted	NS
BLCA-3233 / BLCA-7733	BLCA-3233.5.12.0.1.4.2.P.3.5.0.1.3	hsa-miR-1270	miRNA	BLCA-7733.5.12.0.1.6.3.P.3.3.6.2.3	PNPO	Coding gene	BLCA	Metabolism of cofactors and vitamins	Vitamin B6 metabolism	Unrelated	miRNA expression	Microsatellite instability	Gene expression	Stemness	0.181161956962422	0.00834811412329026	0.179542580765888	0.00502339803681639	NS	Overexpression	3.8e-06	Overexpression	0.00045	Meaningful Protective	Meaningful Risky	Protective	0.0151	NS	0.247	NS	Protective	0.018	NS	0.0624	NS	NS	0.378	NS	0.087	NS	NS	0.175	Risky	0.0112	NS		NS	Meaningful High	NS
BLCA-3237 / BLCA-8119	BLCA-3237.7.2.0.1.4.3.P.3.5.0.1.3	hsa-miR-1270	miRNA	BLCA-8119.7.2.0.1.3.3.P.0.3.6.2.3	UMPS	Coding gene	BLCA	Nucleotide metabolism	Pyrimidine metabolism	Unrelated	miRNA expression	Stemness	CNV	Stemness	0.36663537084047	2.84766000691684e-13	0.162007365057578	0.0397780812950474	Convergent	Overexpression	3.8e-06	No data	No data	Meaningful Protective	Meaningful Risky	Protective	0.0151	NS	0.647	NS	Protective	0.018	NS	0.764	NS	NS	0.378	Risky	0.0244	NS	NS	0.175	NS	0.727	NS		NS	Meaningful Duplicated and Deleted	NS
BLCA-3239 / BLCA-7733	BLCA-3239.5.12.0.1.4.3.P.3.5.0.1.3	hsa-miR-1270	miRNA	BLCA-7733.5.12.0.1.6.3.P.3.3.6.2.3	PNPO	Coding gene	BLCA	Metabolism of cofactors and vitamins	Vitamin B6 metabolism	Unrelated	miRNA expression	Stemness	Gene expression	Stemness	0.36663537084047	2.84766000691684e-13	0.179542580765888	0.00502339803681639	Convergent	Overexpression	3.8e-06	Overexpression	0.00045	Meaningful Protective	Meaningful Risky	Protective	0.0151	NS	0.247	NS	Protective	0.018	NS	0.0624	NS	NS	0.378	NS	0.087	NS	NS	0.175	Risky	0.0112	NS		NS	Meaningful High	NS
BLCA-3243 / BLCA-1958	BLCA-3243.1.3.0.1.4.2.P.3.3.0.1.3	hsa-miR-1271-5p	miRNA	BLCA-1958.1.3.0.1.6.3.P.3.3.6.2.3	ACY1	Coding gene	BLCA	Amino acid metabolism	Arginine biosynthesis	Unrelated	miRNA expression	Microsatellite instability	Gene expression	Stemness	0.176874949066047	0.0176905570855799	0.185470239424907	0.0027958112533427	NS	Overexpression	0.011	Overexpression	4.9e-07	Meaningful Risky	Meaningful Protective	NS	0.63	NS	0.257	NS	NS	0.132	NS	0.068	NS	NS	0.309	NS	0.558	NS	Risky	0.021	Protective	0.00836	Divergent	PFI	Divergent	Meaningful Low	NS
BLCA-3272 / BLCA-2503	BLCA-3272.5.3.0.1.4.3.P.1.0.3.2.2	hsa-miR-129-5p	miRNA	BLCA-2503.5.3.0.1.6.3.P.3.3.3.2.3	DHTKD1	Coding gene	BLCA	Metabolism of cofactors and vitamins	Lipoic acid metabolism	Unrelated	miRNA expression	Stemness	Gene expression	Stemness	0.170551091957412	0.012718532332631	0.302698932080342	5.83801677150505e-09	Convergent	Unchanged	0.055	Overexpression	0.00082	Meaningless	Meaningful Risky	NS	0.163	NS	0.0778	NS	NS	0.145	NS	0.103	NS	NS	0.584	NS	0.302	NS	NS	0.115	Risky	0.0355	NS		NS	Meaningful High	NS
BLCA-3275 / BLCA-2504	BLCA-3275.1.7.0.1.4.3.P.1.0.3.2.2	hsa-miR-129-5p	miRNA	BLCA-2504.1.7.0.1.6.3.P.3.3.3.2.3	DHTKD1	Coding gene	BLCA	Amino acid metabolism	Lysine degradation	Unrelated	miRNA expression	Stemness	Gene expression	Stemness	0.170551091957412	0.012718532332631	0.302698932080342	5.83801677150505e-09	Convergent	Unchanged	0.055	Overexpression	0.00082	Meaningless	Meaningful Risky	NS	0.163	NS	0.0778	NS	NS	0.145	NS	0.103	NS	NS	0.584	NS	0.302	NS	NS	0.115	Risky	0.0355	NS		NS	Meaningful High	NS
BLCA-3280 / BLCA-2505	BLCA-3280.1.10.0.1.4.3.P.1.0.3.2.2	hsa-miR-129-5p	miRNA	BLCA-2505.1.10.0.1.6.3.P.3.3.3.2.3	DHTKD1	Coding gene	BLCA	Amino acid metabolism	Tryptophan metabolism	Unrelated	miRNA expression	Stemness	Gene expression	Stemness	0.170551091957412	0.012718532332631	0.302698932080342	5.83801677150505e-09	Convergent	Unchanged	0.055	Overexpression	0.00082	Meaningless	Meaningful Risky	NS	0.163	NS	0.0778	NS	NS	0.145	NS	0.103	NS	NS	0.584	NS	0.302	NS	NS	0.115	Risky	0.0355	NS		NS	Meaningful High	NS
BLCA-3282 / BLCA-7307	BLCA-3282.5.8.0.1.4.3.P.1.0.3.2.2	hsa-miR-129-5p	miRNA	BLCA-7307.5.8.0.1.7.3.P.0.3.3.1.1	LRAT	Coding gene	BLCA	Metabolism of cofactors and vitamins	Retinol metabolism	Unrelated	miRNA expression	Stemness	Methylation	Stemness	0.170551091957412	0.012718532332631	0.190352226405904	0.0306735688124712	Convergent	Unchanged	0.055	No data	No data	Meaningless	Meaningful Risky	NS	0.163	NS	0.0673	NS	NS	0.145	NS	0.207	NS	NS	0.584	Risky	0.0187	NS	NS	0.115	NS	0.0884	NS		NS	Meaningful High	NS
BLCA-3285 / BLCA-7376	BLCA-3285.5.7.0.1.4.3.P.1.0.3.2.2	hsa-miR-129-5p	miRNA	BLCA-7376.5.7.0.1.6.3.P.3.5.3.1.3	MMAB	Coding gene	BLCA	Metabolism of cofactors and vitamins	Porphyrin metabolism	Unrelated	miRNA expression	Stemness	Gene expression	Stemness	0.170551091957412	0.012718532332631	0.297218393361048	1.22164522790039e-08	Convergent	Unchanged	0.055	Overexpression	0.00025	Meaningless	Meaningful Risky	NS	0.163	Risky	0.0166	NS	NS	0.145	Risky	0.00798	NS	NS	0.584	NS	0.661	NS	NS	0.115	NS	0.152	NS		NS	Meaningful High	NS
BLCA-3345 / BLCA-7388	BLCA-3345.5.5.0.1.4.2.N.2.3.0.1.3	hsa-miR-133a-5p	miRNA	BLCA-7388.5.5.0.1.6.3.P.3.8.8.1.2	MTHFD1L	Coding gene	BLCA	Metabolism of cofactors and vitamins	One carbon pool by folate	Unrelated	miRNA expression	Microsatellite instability	Gene expression	Stemness	-0.181349029558452	0.00823043586184962	0.200759587689786	0.000652657721606753	NS	Underexpression	2.1e-07	Overexpression	6.3e-12	Meaningful Risky	Meaningful Risky	NS	0.0526	Risky	0.00205	NS	Risky	0.039	Risky	0.00675	Convergent	NS	0.425	NS	0.709	NS	NS	0.141	Risky	0.00374	NS	DSS	Convergent	Meaningful High	NS
BLCA-3347 / BLCA-7388	BLCA-3347.5.5.0.1.4.3.N.2.3.0.1.3	hsa-miR-133a-5p	miRNA	BLCA-7388.5.5.0.1.6.3.P.3.8.8.1.2	MTHFD1L	Coding gene	BLCA	Metabolism of cofactors and vitamins	One carbon pool by folate	Unrelated	miRNA expression	Stemness	Gene expression	Stemness	-0.401896973406247	3.32458122724394e-16	0.200759587689786	0.000652657721606753	Divergent	Underexpression	2.1e-07	Overexpression	6.3e-12	Meaningful Risky	Meaningful Risky	NS	0.0526	Risky	0.00205	NS	Risky	0.039	Risky	0.00675	Convergent	NS	0.425	NS	0.709	NS	NS	0.141	Risky	0.00374	NS	DSS	Convergent	Meaningful High	NS
BLCA-3504 / BLCA-7840	BLCA-3504.4.2.3.1.4.3.N.1.8.8.3.2	hsa-miR-143-5p	miRNA	BLCA-7840.4.2.3.1.6.3.P.3.5.5.2.3	SCD	Coding gene	BLCA	Lipid metabolism	Biosynthesis of unsaturated fatty acids	Autophagy_dependent_cell_death	miRNA expression	Stemness	Gene expression	Stemness	-0.171422442173359	0.00848338346019231	0.292333439038756	2.59195740344496e-08	Divergent	Unchanged	0.16	Overexpression	5.8e-07	Meaningful Risky	Meaningful Risky	Risky	0.000759	Risky	0.00298	Convergent	Risky	3.21e-05	NS	0.0666	NS	NS	0.729	NS	0.362	NS	Risky	0.000112	Risky	0.0244	Convergent	OS / PFI	Convergent	Meaningful High	High
BLCA-3547 / BLCA-7488	BLCA-3547.1.2.0.1.4.2.N.2.8.2.1.3	hsa-miR-145-5p	miRNA	BLCA-7488.1.2.0.1.7.3.P.0.3.3.3.3	P4HA1	Coding gene	BLCA	Amino acid metabolism	Arginine and proline metabolism	Unrelated	miRNA expression	Microsatellite instability	Methylation	Stemness	-0.20405539814449	0.000853021599318933	0.170854396400807	0.010041051741306	NS	Underexpression	2.6e-06	No data	No data	Meaningful Risky	Meaningful Risky	Risky	0.00402	NS	0.0689	NS	Risky	0.00726	NS	0.133	NS	NS	1	NS	0.571	NS	Risky	0.049	Risky	0.0177	Convergent	PFI	Convergent	Meaningful High	High
BLCA-3566 / BLCA-7417	BLCA-3566.3.2.0.1.4.2.N.2.8.2.1.3	hsa-miR-145-5p	miRNA	BLCA-7417.3.2.0.1.7.3.P.0.8.2.1.1	NDUFS2	Coding gene	BLCA	Energy metabolism	Oxidative phosphorylation	Unrelated	miRNA expression	Microsatellite instability	Methylation	Stemness	-0.20405539814449	0.000853021599318933	0.18182241604115	0.00394628803748478	NS	Underexpression	2.6e-06	No data	No data	Meaningful Risky	Meaningful Protective	Risky	0.00402	Protective	0.0104	Divergent	Risky	0.00726	Protective	0.00465	Divergent	NS	1	NS	0.806	NS	Risky	0.049	Protective	0.0178	Divergent	OS / DSS / PFI	Divergent	Meaningful Low	High
BLCA-3584 / BLCA-7488	BLCA-3584.1.2.0.1.4.3.N.2.8.2.1.3	hsa-miR-145-5p	miRNA	BLCA-7488.1.2.0.1.7.3.P.0.3.3.3.3	P4HA1	Coding gene	BLCA	Amino acid metabolism	Arginine and proline metabolism	Unrelated	miRNA expression	Stemness	Methylation	Stemness	-0.454987038341636	0.0419702588233178	0.170854396400807	0.010041051741306	Divergent	Underexpression	2.6e-06	No data	No data	Meaningful Risky	Meaningful Risky	Risky	0.00402	NS	0.0689	NS	Risky	0.00726	NS	0.133	NS	NS	1	NS	0.571	NS	Risky	0.049	Risky	0.0177	Convergent	PFI	Convergent	Meaningful High	High
BLCA-3586 / BLCA-7417	BLCA-3586.3.2.0.1.4.3.N.2.8.2.1.3	hsa-miR-145-5p	miRNA	BLCA-7417.3.2.0.1.7.3.P.0.8.2.1.1	NDUFS2	Coding gene	BLCA	Energy metabolism	Oxidative phosphorylation	Unrelated	miRNA expression	Stemness	Methylation	Stemness	-0.454987038341636	0.0419702588233178	0.18182241604115	0.00394628803748478	Divergent	Underexpression	2.6e-06	No data	No data	Meaningful Risky	Meaningful Protective	Risky	0.00402	Protective	0.0104	Divergent	Risky	0.00726	Protective	0.00465	Divergent	NS	1	NS	0.806	NS	Risky	0.049	Protective	0.0178	Divergent	OS / DSS / PFI	Divergent	Meaningful Low	High
BLCA-3594 / BLCA-2031	BLCA-3594.2.7.0.1.4.3.P.1.5.2.2.3	hsa-miR-1468-5p	miRNA	BLCA-2031.2.7.0.1.6.3.P.3.3.0.2.3	AKR1A1	Coding gene	BLCA	Carbohydrate metabolism	Glycolysis / Gluconeogenesis	Unrelated	miRNA expression	Stemness	Gene expression	Stemness	0.160010575525807	0.0273645525343014	0.237487888372348	2.16479133038141e-05	Convergent	Unchanged	0.89	Overexpression	2.4e-09	Meaningful Protective	Meaningful Protective	Protective	0.0263	NS	0.79	NS	Protective	0.046	NS	0.973	NS	NS	0.949	Protective	0.0363	NS	NS	0.322	NS	0.269	NS		NS	Meaningless	Low
BLCA-3595 / BLCA-2028	BLCA-3595.2.2.0.1.4.3.P.1.5.2.2.3	hsa-miR-1468-5p	miRNA	BLCA-2028.2.2.0.1.6.3.P.3.3.0.2.3	AKR1A1	Coding gene	BLCA	Carbohydrate metabolism	Ascorbate and aldarate metabolism	Unrelated	miRNA expression	Stemness	Gene expression	Stemness	0.160010575525807	0.0273645525343014	0.237487888372348	2.16479133038141e-05	Convergent	Unchanged	0.89	Overexpression	2.4e-09	Meaningful Protective	Meaningful Protective	Protective	0.0263	NS	0.79	NS	Protective	0.046	NS	0.973	NS	NS	0.949	Protective	0.0363	NS	NS	0.322	NS	0.269	NS		NS	Meaningless	Low
BLCA-3596 / BLCA-2029	BLCA-3596.4.7.0.1.4.3.P.1.5.2.2.3	hsa-miR-1468-5p	miRNA	BLCA-2029.4.7.0.1.6.3.P.3.3.0.2.3	AKR1A1	Coding gene	BLCA	Lipid metabolism	Glycerolipid metabolism	Unrelated	miRNA expression	Stemness	Gene expression	Stemness	0.160010575525807	0.0273645525343014	0.237487888372348	2.16479133038141e-05	Convergent	Unchanged	0.89	Overexpression	2.4e-09	Meaningful Protective	Meaningful Protective	Protective	0.0263	NS	0.79	NS	Protective	0.046	NS	0.973	NS	NS	0.949	Protective	0.0363	NS	NS	0.322	NS	0.269	NS		NS	Meaningless	Low
BLCA-3597 / BLCA-2032	BLCA-3597.2.10.0.1.4.3.P.1.5.2.2.3	hsa-miR-1468-5p	miRNA	BLCA-2032.2.10.0.1.6.3.P.3.3.0.2.3	AKR1A1	Coding gene	BLCA	Carbohydrate metabolism	Pentose and glucuronate interconversions	Unrelated	miRNA expression	Stemness	Gene expression	Stemness	0.160010575525807	0.0273645525343014	0.237487888372348	2.16479133038141e-05	Convergent	Unchanged	0.89	Overexpression	2.4e-09	Meaningful Protective	Meaningful Protective	Protective	0.0263	NS	0.79	NS	Protective	0.046	NS	0.973	NS	NS	0.949	Protective	0.0363	NS	NS	0.322	NS	0.269	NS		NS	Meaningless	Low
BLCA-3598 / BLCA-2030	BLCA-3598.2.13.0.1.4.3.P.1.5.2.2.3	hsa-miR-1468-5p	miRNA	BLCA-2030.2.13.0.1.6.3.P.3.3.0.2.3	AKR1A1	Coding gene	BLCA	Carbohydrate metabolism	Pyruvate metabolism	Unrelated	miRNA expression	Stemness	Gene expression	Stemness	0.160010575525807	0.0273645525343014	0.237487888372348	2.16479133038141e-05	Convergent	Unchanged	0.89	Overexpression	2.4e-09	Meaningful Protective	Meaningful Protective	Protective	0.0263	NS	0.79	NS	Protective	0.046	NS	0.973	NS	NS	0.949	Protective	0.0363	NS	NS	0.322	NS	0.269	NS		NS	Meaningless	Low
BLCA-3599 / BLCA-7376	BLCA-3599.5.7.0.1.4.3.P.1.5.2.2.3	hsa-miR-1468-5p	miRNA	BLCA-7376.5.7.0.1.6.3.P.3.5.3.1.3	MMAB	Coding gene	BLCA	Metabolism of cofactors and vitamins	Porphyrin metabolism	Unrelated	miRNA expression	Stemness	Gene expression	Stemness	0.160010575525807	0.0273645525343014	0.297218393361048	1.22164522790039e-08	Convergent	Unchanged	0.89	Overexpression	0.00025	Meaningful Protective	Meaningful Risky	Protective	0.0263	Risky	0.0166	Divergent	Protective	0.046	Risky	0.00798	Divergent	NS	0.949	NS	0.661	NS	NS	0.322	NS	0.152	NS	OS / DSS	Divergent	Meaningful High	Low
BLCA-3602 / BLCA-8119	BLCA-3602.7.2.0.1.4.2.N.3.9.9.1.2	hsa-miR-146a-5p	miRNA	BLCA-8119.7.2.0.1.3.3.P.0.3.6.2.3	UMPS	Coding gene	BLCA	Nucleotide metabolism	Pyrimidine metabolism	Unrelated	miRNA expression	Microsatellite instability	CNV	Stemness	-0.230287421730471	0.0463363528553766	0.162007365057578	0.0397780812950474	NS	Overexpression	0.029	No data	No data	Meaningful Protective	Meaningful Risky	NS	0.139	NS	0.647	NS	Protective	0.0393	NS	0.764	NS	Protective	0.0392	Risky	0.0244	Divergent	Protective	0.0388	NS	0.727	NS	DFI	Divergent	Meaningful Duplicated and Deleted	NS
BLCA-3616 / BLCA-8119	BLCA-3616.7.2.0.1.4.3.P.3.9.9.1.2	hsa-miR-146a-5p	miRNA	BLCA-8119.7.2.0.1.3.3.P.0.3.6.2.3	UMPS	Coding gene	BLCA	Nucleotide metabolism	Pyrimidine metabolism	Unrelated	miRNA expression	Stemness	CNV	Stemness	0.149692917058875	0.0387738910312086	0.162007365057578	0.0397780812950474	Convergent	Overexpression	0.029	No data	No data	Meaningful Protective	Meaningful Risky	NS	0.139	NS	0.647	NS	Protective	0.0393	NS	0.764	NS	Protective	0.0392	Risky	0.0244	Divergent	Protective	0.0388	NS	0.727	NS	DFI	Divergent	Meaningful Duplicated and Deleted	NS
BLCA-3618 / BLCA-8119	BLCA-3618.7.2.0.1.4.2.N.3.0.3.1.2	hsa-miR-146b-5p	miRNA	BLCA-8119.7.2.0.1.3.3.P.0.3.6.2.3	UMPS	Coding gene	BLCA	Nucleotide metabolism	Pyrimidine metabolism	Unrelated	miRNA expression	Microsatellite instability	CNV	Stemness	-0.173276097803144	0.0136342143370892	0.162007365057578	0.0397780812950474	NS	Overexpression	1.4e-05	No data	No data	Meaningless	Meaningful Risky	NS	0.9	NS	0.647	NS	NS	0.725	NS	0.764	NS	NS	0.172	Risky	0.0244	NS	NS	0.673	NS	0.727	NS		NS	Meaningful Duplicated and Deleted	NS
BLCA-3694 / BLCA-1910	BLCA-3694.6.6.0.1.4.3.P.3.0.3.1.3	hsa-miR-153-5p	miRNA	BLCA-1910.6.6.0.1.3.2.P.0.3.3.1.3	ACOX1	Coding gene	BLCA	Metabolism of other amino acids	beta-Alanine metabolism	Unrelated	miRNA expression	Stemness	CNV	Microsatellite instability	0.158686262360576	0.0268146711127968	0.161133003979792	0.00231156223637677	NS	Overexpression	5e-05	No data	No data	Meaningless	Meaningful Risky	NS	0.751	NS	0.699	NS	NS	0.353	NS	0.498	NS	NS	0.422	Risky	0.00325	NS	NS	0.744	NS	0.207	NS		NS	Meaningful Duplicated and Deleted	NS
BLCA-3700 / BLCA-1908	BLCA-3700.4.5.0.1.4.3.P.3.0.3.1.3	hsa-miR-153-5p	miRNA	BLCA-1908.4.5.0.1.3.2.P.0.3.3.1.3	ACOX1	Coding gene	BLCA	Lipid metabolism	Fatty acid degradation	Unrelated	miRNA expression	Stemness	CNV	Microsatellite instability	0.158686262360576	0.0268146711127968	0.161133003979792	0.00231156223637677	NS	Overexpression	5e-05	No data	No data	Meaningless	Meaningful Risky	NS	0.751	NS	0.699	NS	NS	0.353	NS	0.498	NS	NS	0.422	Risky	0.00325	NS	NS	0.744	NS	0.207	NS		NS	Meaningful Duplicated and Deleted	NS
BLCA-3708 / BLCA-1909	BLCA-3708.4.2.0.1.4.3.P.3.0.3.1.3	hsa-miR-153-5p	miRNA	BLCA-1909.4.2.0.1.3.2.P.0.3.3.1.3	ACOX1	Coding gene	BLCA	Lipid metabolism	Biosynthesis of unsaturated fatty acids	Unrelated	miRNA expression	Stemness	CNV	Microsatellite instability	0.158686262360576	0.0268146711127968	0.161133003979792	0.00231156223637677	NS	Overexpression	5e-05	No data	No data	Meaningless	Meaningful Risky	NS	0.751	NS	0.699	NS	NS	0.353	NS	0.498	NS	NS	0.422	Risky	0.00325	NS	NS	0.744	NS	0.207	NS		NS	Meaningful Duplicated and Deleted	NS
BLCA-3709 / BLCA-2753	BLCA-3709.4.3.0.1.4.3.P.3.0.3.1.3	hsa-miR-153-5p	miRNA	BLCA-2753.4.3.0.1.6.3.P.3.0.5.2.3	GDPD1	Coding gene	BLCA	Lipid metabolism	Ether lipid metabolism	Unrelated	miRNA expression	Stemness	Gene expression	Stemness	0.158686262360576	0.0268146711127968	0.15880820073049	0.0276222333910146	Convergent	Overexpression	5e-05	Overexpression	0.019	Meaningless	Meaningless	NS	0.751	NS	0.472	NS	NS	0.353	NS	0.375	NS	NS	0.422	NS	0.521	NS	NS	0.744	NS	0.912	NS		NS	Meaningful Low	NS
BLCA-3710 / BLCA-1911	BLCA-3710.4.14.0.1.4.3.P.3.0.3.1.3	hsa-miR-153-5p	miRNA	BLCA-1911.4.14.0.1.3.2.P.0.3.3.1.3	ACOX1	Coding gene	BLCA	Lipid metabolism	alpha-Linolenic acid metabolism	Unrelated	miRNA expression	Stemness	CNV	Microsatellite instability	0.158686262360576	0.0268146711127968	0.161133003979792	0.00231156223637677	NS	Overexpression	5e-05	No data	No data	Meaningless	Meaningful Risky	NS	0.751	NS	0.699	NS	NS	0.353	NS	0.498	NS	NS	0.422	Risky	0.00325	NS	NS	0.744	NS	0.207	NS		NS	Meaningful Duplicated and Deleted	NS
BLCA-3712 / BLCA-1954	BLCA-3712.2.12.0.1.4.3.P.3.0.3.1.3	hsa-miR-153-5p	miRNA	BLCA-1954.2.12.0.1.2.1.P.0.5.5.2.3	ACSS3	Coding gene	BLCA	Carbohydrate metabolism	Propanoate metabolism	Unrelated	miRNA expression	Stemness	Mutation	Tumor mutational burden	0.158686262360576	0.0268146711127968	0.19811970083987	0.000745356439585526	NS	Overexpression	5e-05	No data	No data	Meaningless	Meaningful Protective	NS	0.751	Protective	0.0436	NS	NS	0.353	NS	0.103	NS	NS	0.422	NS	0.306	NS	NS	0.744	Protective	0.0445	NS		NS	Meaningful WT	NS
BLCA-3737 / BLCA-1911	BLCA-3737.4.14.0.1.4.3.P.3.2.5.1.3	hsa-miR-15a-5p	miRNA	BLCA-1911.4.14.0.1.3.2.P.0.3.3.1.3	ACOX1	Coding gene	BLCA	Lipid metabolism	alpha-Linolenic acid metabolism	Unrelated	miRNA expression	Stemness	CNV	Microsatellite instability	0.407268973379351	1.03875543165573e-16	0.161133003979792	0.00231156223637677	NS	Overexpression	1.6e-08	No data	No data	Meaningful Protective	Meaningful Risky	Protective	0.0402	NS	0.699	NS	NS	0.166	NS	0.498	NS	NS	0.32	Risky	0.00325	NS	NS	0.116	NS	0.207	NS		NS	Meaningful Duplicated and Deleted	Low
BLCA-3742 / BLCA-8046	BLCA-3742.2.5.0.1.4.3.P.3.2.5.1.3	hsa-miR-15a-5p	miRNA	BLCA-8046.2.5.0.1.6.3.P.3.5.0.1.1	TPI1	Coding gene	BLCA	Carbohydrate metabolism	Fructose and mannose metabolism	Unrelated	miRNA expression	Stemness	Gene expression	Stemness	0.407268973379351	1.03875543165573e-16	0.351041641865561	3.09590104896452e-12	Convergent	Overexpression	1.6e-08	Overexpression	5.5e-09	Meaningful Protective	Meaningful Risky	Protective	0.0402	Risky	0.031	Divergent	NS	0.166	Risky	0.0426	NS	NS	0.32	NS	0.524	NS	NS	0.116	NS	0.118	NS	OS	Divergent	Meaningless	Low
BLCA-3746 / BLCA-1910	BLCA-3746.6.6.0.1.4.3.P.3.2.5.1.3	hsa-miR-15a-5p	miRNA	BLCA-1910.6.6.0.1.3.2.P.0.3.3.1.3	ACOX1	Coding gene	BLCA	Metabolism of other amino acids	beta-Alanine metabolism	Unrelated	miRNA expression	Stemness	CNV	Microsatellite instability	0.407268973379351	1.03875543165573e-16	0.161133003979792	0.00231156223637677	NS	Overexpression	1.6e-08	No data	No data	Meaningful Protective	Meaningful Risky	Protective	0.0402	NS	0.699	NS	NS	0.166	NS	0.498	NS	NS	0.32	Risky	0.00325	NS	NS	0.116	NS	0.207	NS		NS	Meaningful Duplicated and Deleted	Low
BLCA-3747 / BLCA-7733	BLCA-3747.5.12.0.1.4.3.P.3.2.5.1.3	hsa-miR-15a-5p	miRNA	BLCA-7733.5.12.0.1.6.3.P.3.3.6.2.3	PNPO	Coding gene	BLCA	Metabolism of cofactors and vitamins	Vitamin B6 metabolism	Unrelated	miRNA expression	Stemness	Gene expression	Stemness	0.407268973379351	1.03875543165573e-16	0.179542580765888	0.00502339803681639	Convergent	Overexpression	1.6e-08	Overexpression	0.00045	Meaningful Protective	Meaningful Risky	Protective	0.0402	NS	0.247	NS	NS	0.166	NS	0.0624	NS	NS	0.32	NS	0.087	NS	NS	0.116	Risky	0.0112	NS		NS	Meaningful High	Low
BLCA-3752 / BLCA-7610	BLCA-3752.4.8.0.1.4.2.P.3.3.3.1.3	hsa-miR-15b-3p	miRNA	BLCA-7610.4.8.0.1.6.3.P.1.0.8.1.1	PISD	Coding gene	BLCA	Lipid metabolism	Glycerophospholipid metabolism	Unrelated	miRNA expression	Microsatellite instability	Gene expression	Stemness	0.340927698382957	1.81421403288846e-06	0.176244798629782	0.00740958295331352	NS	Overexpression	3.1e-10	Unchanged	0.12	Meaningful Risky	Meaningless	NS	0.715	NS	0.221	NS	NS	0.258	NS	0.064	NS	NS	0.255	NS	0.213	NS	Risky	0.0163	NS	0.301	NS		NS	Meaningful Low	NS
BLCA-3762 / BLCA-7610	BLCA-3762.4.8.0.1.4.3.P.3.3.3.1.3	hsa-miR-15b-3p	miRNA	BLCA-7610.4.8.0.1.6.3.P.1.0.8.1.1	PISD	Coding gene	BLCA	Lipid metabolism	Glycerophospholipid metabolism	Unrelated	miRNA expression	Stemness	Gene expression	Stemness	0.683695239031318	0.00107870218334875	0.176244798629782	0.00740958295331352	Convergent	Overexpression	3.1e-10	Unchanged	0.12	Meaningful Risky	Meaningless	NS	0.715	NS	0.221	NS	NS	0.258	NS	0.064	NS	NS	0.255	NS	0.213	NS	Risky	0.0163	NS	0.301	NS		NS	Meaningful Low	NS
BLCA-3814 / BLCA-2727	BLCA-3814.2.7.3.1.4.2.P.3.5.5.1.1	hsa-miR-17-3p	miRNA	BLCA-2727.2.7.3.1.6.3.P.3.5.3.1.1	GAPDH	Coding gene	BLCA	Carbohydrate metabolism	Glycolysis / Gluconeogenesis	Autophagy_dependent_cell_death	miRNA expression	Microsatellite instability	Gene expression	Stemness	0.21287289737986	0.000614846486531442	0.306014167949055	3.35344390155069e-09	NS	Overexpression	5.4e-10	Overexpression	6.4e-07	Meaningful Protective	Meaningful Risky	Protective	0.00372	Risky	0.0261	Divergent	Protective	0.00966	Risky	0.0134	Divergent	NS	0.855	NS	0.337	NS	NS	0.214	NS	0.111	NS	OS / DSS	Divergent	Meaningful High	Low
BLCA-3866 / BLCA-2727	BLCA-3866.2.7.3.1.4.3.P.3.5.5.1.1	hsa-miR-17-3p	miRNA	BLCA-2727.2.7.3.1.6.3.P.3.5.3.1.1	GAPDH	Coding gene	BLCA	Carbohydrate metabolism	Glycolysis / Gluconeogenesis	Autophagy_dependent_cell_death	miRNA expression	Stemness	Gene expression	Stemness	0.638008312212565	9.20456217840426e-48	0.306014167949055	3.35344390155069e-09	Convergent	Overexpression	5.4e-10	Overexpression	6.4e-07	Meaningful Protective	Meaningful Risky	Protective	0.00372	Risky	0.0261	Divergent	Protective	0.00966	Risky	0.0134	Divergent	NS	0.855	NS	0.337	NS	NS	0.214	NS	0.111	NS	OS / DSS	Divergent	Meaningful High	Low
BLCA-3998 / BLCA-7255	BLCA-3998.4.8.0.1.4.3.P.3.0.11.1.3	hsa-miR-181a-5p	miRNA	BLCA-7255.4.8.0.1.6.3.P.3.0.5.2.1	LCLAT1	Coding gene	BLCA	Lipid metabolism	Glycerophospholipid metabolism	Unrelated	miRNA expression	Stemness	Gene expression	Stemness	0.25389742875897	3.30646496435987e-06	0.2598727465464	1.5239726172548e-06	Convergent	Overexpression	5.9e-07	Overexpression	1.4e-05	Meaningless	Meaningless	NS	0.0515	NS	0.195	NS	NS	0.179	NS	0.0689	NS	NS	0.395	NS	0.383	NS	NS	0.219	NS	0.0534	NS		NS	Meaningful High	Low
BLCA-4003 / BLCA-7556	BLCA-4003.2.5.0.1.4.3.P.3.0.11.1.3	hsa-miR-181a-5p	miRNA	BLCA-7556.2.5.0.1.6.3.P.1.6.0.2.3	PFKFB2	Coding gene	BLCA	Carbohydrate metabolism	Fructose and mannose metabolism	Unrelated	miRNA expression	Stemness	Gene expression	Stemness	0.25389742875897	3.30646496435987e-06	0.164684323726048	0.01708006462564	Convergent	Overexpression	5.9e-07	Unchanged	0.71	Meaningless	Meaningful Risky	NS	0.0515	NS	0.14	NS	NS	0.179	NS	0.098	NS	NS	0.395	Risky	0.0414	NS	NS	0.219	Risky	0.0261	NS		NS	Meaningless	Low
BLCA-4007 / BLCA-2366	BLCA-4007.5.7.0.1.4.3.P.3.0.11.1.3	hsa-miR-181a-5p	miRNA	BLCA-2366.5.7.0.1.6.3.P.3.6.0.2.1	CPOX	Coding gene	BLCA	Metabolism of cofactors and vitamins	Porphyrin metabolism	Unrelated	miRNA expression	Stemness	Gene expression	Stemness	0.25389742875897	3.30646496435987e-06	0.28440277299511	7.8559373427208e-08	Convergent	Overexpression	5.9e-07	Overexpression	0.00027	Meaningless	Meaningful Risky	NS	0.0515	NS	0.0862	NS	NS	0.179	Risky	0.0374	NS	NS	0.395	NS	0.0552	NS	NS	0.219	Risky	0.0474	NS		NS	Meaningless	Low
BLCA-4011 / BLCA-2856	BLCA-4011.6.2.0.1.4.3.P.3.0.11.1.3	hsa-miR-181a-5p	miRNA	BLCA-2856.6.2.0.1.7.3.P.0.8.8.1.1	GSTM2	Coding gene	BLCA	Metabolism of other amino acids	Glutathione metabolism	Unrelated	miRNA expression	Stemness	Methylation	Stemness	0.25389742875897	3.30646496435987e-06	0.190062582924628	0.00213137650257833	Convergent	Overexpression	5.9e-07	No data	No data	Meaningless	Meaningful Protective	NS	0.0515	Protective	0.00042	NS	NS	0.179	Protective	0.000419	NS	NS	0.395	NS	0.375	NS	NS	0.219	Protective	0.00577	NS		NS	Meaningful Low	Low
BLCA-4013 / BLCA-8147	BLCA-4013.4.1.0.1.4.3.P.3.0.11.1.3	hsa-miR-181a-5p	miRNA	BLCA-8147.4.1.0.1.7.3.P.0.0.5.2.3	ZADH2	Coding gene	BLCA	Lipid metabolism	Arachidonic acid metabolism	Unrelated	miRNA expression	Stemness	Methylation	Stemness	0.25389742875897	3.30646496435987e-06	0.383437365477752	1.07092964408966e-14	Convergent	Overexpression	5.9e-07	No data	No data	Meaningless	Meaningless	NS	0.0515	NS	0.0658	NS	NS	0.179	NS	0.214	NS	NS	0.395	NS	0.383	NS	NS	0.219	NS	0.459	NS		NS	Meaningful Low	Low
BLCA-4015 / BLCA-7256	BLCA-4015.4.7.0.1.4.3.P.3.0.11.1.3	hsa-miR-181a-5p	miRNA	BLCA-7256.4.7.0.1.6.3.P.3.0.5.2.1	LCLAT1	Coding gene	BLCA	Lipid metabolism	Glycerolipid metabolism	Unrelated	miRNA expression	Stemness	Gene expression	Stemness	0.25389742875897	3.30646496435987e-06	0.2598727465464	1.5239726172548e-06	Convergent	Overexpression	5.9e-07	Overexpression	1.4e-05	Meaningless	Meaningless	NS	0.0515	NS	0.195	NS	NS	0.179	NS	0.0689	NS	NS	0.395	NS	0.383	NS	NS	0.219	NS	0.0534	NS		NS	Meaningful High	Low
BLCA-4016 / BLCA-8011	BLCA-4016.1.7.0.1.4.3.P.3.0.11.1.3	hsa-miR-181a-5p	miRNA	BLCA-8011.1.7.0.1.6.3.P.3.5.0.1.3	SUV39H2	Coding gene	BLCA	Amino acid metabolism	Lysine degradation	Unrelated	miRNA expression	Stemness	Gene expression	Stemness	0.25389742875897	3.30646496435987e-06	0.410236405938487	3.80825110829978e-17	Convergent	Overexpression	5.9e-07	Overexpression	2.6e-07	Meaningless	Meaningful Risky	NS	0.0515	Risky	0.0388	NS	NS	0.179	NS	0.172	NS	NS	0.395	NS	0.483	NS	NS	0.219	Risky	0.0437	NS		NS	Meaningless	Low
BLCA-4039 / BLCA-8011	BLCA-4039.1.7.0.1.4.3.P.3.0.5.2.2	hsa-miR-181c-5p	miRNA	BLCA-8011.1.7.0.1.6.3.P.3.5.0.1.3	SUV39H2	Coding gene	BLCA	Amino acid metabolism	Lysine degradation	Unrelated	miRNA expression	Stemness	Gene expression	Stemness	0.190827075729329	0.0019485441234439	0.410236405938487	3.80825110829978e-17	Convergent	Overexpression	4.1e-06	Overexpression	2.6e-07	Meaningless	Meaningful Risky	NS	0.33	Risky	0.0388	NS	NS	0.501	NS	0.172	NS	NS	0.737	NS	0.483	NS	NS	0.239	Risky	0.0437	NS		NS	Meaningless	Low
BLCA-4041 / BLCA-2366	BLCA-4041.5.7.0.1.4.3.P.3.0.5.2.2	hsa-miR-181c-5p	miRNA	BLCA-2366.5.7.0.1.6.3.P.3.6.0.2.1	CPOX	Coding gene	BLCA	Metabolism of cofactors and vitamins	Porphyrin metabolism	Unrelated	miRNA expression	Stemness	Gene expression	Stemness	0.190827075729329	0.0019485441234439	0.28440277299511	7.8559373427208e-08	Convergent	Overexpression	4.1e-06	Overexpression	0.00027	Meaningless	Meaningful Risky	NS	0.33	NS	0.0862	NS	NS	0.501	Risky	0.0374	NS	NS	0.737	NS	0.0552	NS	NS	0.239	Risky	0.0474	NS		NS	Meaningless	Low
BLCA-4053 / BLCA-7256	BLCA-4053.4.7.0.1.4.3.P.3.0.5.2.2	hsa-miR-181c-5p	miRNA	BLCA-7256.4.7.0.1.6.3.P.3.0.5.2.1	LCLAT1	Coding gene	BLCA	Lipid metabolism	Glycerolipid metabolism	Unrelated	miRNA expression	Stemness	Gene expression	Stemness	0.190827075729329	0.0019485441234439	0.2598727465464	1.5239726172548e-06	Convergent	Overexpression	4.1e-06	Overexpression	1.4e-05	Meaningless	Meaningless	NS	0.33	NS	0.195	NS	NS	0.501	NS	0.0689	NS	NS	0.737	NS	0.383	NS	NS	0.239	NS	0.0534	NS		NS	Meaningful High	Low
BLCA-4054 / BLCA-8147	BLCA-4054.4.1.0.1.4.3.P.3.0.5.2.2	hsa-miR-181c-5p	miRNA	BLCA-8147.4.1.0.1.7.3.P.0.0.5.2.3	ZADH2	Coding gene	BLCA	Lipid metabolism	Arachidonic acid metabolism	Unrelated	miRNA expression	Stemness	Methylation	Stemness	0.190827075729329	0.0019485441234439	0.383437365477752	1.07092964408966e-14	Convergent	Overexpression	4.1e-06	No data	No data	Meaningless	Meaningless	NS	0.33	NS	0.0658	NS	NS	0.501	NS	0.214	NS	NS	0.737	NS	0.383	NS	NS	0.239	NS	0.459	NS		NS	Meaningful Low	Low
BLCA-4056 / BLCA-7255	BLCA-4056.4.8.0.1.4.3.P.3.0.5.2.2	hsa-miR-181c-5p	miRNA	BLCA-7255.4.8.0.1.6.3.P.3.0.5.2.1	LCLAT1	Coding gene	BLCA	Lipid metabolism	Glycerophospholipid metabolism	Unrelated	miRNA expression	Stemness	Gene expression	Stemness	0.190827075729329	0.0019485441234439	0.2598727465464	1.5239726172548e-06	Convergent	Overexpression	4.1e-06	Overexpression	1.4e-05	Meaningless	Meaningless	NS	0.33	NS	0.195	NS	NS	0.501	NS	0.0689	NS	NS	0.737	NS	0.383	NS	NS	0.239	NS	0.0534	NS		NS	Meaningful High	Low
BLCA-4279 / BLCA-7840	BLCA-4279.4.2.3.1.4.2.P.3.2.2.1.3	hsa-miR-192-5p	miRNA	BLCA-7840.4.2.3.1.6.3.P.3.5.5.2.3	SCD	Coding gene	BLCA	Lipid metabolism	Biosynthesis of unsaturated fatty acids	Autophagy_dependent_cell_death	miRNA expression	Microsatellite instability	Gene expression	Stemness	0.180256206185326	1.0431432237927e-07	0.292333439038756	2.59195740344496e-08	NS	Overexpression	1.1e-10	Overexpression	5.8e-07	Meaningful Protective	Meaningful Risky	Protective	0.0152	Risky	0.00298	Divergent	NS	0.092	NS	0.0666	NS	NS	0.732	NS	0.362	NS	NS	0.465	Risky	0.0244	NS	OS	Divergent	Meaningful High	Low
BLCA-4297 / BLCA-7905	BLCA-4297.5.4.3.1.4.2.P.3.2.2.1.3	hsa-miR-192-5p	miRNA	BLCA-7905.5.4.3.1.2.1.P.0.0.6.4.3	SIRT1	Coding gene	BLCA	Metabolism of cofactors and vitamins	Nicotinate and nicotinamide metabolism	Autophagy_dependent_cell_death	miRNA expression	Microsatellite instability	Mutation	Tumor mutational burden	0.180256206185326	1.0431432237927e-07	0.144027864169501	0.041379159286752	NS	Overexpression	1.1e-10	No data	No data	Meaningful Protective	Meaningless	Protective	0.0152	NS	0.109	NS	NS	0.092	NS	0.995	NS	NS	0.732	NS	0.997	NS	NS	0.465	NS	0.993	NS		NS	Meaningful WT	Low
BLCA-4309 / BLCA-7840	BLCA-4309.4.2.3.1.4.3.P.3.2.2.1.3	hsa-miR-192-5p	miRNA	BLCA-7840.4.2.3.1.6.3.P.3.5.5.2.3	SCD	Coding gene	BLCA	Lipid metabolism	Biosynthesis of unsaturated fatty acids	Autophagy_dependent_cell_death	miRNA expression	Stemness	Gene expression	Stemness	0.546288771698436	1.77324809567045e-32	0.292333439038756	2.59195740344496e-08	Convergent	Overexpression	1.1e-10	Overexpression	5.8e-07	Meaningful Protective	Meaningful Risky	Protective	0.0152	Risky	0.00298	Divergent	NS	0.092	NS	0.0666	NS	NS	0.732	NS	0.362	NS	NS	0.465	Risky	0.0244	NS	OS	Divergent	Meaningful High	Low
BLCA-4314 / BLCA-7905	BLCA-4314.5.4.3.1.4.3.P.3.2.2.1.3	hsa-miR-192-5p	miRNA	BLCA-7905.5.4.3.1.2.1.P.0.0.6.4.3	SIRT1	Coding gene	BLCA	Metabolism of cofactors and vitamins	Nicotinate and nicotinamide metabolism	Autophagy_dependent_cell_death	miRNA expression	Stemness	Mutation	Tumor mutational burden	0.546288771698436	1.77324809567045e-32	0.144027864169501	0.041379159286752	NS	Overexpression	1.1e-10	No data	No data	Meaningful Protective	Meaningless	Protective	0.0152	NS	0.109	NS	NS	0.092	NS	0.995	NS	NS	0.732	NS	0.997	NS	NS	0.465	NS	0.993	NS		NS	Meaningful WT	Low
BLCA-4356 / BLCA-1867	BLCA-4356.2.12.0.1.4.3.P.3.3.0.1.1	hsa-miR-193b-3p	miRNA	BLCA-1867.2.12.0.1.6.2.P.1.3.0.2.1	ACACA	Coding gene	BLCA	Carbohydrate metabolism	Propanoate metabolism	Unrelated	miRNA expression	Stemness	Gene expression	Microsatellite instability	0.357665568259895	1.3867375962096e-12	0.168597931784237	0.0456053995426797	NS	Overexpression	2.2e-09	Unchanged	0.28	Meaningful Risky	Meaningful Risky	NS	0.129	NS	0.163	NS	Risky	0.043	NS	0.0886	NS	NS	0.947	NS	0.0902	NS	NS	0.104	Risky	0.0405	NS		NS	Meaningless	NS
BLCA-4360 / BLCA-2897	BLCA-4360.4.6.0.1.4.3.P.3.3.0.1.1	hsa-miR-193b-3p	miRNA	BLCA-2897.4.6.0.1.6.3.P.3.5.0.2.1	HACD2	Coding gene	BLCA	Lipid metabolism	Fatty acid elongation	Unrelated	miRNA expression	Stemness	Gene expression	Stemness	0.357665568259895	1.3867375962096e-12	0.176807058360241	0.00733967706123318	Convergent	Overexpression	2.2e-09	Overexpression	2e-04	Meaningful Risky	Meaningful Risky	NS	0.129	Risky	0.0302	NS	Risky	0.043	NS	0.0778	NS	NS	0.947	NS	0.381	NS	NS	0.104	Risky	0.0438	NS		NS	Meaningless	NS
BLCA-4360 / BLCA-8022	BLCA-4360.4.6.0.1.4.3.P.3.3.0.1.1	hsa-miR-193b-3p	miRNA	BLCA-8022.4.6.0.1.6.3.P.3.5.0.1.1	TECR	Coding gene	BLCA	Lipid metabolism	Fatty acid elongation	Unrelated	miRNA expression	Stemness	Gene expression	Stemness	0.357665568259895	1.3867375962096e-12	0.321728284437483	3.72481058977873e-10	Convergent	Overexpression	2.2e-09	Overexpression	6.5e-08	Meaningful Risky	Meaningful Risky	NS	0.129	Risky	0.00648	NS	Risky	0.043	Risky	0.0118	Convergent	NS	0.947	NS	0.706	NS	NS	0.104	NS	0.18	NS	DSS	Convergent	Meaningless	NS
BLCA-4368 / BLCA-8045	BLCA-4368.2.9.0.1.4.3.P.3.3.0.1.1	hsa-miR-193b-3p	miRNA	BLCA-8045.2.9.0.1.6.3.P.3.5.0.1.1	TPI1	Coding gene	BLCA	Carbohydrate metabolism	Inositol phosphate metabolism	Unrelated	miRNA expression	Stemness	Gene expression	Stemness	0.357665568259895	1.3867375962096e-12	0.351041641865561	3.09590104896452e-12	Convergent	Overexpression	2.2e-09	Overexpression	5.5e-09	Meaningful Risky	Meaningful Risky	NS	0.129	Risky	0.031	NS	Risky	0.043	Risky	0.0426	Convergent	NS	0.947	NS	0.524	NS	NS	0.104	NS	0.118	NS	DSS	Convergent	Meaningless	NS
BLCA-4373 / BLCA-7337	BLCA-4373.2.8.0.1.4.3.P.3.3.0.1.1	hsa-miR-193b-3p	miRNA	BLCA-7337.2.8.0.1.6.3.P.3.3.0.2.3	MDH2	Coding gene	BLCA	Carbohydrate metabolism	Glyoxylate and dicarboxylate metabolism	Unrelated	miRNA expression	Stemness	Gene expression	Stemness	0.357665568259895	1.3867375962096e-12	0.309013583031522	2.07923592355764e-09	Convergent	Overexpression	2.2e-09	Overexpression	0.0022	Meaningful Risky	Meaningful Risky	NS	0.129	NS	0.109	NS	Risky	0.043	NS	0.0768	NS	NS	0.947	NS	0.667	NS	NS	0.104	Risky	0.038	NS		NS	Meaningless	NS
BLCA-4374 / BLCA-7378	BLCA-4374.3.3.0.1.4.3.P.3.3.0.1.1	hsa-miR-193b-3p	miRNA	BLCA-7378.3.3.0.1.6.3.P.3.6.3.2.3	MPST	Coding gene	BLCA	Energy metabolism	Sulfur metabolism	Unrelated	miRNA expression	Stemness	Gene expression	Stemness	0.357665568259895	1.3867375962096e-12	0.159368499632714	0.0254812059557625	Convergent	Overexpression	2.2e-09	Overexpression	0.019	Meaningful Risky	Meaningful Protective	NS	0.129	NS	0.107	NS	Risky	0.043	Protective	0.0346	Divergent	NS	0.947	NS	0.443	NS	NS	0.104	Protective	0.0138	NS	DSS	Divergent	Meaningful Low	NS
BLCA-4375 / BLCA-1868	BLCA-4375.4.4.0.1.4.3.P.3.3.0.1.1	hsa-miR-193b-3p	miRNA	BLCA-1868.4.4.0.1.6.2.P.1.3.0.2.1	ACACA	Coding gene	BLCA	Lipid metabolism	Fatty acid biosynthesis	Unrelated	miRNA expression	Stemness	Gene expression	Microsatellite instability	0.357665568259895	1.3867375962096e-12	0.168597931784237	0.0456053995426797	NS	Overexpression	2.2e-09	Unchanged	0.28	Meaningful Risky	Meaningful Risky	NS	0.129	NS	0.163	NS	Risky	0.043	NS	0.0886	NS	NS	0.947	NS	0.0902	NS	NS	0.104	Risky	0.0405	NS		NS	Meaningless	NS
BLCA-4378 / BLCA-8071	BLCA-4378.5.5.0.1.4.3.P.3.3.0.1.1	hsa-miR-193b-3p	miRNA	BLCA-8071.5.5.0.1.3.2.P.0.3.0.1.1	TYMS	Coding gene	BLCA	Metabolism of cofactors and vitamins	One carbon pool by folate	Unrelated	miRNA expression	Stemness	CNV	Microsatellite instability	0.357665568259895	1.3867375962096e-12	0.172091049059518	7.97654840789519e-06	NS	Overexpression	2.2e-09	No data	No data	Meaningful Risky	Meaningful Protective	NS	0.129	NS	0.606	NS	Risky	0.043	Protective	0.0456	Divergent	NS	0.947	NS	0.192	NS	NS	0.104	NS	0.149	NS	DSS	Divergent	Meaningless	NS
BLCA-4382 / BLCA-8047	BLCA-4382.2.7.0.1.4.3.P.3.3.0.1.1	hsa-miR-193b-3p	miRNA	BLCA-8047.2.7.0.1.6.3.P.3.5.0.1.1	TPI1	Coding gene	BLCA	Carbohydrate metabolism	Glycolysis / Gluconeogenesis	Unrelated	miRNA expression	Stemness	Gene expression	Stemness	0.357665568259895	1.3867375962096e-12	0.351041641865561	3.09590104896452e-12	Convergent	Overexpression	2.2e-09	Overexpression	5.5e-09	Meaningful Risky	Meaningful Risky	NS	0.129	Risky	0.031	NS	Risky	0.043	Risky	0.0426	Convergent	NS	0.947	NS	0.524	NS	NS	0.104	NS	0.118	NS	DSS	Convergent	Meaningless	NS
BLCA-4383 / BLCA-7338	BLCA-4383.1.4.0.1.4.3.P.3.3.0.1.1	hsa-miR-193b-3p	miRNA	BLCA-7338.1.4.0.1.6.3.P.3.3.0.2.3	MDH2	Coding gene	BLCA	Amino acid metabolism	Cysteine and methionine metabolism	Unrelated	miRNA expression	Stemness	Gene expression	Stemness	0.357665568259895	1.3867375962096e-12	0.309013583031522	2.07923592355764e-09	Convergent	Overexpression	2.2e-09	Overexpression	0.0022	Meaningful Risky	Meaningful Risky	NS	0.129	NS	0.109	NS	Risky	0.043	NS	0.0768	NS	NS	0.947	NS	0.667	NS	NS	0.104	Risky	0.038	NS		NS	Meaningless	NS
BLCA-4383 / BLCA-7379	BLCA-4383.1.4.0.1.4.3.P.3.3.0.1.1	hsa-miR-193b-3p	miRNA	BLCA-7379.1.4.0.1.6.3.P.3.6.3.2.3	MPST	Coding gene	BLCA	Amino acid metabolism	Cysteine and methionine metabolism	Unrelated	miRNA expression	Stemness	Gene expression	Stemness	0.357665568259895	1.3867375962096e-12	0.159368499632714	0.0254812059557625	Convergent	Overexpression	2.2e-09	Overexpression	0.019	Meaningful Risky	Meaningful Protective	NS	0.129	NS	0.107	NS	Risky	0.043	Protective	0.0346	Divergent	NS	0.947	NS	0.443	NS	NS	0.104	Protective	0.0138	NS	DSS	Divergent	Meaningful Low	NS
BLCA-4383 / BLCA-2547	BLCA-4383.1.4.0.1.4.3.P.3.3.0.1.1	hsa-miR-193b-3p	miRNA	BLCA-2547.1.4.0.1.2.1.P.0.0.8.1.1	DNMT3A	Coding gene	BLCA	Amino acid metabolism	Cysteine and methionine metabolism	Unrelated	miRNA expression	Stemness	Mutation	Tumor mutational burden	0.357665568259895	1.3867375962096e-12	0.37716527899804	9.0527078735479e-14	NS	Overexpression	2.2e-09	No data	No data	Meaningful Risky	Meaningless	NS	0.129	NS	0.994	NS	Risky	0.043	NS	0.995	NS	NS	0.947	NS	0.545	NS	NS	0.104	NS	0.0747	NS		NS	Meaningful WT	NS
BLCA-4385 / BLCA-8072	BLCA-4385.7.2.0.1.4.3.P.3.3.0.1.1	hsa-miR-193b-3p	miRNA	BLCA-8072.7.2.0.1.3.2.P.0.3.0.1.1	TYMS	Coding gene	BLCA	Nucleotide metabolism	Pyrimidine metabolism	Unrelated	miRNA expression	Stemness	CNV	Microsatellite instability	0.357665568259895	1.3867375962096e-12	0.172091049059518	7.97654840789519e-06	NS	Overexpression	2.2e-09	No data	No data	Meaningful Risky	Meaningful Protective	NS	0.129	NS	0.606	NS	Risky	0.043	Protective	0.0456	Divergent	NS	0.947	NS	0.192	NS	NS	0.104	NS	0.149	NS	DSS	Divergent	Meaningless	NS
BLCA-4385 / BLCA-7470	BLCA-4385.7.2.0.1.4.3.P.3.3.0.1.1	hsa-miR-193b-3p	miRNA	BLCA-7470.7.2.0.1.6.2.P.1.5.5.1.3	NT5C3B	Coding gene	BLCA	Nucleotide metabolism	Pyrimidine metabolism	Unrelated	miRNA expression	Stemness	Gene expression	Microsatellite instability	0.357665568259895	1.3867375962096e-12	0.179879952492393	0.000253822671459876	NS	Overexpression	2.2e-09	Unchanged	0.52	Meaningful Risky	Meaningful Risky	NS	0.129	Risky	0.015	NS	Risky	0.043	Risky	0.00506	Convergent	NS	0.947	NS	0.323	NS	NS	0.104	NS	0.116	NS	DSS	Convergent	Meaningful High	NS
BLCA-4386 / BLCA-2896	BLCA-4386.4.2.0.1.4.3.P.3.3.0.1.1	hsa-miR-193b-3p	miRNA	BLCA-2896.4.2.0.1.6.3.P.3.5.0.2.1	HACD2	Coding gene	BLCA	Lipid metabolism	Biosynthesis of unsaturated fatty acids	Unrelated	miRNA expression	Stemness	Gene expression	Stemness	0.357665568259895	1.3867375962096e-12	0.176807058360241	0.00733967706123318	Convergent	Overexpression	2.2e-09	Overexpression	2e-04	Meaningful Risky	Meaningful Risky	NS	0.129	Risky	0.0302	NS	Risky	0.043	NS	0.0778	NS	NS	0.947	NS	0.381	NS	NS	0.104	Risky	0.0438	NS		NS	Meaningless	NS
BLCA-4386 / BLCA-8021	BLCA-4386.4.2.0.1.4.3.P.3.3.0.1.1	hsa-miR-193b-3p	miRNA	BLCA-8021.4.2.0.1.6.3.P.3.5.0.1.1	TECR	Coding gene	BLCA	Lipid metabolism	Biosynthesis of unsaturated fatty acids	Unrelated	miRNA expression	Stemness	Gene expression	Stemness	0.357665568259895	1.3867375962096e-12	0.321728284437483	3.72481058977873e-10	Convergent	Overexpression	2.2e-09	Overexpression	6.5e-08	Meaningful Risky	Meaningful Risky	NS	0.129	Risky	0.00648	NS	Risky	0.043	Risky	0.0118	Convergent	NS	0.947	NS	0.706	NS	NS	0.104	NS	0.18	NS	DSS	Convergent	Meaningless	NS
BLCA-4389 / BLCA-1866	BLCA-4389.2.13.0.1.4.3.P.3.3.0.1.1	hsa-miR-193b-3p	miRNA	BLCA-1866.2.13.0.1.6.2.P.1.3.0.2.1	ACACA	Coding gene	BLCA	Carbohydrate metabolism	Pyruvate metabolism	Unrelated	miRNA expression	Stemness	Gene expression	Microsatellite instability	0.357665568259895	1.3867375962096e-12	0.168597931784237	0.0456053995426797	NS	Overexpression	2.2e-09	Unchanged	0.28	Meaningful Risky	Meaningful Risky	NS	0.129	NS	0.163	NS	Risky	0.043	NS	0.0886	NS	NS	0.947	NS	0.0902	NS	NS	0.104	Risky	0.0405	NS		NS	Meaningless	NS
BLCA-4389 / BLCA-7336	BLCA-4389.2.13.0.1.4.3.P.3.3.0.1.1	hsa-miR-193b-3p	miRNA	BLCA-7336.2.13.0.1.6.3.P.3.3.0.2.3	MDH2	Coding gene	BLCA	Carbohydrate metabolism	Pyruvate metabolism	Unrelated	miRNA expression	Stemness	Gene expression	Stemness	0.357665568259895	1.3867375962096e-12	0.309013583031522	2.07923592355764e-09	Convergent	Overexpression	2.2e-09	Overexpression	0.0022	Meaningful Risky	Meaningful Risky	NS	0.129	NS	0.109	NS	Risky	0.043	NS	0.0768	NS	NS	0.947	NS	0.667	NS	NS	0.104	Risky	0.038	NS		NS	Meaningless	NS
BLCA-4390 / BLCA-7335	BLCA-4390.2.4.0.1.4.3.P.3.3.0.1.1	hsa-miR-193b-3p	miRNA	BLCA-7335.2.4.0.1.6.3.P.3.3.0.2.3	MDH2	Coding gene	BLCA	Carbohydrate metabolism	Citrate cycle (TCA cycle)	Unrelated	miRNA expression	Stemness	Gene expression	Stemness	0.357665568259895	1.3867375962096e-12	0.309013583031522	2.07923592355764e-09	Convergent	Overexpression	2.2e-09	Overexpression	0.0022	Meaningful Risky	Meaningful Risky	NS	0.129	NS	0.109	NS	Risky	0.043	NS	0.0768	NS	NS	0.947	NS	0.667	NS	NS	0.104	Risky	0.038	NS		NS	Meaningless	NS
BLCA-4394 / BLCA-8046	BLCA-4394.2.5.0.1.4.3.P.3.3.0.1.1	hsa-miR-193b-3p	miRNA	BLCA-8046.2.5.0.1.6.3.P.3.5.0.1.1	TPI1	Coding gene	BLCA	Carbohydrate metabolism	Fructose and mannose metabolism	Unrelated	miRNA expression	Stemness	Gene expression	Stemness	0.357665568259895	1.3867375962096e-12	0.351041641865561	3.09590104896452e-12	Convergent	Overexpression	2.2e-09	Overexpression	5.5e-09	Meaningful Risky	Meaningful Risky	NS	0.129	Risky	0.031	NS	Risky	0.043	Risky	0.0426	Convergent	NS	0.947	NS	0.524	NS	NS	0.104	NS	0.118	NS	DSS	Convergent	Meaningless	NS
BLCA-4416 / BLCA-7524	BLCA-4416.4.8.0.1.4.3.P.3.5.0.1.1	hsa-miR-193b-5p	miRNA	BLCA-7524.4.8.0.1.3.2.P.0.0.3.2.3	PCYT1A	Coding gene	BLCA	Lipid metabolism	Glycerophospholipid metabolism	Unrelated	miRNA expression	Stemness	CNV	Microsatellite instability	0.274563175034863	3.5406422439657e-07	0.177814757601304	0.0195621669303046	NS	Overexpression	9.8e-08	No data	No data	Meaningful Risky	Meaningless	Risky	0.0115	NS	0.9	NS	Risky	0.0133	NS	0.633	NS	NS	0.915	NS	0.0586	NS	NS	0.064	NS	0.838	NS		NS	Meaningful Deleted and Duplicated	NS
BLCA-4421 / BLCA-7525	BLCA-4421.6.3.0.1.4.3.P.3.5.0.1.1	hsa-miR-193b-5p	miRNA	BLCA-7525.6.3.0.1.3.2.P.0.0.3.2.3	PCYT1A	Coding gene	BLCA	Metabolism of other amino acids	Phosphonate and phosphinate metabolism	Unrelated	miRNA expression	Stemness	CNV	Microsatellite instability	0.274563175034863	3.5406422439657e-07	0.177814757601304	0.0195621669303046	NS	Overexpression	9.8e-08	No data	No data	Meaningful Risky	Meaningless	Risky	0.0115	NS	0.9	NS	Risky	0.0133	NS	0.633	NS	NS	0.915	NS	0.0586	NS	NS	0.064	NS	0.838	NS		NS	Meaningful Deleted and Duplicated	NS
BLCA-4424 / BLCA-2790	BLCA-4424.7.1.0.1.4.3.P.3.5.0.1.1	hsa-miR-193b-5p	miRNA	BLCA-2790.7.1.0.1.3.3.P.0.3.3.1.3	GMPS	Coding gene	BLCA	Nucleotide metabolism	Purine metabolism	Unrelated	miRNA expression	Stemness	CNV	Stemness	0.274563175034863	3.5406422439657e-07	0.173650812818906	0.000202016618882497	Convergent	Overexpression	9.8e-08	No data	No data	Meaningful Risky	Meaningful Risky	Risky	0.0115	NS	0.952	NS	Risky	0.0133	NS	0.731	NS	NS	0.915	Risky	0.0236	NS	NS	0.064	NS	0.632	NS		NS	Meaningful Duplicated	NS
BLCA-4426 / BLCA-2753	BLCA-4426.4.3.0.1.4.3.P.3.5.0.1.1	hsa-miR-193b-5p	miRNA	BLCA-2753.4.3.0.1.6.3.P.3.0.5.2.3	GDPD1	Coding gene	BLCA	Lipid metabolism	Ether lipid metabolism	Unrelated	miRNA expression	Stemness	Gene expression	Stemness	0.274563175034863	3.5406422439657e-07	0.15880820073049	0.0276222333910146	Convergent	Overexpression	9.8e-08	Overexpression	0.019	Meaningful Risky	Meaningless	Risky	0.0115	NS	0.472	NS	Risky	0.0133	NS	0.375	NS	NS	0.915	NS	0.521	NS	NS	0.064	NS	0.912	NS		NS	Meaningful Low	NS
BLCA-4430 / BLCA-8071	BLCA-4430.5.5.0.1.4.2.P.3.5.0.2.2	hsa-miR-194-5p	miRNA	BLCA-8071.5.5.0.1.3.2.P.0.3.0.1.1	TYMS	Coding gene	BLCA	Metabolism of cofactors and vitamins	One carbon pool by folate	Unrelated	miRNA expression	Microsatellite instability	CNV	Microsatellite instability	0.175085903795169	0.0125420356071453	0.172091049059518	7.97654840789519e-06	Convergent	Overexpression	7.6e-07	No data	No data	Meaningful Protective	Meaningful Protective	Protective	0.00514	NS	0.606	NS	Protective	0.0108	Protective	0.0456	Convergent	NS	0.81	NS	0.192	NS	NS	0.11	NS	0.149	NS	DSS	Convergent	Meaningless	NS
BLCA-4431 / BLCA-2547	BLCA-4431.1.4.0.1.4.2.P.3.5.0.2.2	hsa-miR-194-5p	miRNA	BLCA-2547.1.4.0.1.2.1.P.0.0.8.1.1	DNMT3A	Coding gene	BLCA	Amino acid metabolism	Cysteine and methionine metabolism	Unrelated	miRNA expression	Microsatellite instability	Mutation	Tumor mutational burden	0.175085903795169	0.0125420356071453	0.37716527899804	9.0527078735479e-14	NS	Overexpression	7.6e-07	No data	No data	Meaningful Protective	Meaningless	Protective	0.00514	NS	0.994	NS	Protective	0.0108	NS	0.995	NS	NS	0.81	NS	0.545	NS	NS	0.11	NS	0.0747	NS		NS	Meaningful WT	NS
BLCA-4433 / BLCA-8072	BLCA-4433.7.2.0.1.4.2.P.3.5.0.2.2	hsa-miR-194-5p	miRNA	BLCA-8072.7.2.0.1.3.2.P.0.3.0.1.1	TYMS	Coding gene	BLCA	Nucleotide metabolism	Pyrimidine metabolism	Unrelated	miRNA expression	Microsatellite instability	CNV	Microsatellite instability	0.175085903795169	0.0125420356071453	0.172091049059518	7.97654840789519e-06	Convergent	Overexpression	7.6e-07	No data	No data	Meaningful Protective	Meaningful Protective	Protective	0.00514	NS	0.606	NS	Protective	0.0108	Protective	0.0456	Convergent	NS	0.81	NS	0.192	NS	NS	0.11	NS	0.149	NS	DSS	Convergent	Meaningless	NS
BLCA-4439 / BLCA-8071	BLCA-4439.5.5.0.1.4.3.P.3.5.0.2.2	hsa-miR-194-5p	miRNA	BLCA-8071.5.5.0.1.3.2.P.0.3.0.1.1	TYMS	Coding gene	BLCA	Metabolism of cofactors and vitamins	One carbon pool by folate	Unrelated	miRNA expression	Stemness	CNV	Microsatellite instability	0.424467769825808	2.98824592219847e-18	0.172091049059518	7.97654840789519e-06	NS	Overexpression	7.6e-07	No data	No data	Meaningful Protective	Meaningful Protective	Protective	0.00514	NS	0.606	NS	Protective	0.0108	Protective	0.0456	Convergent	NS	0.81	NS	0.192	NS	NS	0.11	NS	0.149	NS	DSS	Convergent	Meaningless	NS
BLCA-4441 / BLCA-2547	BLCA-4441.1.4.0.1.4.3.P.3.5.0.2.2	hsa-miR-194-5p	miRNA	BLCA-2547.1.4.0.1.2.1.P.0.0.8.1.1	DNMT3A	Coding gene	BLCA	Amino acid metabolism	Cysteine and methionine metabolism	Unrelated	miRNA expression	Stemness	Mutation	Tumor mutational burden	0.424467769825808	2.98824592219847e-18	0.37716527899804	9.0527078735479e-14	NS	Overexpression	7.6e-07	No data	No data	Meaningful Protective	Meaningless	Protective	0.00514	NS	0.994	NS	Protective	0.0108	NS	0.995	NS	NS	0.81	NS	0.545	NS	NS	0.11	NS	0.0747	NS		NS	Meaningful WT	NS
BLCA-4442 / BLCA-8072	BLCA-4442.7.2.0.1.4.3.P.3.5.0.2.2	hsa-miR-194-5p	miRNA	BLCA-8072.7.2.0.1.3.2.P.0.3.0.1.1	TYMS	Coding gene	BLCA	Nucleotide metabolism	Pyrimidine metabolism	Unrelated	miRNA expression	Stemness	CNV	Microsatellite instability	0.424467769825808	2.98824592219847e-18	0.172091049059518	7.97654840789519e-06	NS	Overexpression	7.6e-07	No data	No data	Meaningful Protective	Meaningful Protective	Protective	0.00514	NS	0.606	NS	Protective	0.0108	Protective	0.0456	Convergent	NS	0.81	NS	0.192	NS	NS	0.11	NS	0.149	NS	DSS	Convergent	Meaningless	NS
BLCA-4449 / BLCA-2213	BLCA-4449.3.2.3.1.4.3.N.2.0.5.1.1	hsa-miR-195-3p	miRNA	BLCA-2213.3.2.3.1.6.3.P.3.3.3.2.3	ATP6V1C1	Coding gene	BLCA	Energy metabolism	Oxidative phosphorylation	Autophagy_dependent_cell_death	miRNA expression	Stemness	Gene expression	Stemness	-0.233714407720611	2.50608178636306e-05	0.154530845904375	0.0319337152914863	Divergent	Underexpression	0.0071	Overexpression	0.00093	Meaningless	Meaningful Risky	NS	0.0809	NS	0.158	NS	NS	0.431	NS	0.0527	NS	NS	0.541	NS	0.202	NS	NS	0.445	Risky	0.00314	NS		NS	Meaningful High	High
BLCA-4540 / BLCA-8072	BLCA-4540.7.2.0.1.4.3.P.3.3.0.1.1	hsa-miR-196a-5p	miRNA	BLCA-8072.7.2.0.1.3.2.P.0.3.0.1.1	TYMS	Coding gene	BLCA	Nucleotide metabolism	Pyrimidine metabolism	Unrelated	miRNA expression	Stemness	CNV	Microsatellite instability	0.271382884754584	0.00286985567538586	0.172091049059518	7.97654840789519e-06	NS	Overexpression	0.0028	No data	No data	Meaningful Risky	Meaningful Protective	NS	0.809	NS	0.606	NS	NS	0.704	Protective	0.0456	NS	NS	0.343	NS	0.192	NS	Risky	0.0403	NS	0.149	NS		NS	Meaningless	NS
BLCA-4540 / BLCA-2380	BLCA-4540.7.2.0.1.4.3.P.3.3.0.1.1	hsa-miR-196a-5p	miRNA	BLCA-2380.7.2.0.1.6.3.P.1.8.0.1.1	CTPS1	Coding gene	BLCA	Nucleotide metabolism	Pyrimidine metabolism	Unrelated	miRNA expression	Stemness	Gene expression	Stemness	0.271382884754584	0.00286985567538586	0.200815502711911	0.000649294895222533	Convergent	Overexpression	0.0028	Unchanged	0.64	Meaningful Risky	Meaningful Risky	NS	0.809	Risky	0.00294	NS	NS	0.704	Risky	0.00487	NS	NS	0.343	NS	0.516	NS	Risky	0.0403	Risky	0.00962	Convergent	PFI	Convergent	Meaningless	NS
BLCA-4548 / BLCA-7518	BLCA-4548.1.13.0.1.4.3.P.3.8.0.1.1	hsa-miR-1976	miRNA	BLCA-7518.1.13.0.1.3.2.P.0.3.3.1.3	PCCB	Coding gene	BLCA	Amino acid metabolism	Valine, leucine and isoleucine degradation	Unrelated	miRNA expression	Stemness	CNV	Microsatellite instability	0.435437741294675	2.52861408890647e-19	0.163096618519353	0.0431860903451349	NS	Overexpression	5e-06	No data	No data	Meaningful Protective	Meaningful Risky	Protective	0.00687	NS	0.877	NS	Protective	0.0311	NS	0.662	NS	NS	0.357	Risky	0.00514	NS	Protective	0.0224	NS	0.5	NS		NS	Meaningful Duplicated and Deleted	NS
BLCA-4553 / BLCA-2084	BLCA-4553.1.1.0.1.4.3.P.3.8.0.1.1	hsa-miR-1976	miRNA	BLCA-2084.1.1.0.1.6.2.P.1.3.0.2.2	ALDH5A1	Coding gene	BLCA	Amino acid metabolism	Alanine, aspartate and glutamate metabolism	Unrelated	miRNA expression	Stemness	Gene expression	Microsatellite instability	0.435437741294675	2.52861408890647e-19	0.169223439822979	0.00643737523324667	NS	Overexpression	5e-06	Unchanged	0.48	Meaningful Protective	Meaningful Protective	Protective	0.00687	NS	0.0992	NS	Protective	0.0311	Protective	0.0296	Convergent	NS	0.357	NS	0.871	NS	Protective	0.0224	NS	0.0632	NS	DSS	Convergent	Meaningless	NS
BLCA-4555 / BLCA-8046	BLCA-4555.2.5.0.1.4.3.P.3.8.0.1.1	hsa-miR-1976	miRNA	BLCA-8046.2.5.0.1.6.3.P.3.5.0.1.1	TPI1	Coding gene	BLCA	Carbohydrate metabolism	Fructose and mannose metabolism	Unrelated	miRNA expression	Stemness	Gene expression	Stemness	0.435437741294675	2.52861408890647e-19	0.351041641865561	3.09590104896452e-12	Convergent	Overexpression	5e-06	Overexpression	5.5e-09	Meaningful Protective	Meaningful Risky	Protective	0.00687	Risky	0.031	Divergent	Protective	0.0311	Risky	0.0426	Divergent	NS	0.357	NS	0.524	NS	Protective	0.0224	NS	0.118	NS	OS / DSS	Divergent	Meaningless	NS
BLCA-4556 / BLCA-2085	BLCA-4556.2.3.0.1.4.3.P.3.8.0.1.1	hsa-miR-1976	miRNA	BLCA-2085.2.3.0.1.6.2.P.1.3.0.2.2	ALDH5A1	Coding gene	BLCA	Carbohydrate metabolism	Butanoate metabolism	Unrelated	miRNA expression	Stemness	Gene expression	Microsatellite instability	0.435437741294675	2.52861408890647e-19	0.169223439822979	0.00643737523324667	NS	Overexpression	5e-06	Unchanged	0.48	Meaningful Protective	Meaningful Protective	Protective	0.00687	NS	0.0992	NS	Protective	0.0311	Protective	0.0296	Convergent	NS	0.357	NS	0.871	NS	Protective	0.0224	NS	0.0632	NS	DSS	Convergent	Meaningless	NS
BLCA-4557 / BLCA-8047	BLCA-4557.2.7.0.1.4.3.P.3.8.0.1.1	hsa-miR-1976	miRNA	BLCA-8047.2.7.0.1.6.3.P.3.5.0.1.1	TPI1	Coding gene	BLCA	Carbohydrate metabolism	Glycolysis / Gluconeogenesis	Unrelated	miRNA expression	Stemness	Gene expression	Stemness	0.435437741294675	2.52861408890647e-19	0.351041641865561	3.09590104896452e-12	Convergent	Overexpression	5e-06	Overexpression	5.5e-09	Meaningful Protective	Meaningful Risky	Protective	0.00687	Risky	0.031	Divergent	Protective	0.0311	Risky	0.0426	Divergent	NS	0.357	NS	0.524	NS	Protective	0.0224	NS	0.118	NS	OS / DSS	Divergent	Meaningless	NS
BLCA-4560 / BLCA-2503	BLCA-4560.5.3.0.1.4.3.P.3.8.0.1.1	hsa-miR-1976	miRNA	BLCA-2503.5.3.0.1.6.3.P.3.3.3.2.3	DHTKD1	Coding gene	BLCA	Metabolism of cofactors and vitamins	Lipoic acid metabolism	Unrelated	miRNA expression	Stemness	Gene expression	Stemness	0.435437741294675	2.52861408890647e-19	0.302698932080342	5.83801677150505e-09	Convergent	Overexpression	5e-06	Overexpression	0.00082	Meaningful Protective	Meaningful Risky	Protective	0.00687	NS	0.0778	NS	Protective	0.0311	NS	0.103	NS	NS	0.357	NS	0.302	NS	Protective	0.0224	Risky	0.0355	Divergent	PFI	Divergent	Meaningful High	NS
BLCA-4569 / BLCA-7517	BLCA-4569.2.8.0.1.4.3.P.3.8.0.1.1	hsa-miR-1976	miRNA	BLCA-7517.2.8.0.1.3.2.P.0.3.3.1.3	PCCB	Coding gene	BLCA	Carbohydrate metabolism	Glyoxylate and dicarboxylate metabolism	Unrelated	miRNA expression	Stemness	CNV	Microsatellite instability	0.435437741294675	2.52861408890647e-19	0.163096618519353	0.0431860903451349	NS	Overexpression	5e-06	No data	No data	Meaningful Protective	Meaningful Risky	Protective	0.00687	NS	0.877	NS	Protective	0.0311	NS	0.662	NS	NS	0.357	Risky	0.00514	NS	Protective	0.0224	NS	0.5	NS		NS	Meaningful Duplicated and Deleted	NS
BLCA-4570 / BLCA-7407	BLCA-4570.2.1.0.1.4.3.P.3.8.0.1.1	hsa-miR-1976	miRNA	BLCA-7407.2.1.0.1.2.1.P.0.0.2.2.3	NAGK	Coding gene	BLCA	Carbohydrate metabolism	Amino sugar and nucleotide sugar metabolism	Unrelated	miRNA expression	Stemness	Mutation	Tumor mutational burden	0.435437741294675	2.52861408890647e-19	0.187104639459516	0.00174008863345029	NS	Overexpression	5e-06	No data	No data	Meaningful Protective	Meaningless	Protective	0.00687	NS	0.992	NS	Protective	0.0311	NS	0.993	NS	NS	0.357	NS	0.708	NS	Protective	0.0224	NS	0.189	NS		NS	Meaningful WT	NS
BLCA-4578 / BLCA-2938	BLCA-4578.2.14.0.1.4.3.N.1.5.5.3.2	hsa-miR-199a-5p	miRNA	BLCA-2938.2.14.0.1.6.3.P.3.0.3.1.1	HK2	Coding gene	BLCA	Carbohydrate metabolism	Starch and sucrose metabolism	Unrelated	miRNA expression	Stemness	Gene expression	Stemness	-0.296323380712595	0.00319989204553666	0.210388141817702	0.000315043906304704	Divergent	Unchanged	0.16	Overexpression	0.0014	Meaningful Risky	Meaningless	Risky	0.00452	NS	0.858	NS	Risky	0.0131	NS	0.241	NS	NS	0.213	NS	0.572	NS	NS	0.0838	NS	0.728	NS		NS	Meaningful Low	High
BLCA-4579 / BLCA-2939	BLCA-4579.2.6.0.1.4.3.N.1.5.5.3.2	hsa-miR-199a-5p	miRNA	BLCA-2939.2.6.0.1.6.3.P.3.0.3.1.1	HK2	Coding gene	BLCA	Carbohydrate metabolism	Galactose metabolism	Unrelated	miRNA expression	Stemness	Gene expression	Stemness	-0.296323380712595	0.00319989204553666	0.210388141817702	0.000315043906304704	Divergent	Unchanged	0.16	Overexpression	0.0014	Meaningful Risky	Meaningless	Risky	0.00452	NS	0.858	NS	Risky	0.0131	NS	0.241	NS	NS	0.213	NS	0.572	NS	NS	0.0838	NS	0.728	NS		NS	Meaningful Low	High
BLCA-4580 / BLCA-7417	BLCA-4580.3.2.0.1.4.3.N.1.5.5.3.2	hsa-miR-199a-5p	miRNA	BLCA-7417.3.2.0.1.7.3.P.0.8.2.1.1	NDUFS2	Coding gene	BLCA	Energy metabolism	Oxidative phosphorylation	Unrelated	miRNA expression	Stemness	Methylation	Stemness	-0.296323380712595	0.00319989204553666	0.18182241604115	0.00394628803748478	Divergent	Unchanged	0.16	No data	No data	Meaningful Risky	Meaningful Protective	Risky	0.00452	Protective	0.0104	Divergent	Risky	0.0131	Protective	0.00465	Divergent	NS	0.213	NS	0.806	NS	NS	0.0838	Protective	0.0178	NS	OS / DSS	Divergent	Meaningful Low	High
BLCA-4582 / BLCA-2941	BLCA-4582.2.1.0.1.4.3.N.1.5.5.3.2	hsa-miR-199a-5p	miRNA	BLCA-2941.2.1.0.1.6.3.P.3.0.3.1.1	HK2	Coding gene	BLCA	Carbohydrate metabolism	Amino sugar and nucleotide sugar metabolism	Unrelated	miRNA expression	Stemness	Gene expression	Stemness	-0.296323380712595	0.00319989204553666	0.210388141817702	0.000315043906304704	Divergent	Unchanged	0.16	Overexpression	0.0014	Meaningful Risky	Meaningless	Risky	0.00452	NS	0.858	NS	Risky	0.0131	NS	0.241	NS	NS	0.213	NS	0.572	NS	NS	0.0838	NS	0.728	NS		NS	Meaningful Low	High
BLCA-4585 / BLCA-2940	BLCA-4585.2.7.0.1.4.3.N.1.5.5.3.2	hsa-miR-199a-5p	miRNA	BLCA-2940.2.7.0.1.6.3.P.3.0.3.1.1	HK2	Coding gene	BLCA	Carbohydrate metabolism	Glycolysis / Gluconeogenesis	Unrelated	miRNA expression	Stemness	Gene expression	Stemness	-0.296323380712595	0.00319989204553666	0.210388141817702	0.000315043906304704	Divergent	Unchanged	0.16	Overexpression	0.0014	Meaningful Risky	Meaningless	Risky	0.00452	NS	0.858	NS	Risky	0.0131	NS	0.241	NS	NS	0.213	NS	0.572	NS	NS	0.0838	NS	0.728	NS		NS	Meaningful Low	High
BLCA-4590 / BLCA-2937	BLCA-4590.2.5.0.1.4.3.N.1.5.5.3.2	hsa-miR-199a-5p	miRNA	BLCA-2937.2.5.0.1.6.3.P.3.0.3.1.1	HK2	Coding gene	BLCA	Carbohydrate metabolism	Fructose and mannose metabolism	Unrelated	miRNA expression	Stemness	Gene expression	Stemness	-0.296323380712595	0.00319989204553666	0.210388141817702	0.000315043906304704	Divergent	Unchanged	0.16	Overexpression	0.0014	Meaningful Risky	Meaningless	Risky	0.00452	NS	0.858	NS	Risky	0.0131	NS	0.241	NS	NS	0.213	NS	0.572	NS	NS	0.0838	NS	0.728	NS		NS	Meaningful Low	High
BLCA-4601 / BLCA-2753	BLCA-4601.4.3.0.1.4.2.P.3.5.5.1.1	hsa-miR-19b-1-5p	miRNA	BLCA-2753.4.3.0.1.6.3.P.3.0.5.2.3	GDPD1	Coding gene	BLCA	Lipid metabolism	Ether lipid metabolism	Unrelated	miRNA expression	Microsatellite instability	Gene expression	Stemness	0.163455456605538	1.82336520160028e-06	0.15880820073049	0.0276222333910146	NS	Overexpression	3.4e-09	Overexpression	0.019	Meaningful Protective	Meaningless	Protective	0.0251	NS	0.472	NS	Protective	0.0449	NS	0.375	NS	NS	0.434	NS	0.521	NS	NS	0.422	NS	0.912	NS		NS	Meaningful Low	Low
BLCA-4602 / BLCA-7376	BLCA-4602.5.7.0.1.4.2.P.3.5.5.1.1	hsa-miR-19b-1-5p	miRNA	BLCA-7376.5.7.0.1.6.3.P.3.5.3.1.3	MMAB	Coding gene	BLCA	Metabolism of cofactors and vitamins	Porphyrin metabolism	Unrelated	miRNA expression	Microsatellite instability	Gene expression	Stemness	0.163455456605538	1.82336520160028e-06	0.297218393361048	1.22164522790039e-08	NS	Overexpression	3.4e-09	Overexpression	0.00025	Meaningful Protective	Meaningful Risky	Protective	0.0251	Risky	0.0166	Divergent	Protective	0.0449	Risky	0.00798	Divergent	NS	0.434	NS	0.661	NS	NS	0.422	NS	0.152	NS	OS / DSS	Divergent	Meaningful High	Low
BLCA-4606 / BLCA-7376	BLCA-4606.5.7.0.1.4.3.P.3.5.5.1.1	hsa-miR-19b-1-5p	miRNA	BLCA-7376.5.7.0.1.6.3.P.3.5.3.1.3	MMAB	Coding gene	BLCA	Metabolism of cofactors and vitamins	Porphyrin metabolism	Unrelated	miRNA expression	Stemness	Gene expression	Stemness	0.638140633935937	8.40107219593221e-48	0.297218393361048	1.22164522790039e-08	Convergent	Overexpression	3.4e-09	Overexpression	0.00025	Meaningful Protective	Meaningful Risky	Protective	0.0251	Risky	0.0166	Divergent	Protective	0.0449	Risky	0.00798	Divergent	NS	0.434	NS	0.661	NS	NS	0.422	NS	0.152	NS	OS / DSS	Divergent	Meaningful High	Low
BLCA-4640 / BLCA-7734	BLCA-4640.3.2.0.1.4.2.P.3.0.3.2.2	hsa-miR-200a-5p	miRNA	BLCA-7734.3.2.0.1.6.3.P.1.0.3.1.1	PPA1	Coding gene	BLCA	Energy metabolism	Oxidative phosphorylation	Unrelated	miRNA expression	Microsatellite instability	Gene expression	Stemness	0.215387739510107	0.000468851082829657	0.156034566638587	0.0207794408711625	NS	Overexpression	5.1e-08	Unchanged	0.082	Meaningless	Meaningless	NS	0.0615	NS	0.432	NS	NS	0.0695	NS	0.276	NS	NS	0.811	NS	0.49	NS	NS	0.414	NS	0.256	NS		NS	Meaningful Low	NS
BLCA-4651 / BLCA-7734	BLCA-4651.3.2.0.1.4.3.P.3.0.3.2.2	hsa-miR-200a-5p	miRNA	BLCA-7734.3.2.0.1.6.3.P.1.0.3.1.1	PPA1	Coding gene	BLCA	Energy metabolism	Oxidative phosphorylation	Unrelated	miRNA expression	Stemness	Gene expression	Stemness	0.452062162674218	4.60491215975897e-21	0.156034566638587	0.0207794408711625	Convergent	Overexpression	5.1e-08	Unchanged	0.082	Meaningless	Meaningless	NS	0.0615	NS	0.432	NS	NS	0.0695	NS	0.276	NS	NS	0.811	NS	0.49	NS	NS	0.414	NS	0.256	NS		NS	Meaningful Low	NS
BLCA-4658 / BLCA-2547	BLCA-4658.1.4.0.1.4.2.P.3.0.2.2.2	hsa-miR-200b-3p	miRNA	BLCA-2547.1.4.0.1.2.1.P.0.0.8.1.1	DNMT3A	Coding gene	BLCA	Amino acid metabolism	Cysteine and methionine metabolism	Unrelated	miRNA expression	Microsatellite instability	Mutation	Tumor mutational burden	0.191196629978536	0.00364832653807239	0.37716527899804	9.0527078735479e-14	NS	Overexpression	4.1e-07	No data	No data	Meaningless	Meaningless	NS	0.0616	NS	0.994	NS	NS	0.0995	NS	0.995	NS	NS	0.891	NS	0.545	NS	NS	0.321	NS	0.0747	NS		NS	Meaningful WT	Low
BLCA-4672 / BLCA-2547	BLCA-4672.1.4.0.1.4.3.P.3.0.2.2.2	hsa-miR-200b-3p	miRNA	BLCA-2547.1.4.0.1.2.1.P.0.0.8.1.1	DNMT3A	Coding gene	BLCA	Amino acid metabolism	Cysteine and methionine metabolism	Unrelated	miRNA expression	Stemness	Mutation	Tumor mutational burden	0.390666000725005	2.69096488506108e-15	0.37716527899804	9.0527078735479e-14	NS	Overexpression	4.1e-07	No data	No data	Meaningless	Meaningless	NS	0.0616	NS	0.994	NS	NS	0.0995	NS	0.995	NS	NS	0.891	NS	0.545	NS	NS	0.321	NS	0.0747	NS		NS	Meaningful WT	Low
BLCA-4699 / BLCA-2547	BLCA-4699.1.4.0.1.4.2.P.3.8.8.2.2	hsa-miR-200c-3p	miRNA	BLCA-2547.1.4.0.1.2.1.P.0.0.8.1.1	DNMT3A	Coding gene	BLCA	Amino acid metabolism	Cysteine and methionine metabolism	Unrelated	miRNA expression	Microsatellite instability	Mutation	Tumor mutational burden	0.157004408114508	0.000167057565813169	0.37716527899804	9.0527078735479e-14	NS	Overexpression	1.7e-07	No data	No data	Meaningful Protective	Meaningless	Protective	0.00935	NS	0.994	NS	Protective	0.02	NS	0.995	NS	NS	0.939	NS	0.545	NS	Protective	0.0315	NS	0.0747	NS		NS	Meaningful WT	Low
BLCA-4724 / BLCA-2547	BLCA-4724.1.4.0.1.4.3.P.3.8.8.2.2	hsa-miR-200c-3p	miRNA	BLCA-2547.1.4.0.1.2.1.P.0.0.8.1.1	DNMT3A	Coding gene	BLCA	Amino acid metabolism	Cysteine and methionine metabolism	Unrelated	miRNA expression	Stemness	Mutation	Tumor mutational burden	0.443626243707034	3.36580408477249e-20	0.37716527899804	9.0527078735479e-14	NS	Overexpression	1.7e-07	No data	No data	Meaningful Protective	Meaningless	Protective	0.00935	NS	0.994	NS	Protective	0.02	NS	0.995	NS	NS	0.939	NS	0.545	NS	Protective	0.0315	NS	0.0747	NS		NS	Meaningful WT	Low
BLCA-4766 / BLCA-7905	BLCA-4766.5.4.3.1.4.3.N.2.5.5.1.3	hsa-miR-204-5p	miRNA	BLCA-7905.5.4.3.1.2.1.P.0.0.6.4.3	SIRT1	Coding gene	BLCA	Metabolism of cofactors and vitamins	Nicotinate and nicotinamide metabolism	Autophagy_dependent_cell_death	miRNA expression	Stemness	Mutation	Tumor mutational burden	-0.226077170399517	6.77686479488786e-05	0.144027864169501	0.041379159286752	NS	Underexpression	3e-08	No data	No data	Meaningful Risky	Meaningless	Risky	0.019	NS	0.109	NS	Risky	0.017	NS	0.995	NS	NS	0.498	NS	0.997	NS	NS	0.237	NS	0.993	NS		NS	Meaningful WT	High
BLCA-4794 / BLCA-7250	BLCA-4794.2.3.0.1.4.2.P.3.2.0.1.3	hsa-miR-20a-5p	miRNA	BLCA-7250.2.3.0.1.6.2.P.3.5.3.2.3	L2HGDH	Coding gene	BLCA	Carbohydrate metabolism	Butanoate metabolism	Unrelated	miRNA expression	Microsatellite instability	Gene expression	Microsatellite instability	0.175348837752121	0.00866825155017461	0.170866496755494	0.0107469356341006	Convergent	Overexpression	2.1e-10	Overexpression	0.027	Meaningful Protective	Meaningful Risky	Protective	0.0196	Risky	0.035	Divergent	NS	0.0838	NS	0.0521	NS	NS	0.609	NS	0.525	NS	NS	0.2	Risky	0.0211	NS	OS	Divergent	Meaningful High	NS
BLCA-4797 / BLCA-7556	BLCA-4797.2.5.0.1.4.2.P.3.2.0.1.3	hsa-miR-20a-5p	miRNA	BLCA-7556.2.5.0.1.6.3.P.1.6.0.2.3	PFKFB2	Coding gene	BLCA	Carbohydrate metabolism	Fructose and mannose metabolism	Unrelated	miRNA expression	Microsatellite instability	Gene expression	Stemness	0.175348837752121	0.00866825155017461	0.164684323726048	0.01708006462564	NS	Overexpression	2.1e-10	Unchanged	0.71	Meaningful Protective	Meaningful Risky	Protective	0.0196	NS	0.14	NS	NS	0.0838	NS	0.098	NS	NS	0.609	Risky	0.0414	NS	NS	0.2	Risky	0.0261	NS		NS	Meaningless	NS
BLCA-4802 / BLCA-7556	BLCA-4802.2.5.0.1.4.3.P.3.2.0.1.3	hsa-miR-20a-5p	miRNA	BLCA-7556.2.5.0.1.6.3.P.1.6.0.2.3	PFKFB2	Coding gene	BLCA	Carbohydrate metabolism	Fructose and mannose metabolism	Unrelated	miRNA expression	Stemness	Gene expression	Stemness	0.602380332313635	3.04774336019419e-41	0.164684323726048	0.01708006462564	Convergent	Overexpression	2.1e-10	Unchanged	0.71	Meaningful Protective	Meaningful Risky	Protective	0.0196	NS	0.14	NS	NS	0.0838	NS	0.098	NS	NS	0.609	Risky	0.0414	NS	NS	0.2	Risky	0.0261	NS		NS	Meaningless	NS
BLCA-4803 / BLCA-7250	BLCA-4803.2.3.0.1.4.3.P.3.2.0.1.3	hsa-miR-20a-5p	miRNA	BLCA-7250.2.3.0.1.6.2.P.3.5.3.2.3	L2HGDH	Coding gene	BLCA	Carbohydrate metabolism	Butanoate metabolism	Unrelated	miRNA expression	Stemness	Gene expression	Microsatellite instability	0.602380332313635	3.04774336019419e-41	0.170866496755494	0.0107469356341006	NS	Overexpression	2.1e-10	Overexpression	0.027	Meaningful Protective	Meaningful Risky	Protective	0.0196	Risky	0.035	Divergent	NS	0.0838	NS	0.0521	NS	NS	0.609	NS	0.525	NS	NS	0.2	Risky	0.0211	NS	OS	Divergent	Meaningful High	NS
BLCA-4832 / BLCA-7596	BLCA-4832.2.9.3.1.4.3.P.3.3.0.1.2	hsa-miR-21-5p	miRNA	BLCA-7596.2.9.3.1.2.1.P.0.3.8.1.3	PIK3C2A	Coding gene	BLCA	Carbohydrate metabolism	Inositol phosphate metabolism	Autophagy_dependent_cell_death	miRNA expression	Stemness	Mutation	Tumor mutational burden	0.189845318232555	0.0317822649287252	0.434013383696836	9.13507732620243e-19	NS	Overexpression	7.6e-12	No data	No data	Meaningful Protective	Meaningful Protective	NS	0.51	NS	0.992	NS	NS	0.38	NS	0.993	NS	Protective	0.0416	NS	0.997	NS	NS	0.402	Protective	0.0218	NS		NS	Meaningful WT	NS
BLCA-4866 / BLCA-7713	BLCA-4866.4.8.3.1.4.3.P.3.3.0.1.2	hsa-miR-21-5p	miRNA	BLCA-7713.4.8.3.1.3.3.P.0.0.3.3.3	PLD1	Coding gene	BLCA	Lipid metabolism	Glycerophospholipid metabolism	Autophagy_dependent_cell_death	miRNA expression	Stemness	CNV	Stemness	0.189845318232555	0.0317822649287252	0.16962342938396	6.41563046348674e-07	Convergent	Overexpression	7.6e-12	No data	No data	Meaningful Protective	Meaningless	NS	0.51	NS	0.793	NS	NS	0.38	NS	0.646	NS	Protective	0.0416	NS	0.0601	NS	NS	0.402	NS	0.561	NS		NS	Meaningful Duplicated	NS
BLCA-4885 / BLCA-7712	BLCA-4885.4.3.3.1.4.3.P.3.3.0.1.2	hsa-miR-21-5p	miRNA	BLCA-7712.4.3.3.1.3.3.P.0.0.3.3.3	PLD1	Coding gene	BLCA	Lipid metabolism	Ether lipid metabolism	Autophagy_dependent_cell_death	miRNA expression	Stemness	CNV	Stemness	0.189845318232555	0.0317822649287252	0.16962342938396	6.41563046348674e-07	Convergent	Overexpression	7.6e-12	No data	No data	Meaningful Protective	Meaningless	NS	0.51	NS	0.793	NS	NS	0.38	NS	0.646	NS	Protective	0.0416	NS	0.0601	NS	NS	0.402	NS	0.561	NS		NS	Meaningful Duplicated	NS
BLCA-4928 / BLCA-7407	BLCA-4928.2.1.0.1.4.3.P.3.2.3.1.2	hsa-miR-2110	miRNA	BLCA-7407.2.1.0.1.2.1.P.0.0.2.2.3	NAGK	Coding gene	BLCA	Carbohydrate metabolism	Amino sugar and nucleotide sugar metabolism	Unrelated	miRNA expression	Stemness	Mutation	Tumor mutational burden	0.324346821113347	3.25177761819219e-10	0.187104639459516	0.00174008863345029	NS	Overexpression	5.4e-05	No data	No data	Meaningful Protective	Meaningless	Protective	0.0446	NS	0.992	NS	NS	0.104	NS	0.993	NS	NS	0.319	NS	0.708	NS	NS	0.544	NS	0.189	NS		NS	Meaningful WT	NS
BLCA-4933 / BLCA-7556	BLCA-4933.2.5.0.1.4.3.P.3.2.3.1.2	hsa-miR-2110	miRNA	BLCA-7556.2.5.0.1.6.3.P.1.6.0.2.3	PFKFB2	Coding gene	BLCA	Carbohydrate metabolism	Fructose and mannose metabolism	Unrelated	miRNA expression	Stemness	Gene expression	Stemness	0.324346821113347	3.25177761819219e-10	0.164684323726048	0.01708006462564	Convergent	Overexpression	5.4e-05	Unchanged	0.71	Meaningful Protective	Meaningful Risky	Protective	0.0446	NS	0.14	NS	NS	0.104	NS	0.098	NS	NS	0.319	Risky	0.0414	NS	NS	0.544	Risky	0.0261	NS		NS	Meaningless	NS
BLCA-5003 / BLCA-7841	BLCA-5003.4.2.6.1.4.3.N.3.8.5.3.2	hsa-miR-214-5p	miRNA	BLCA-7841.4.2.6.1.6.3.P.3.5.5.2.3	SCD	Coding gene	BLCA	Lipid metabolism	Biosynthesis of unsaturated fatty acids	Ferroptosis	miRNA expression	Stemness	Gene expression	Stemness	-0.20019106506213	0.000440222151746495	0.292333439038756	2.59195740344496e-08	Divergent	Overexpression	0.02	Overexpression	5.8e-07	Meaningful Risky	Meaningful Risky	Risky	0.00148	Risky	0.00298	Convergent	Risky	0.00146	NS	0.0666	NS	NS	0.188	NS	0.362	NS	Risky	0.00584	Risky	0.0244	Convergent	OS / PFI	Convergent	Meaningful High	High
BLCA-5017 / BLCA-7840	BLCA-5017.4.2.3.1.4.3.N.3.8.5.3.2	hsa-miR-214-5p	miRNA	BLCA-7840.4.2.3.1.6.3.P.3.5.5.2.3	SCD	Coding gene	BLCA	Lipid metabolism	Biosynthesis of unsaturated fatty acids	Autophagy_dependent_cell_death	miRNA expression	Stemness	Gene expression	Stemness	-0.20019106506213	0.000440222151746495	0.292333439038756	2.59195740344496e-08	Divergent	Overexpression	0.02	Overexpression	5.8e-07	Meaningful Risky	Meaningful Risky	Risky	0.00148	Risky	0.00298	Convergent	Risky	0.00146	NS	0.0666	NS	NS	0.188	NS	0.362	NS	Risky	0.00584	Risky	0.0244	Convergent	OS / PFI	Convergent	Meaningful High	High
BLCA-5064 / BLCA-7840	BLCA-5064.4.2.3.1.4.2.P.3.3.3.1.2	hsa-miR-215-5p	miRNA	BLCA-7840.4.2.3.1.6.3.P.3.5.5.2.3	SCD	Coding gene	BLCA	Lipid metabolism	Biosynthesis of unsaturated fatty acids	Autophagy_dependent_cell_death	miRNA expression	Microsatellite instability	Gene expression	Stemness	0.189214412571432	0.0042707684927349	0.292333439038756	2.59195740344496e-08	NS	Overexpression	2.2e-07	Overexpression	5.8e-07	Meaningful Protective	Meaningful Risky	NS	0.109	Risky	0.00298	NS	Protective	0.0192	NS	0.0666	NS	NS	0.607	NS	0.362	NS	NS	0.234	Risky	0.0244	NS		NS	Meaningful High	NS
BLCA-5075 / BLCA-7905	BLCA-5075.5.4.3.1.4.2.P.3.3.3.1.2	hsa-miR-215-5p	miRNA	BLCA-7905.5.4.3.1.2.1.P.0.0.6.4.3	SIRT1	Coding gene	BLCA	Metabolism of cofactors and vitamins	Nicotinate and nicotinamide metabolism	Autophagy_dependent_cell_death	miRNA expression	Microsatellite instability	Mutation	Tumor mutational burden	0.189214412571432	0.0042707684927349	0.144027864169501	0.041379159286752	NS	Overexpression	2.2e-07	No data	No data	Meaningful Protective	Meaningless	NS	0.109	NS	0.109	NS	Protective	0.0192	NS	0.995	NS	NS	0.607	NS	0.997	NS	NS	0.234	NS	0.993	NS		NS	Meaningful WT	NS
BLCA-5089 / BLCA-7840	BLCA-5089.4.2.3.1.4.3.P.3.3.3.1.2	hsa-miR-215-5p	miRNA	BLCA-7840.4.2.3.1.6.3.P.3.5.5.2.3	SCD	Coding gene	BLCA	Lipid metabolism	Biosynthesis of unsaturated fatty acids	Autophagy_dependent_cell_death	miRNA expression	Stemness	Gene expression	Stemness	0.321182122044527	5.28080643845221e-10	0.292333439038756	2.59195740344496e-08	Convergent	Overexpression	2.2e-07	Overexpression	5.8e-07	Meaningful Protective	Meaningful Risky	NS	0.109	Risky	0.00298	NS	Protective	0.0192	NS	0.0666	NS	NS	0.607	NS	0.362	NS	NS	0.234	Risky	0.0244	NS		NS	Meaningful High	NS
BLCA-5117 / BLCA-7905	BLCA-5117.5.4.3.1.4.3.P.3.3.3.1.2	hsa-miR-215-5p	miRNA	BLCA-7905.5.4.3.1.2.1.P.0.0.6.4.3	SIRT1	Coding gene	BLCA	Metabolism of cofactors and vitamins	Nicotinate and nicotinamide metabolism	Autophagy_dependent_cell_death	miRNA expression	Stemness	Mutation	Tumor mutational burden	0.321182122044527	5.28080643845221e-10	0.144027864169501	0.041379159286752	NS	Overexpression	2.2e-07	No data	No data	Meaningful Protective	Meaningless	NS	0.109	NS	0.109	NS	Protective	0.0192	NS	0.995	NS	NS	0.607	NS	0.997	NS	NS	0.234	NS	0.993	NS		NS	Meaningful WT	NS
BLCA-5132 / BLCA-2687	BLCA-5132.5.7.6.1.4.3.P.3.3.0.1.1	hsa-miR-222-5p	miRNA	BLCA-2687.5.7.6.1.6.3.P.1.2.2.3.2	FXN	Coding gene	BLCA	Metabolism of cofactors and vitamins	Porphyrin metabolism	Ferroptosis	miRNA expression	Stemness	Gene expression	Stemness	0.241175869982834	1.17103246485196e-05	0.166719752381418	0.0105172897292503	Convergent	Overexpression	0.0011	Unchanged	0.91	Meaningful Risky	Meaningful Risky	NS	0.183	Risky	0.00533	NS	NS	0.0614	NS	0.0677	NS	NS	0.226	NS	0.975	NS	Risky	0.0221	NS	0.13	NS		NS	Meaningful High	NS
BLCA-5143 / BLCA-2688	BLCA-5143.5.7.2.1.4.3.P.3.3.0.1.1	hsa-miR-222-5p	miRNA	BLCA-2688.5.7.2.1.6.3.P.1.2.2.3.2	FXN	Coding gene	BLCA	Metabolism of cofactors and vitamins	Porphyrin metabolism	Apoptosis	miRNA expression	Stemness	Gene expression	Stemness	0.241175869982834	1.17103246485196e-05	0.166719752381418	0.0105172897292503	Convergent	Overexpression	0.0011	Unchanged	0.91	Meaningful Risky	Meaningful Risky	NS	0.183	Risky	0.00533	NS	NS	0.0614	NS	0.0677	NS	NS	0.226	NS	0.975	NS	Risky	0.0221	NS	0.13	NS		NS	Meaningful High	NS
BLCA-5174 / BLCA-7495	BLCA-5174.4.3.0.1.4.3.P.3.8.8.1.1	hsa-miR-23a-3p	miRNA	BLCA-7495.4.3.0.1.6.3.P.3.3.5.2.3	PAFAH1B3	Coding gene	BLCA	Lipid metabolism	Ether lipid metabolism	Unrelated	miRNA expression	Stemness	Gene expression	Stemness	0.150646742421034	0.0417346216740467	0.415520719360289	1.19819792579976e-17	Convergent	Overexpression	8.7e-05	Overexpression	3.4e-14	Meaningful Risky	Meaningful Protective	Risky	0.0304	NS	0.0668	NS	Risky	0.00223	Protective	0.0367	Divergent	NS	0.743	NS	0.61	NS	Risky	0.0111	NS	0.218	NS	DSS	Divergent	Meaningful Low	High
BLCA-5180 / BLCA-1954	BLCA-5180.2.12.0.1.4.3.P.3.8.8.1.1	hsa-miR-23a-3p	miRNA	BLCA-1954.2.12.0.1.2.1.P.0.5.5.2.3	ACSS3	Coding gene	BLCA	Carbohydrate metabolism	Propanoate metabolism	Unrelated	miRNA expression	Stemness	Mutation	Tumor mutational burden	0.150646742421034	0.0417346216740467	0.19811970083987	0.000745356439585526	NS	Overexpression	8.7e-05	No data	No data	Meaningful Risky	Meaningful Protective	Risky	0.0304	Protective	0.0436	Divergent	Risky	0.00223	NS	0.103	NS	NS	0.743	NS	0.306	NS	Risky	0.0111	Protective	0.0445	Divergent	OS / PFI	Divergent	Meaningful WT	High
BLCA-5187 / BLCA-2790	BLCA-5187.7.1.0.1.4.3.P.3.8.8.1.1	hsa-miR-23a-3p	miRNA	BLCA-2790.7.1.0.1.3.3.P.0.3.3.1.3	GMPS	Coding gene	BLCA	Nucleotide metabolism	Purine metabolism	Unrelated	miRNA expression	Stemness	CNV	Stemness	0.150646742421034	0.0417346216740467	0.173650812818906	0.000202016618882497	Convergent	Overexpression	8.7e-05	No data	No data	Meaningful Risky	Meaningful Risky	Risky	0.0304	NS	0.952	NS	Risky	0.00223	NS	0.731	NS	NS	0.743	Risky	0.0236	NS	Risky	0.0111	NS	0.632	NS		NS	Meaningful Duplicated	High
BLCA-5213 / BLCA-1954	BLCA-5213.2.12.0.1.4.3.N.1.0.2.2.2	hsa-miR-23b-3p	miRNA	BLCA-1954.2.12.0.1.2.1.P.0.5.5.2.3	ACSS3	Coding gene	BLCA	Carbohydrate metabolism	Propanoate metabolism	Unrelated	miRNA expression	Stemness	Mutation	Tumor mutational burden	-0.159137099233342	0.0205370651548765	0.19811970083987	0.000745356439585526	NS	Unchanged	0.12	No data	No data	Meaningless	Meaningful Protective	NS	0.053	Protective	0.0436	NS	NS	0.112	NS	0.103	NS	NS	0.26	NS	0.306	NS	NS	0.512	Protective	0.0445	NS		NS	Meaningful WT	High
BLCA-5224 / BLCA-1911	BLCA-5224.4.14.0.1.4.3.P.3.8.8.1.1	hsa-miR-24-3p	miRNA	BLCA-1911.4.14.0.1.3.2.P.0.3.3.1.3	ACOX1	Coding gene	BLCA	Lipid metabolism	alpha-Linolenic acid metabolism	Unrelated	miRNA expression	Stemness	CNV	Microsatellite instability	0.240343375938609	1.60475045581344e-05	0.161133003979792	0.00231156223637677	NS	Overexpression	1.1e-06	No data	No data	Meaningful Risky	Meaningful Risky	Risky	0.0283	NS	0.699	NS	Risky	0.00482	NS	0.498	NS	NS	0.171	Risky	0.00325	NS	Risky	0.0119	NS	0.207	NS		NS	Meaningful Duplicated and Deleted	High
BLCA-5231 / BLCA-1909	BLCA-5231.4.2.0.1.4.3.P.3.8.8.1.1	hsa-miR-24-3p	miRNA	BLCA-1909.4.2.0.1.3.2.P.0.3.3.1.3	ACOX1	Coding gene	BLCA	Lipid metabolism	Biosynthesis of unsaturated fatty acids	Unrelated	miRNA expression	Stemness	CNV	Microsatellite instability	0.240343375938609	1.60475045581344e-05	0.161133003979792	0.00231156223637677	NS	Overexpression	1.1e-06	No data	No data	Meaningful Risky	Meaningful Risky	Risky	0.0283	NS	0.699	NS	Risky	0.00482	NS	0.498	NS	NS	0.171	Risky	0.00325	NS	Risky	0.0119	NS	0.207	NS		NS	Meaningful Duplicated and Deleted	High
BLCA-5242 / BLCA-8097	BLCA-5242.7.2.0.1.4.3.P.3.8.8.1.1	hsa-miR-24-3p	miRNA	BLCA-8097.7.2.0.1.6.3.P.3.3.0.1.3	UCK2	Coding gene	BLCA	Nucleotide metabolism	Pyrimidine metabolism	Unrelated	miRNA expression	Stemness	Gene expression	Stemness	0.240343375938609	1.60475045581344e-05	0.453216666709264	2.28234272377606e-21	Convergent	Overexpression	1.1e-06	Overexpression	2.7e-14	Meaningful Risky	Meaningful Risky	Risky	0.0283	NS	0.162	NS	Risky	0.00482	NS	0.0811	NS	NS	0.171	NS	0.922	NS	Risky	0.0119	Risky	0.0227	Convergent	PFI	Convergent	Meaningless	High
BLCA-5243 / BLCA-2085	BLCA-5243.2.3.0.1.4.3.P.3.8.8.1.1	hsa-miR-24-3p	miRNA	BLCA-2085.2.3.0.1.6.2.P.1.3.0.2.2	ALDH5A1	Coding gene	BLCA	Carbohydrate metabolism	Butanoate metabolism	Unrelated	miRNA expression	Stemness	Gene expression	Microsatellite instability	0.240343375938609	1.60475045581344e-05	0.169223439822979	0.00643737523324667	NS	Overexpression	1.1e-06	Unchanged	0.48	Meaningful Risky	Meaningful Protective	Risky	0.0283	NS	0.0992	NS	Risky	0.00482	Protective	0.0296	Divergent	NS	0.171	NS	0.871	NS	Risky	0.0119	NS	0.0632	NS	DSS	Divergent	Meaningless	High
BLCA-5246 / BLCA-1868	BLCA-5246.4.4.0.1.4.3.P.3.8.8.1.1	hsa-miR-24-3p	miRNA	BLCA-1868.4.4.0.1.6.2.P.1.3.0.2.1	ACACA	Coding gene	BLCA	Lipid metabolism	Fatty acid biosynthesis	Unrelated	miRNA expression	Stemness	Gene expression	Microsatellite instability	0.240343375938609	1.60475045581344e-05	0.168597931784237	0.0456053995426797	NS	Overexpression	1.1e-06	Unchanged	0.28	Meaningful Risky	Meaningful Risky	Risky	0.0283	NS	0.163	NS	Risky	0.00482	NS	0.0886	NS	NS	0.171	NS	0.0902	NS	Risky	0.0119	Risky	0.0405	Convergent	PFI	Convergent	Meaningless	High
BLCA-5247 / BLCA-1866	BLCA-5247.2.13.0.1.4.3.P.3.8.8.1.1	hsa-miR-24-3p	miRNA	BLCA-1866.2.13.0.1.6.2.P.1.3.0.2.1	ACACA	Coding gene	BLCA	Carbohydrate metabolism	Pyruvate metabolism	Unrelated	miRNA expression	Stemness	Gene expression	Microsatellite instability	0.240343375938609	1.60475045581344e-05	0.168597931784237	0.0456053995426797	NS	Overexpression	1.1e-06	Unchanged	0.28	Meaningful Risky	Meaningful Risky	Risky	0.0283	NS	0.163	NS	Risky	0.00482	NS	0.0886	NS	NS	0.171	NS	0.0902	NS	Risky	0.0119	Risky	0.0405	Convergent	PFI	Convergent	Meaningless	High
BLCA-5249 / BLCA-1908	BLCA-5249.4.5.0.1.4.3.P.3.8.8.1.1	hsa-miR-24-3p	miRNA	BLCA-1908.4.5.0.1.3.2.P.0.3.3.1.3	ACOX1	Coding gene	BLCA	Lipid metabolism	Fatty acid degradation	Unrelated	miRNA expression	Stemness	CNV	Microsatellite instability	0.240343375938609	1.60475045581344e-05	0.161133003979792	0.00231156223637677	NS	Overexpression	1.1e-06	No data	No data	Meaningful Risky	Meaningful Risky	Risky	0.0283	NS	0.699	NS	Risky	0.00482	NS	0.498	NS	NS	0.171	Risky	0.00325	NS	Risky	0.0119	NS	0.207	NS		NS	Meaningful Duplicated and Deleted	High
BLCA-5251 / BLCA-1910	BLCA-5251.6.6.0.1.4.3.P.3.8.8.1.1	hsa-miR-24-3p	miRNA	BLCA-1910.6.6.0.1.3.2.P.0.3.3.1.3	ACOX1	Coding gene	BLCA	Metabolism of other amino acids	beta-Alanine metabolism	Unrelated	miRNA expression	Stemness	CNV	Microsatellite instability	0.240343375938609	1.60475045581344e-05	0.161133003979792	0.00231156223637677	NS	Overexpression	1.1e-06	No data	No data	Meaningful Risky	Meaningful Risky	Risky	0.0283	NS	0.699	NS	Risky	0.00482	NS	0.498	NS	NS	0.171	Risky	0.00325	NS	Risky	0.0119	NS	0.207	NS		NS	Meaningful Duplicated and Deleted	High
BLCA-5256 / BLCA-2084	BLCA-5256.1.1.0.1.4.3.P.3.8.8.1.1	hsa-miR-24-3p	miRNA	BLCA-2084.1.1.0.1.6.2.P.1.3.0.2.2	ALDH5A1	Coding gene	BLCA	Amino acid metabolism	Alanine, aspartate and glutamate metabolism	Unrelated	miRNA expression	Stemness	Gene expression	Microsatellite instability	0.240343375938609	1.60475045581344e-05	0.169223439822979	0.00643737523324667	NS	Overexpression	1.1e-06	Unchanged	0.48	Meaningful Risky	Meaningful Protective	Risky	0.0283	NS	0.0992	NS	Risky	0.00482	Protective	0.0296	Divergent	NS	0.171	NS	0.871	NS	Risky	0.0119	NS	0.0632	NS	DSS	Divergent	Meaningless	High
BLCA-5257 / BLCA-2790	BLCA-5257.7.1.0.1.4.3.P.3.8.8.1.1	hsa-miR-24-3p	miRNA	BLCA-2790.7.1.0.1.3.3.P.0.3.3.1.3	GMPS	Coding gene	BLCA	Nucleotide metabolism	Purine metabolism	Unrelated	miRNA expression	Stemness	CNV	Stemness	0.240343375938609	1.60475045581344e-05	0.173650812818906	0.000202016618882497	Convergent	Overexpression	1.1e-06	No data	No data	Meaningful Risky	Meaningful Risky	Risky	0.0283	NS	0.952	NS	Risky	0.00482	NS	0.731	NS	NS	0.171	Risky	0.0236	NS	Risky	0.0119	NS	0.632	NS		NS	Meaningful Duplicated	High
BLCA-5259 / BLCA-2442	BLCA-5259.4.12.0.1.4.3.P.3.8.8.1.1	hsa-miR-24-3p	miRNA	BLCA-2442.4.12.0.1.6.3.P.3.8.8.2.3	CYP51A1	Coding gene	BLCA	Lipid metabolism	Steroid biosynthesis	Unrelated	miRNA expression	Stemness	Gene expression	Stemness	0.240343375938609	1.60475045581344e-05	0.187868294322284	0.00289501682162104	Convergent	Overexpression	1.1e-06	Overexpression	0.0043	Meaningful Risky	Meaningful Risky	Risky	0.0283	Risky	0.00237	Convergent	Risky	0.00482	Risky	0.00786	Convergent	NS	0.171	NS	0.909	NS	Risky	0.0119	Risky	0.00858	Convergent	OS / DSS / PFI	Convergent	Meaningful High	High
BLCA-5259 / BLCA-2491	BLCA-5259.4.12.0.1.4.3.P.3.8.8.1.1	hsa-miR-24-3p	miRNA	BLCA-2491.4.12.0.1.6.3.P.3.8.3.2.1	DHCR24	Coding gene	BLCA	Lipid metabolism	Steroid biosynthesis	Unrelated	miRNA expression	Stemness	Gene expression	Stemness	0.240343375938609	1.60475045581344e-05	0.259059360060827	1.81532155742015e-06	Convergent	Overexpression	1.1e-06	Overexpression	3.9e-07	Meaningful Risky	Meaningful Risky	Risky	0.0283	Risky	0.0134	Convergent	Risky	0.00482	Risky	0.0228	Convergent	NS	0.171	NS	0.153	NS	Risky	0.0119	Risky	0.0288	Convergent	OS / DSS / PFI	Convergent	Meaningful High	High
BLCA-5260 / BLCA-1867	BLCA-5260.2.12.0.1.4.3.P.3.8.8.1.1	hsa-miR-24-3p	miRNA	BLCA-1867.2.12.0.1.6.2.P.1.3.0.2.1	ACACA	Coding gene	BLCA	Carbohydrate metabolism	Propanoate metabolism	Unrelated	miRNA expression	Stemness	Gene expression	Microsatellite instability	0.240343375938609	1.60475045581344e-05	0.168597931784237	0.0456053995426797	NS	Overexpression	1.1e-06	Unchanged	0.28	Meaningful Risky	Meaningful Risky	Risky	0.0283	NS	0.163	NS	Risky	0.00482	NS	0.0886	NS	NS	0.171	NS	0.0902	NS	Risky	0.0119	Risky	0.0405	Convergent	PFI	Convergent	Meaningless	High
BLCA-5261 / BLCA-7388	BLCA-5261.5.5.0.1.4.3.P.3.8.8.1.1	hsa-miR-24-3p	miRNA	BLCA-7388.5.5.0.1.6.3.P.3.8.8.1.2	MTHFD1L	Coding gene	BLCA	Metabolism of cofactors and vitamins	One carbon pool by folate	Unrelated	miRNA expression	Stemness	Gene expression	Stemness	0.240343375938609	1.60475045581344e-05	0.200759587689786	0.000652657721606753	Convergent	Overexpression	1.1e-06	Overexpression	6.3e-12	Meaningful Risky	Meaningful Risky	Risky	0.0283	Risky	0.00205	Convergent	Risky	0.00482	Risky	0.00675	Convergent	NS	0.171	NS	0.709	NS	Risky	0.0119	Risky	0.00374	Convergent	OS / DSS / PFI	Convergent	Meaningful High	High
BLCA-5306 / BLCA-7247	BLCA-5306.1.7.0.1.4.3.P.3.8.0.1.1	hsa-miR-27a-3p	miRNA	BLCA-7247.1.7.0.1.2.1.P.0.0.3.1.3	KMT2C	Coding gene	BLCA	Amino acid metabolism	Lysine degradation	Unrelated	miRNA expression	Stemness	Mutation	Tumor mutational burden	0.179716821101172	0.00413086384790693	0.231204650254727	4.35657593614115e-05	NS	Overexpression	7.8e-08	No data	No data	Meaningful Risky	Meaningless	Risky	0.0348	NS	0.922	NS	Risky	0.00404	NS	0.123	NS	NS	0.924	NS	0.0762	NS	Risky	0.0273	NS	0.285	NS		NS	Meaningful WT	NS
BLCA-5314 / BLCA-2839	BLCA-5314.1.3.0.1.4.3.P.3.8.0.1.1	hsa-miR-27a-3p	miRNA	BLCA-2839.1.3.0.1.6.3.P.3.0.3.1.3	GPT2	Coding gene	BLCA	Amino acid metabolism	Arginine biosynthesis	Unrelated	miRNA expression	Stemness	Gene expression	Stemness	0.179716821101172	0.00413086384790693	0.430279849152168	5.70631340464958e-19	Convergent	Overexpression	7.8e-08	Overexpression	9.5e-09	Meaningful Risky	Meaningless	Risky	0.0348	NS	0.971	NS	Risky	0.00404	NS	0.22	NS	NS	0.924	NS	0.983	NS	Risky	0.0273	NS	0.606	NS		NS	Meaningful Low	NS
BLCA-5324 / BLCA-7441	BLCA-5324.7.1.0.1.4.3.P.3.8.0.1.1	hsa-miR-27a-3p	miRNA	BLCA-7441.7.1.0.1.6.3.P.3.8.3.2.3	NME2	Coding gene	BLCA	Nucleotide metabolism	Purine metabolism	Unrelated	miRNA expression	Stemness	Gene expression	Stemness	0.179716821101172	0.00413086384790693	0.20083962362403	0.000745026685272281	Convergent	Overexpression	7.8e-08	Overexpression	3.8e-09	Meaningful Risky	Meaningful Risky	Risky	0.0348	Risky	0.00181	Convergent	Risky	0.00404	Risky	0.000798	Convergent	NS	0.924	NS	0.201	NS	Risky	0.0273	Risky	0.000437	Convergent	OS / DSS / PFI	Convergent	Meaningful High	NS
BLCA-5327 / BLCA-2840	BLCA-5327.1.1.0.1.4.3.P.3.8.0.1.1	hsa-miR-27a-3p	miRNA	BLCA-2840.1.1.0.1.6.3.P.3.0.3.1.3	GPT2	Coding gene	BLCA	Amino acid metabolism	Alanine, aspartate and glutamate metabolism	Unrelated	miRNA expression	Stemness	Gene expression	Stemness	0.179716821101172	0.00413086384790693	0.430279849152168	5.70631340464958e-19	Convergent	Overexpression	7.8e-08	Overexpression	9.5e-09	Meaningful Risky	Meaningless	Risky	0.0348	NS	0.971	NS	Risky	0.00404	NS	0.22	NS	NS	0.924	NS	0.983	NS	Risky	0.0273	NS	0.606	NS		NS	Meaningful Low	NS
BLCA-5329 / BLCA-7610	BLCA-5329.4.8.0.1.4.3.P.3.8.0.1.1	hsa-miR-27a-3p	miRNA	BLCA-7610.4.8.0.1.6.3.P.1.0.8.1.1	PISD	Coding gene	BLCA	Lipid metabolism	Glycerophospholipid metabolism	Unrelated	miRNA expression	Stemness	Gene expression	Stemness	0.179716821101172	0.00413086384790693	0.176244798629782	0.00740958295331352	Convergent	Overexpression	7.8e-08	Unchanged	0.12	Meaningful Risky	Meaningless	Risky	0.0348	NS	0.221	NS	Risky	0.00404	NS	0.064	NS	NS	0.924	NS	0.213	NS	Risky	0.0273	NS	0.301	NS		NS	Meaningful Low	NS
BLCA-5331 / BLCA-2794	BLCA-5331.2.1.0.1.4.3.P.3.8.0.1.1	hsa-miR-27a-3p	miRNA	BLCA-2794.2.1.0.1.6.3.P.3.5.8.2.3	GNPNAT1	Coding gene	BLCA	Carbohydrate metabolism	Amino sugar and nucleotide sugar metabolism	Unrelated	miRNA expression	Stemness	Gene expression	Stemness	0.179716821101172	0.00413086384790693	0.271776244122635	3.63595298963832e-07	Convergent	Overexpression	7.8e-08	Overexpression	1.6e-05	Meaningful Risky	Meaningful Risky	Risky	0.0348	Risky	0.0261	Convergent	Risky	0.00404	NS	0.0657	NS	NS	0.924	NS	0.726	NS	Risky	0.0273	Risky	0.0252	Convergent	OS / PFI	Convergent	Meaningful High	NS
BLCA-5333 / BLCA-7442	BLCA-5333.7.2.0.1.4.3.P.3.8.0.1.1	hsa-miR-27a-3p	miRNA	BLCA-7442.7.2.0.1.6.3.P.3.8.3.2.3	NME2	Coding gene	BLCA	Nucleotide metabolism	Pyrimidine metabolism	Unrelated	miRNA expression	Stemness	Gene expression	Stemness	0.179716821101172	0.00413086384790693	0.20083962362403	0.000745026685272281	Convergent	Overexpression	7.8e-08	Overexpression	3.8e-09	Meaningful Risky	Meaningful Risky	Risky	0.0348	Risky	0.00181	Convergent	Risky	0.00404	Risky	0.000798	Convergent	NS	0.924	NS	0.201	NS	Risky	0.0273	Risky	0.000437	Convergent	OS / DSS / PFI	Convergent	Meaningful High	NS
BLCA-5351 / BLCA-7388	BLCA-5351.5.5.0.1.4.3.P.1.8.8.2.2	hsa-miR-29b-2-5p	miRNA	BLCA-7388.5.5.0.1.6.3.P.3.8.8.1.2	MTHFD1L	Coding gene	BLCA	Metabolism of cofactors and vitamins	One carbon pool by folate	Unrelated	miRNA expression	Stemness	Gene expression	Stemness	0.164103631398287	0.0186581557421635	0.200759587689786	0.000652657721606753	Convergent	Unchanged	0.067	Overexpression	6.3e-12	Meaningful Protective	Meaningful Risky	Protective	0.000921	Risky	0.00205	Divergent	Protective	0.0032	Risky	0.00675	Divergent	NS	0.742	NS	0.709	NS	Protective	0.00313	Risky	0.00374	Divergent	OS / DSS / PFI	Divergent	Meaningful High	Low
BLCA-5356 / BLCA-2547	BLCA-5356.1.4.0.1.4.3.P.3.8.2.1.2	hsa-miR-29b-3p	miRNA	BLCA-2547.1.4.0.1.2.1.P.0.0.8.1.1	DNMT3A	Coding gene	BLCA	Amino acid metabolism	Cysteine and methionine metabolism	Unrelated	miRNA expression	Stemness	Mutation	Tumor mutational burden	0.191201175422003	0.00188588520071821	0.37716527899804	9.0527078735479e-14	NS	Overexpression	4.7e-05	No data	No data	Meaningful Protective	Meaningless	Protective	0.00736	NS	0.994	NS	Protective	0.0403	NS	0.995	NS	NS	0.0928	NS	0.545	NS	Protective	0.012	NS	0.0747	NS		NS	Meaningful WT	Low
BLCA-5378 / BLCA-1911	BLCA-5378.4.14.0.1.4.2.P.3.2.2.2.3	hsa-miR-3065-3p	miRNA	BLCA-1911.4.14.0.1.3.2.P.0.3.3.1.3	ACOX1	Coding gene	BLCA	Lipid metabolism	alpha-Linolenic acid metabolism	Unrelated	miRNA expression	Microsatellite instability	CNV	Microsatellite instability	0.29548957099362	8.99321989958307e-08	0.161133003979792	0.00231156223637677	Convergent	Overexpression	2.2e-07	No data	No data	Meaningful Risky	Meaningful Risky	Risky	0.00962	NS	0.699	NS	NS	0.282	NS	0.498	NS	NS	0.308	Risky	0.00325	NS	NS	0.39	NS	0.207	NS		NS	Meaningful Duplicated and Deleted	High
BLCA-5379 / BLCA-1910	BLCA-5379.6.6.0.1.4.2.P.3.2.2.2.3	hsa-miR-3065-3p	miRNA	BLCA-1910.6.6.0.1.3.2.P.0.3.3.1.3	ACOX1	Coding gene	BLCA	Metabolism of other amino acids	beta-Alanine metabolism	Unrelated	miRNA expression	Microsatellite instability	CNV	Microsatellite instability	0.29548957099362	8.99321989958307e-08	0.161133003979792	0.00231156223637677	Convergent	Overexpression	2.2e-07	No data	No data	Meaningful Risky	Meaningful Risky	Risky	0.00962	NS	0.699	NS	NS	0.282	NS	0.498	NS	NS	0.308	Risky	0.00325	NS	NS	0.39	NS	0.207	NS		NS	Meaningful Duplicated and Deleted	High
BLCA-5380 / BLCA-1909	BLCA-5380.4.2.0.1.4.2.P.3.2.2.2.3	hsa-miR-3065-3p	miRNA	BLCA-1909.4.2.0.1.3.2.P.0.3.3.1.3	ACOX1	Coding gene	BLCA	Lipid metabolism	Biosynthesis of unsaturated fatty acids	Unrelated	miRNA expression	Microsatellite instability	CNV	Microsatellite instability	0.29548957099362	8.99321989958307e-08	0.161133003979792	0.00231156223637677	Convergent	Overexpression	2.2e-07	No data	No data	Meaningful Risky	Meaningful Risky	Risky	0.00962	NS	0.699	NS	NS	0.282	NS	0.498	NS	NS	0.308	Risky	0.00325	NS	NS	0.39	NS	0.207	NS		NS	Meaningful Duplicated and Deleted	High
BLCA-5383 / BLCA-1908	BLCA-5383.4.5.0.1.4.2.P.3.2.2.2.3	hsa-miR-3065-3p	miRNA	BLCA-1908.4.5.0.1.3.2.P.0.3.3.1.3	ACOX1	Coding gene	BLCA	Lipid metabolism	Fatty acid degradation	Unrelated	miRNA expression	Microsatellite instability	CNV	Microsatellite instability	0.29548957099362	8.99321989958307e-08	0.161133003979792	0.00231156223637677	Convergent	Overexpression	2.2e-07	No data	No data	Meaningful Risky	Meaningful Risky	Risky	0.00962	NS	0.699	NS	NS	0.282	NS	0.498	NS	NS	0.308	Risky	0.00325	NS	NS	0.39	NS	0.207	NS		NS	Meaningful Duplicated and Deleted	High
BLCA-5385 / BLCA-1909	BLCA-5385.4.2.0.1.4.3.P.3.2.2.2.3	hsa-miR-3065-3p	miRNA	BLCA-1909.4.2.0.1.3.2.P.0.3.3.1.3	ACOX1	Coding gene	BLCA	Lipid metabolism	Biosynthesis of unsaturated fatty acids	Unrelated	miRNA expression	Stemness	CNV	Microsatellite instability	0.271106515466104	4.79529551805657e-07	0.161133003979792	0.00231156223637677	NS	Overexpression	2.2e-07	No data	No data	Meaningful Risky	Meaningful Risky	Risky	0.00962	NS	0.699	NS	NS	0.282	NS	0.498	NS	NS	0.308	Risky	0.00325	NS	NS	0.39	NS	0.207	NS		NS	Meaningful Duplicated and Deleted	High
BLCA-5387 / BLCA-1908	BLCA-5387.4.5.0.1.4.3.P.3.2.2.2.3	hsa-miR-3065-3p	miRNA	BLCA-1908.4.5.0.1.3.2.P.0.3.3.1.3	ACOX1	Coding gene	BLCA	Lipid metabolism	Fatty acid degradation	Unrelated	miRNA expression	Stemness	CNV	Microsatellite instability	0.271106515466104	4.79529551805657e-07	0.161133003979792	0.00231156223637677	NS	Overexpression	2.2e-07	No data	No data	Meaningful Risky	Meaningful Risky	Risky	0.00962	NS	0.699	NS	NS	0.282	NS	0.498	NS	NS	0.308	Risky	0.00325	NS	NS	0.39	NS	0.207	NS		NS	Meaningful Duplicated and Deleted	High
BLCA-5388 / BLCA-1911	BLCA-5388.4.14.0.1.4.3.P.3.2.2.2.3	hsa-miR-3065-3p	miRNA	BLCA-1911.4.14.0.1.3.2.P.0.3.3.1.3	ACOX1	Coding gene	BLCA	Lipid metabolism	alpha-Linolenic acid metabolism	Unrelated	miRNA expression	Stemness	CNV	Microsatellite instability	0.271106515466104	4.79529551805657e-07	0.161133003979792	0.00231156223637677	NS	Overexpression	2.2e-07	No data	No data	Meaningful Risky	Meaningful Risky	Risky	0.00962	NS	0.699	NS	NS	0.282	NS	0.498	NS	NS	0.308	Risky	0.00325	NS	NS	0.39	NS	0.207	NS		NS	Meaningful Duplicated and Deleted	High
BLCA-5389 / BLCA-1910	BLCA-5389.6.6.0.1.4.3.P.3.2.2.2.3	hsa-miR-3065-3p	miRNA	BLCA-1910.6.6.0.1.3.2.P.0.3.3.1.3	ACOX1	Coding gene	BLCA	Metabolism of other amino acids	beta-Alanine metabolism	Unrelated	miRNA expression	Stemness	CNV	Microsatellite instability	0.271106515466104	4.79529551805657e-07	0.161133003979792	0.00231156223637677	NS	Overexpression	2.2e-07	No data	No data	Meaningful Risky	Meaningful Risky	Risky	0.00962	NS	0.699	NS	NS	0.282	NS	0.498	NS	NS	0.308	Risky	0.00325	NS	NS	0.39	NS	0.207	NS		NS	Meaningful Duplicated and Deleted	High
BLCA-5458 / BLCA-2366	BLCA-5458.5.7.0.1.4.3.P.3.8.8.2.2	hsa-miR-30c-5p	miRNA	BLCA-2366.5.7.0.1.6.3.P.3.6.0.2.1	CPOX	Coding gene	BLCA	Metabolism of cofactors and vitamins	Porphyrin metabolism	Unrelated	miRNA expression	Stemness	Gene expression	Stemness	0.226586422644741	8.10581750912349e-05	0.28440277299511	7.8559373427208e-08	Convergent	Overexpression	0.022	Overexpression	0.00027	Meaningful Protective	Meaningful Risky	Protective	0.0097	NS	0.0862	NS	Protective	0.0114	Risky	0.0374	Divergent	NS	0.961	NS	0.0552	NS	Protective	0.012	Risky	0.0474	Divergent	DSS / PFI	Divergent	Meaningless	Low
BLCA-5460 / BLCA-2084	BLCA-5460.1.1.0.1.4.3.P.3.8.8.2.2	hsa-miR-30c-5p	miRNA	BLCA-2084.1.1.0.1.6.2.P.1.3.0.2.2	ALDH5A1	Coding gene	BLCA	Amino acid metabolism	Alanine, aspartate and glutamate metabolism	Unrelated	miRNA expression	Stemness	Gene expression	Microsatellite instability	0.226586422644741	8.10581750912349e-05	0.169223439822979	0.00643737523324667	NS	Overexpression	0.022	Unchanged	0.48	Meaningful Protective	Meaningful Protective	Protective	0.0097	NS	0.0992	NS	Protective	0.0114	Protective	0.0296	Convergent	NS	0.961	NS	0.871	NS	Protective	0.012	NS	0.0632	NS	DSS	Convergent	Meaningless	Low
BLCA-5462 / BLCA-2085	BLCA-5462.2.3.0.1.4.3.P.3.8.8.2.2	hsa-miR-30c-5p	miRNA	BLCA-2085.2.3.0.1.6.2.P.1.3.0.2.2	ALDH5A1	Coding gene	BLCA	Carbohydrate metabolism	Butanoate metabolism	Unrelated	miRNA expression	Stemness	Gene expression	Microsatellite instability	0.226586422644741	8.10581750912349e-05	0.169223439822979	0.00643737523324667	NS	Overexpression	0.022	Unchanged	0.48	Meaningful Protective	Meaningful Protective	Protective	0.0097	NS	0.0992	NS	Protective	0.0114	Protective	0.0296	Convergent	NS	0.961	NS	0.871	NS	Protective	0.012	NS	0.0632	NS	DSS	Convergent	Meaningless	Low
BLCA-5534 / BLCA-7488	BLCA-5534.1.2.0.1.4.3.P.3.8.8.2.2	hsa-miR-30e-5p	miRNA	BLCA-7488.1.2.0.1.7.3.P.0.3.3.3.3	P4HA1	Coding gene	BLCA	Amino acid metabolism	Arginine and proline metabolism	Unrelated	miRNA expression	Stemness	Methylation	Stemness	0.414575553945289	2.34150661969744e-17	0.170854396400807	0.010041051741306	Convergent	Overexpression	9e-06	No data	No data	Meaningful Protective	Meaningful Risky	Protective	0.0252	NS	0.0689	NS	Protective	0.0235	NS	0.133	NS	NS	0.388	NS	0.571	NS	Protective	0.0261	Risky	0.0177	Divergent	PFI	Divergent	Meaningful High	Low
BLCA-5547 / BLCA-7524	BLCA-5547.4.8.0.1.4.2.P.3.0.3.1.3	hsa-miR-3170	miRNA	BLCA-7524.4.8.0.1.3.2.P.0.0.3.2.3	PCYT1A	Coding gene	BLCA	Lipid metabolism	Glycerophospholipid metabolism	Unrelated	miRNA expression	Microsatellite instability	CNV	Microsatellite instability	0.224544105422249	0.000157171046973632	0.177814757601304	0.0195621669303046	Convergent	Overexpression	5.6e-07	No data	No data	Meaningless	Meaningless	NS	0.312	NS	0.9	NS	NS	0.242	NS	0.633	NS	NS	0.285	NS	0.0586	NS	NS	0.691	NS	0.838	NS		NS	Meaningful Deleted and Duplicated	NS
BLCA-5550 / BLCA-2753	BLCA-5550.4.3.0.1.4.2.P.3.0.3.1.3	hsa-miR-3170	miRNA	BLCA-2753.4.3.0.1.6.3.P.3.0.5.2.3	GDPD1	Coding gene	BLCA	Lipid metabolism	Ether lipid metabolism	Unrelated	miRNA expression	Microsatellite instability	Gene expression	Stemness	0.224544105422249	0.000157171046973632	0.15880820073049	0.0276222333910146	NS	Overexpression	5.6e-07	Overexpression	0.019	Meaningless	Meaningless	NS	0.312	NS	0.472	NS	NS	0.242	NS	0.375	NS	NS	0.285	NS	0.521	NS	NS	0.691	NS	0.912	NS		NS	Meaningful Low	NS
BLCA-5556 / BLCA-7525	BLCA-5556.6.3.0.1.4.2.P.3.0.3.1.3	hsa-miR-3170	miRNA	BLCA-7525.6.3.0.1.3.2.P.0.0.3.2.3	PCYT1A	Coding gene	BLCA	Metabolism of other amino acids	Phosphonate and phosphinate metabolism	Unrelated	miRNA expression	Microsatellite instability	CNV	Microsatellite instability	0.224544105422249	0.000157171046973632	0.177814757601304	0.0195621669303046	Convergent	Overexpression	5.6e-07	No data	No data	Meaningless	Meaningless	NS	0.312	NS	0.9	NS	NS	0.242	NS	0.633	NS	NS	0.285	NS	0.0586	NS	NS	0.691	NS	0.838	NS		NS	Meaningful Deleted and Duplicated	NS
BLCA-5559 / BLCA-2790	BLCA-5559.7.1.0.1.4.2.P.3.0.3.1.3	hsa-miR-3170	miRNA	BLCA-2790.7.1.0.1.3.3.P.0.3.3.1.3	GMPS	Coding gene	BLCA	Nucleotide metabolism	Purine metabolism	Unrelated	miRNA expression	Microsatellite instability	CNV	Stemness	0.224544105422249	0.000157171046973632	0.173650812818906	0.000202016618882497	NS	Overexpression	5.6e-07	No data	No data	Meaningless	Meaningful Risky	NS	0.312	NS	0.952	NS	NS	0.242	NS	0.731	NS	NS	0.285	Risky	0.0236	NS	NS	0.691	NS	0.632	NS		NS	Meaningful Duplicated	NS
BLCA-5560 / BLCA-7524	BLCA-5560.4.8.0.1.4.3.P.3.0.3.1.3	hsa-miR-3170	miRNA	BLCA-7524.4.8.0.1.3.2.P.0.0.3.2.3	PCYT1A	Coding gene	BLCA	Lipid metabolism	Glycerophospholipid metabolism	Unrelated	miRNA expression	Stemness	CNV	Microsatellite instability	0.439641761059036	1.00138285339999e-19	0.177814757601304	0.0195621669303046	NS	Overexpression	5.6e-07	No data	No data	Meaningless	Meaningless	NS	0.312	NS	0.9	NS	NS	0.242	NS	0.633	NS	NS	0.285	NS	0.0586	NS	NS	0.691	NS	0.838	NS		NS	Meaningful Deleted and Duplicated	NS
BLCA-5569 / BLCA-2790	BLCA-5569.7.1.0.1.4.3.P.3.0.3.1.3	hsa-miR-3170	miRNA	BLCA-2790.7.1.0.1.3.3.P.0.3.3.1.3	GMPS	Coding gene	BLCA	Nucleotide metabolism	Purine metabolism	Unrelated	miRNA expression	Stemness	CNV	Stemness	0.439641761059036	1.00138285339999e-19	0.173650812818906	0.000202016618882497	Convergent	Overexpression	5.6e-07	No data	No data	Meaningless	Meaningful Risky	NS	0.312	NS	0.952	NS	NS	0.242	NS	0.731	NS	NS	0.285	Risky	0.0236	NS	NS	0.691	NS	0.632	NS		NS	Meaningful Duplicated	NS
BLCA-5573 / BLCA-2753	BLCA-5573.4.3.0.1.4.3.P.3.0.3.1.3	hsa-miR-3170	miRNA	BLCA-2753.4.3.0.1.6.3.P.3.0.5.2.3	GDPD1	Coding gene	BLCA	Lipid metabolism	Ether lipid metabolism	Unrelated	miRNA expression	Stemness	Gene expression	Stemness	0.439641761059036	1.00138285339999e-19	0.15880820073049	0.0276222333910146	Convergent	Overexpression	5.6e-07	Overexpression	0.019	Meaningless	Meaningless	NS	0.312	NS	0.472	NS	NS	0.242	NS	0.375	NS	NS	0.285	NS	0.521	NS	NS	0.691	NS	0.912	NS		NS	Meaningful Low	NS
BLCA-5574 / BLCA-7525	BLCA-5574.6.3.0.1.4.3.P.3.0.3.1.3	hsa-miR-3170	miRNA	BLCA-7525.6.3.0.1.3.2.P.0.0.3.2.3	PCYT1A	Coding gene	BLCA	Metabolism of other amino acids	Phosphonate and phosphinate metabolism	Unrelated	miRNA expression	Stemness	CNV	Microsatellite instability	0.439641761059036	1.00138285339999e-19	0.177814757601304	0.0195621669303046	NS	Overexpression	5.6e-07	No data	No data	Meaningless	Meaningless	NS	0.312	NS	0.9	NS	NS	0.242	NS	0.633	NS	NS	0.285	NS	0.0586	NS	NS	0.691	NS	0.838	NS		NS	Meaningful Deleted and Duplicated	NS
BLCA-5587 / BLCA-7475	BLCA-5587.7.1.0.1.4.3.P.3.6.0.3.3	hsa-miR-323b-3p	miRNA	BLCA-7475.7.1.0.1.3.3.P.0.3.5.1.3	NUDT16	Coding gene	BLCA	Nucleotide metabolism	Purine metabolism	Unrelated	miRNA expression	Stemness	CNV	Stemness	0.161523871464509	0.0244576356265754	0.158763591935203	6.41817745707408e-05	Convergent	Overexpression	9.6e-07	No data	No data	Meaningful Risky	Meaningful Risky	NS	0.114	NS	0.67	NS	Risky	0.0447	NS	0.386	NS	NS	0.374	Risky	0.00371	NS	Risky	0.000191	NS	0.769	NS		NS	Meaningful Deleted	NS
BLCA-5620 / BLCA-7250	BLCA-5620.2.3.0.1.4.3.N.1.8.8.3.3	hsa-miR-337-3p	miRNA	BLCA-7250.2.3.0.1.6.2.P.3.5.3.2.3	L2HGDH	Coding gene	BLCA	Carbohydrate metabolism	Butanoate metabolism	Unrelated	miRNA expression	Stemness	Gene expression	Microsatellite instability	-0.199945507867373	0.000675326515372431	0.170866496755494	0.0107469356341006	NS	Unchanged	0.18	Overexpression	0.027	Meaningful Risky	Meaningful Risky	Risky	0.000192	Risky	0.035	Convergent	Risky	0.00141	NS	0.0521	NS	NS	0.996	NS	0.525	NS	Risky	0.000466	Risky	0.0211	Convergent	OS / PFI	Convergent	Meaningful High	High
BLCA-5673 / BLCA-7517	BLCA-5673.2.8.0.1.4.3.P.3.6.3.1.2	hsa-miR-340-3p	miRNA	BLCA-7517.2.8.0.1.3.2.P.0.3.3.1.3	PCCB	Coding gene	BLCA	Carbohydrate metabolism	Glyoxylate and dicarboxylate metabolism	Unrelated	miRNA expression	Stemness	CNV	Microsatellite instability	0.267001993945436	8.56302665081423e-07	0.163096618519353	0.0431860903451349	NS	Overexpression	0.0044	No data	No data	Meaningful Risky	Meaningful Risky	NS	0.0803	NS	0.877	NS	Risky	0.0455	NS	0.662	NS	NS	0.447	Risky	0.00514	NS	Risky	0.0197	NS	0.5	NS		NS	Meaningful Duplicated and Deleted	NS
BLCA-5674 / BLCA-7518	BLCA-5674.1.13.0.1.4.3.P.3.6.3.1.2	hsa-miR-340-3p	miRNA	BLCA-7518.1.13.0.1.3.2.P.0.3.3.1.3	PCCB	Coding gene	BLCA	Amino acid metabolism	Valine, leucine and isoleucine degradation	Unrelated	miRNA expression	Stemness	CNV	Microsatellite instability	0.267001993945436	8.56302665081423e-07	0.163096618519353	0.0431860903451349	NS	Overexpression	0.0044	No data	No data	Meaningful Risky	Meaningful Risky	NS	0.0803	NS	0.877	NS	Risky	0.0455	NS	0.662	NS	NS	0.447	Risky	0.00514	NS	Risky	0.0197	NS	0.5	NS		NS	Meaningful Duplicated and Deleted	NS
BLCA-5677 / BLCA-7250	BLCA-5677.2.3.0.1.4.3.P.3.6.3.1.2	hsa-miR-340-3p	miRNA	BLCA-7250.2.3.0.1.6.2.P.3.5.3.2.3	L2HGDH	Coding gene	BLCA	Carbohydrate metabolism	Butanoate metabolism	Unrelated	miRNA expression	Stemness	Gene expression	Microsatellite instability	0.267001993945436	8.56302665081423e-07	0.170866496755494	0.0107469356341006	NS	Overexpression	0.0044	Overexpression	0.027	Meaningful Risky	Meaningful Risky	NS	0.0803	Risky	0.035	NS	Risky	0.0455	NS	0.0521	NS	NS	0.447	NS	0.525	NS	Risky	0.0197	Risky	0.0211	Convergent	PFI	Convergent	Meaningful High	NS
BLCA-5678 / BLCA-2896	BLCA-5678.4.2.0.1.4.3.P.3.6.3.1.2	hsa-miR-340-3p	miRNA	BLCA-2896.4.2.0.1.6.3.P.3.5.0.2.1	HACD2	Coding gene	BLCA	Lipid metabolism	Biosynthesis of unsaturated fatty acids	Unrelated	miRNA expression	Stemness	Gene expression	Stemness	0.267001993945436	8.56302665081423e-07	0.176807058360241	0.00733967706123318	Convergent	Overexpression	0.0044	Overexpression	2e-04	Meaningful Risky	Meaningful Risky	NS	0.0803	Risky	0.0302	NS	Risky	0.0455	NS	0.0778	NS	NS	0.447	NS	0.381	NS	Risky	0.0197	Risky	0.0438	Convergent	PFI	Convergent	Meaningless	NS
BLCA-5682 / BLCA-7358	BLCA-5682.6.2.0.1.4.3.P.3.6.3.1.2	hsa-miR-340-3p	miRNA	BLCA-7358.6.2.0.1.7.2.P.0.3.0.2.2	MGST2	Coding gene	BLCA	Metabolism of other amino acids	Glutathione metabolism	Unrelated	miRNA expression	Stemness	Methylation	Microsatellite instability	0.267001993945436	8.56302665081423e-07	0.310529992063759	1.27104688604409e-08	NS	Overexpression	0.0044	No data	No data	Meaningful Risky	Meaningful Risky	NS	0.0803	NS	0.0693	NS	Risky	0.0455	NS	0.33	NS	NS	0.447	Risky	0.0306	NS	Risky	0.0197	NS	0.983	NS		NS	Meaningless	NS
BLCA-5683 / BLCA-2897	BLCA-5683.4.6.0.1.4.3.P.3.6.3.1.2	hsa-miR-340-3p	miRNA	BLCA-2897.4.6.0.1.6.3.P.3.5.0.2.1	HACD2	Coding gene	BLCA	Lipid metabolism	Fatty acid elongation	Unrelated	miRNA expression	Stemness	Gene expression	Stemness	0.267001993945436	8.56302665081423e-07	0.176807058360241	0.00733967706123318	Convergent	Overexpression	0.0044	Overexpression	2e-04	Meaningful Risky	Meaningful Risky	NS	0.0803	Risky	0.0302	NS	Risky	0.0455	NS	0.0778	NS	NS	0.447	NS	0.381	NS	Risky	0.0197	Risky	0.0438	Convergent	PFI	Convergent	Meaningless	NS
BLCA-5700 / BLCA-1868	BLCA-5700.4.4.0.1.4.3.P.3.8.0.1.1	hsa-miR-361-3p	miRNA	BLCA-1868.4.4.0.1.6.2.P.1.3.0.2.1	ACACA	Coding gene	BLCA	Lipid metabolism	Fatty acid biosynthesis	Unrelated	miRNA expression	Stemness	Gene expression	Microsatellite instability	0.288576701632797	5.4785270556536e-08	0.168597931784237	0.0456053995426797	NS	Overexpression	0.0018	Unchanged	0.28	Meaningful Protective	Meaningful Risky	Protective	0.00572	NS	0.163	NS	Protective	0.000883	NS	0.0886	NS	NS	0.821	NS	0.0902	NS	Protective	0.00213	Risky	0.0405	Divergent	PFI	Divergent	Meaningless	NS
BLCA-5721 / BLCA-2547	BLCA-5721.1.4.0.1.4.2.N.2.8.5.1.3	hsa-miR-369-5p	miRNA	BLCA-2547.1.4.0.1.2.1.P.0.0.8.1.1	DNMT3A	Coding gene	BLCA	Amino acid metabolism	Cysteine and methionine metabolism	Unrelated	miRNA expression	Microsatellite instability	Mutation	Tumor mutational burden	-0.160262208367654	0.0373946221774358	0.37716527899804	9.0527078735479e-14	NS	Underexpression	0.038	No data	No data	Meaningful Risky	Meaningless	Risky	0.00525	NS	0.994	NS	Risky	0.0198	NS	0.995	NS	NS	0.788	NS	0.545	NS	Risky	0.00152	NS	0.0747	NS		NS	Meaningful WT	High
BLCA-5722 / BLCA-2547	BLCA-5722.1.4.0.1.4.3.N.2.8.5.1.3	hsa-miR-369-5p	miRNA	BLCA-2547.1.4.0.1.2.1.P.0.0.8.1.1	DNMT3A	Coding gene	BLCA	Amino acid metabolism	Cysteine and methionine metabolism	Unrelated	miRNA expression	Stemness	Mutation	Tumor mutational burden	-0.225558359153666	7.15000403055543e-05	0.37716527899804	9.0527078735479e-14	NS	Underexpression	0.038	No data	No data	Meaningful Risky	Meaningless	Risky	0.00525	NS	0.994	NS	Risky	0.0198	NS	0.995	NS	NS	0.788	NS	0.545	NS	Risky	0.00152	NS	0.0747	NS		NS	Meaningful WT	High
BLCA-5724 / BLCA-7250	BLCA-5724.2.3.0.1.4.3.N.2.8.8.1.1	hsa-miR-370-5p	miRNA	BLCA-7250.2.3.0.1.6.2.P.3.5.3.2.3	L2HGDH	Coding gene	BLCA	Carbohydrate metabolism	Butanoate metabolism	Unrelated	miRNA expression	Stemness	Gene expression	Microsatellite instability	-0.219652927673013	0.00010775140642314	0.170866496755494	0.0107469356341006	NS	Underexpression	0.032	Overexpression	0.027	Meaningful Risky	Meaningful Risky	Risky	0.00202	Risky	0.035	Convergent	Risky	0.00728	NS	0.0521	NS	NS	0.755	NS	0.525	NS	Risky	0.000142	Risky	0.0211	Convergent	OS / PFI	Convergent	Meaningful High	High
BLCA-5726 / BLCA-2794	BLCA-5726.2.1.0.1.4.3.N.2.8.8.1.1	hsa-miR-370-5p	miRNA	BLCA-2794.2.1.0.1.6.3.P.3.5.8.2.3	GNPNAT1	Coding gene	BLCA	Carbohydrate metabolism	Amino sugar and nucleotide sugar metabolism	Unrelated	miRNA expression	Stemness	Gene expression	Stemness	-0.219652927673013	0.00010775140642314	0.271776244122635	3.63595298963832e-07	Divergent	Underexpression	0.032	Overexpression	1.6e-05	Meaningful Risky	Meaningful Risky	Risky	0.00202	Risky	0.0261	Convergent	Risky	0.00728	NS	0.0657	NS	NS	0.755	NS	0.726	NS	Risky	0.000142	Risky	0.0252	Convergent	OS / PFI	Convergent	Meaningful High	High
BLCA-5729 / BLCA-7733	BLCA-5729.5.12.0.1.4.3.N.2.8.8.1.1	hsa-miR-370-5p	miRNA	BLCA-7733.5.12.0.1.6.3.P.3.3.6.2.3	PNPO	Coding gene	BLCA	Metabolism of cofactors and vitamins	Vitamin B6 metabolism	Unrelated	miRNA expression	Stemness	Gene expression	Stemness	-0.219652927673013	0.00010775140642314	0.179542580765888	0.00502339803681639	Divergent	Underexpression	0.032	Overexpression	0.00045	Meaningful Risky	Meaningful Risky	Risky	0.00202	NS	0.247	NS	Risky	0.00728	NS	0.0624	NS	NS	0.755	NS	0.087	NS	Risky	0.000142	Risky	0.0112	Convergent	PFI	Convergent	Meaningful High	High
BLCA-5733 / BLCA-7376	BLCA-5733.5.7.0.1.4.2.P.3.3.0.1.1	hsa-miR-374b-3p	miRNA	BLCA-7376.5.7.0.1.6.3.P.3.5.3.1.3	MMAB	Coding gene	BLCA	Metabolism of cofactors and vitamins	Porphyrin metabolism	Unrelated	miRNA expression	Microsatellite instability	Gene expression	Stemness	0.224518864563402	0.015720840917395	0.297218393361048	1.22164522790039e-08	NS	Overexpression	6.5e-05	Overexpression	0.00025	Meaningful Protective	Meaningful Risky	NS	0.324	Risky	0.0166	NS	NS	0.344	Risky	0.00798	NS	Protective	0.0288	NS	0.661	NS	NS	0.953	NS	0.152	NS		NS	Meaningful High	NS
BLCA-5734 / BLCA-2494	BLCA-5734.4.12.0.1.4.2.P.3.3.0.1.1	hsa-miR-374b-3p	miRNA	BLCA-2494.4.12.0.1.6.3.P.3.8.5.2.3	DHCR7	Coding gene	BLCA	Lipid metabolism	Steroid biosynthesis	Unrelated	miRNA expression	Microsatellite instability	Gene expression	Stemness	0.224518864563402	0.015720840917395	0.389806359239438	2.84195801333151e-15	NS	Overexpression	6.5e-05	Overexpression	1.5e-12	Meaningful Protective	Meaningful Risky	NS	0.324	Risky	0.00815	NS	NS	0.344	Risky	0.0347	NS	Protective	0.0288	NS	0.757	NS	NS	0.953	Risky	0.026	NS		NS	Meaningful High	NS
BLCA-5746 / BLCA-7376	BLCA-5746.5.7.0.1.4.3.P.3.3.0.1.1	hsa-miR-374b-3p	miRNA	BLCA-7376.5.7.0.1.6.3.P.3.5.3.1.3	MMAB	Coding gene	BLCA	Metabolism of cofactors and vitamins	Porphyrin metabolism	Unrelated	miRNA expression	Stemness	Gene expression	Stemness	0.360673963754363	8.20000908567254e-13	0.297218393361048	1.22164522790039e-08	Convergent	Overexpression	6.5e-05	Overexpression	0.00025	Meaningful Protective	Meaningful Risky	NS	0.324	Risky	0.0166	NS	NS	0.344	Risky	0.00798	NS	Protective	0.0288	NS	0.661	NS	NS	0.953	NS	0.152	NS		NS	Meaningful High	NS
BLCA-5749 / BLCA-2494	BLCA-5749.4.12.0.1.4.3.P.3.3.0.1.1	hsa-miR-374b-3p	miRNA	BLCA-2494.4.12.0.1.6.3.P.3.8.5.2.3	DHCR7	Coding gene	BLCA	Lipid metabolism	Steroid biosynthesis	Unrelated	miRNA expression	Stemness	Gene expression	Stemness	0.360673963754363	8.20000908567254e-13	0.389806359239438	2.84195801333151e-15	Convergent	Overexpression	6.5e-05	Overexpression	1.5e-12	Meaningful Protective	Meaningful Risky	NS	0.324	Risky	0.00815	NS	NS	0.344	Risky	0.0347	NS	Protective	0.0288	NS	0.757	NS	NS	0.953	Risky	0.026	NS		NS	Meaningful High	NS
BLCA-5754 / BLCA-2494	BLCA-5754.4.12.0.1.4.1.P.3.3.0.1.1	hsa-miR-374b-3p	miRNA	BLCA-2494.4.12.0.1.6.3.P.3.8.5.2.3	DHCR7	Coding gene	BLCA	Lipid metabolism	Steroid biosynthesis	Unrelated	miRNA expression	Tumor mutational burden	Gene expression	Stemness	0.205050770342099	0.00112421450301984	0.389806359239438	2.84195801333151e-15	NS	Overexpression	6.5e-05	Overexpression	1.5e-12	Meaningful Protective	Meaningful Risky	NS	0.324	Risky	0.00815	NS	NS	0.344	Risky	0.0347	NS	Protective	0.0288	NS	0.757	NS	NS	0.953	Risky	0.026	NS		NS	Meaningful High	NS
BLCA-5755 / BLCA-7376	BLCA-5755.5.7.0.1.4.1.P.3.3.0.1.1	hsa-miR-374b-3p	miRNA	BLCA-7376.5.7.0.1.6.3.P.3.5.3.1.3	MMAB	Coding gene	BLCA	Metabolism of cofactors and vitamins	Porphyrin metabolism	Unrelated	miRNA expression	Tumor mutational burden	Gene expression	Stemness	0.205050770342099	0.00112421450301984	0.297218393361048	1.22164522790039e-08	NS	Overexpression	6.5e-05	Overexpression	0.00025	Meaningful Protective	Meaningful Risky	NS	0.324	Risky	0.0166	NS	NS	0.344	Risky	0.00798	NS	Protective	0.0288	NS	0.661	NS	NS	0.953	NS	0.152	NS		NS	Meaningful High	NS
BLCA-5766 / BLCA-2419	BLCA-5766.5.8.0.1.4.3.N.1.3.0.3.2	hsa-miR-377-5p	miRNA	BLCA-2419.5.8.0.1.2.1.P.0.3.3.4.3	CYP2B6	Coding gene	BLCA	Metabolism of cofactors and vitamins	Retinol metabolism	Unrelated	miRNA expression	Stemness	Mutation	Tumor mutational burden	-0.213271677906966	0.000202587937799363	0.207469570219871	0.000377416640326267	NS	Unchanged	0.25	No data	No data	Meaningful Risky	Meaningful Risky	NS	0.0931	NS	0.167	NS	NS	0.174	Risky	0.0304	NS	NS	0.442	NS	0.997	NS	Risky	0.0167	NS	0.0835	NS		NS	Meaningful MT	NS
BLCA-5767 / BLCA-7518	BLCA-5767.1.13.0.1.4.3.N.1.3.0.3.2	hsa-miR-377-5p	miRNA	BLCA-7518.1.13.0.1.3.2.P.0.3.3.1.3	PCCB	Coding gene	BLCA	Amino acid metabolism	Valine, leucine and isoleucine degradation	Unrelated	miRNA expression	Stemness	CNV	Microsatellite instability	-0.213271677906966	0.000202587937799363	0.163096618519353	0.0431860903451349	NS	Unchanged	0.25	No data	No data	Meaningful Risky	Meaningful Risky	NS	0.0931	NS	0.877	NS	NS	0.174	NS	0.662	NS	NS	0.442	Risky	0.00514	NS	Risky	0.0167	NS	0.5	NS		NS	Meaningful Duplicated and Deleted	NS
BLCA-5769 / BLCA-7517	BLCA-5769.2.8.0.1.4.3.N.1.3.0.3.2	hsa-miR-377-5p	miRNA	BLCA-7517.2.8.0.1.3.2.P.0.3.3.1.3	PCCB	Coding gene	BLCA	Carbohydrate metabolism	Glyoxylate and dicarboxylate metabolism	Unrelated	miRNA expression	Stemness	CNV	Microsatellite instability	-0.213271677906966	0.000202587937799363	0.163096618519353	0.0431860903451349	NS	Unchanged	0.25	No data	No data	Meaningful Risky	Meaningful Risky	NS	0.0931	NS	0.877	NS	NS	0.174	NS	0.662	NS	NS	0.442	Risky	0.00514	NS	Risky	0.0167	NS	0.5	NS		NS	Meaningful Duplicated and Deleted	NS
BLCA-5770 / BLCA-7409	BLCA-5770.2.1.0.1.4.3.N.1.3.0.3.2	hsa-miR-377-5p	miRNA	BLCA-7409.2.1.0.1.6.3.P.3.3.0.2.3	NANP	Coding gene	BLCA	Carbohydrate metabolism	Amino sugar and nucleotide sugar metabolism	Unrelated	miRNA expression	Stemness	Gene expression	Stemness	-0.213271677906966	0.000202587937799363	0.229940861704952	4.70277731967316e-05	Divergent	Unchanged	0.25	Overexpression	7.4e-05	Meaningful Risky	Meaningful Risky	NS	0.0931	NS	0.108	NS	NS	0.174	NS	0.131	NS	NS	0.442	NS	0.0609	NS	Risky	0.0167	Risky	0.00495	Convergent	PFI	Convergent	Meaningless	NS
BLCA-5775 / BLCA-1990	BLCA-5775.1.1.0.1.4.3.N.1.3.0.3.2	hsa-miR-377-5p	miRNA	BLCA-1990.1.1.0.1.6.3.P.1.8.3.1.3	ADSL	Coding gene	BLCA	Amino acid metabolism	Alanine, aspartate and glutamate metabolism	Unrelated	miRNA expression	Stemness	Gene expression	Stemness	-0.213271677906966	0.000202587937799363	0.154896589913497	0.0226198125086007	Divergent	Unchanged	0.25	Unchanged	0.95	Meaningful Risky	Meaningful Risky	NS	0.0931	Risky	0.0152	NS	NS	0.174	Risky	0.00086	NS	NS	0.442	NS	0.341	NS	Risky	0.0167	Risky	0.0237	Convergent	PFI	Convergent	Meaningful High	NS
BLCA-5778 / BLCA-7250	BLCA-5778.2.3.0.1.4.3.N.1.3.0.3.2	hsa-miR-377-5p	miRNA	BLCA-7250.2.3.0.1.6.2.P.3.5.3.2.3	L2HGDH	Coding gene	BLCA	Carbohydrate metabolism	Butanoate metabolism	Unrelated	miRNA expression	Stemness	Gene expression	Microsatellite instability	-0.213271677906966	0.000202587937799363	0.170866496755494	0.0107469356341006	NS	Unchanged	0.25	Overexpression	0.027	Meaningful Risky	Meaningful Risky	NS	0.0931	Risky	0.035	NS	NS	0.174	NS	0.0521	NS	NS	0.442	NS	0.525	NS	Risky	0.0167	Risky	0.0211	Convergent	PFI	Convergent	Meaningful High	NS
BLCA-5780 / BLCA-2418	BLCA-5780.4.1.0.1.4.3.N.1.3.0.3.2	hsa-miR-377-5p	miRNA	BLCA-2418.4.1.0.1.2.1.P.0.3.3.4.3	CYP2B6	Coding gene	BLCA	Lipid metabolism	Arachidonic acid metabolism	Unrelated	miRNA expression	Stemness	Mutation	Tumor mutational burden	-0.213271677906966	0.000202587937799363	0.207469570219871	0.000377416640326267	NS	Unchanged	0.25	No data	No data	Meaningful Risky	Meaningful Risky	NS	0.0931	NS	0.167	NS	NS	0.174	Risky	0.0304	NS	NS	0.442	NS	0.997	NS	Risky	0.0167	NS	0.0835	NS		NS	Meaningful MT	NS
BLCA-5790 / BLCA-7518	BLCA-5790.1.13.0.1.4.3.P.1.2.0.2.2	hsa-miR-378a-3p	miRNA	BLCA-7518.1.13.0.1.3.2.P.0.3.3.1.3	PCCB	Coding gene	BLCA	Amino acid metabolism	Valine, leucine and isoleucine degradation	Unrelated	miRNA expression	Stemness	CNV	Microsatellite instability	0.296100844601305	1.64464677736313e-08	0.163096618519353	0.0431860903451349	NS	Unchanged	0.51	No data	No data	Meaningful Protective	Meaningful Risky	Protective	0.0436	NS	0.877	NS	NS	0.0668	NS	0.662	NS	NS	0.495	Risky	0.00514	NS	NS	0.539	NS	0.5	NS		NS	Meaningful Duplicated and Deleted	NS
BLCA-5795 / BLCA-1867	BLCA-5795.2.12.0.1.4.3.P.1.2.0.2.2	hsa-miR-378a-3p	miRNA	BLCA-1867.2.12.0.1.6.2.P.1.3.0.2.1	ACACA	Coding gene	BLCA	Carbohydrate metabolism	Propanoate metabolism	Unrelated	miRNA expression	Stemness	Gene expression	Microsatellite instability	0.296100844601305	1.64464677736313e-08	0.168597931784237	0.0456053995426797	NS	Unchanged	0.51	Unchanged	0.28	Meaningful Protective	Meaningful Risky	Protective	0.0436	NS	0.163	NS	NS	0.0668	NS	0.0886	NS	NS	0.495	NS	0.0902	NS	NS	0.539	Risky	0.0405	NS		NS	Meaningless	NS
BLCA-5796 / BLCA-1866	BLCA-5796.2.13.0.1.4.3.P.1.2.0.2.2	hsa-miR-378a-3p	miRNA	BLCA-1866.2.13.0.1.6.2.P.1.3.0.2.1	ACACA	Coding gene	BLCA	Carbohydrate metabolism	Pyruvate metabolism	Unrelated	miRNA expression	Stemness	Gene expression	Microsatellite instability	0.296100844601305	1.64464677736313e-08	0.168597931784237	0.0456053995426797	NS	Unchanged	0.51	Unchanged	0.28	Meaningful Protective	Meaningful Risky	Protective	0.0436	NS	0.163	NS	NS	0.0668	NS	0.0886	NS	NS	0.495	NS	0.0902	NS	NS	0.539	Risky	0.0405	NS		NS	Meaningless	NS
BLCA-5797 / BLCA-1868	BLCA-5797.4.4.0.1.4.3.P.1.2.0.2.2	hsa-miR-378a-3p	miRNA	BLCA-1868.4.4.0.1.6.2.P.1.3.0.2.1	ACACA	Coding gene	BLCA	Lipid metabolism	Fatty acid biosynthesis	Unrelated	miRNA expression	Stemness	Gene expression	Microsatellite instability	0.296100844601305	1.64464677736313e-08	0.168597931784237	0.0456053995426797	NS	Unchanged	0.51	Unchanged	0.28	Meaningful Protective	Meaningful Risky	Protective	0.0436	NS	0.163	NS	NS	0.0668	NS	0.0886	NS	NS	0.495	NS	0.0902	NS	NS	0.539	Risky	0.0405	NS		NS	Meaningless	NS
BLCA-5798 / BLCA-7517	BLCA-5798.2.8.0.1.4.3.P.1.2.0.2.2	hsa-miR-378a-3p	miRNA	BLCA-7517.2.8.0.1.3.2.P.0.3.3.1.3	PCCB	Coding gene	BLCA	Carbohydrate metabolism	Glyoxylate and dicarboxylate metabolism	Unrelated	miRNA expression	Stemness	CNV	Microsatellite instability	0.296100844601305	1.64464677736313e-08	0.163096618519353	0.0431860903451349	NS	Unchanged	0.51	No data	No data	Meaningful Protective	Meaningful Risky	Protective	0.0436	NS	0.877	NS	NS	0.0668	NS	0.662	NS	NS	0.495	Risky	0.00514	NS	NS	0.539	NS	0.5	NS		NS	Meaningful Duplicated and Deleted	NS
BLCA-5799 / BLCA-2504	BLCA-5799.1.7.0.1.4.2.P.1.5.0.2.2	hsa-miR-378a-5p	miRNA	BLCA-2504.1.7.0.1.6.3.P.3.3.3.2.3	DHTKD1	Coding gene	BLCA	Amino acid metabolism	Lysine degradation	Unrelated	miRNA expression	Microsatellite instability	Gene expression	Stemness	0.192599817026176	0.00325391887654866	0.302698932080342	5.83801677150505e-09	NS	Unchanged	0.51	Overexpression	0.00082	Meaningful Protective	Meaningful Risky	Protective	0.018	NS	0.0778	NS	Protective	0.0307	NS	0.103	NS	NS	0.435	NS	0.302	NS	NS	0.669	Risky	0.0355	NS		NS	Meaningful High	NS
BLCA-5800 / BLCA-2432	BLCA-5800.4.1.0.1.4.2.P.1.5.0.2.2	hsa-miR-378a-5p	miRNA	BLCA-2432.4.1.0.1.2.2.P.0.5.8.2.3	CYP2U1	Coding gene	BLCA	Lipid metabolism	Arachidonic acid metabolism	Unrelated	miRNA expression	Microsatellite instability	Mutation	Microsatellite instability	0.192599817026176	0.00325391887654866	0.19323566761711	0.0205391847040408	Convergent	Unchanged	0.51	No data	No data	Meaningful Protective	Meaningful Risky	Protective	0.018	Risky	0.0335	Divergent	Protective	0.0307	Risky	0.0109	Divergent	NS	0.435	No data	No data	NS	NS	0.669	NS	0.0844	NS	OS / DSS	Divergent	Meaningful MT	NS
BLCA-5801 / BLCA-2505	BLCA-5801.1.10.0.1.4.2.P.1.5.0.2.2	hsa-miR-378a-5p	miRNA	BLCA-2505.1.10.0.1.6.3.P.3.3.3.2.3	DHTKD1	Coding gene	BLCA	Amino acid metabolism	Tryptophan metabolism	Unrelated	miRNA expression	Microsatellite instability	Gene expression	Stemness	0.192599817026176	0.00325391887654866	0.302698932080342	5.83801677150505e-09	NS	Unchanged	0.51	Overexpression	0.00082	Meaningful Protective	Meaningful Risky	Protective	0.018	NS	0.0778	NS	Protective	0.0307	NS	0.103	NS	NS	0.435	NS	0.302	NS	NS	0.669	Risky	0.0355	NS		NS	Meaningful High	NS
BLCA-5802 / BLCA-2431	BLCA-5802.4.5.0.1.4.2.P.1.5.0.2.2	hsa-miR-378a-5p	miRNA	BLCA-2431.4.5.0.1.2.2.P.0.5.8.2.3	CYP2U1	Coding gene	BLCA	Lipid metabolism	Fatty acid degradation	Unrelated	miRNA expression	Microsatellite instability	Mutation	Microsatellite instability	0.192599817026176	0.00325391887654866	0.19323566761711	0.0205391847040408	Convergent	Unchanged	0.51	No data	No data	Meaningful Protective	Meaningful Risky	Protective	0.018	Risky	0.0335	Divergent	Protective	0.0307	Risky	0.0109	Divergent	NS	0.435	No data	No data	NS	NS	0.669	NS	0.0844	NS	OS / DSS	Divergent	Meaningful MT	NS
BLCA-5804 / BLCA-7376	BLCA-5804.5.7.0.1.4.2.P.1.5.0.2.2	hsa-miR-378a-5p	miRNA	BLCA-7376.5.7.0.1.6.3.P.3.5.3.1.3	MMAB	Coding gene	BLCA	Metabolism of cofactors and vitamins	Porphyrin metabolism	Unrelated	miRNA expression	Microsatellite instability	Gene expression	Stemness	0.192599817026176	0.00325391887654866	0.297218393361048	1.22164522790039e-08	NS	Unchanged	0.51	Overexpression	0.00025	Meaningful Protective	Meaningful Risky	Protective	0.018	Risky	0.0166	Divergent	Protective	0.0307	Risky	0.00798	Divergent	NS	0.435	NS	0.661	NS	NS	0.669	NS	0.152	NS	OS / DSS	Divergent	Meaningful High	NS
BLCA-5805 / BLCA-7256	BLCA-5805.4.7.0.1.4.2.P.1.5.0.2.2	hsa-miR-378a-5p	miRNA	BLCA-7256.4.7.0.1.6.3.P.3.0.5.2.1	LCLAT1	Coding gene	BLCA	Lipid metabolism	Glycerolipid metabolism	Unrelated	miRNA expression	Microsatellite instability	Gene expression	Stemness	0.192599817026176	0.00325391887654866	0.2598727465464	1.5239726172548e-06	NS	Unchanged	0.51	Overexpression	1.4e-05	Meaningful Protective	Meaningless	Protective	0.018	NS	0.195	NS	Protective	0.0307	NS	0.0689	NS	NS	0.435	NS	0.383	NS	NS	0.669	NS	0.0534	NS		NS	Meaningful High	NS
BLCA-5810 / BLCA-2503	BLCA-5810.5.3.0.1.4.2.P.1.5.0.2.2	hsa-miR-378a-5p	miRNA	BLCA-2503.5.3.0.1.6.3.P.3.3.3.2.3	DHTKD1	Coding gene	BLCA	Metabolism of cofactors and vitamins	Lipoic acid metabolism	Unrelated	miRNA expression	Microsatellite instability	Gene expression	Stemness	0.192599817026176	0.00325391887654866	0.302698932080342	5.83801677150505e-09	NS	Unchanged	0.51	Overexpression	0.00082	Meaningful Protective	Meaningful Risky	Protective	0.018	NS	0.0778	NS	Protective	0.0307	NS	0.103	NS	NS	0.435	NS	0.302	NS	NS	0.669	Risky	0.0355	NS		NS	Meaningful High	NS
BLCA-5819 / BLCA-7255	BLCA-5819.4.8.0.1.4.2.P.1.5.0.2.2	hsa-miR-378a-5p	miRNA	BLCA-7255.4.8.0.1.6.3.P.3.0.5.2.1	LCLAT1	Coding gene	BLCA	Lipid metabolism	Glycerophospholipid metabolism	Unrelated	miRNA expression	Microsatellite instability	Gene expression	Stemness	0.192599817026176	0.00325391887654866	0.2598727465464	1.5239726172548e-06	NS	Unchanged	0.51	Overexpression	1.4e-05	Meaningful Protective	Meaningless	Protective	0.018	NS	0.195	NS	Protective	0.0307	NS	0.0689	NS	NS	0.435	NS	0.383	NS	NS	0.669	NS	0.0534	NS		NS	Meaningful High	NS
BLCA-5822 / BLCA-7514	BLCA-5822.5.2.0.1.4.2.P.1.5.0.2.2	hsa-miR-378a-5p	miRNA	BLCA-7514.5.2.0.1.6.3.P.1.3.0.2.1	PCBD2	Coding gene	BLCA	Metabolism of cofactors and vitamins	Folate biosynthesis	Unrelated	miRNA expression	Microsatellite instability	Gene expression	Stemness	0.192599817026176	0.00325391887654866	0.22942662960216	5.53888074564066e-05	NS	Unchanged	0.51	Unchanged	0.23	Meaningful Protective	Meaningful Risky	Protective	0.018	NS	0.158	NS	Protective	0.0307	Risky	0.0291	Divergent	NS	0.435	NS	0.299	NS	NS	0.669	NS	0.0887	NS	DSS	Divergent	Meaningless	NS
BLCA-5828 / BLCA-7256	BLCA-5828.4.7.0.1.4.3.P.1.5.0.2.2	hsa-miR-378a-5p	miRNA	BLCA-7256.4.7.0.1.6.3.P.3.0.5.2.1	LCLAT1	Coding gene	BLCA	Lipid metabolism	Glycerolipid metabolism	Unrelated	miRNA expression	Stemness	Gene expression	Stemness	0.37636246730692	4.53130415729785e-14	0.2598727465464	1.5239726172548e-06	Convergent	Unchanged	0.51	Overexpression	1.4e-05	Meaningful Protective	Meaningless	Protective	0.018	NS	0.195	NS	Protective	0.0307	NS	0.0689	NS	NS	0.435	NS	0.383	NS	NS	0.669	NS	0.0534	NS		NS	Meaningful High	NS
BLCA-5829 / BLCA-2503	BLCA-5829.5.3.0.1.4.3.P.1.5.0.2.2	hsa-miR-378a-5p	miRNA	BLCA-2503.5.3.0.1.6.3.P.3.3.3.2.3	DHTKD1	Coding gene	BLCA	Metabolism of cofactors and vitamins	Lipoic acid metabolism	Unrelated	miRNA expression	Stemness	Gene expression	Stemness	0.37636246730692	4.53130415729785e-14	0.302698932080342	5.83801677150505e-09	Convergent	Unchanged	0.51	Overexpression	0.00082	Meaningful Protective	Meaningful Risky	Protective	0.018	NS	0.0778	NS	Protective	0.0307	NS	0.103	NS	NS	0.435	NS	0.302	NS	NS	0.669	Risky	0.0355	NS		NS	Meaningful High	NS
BLCA-5831 / BLCA-2504	BLCA-5831.1.7.0.1.4.3.P.1.5.0.2.2	hsa-miR-378a-5p	miRNA	BLCA-2504.1.7.0.1.6.3.P.3.3.3.2.3	DHTKD1	Coding gene	BLCA	Amino acid metabolism	Lysine degradation	Unrelated	miRNA expression	Stemness	Gene expression	Stemness	0.37636246730692	4.53130415729785e-14	0.302698932080342	5.83801677150505e-09	Convergent	Unchanged	0.51	Overexpression	0.00082	Meaningful Protective	Meaningful Risky	Protective	0.018	NS	0.0778	NS	Protective	0.0307	NS	0.103	NS	NS	0.435	NS	0.302	NS	NS	0.669	Risky	0.0355	NS		NS	Meaningful High	NS
BLCA-5833 / BLCA-2432	BLCA-5833.4.1.0.1.4.3.P.1.5.0.2.2	hsa-miR-378a-5p	miRNA	BLCA-2432.4.1.0.1.2.2.P.0.5.8.2.3	CYP2U1	Coding gene	BLCA	Lipid metabolism	Arachidonic acid metabolism	Unrelated	miRNA expression	Stemness	Mutation	Microsatellite instability	0.37636246730692	4.53130415729785e-14	0.19323566761711	0.0205391847040408	NS	Unchanged	0.51	No data	No data	Meaningful Protective	Meaningful Risky	Protective	0.018	Risky	0.0335	Divergent	Protective	0.0307	Risky	0.0109	Divergent	NS	0.435	No data	No data	NS	NS	0.669	NS	0.0844	NS	OS / DSS	Divergent	Meaningful MT	NS
BLCA-5835 / BLCA-7255	BLCA-5835.4.8.0.1.4.3.P.1.5.0.2.2	hsa-miR-378a-5p	miRNA	BLCA-7255.4.8.0.1.6.3.P.3.0.5.2.1	LCLAT1	Coding gene	BLCA	Lipid metabolism	Glycerophospholipid metabolism	Unrelated	miRNA expression	Stemness	Gene expression	Stemness	0.37636246730692	4.53130415729785e-14	0.2598727465464	1.5239726172548e-06	Convergent	Unchanged	0.51	Overexpression	1.4e-05	Meaningful Protective	Meaningless	Protective	0.018	NS	0.195	NS	Protective	0.0307	NS	0.0689	NS	NS	0.435	NS	0.383	NS	NS	0.669	NS	0.0534	NS		NS	Meaningful High	NS
BLCA-5838 / BLCA-2505	BLCA-5838.1.10.0.1.4.3.P.1.5.0.2.2	hsa-miR-378a-5p	miRNA	BLCA-2505.1.10.0.1.6.3.P.3.3.3.2.3	DHTKD1	Coding gene	BLCA	Amino acid metabolism	Tryptophan metabolism	Unrelated	miRNA expression	Stemness	Gene expression	Stemness	0.37636246730692	4.53130415729785e-14	0.302698932080342	5.83801677150505e-09	Convergent	Unchanged	0.51	Overexpression	0.00082	Meaningful Protective	Meaningful Risky	Protective	0.018	NS	0.0778	NS	Protective	0.0307	NS	0.103	NS	NS	0.435	NS	0.302	NS	NS	0.669	Risky	0.0355	NS		NS	Meaningful High	NS
BLCA-5846 / BLCA-7376	BLCA-5846.5.7.0.1.4.3.P.1.5.0.2.2	hsa-miR-378a-5p	miRNA	BLCA-7376.5.7.0.1.6.3.P.3.5.3.1.3	MMAB	Coding gene	BLCA	Metabolism of cofactors and vitamins	Porphyrin metabolism	Unrelated	miRNA expression	Stemness	Gene expression	Stemness	0.37636246730692	4.53130415729785e-14	0.297218393361048	1.22164522790039e-08	Convergent	Unchanged	0.51	Overexpression	0.00025	Meaningful Protective	Meaningful Risky	Protective	0.018	Risky	0.0166	Divergent	Protective	0.0307	Risky	0.00798	Divergent	NS	0.435	NS	0.661	NS	NS	0.669	NS	0.152	NS	OS / DSS	Divergent	Meaningful High	NS
BLCA-5847 / BLCA-2431	BLCA-5847.4.5.0.1.4.3.P.1.5.0.2.2	hsa-miR-378a-5p	miRNA	BLCA-2431.4.5.0.1.2.2.P.0.5.8.2.3	CYP2U1	Coding gene	BLCA	Lipid metabolism	Fatty acid degradation	Unrelated	miRNA expression	Stemness	Mutation	Microsatellite instability	0.37636246730692	4.53130415729785e-14	0.19323566761711	0.0205391847040408	NS	Unchanged	0.51	No data	No data	Meaningful Protective	Meaningful Risky	Protective	0.018	Risky	0.0335	Divergent	Protective	0.0307	Risky	0.0109	Divergent	NS	0.435	No data	No data	NS	NS	0.669	NS	0.0844	NS	OS / DSS	Divergent	Meaningful MT	NS
BLCA-5849 / BLCA-7514	BLCA-5849.5.2.0.1.4.3.P.1.5.0.2.2	hsa-miR-378a-5p	miRNA	BLCA-7514.5.2.0.1.6.3.P.1.3.0.2.1	PCBD2	Coding gene	BLCA	Metabolism of cofactors and vitamins	Folate biosynthesis	Unrelated	miRNA expression	Stemness	Gene expression	Stemness	0.37636246730692	4.53130415729785e-14	0.22942662960216	5.53888074564066e-05	Convergent	Unchanged	0.51	Unchanged	0.23	Meaningful Protective	Meaningful Risky	Protective	0.018	NS	0.158	NS	Protective	0.0307	Risky	0.0291	Divergent	NS	0.435	NS	0.299	NS	NS	0.669	NS	0.0887	NS	DSS	Divergent	Meaningless	NS
BLCA-5854 / BLCA-1867	BLCA-5854.2.12.0.1.4.3.P.1.5.0.1.2	hsa-miR-378c	miRNA	BLCA-1867.2.12.0.1.6.2.P.1.3.0.2.1	ACACA	Coding gene	BLCA	Carbohydrate metabolism	Propanoate metabolism	Unrelated	miRNA expression	Stemness	Gene expression	Microsatellite instability	0.155655734519879	0.0348153747646495	0.168597931784237	0.0456053995426797	NS	Unchanged	0.47	Unchanged	0.28	Meaningful Protective	Meaningful Risky	Protective	0.0103	NS	0.163	NS	Protective	0.0101	NS	0.0886	NS	NS	0.315	NS	0.0902	NS	NS	0.342	Risky	0.0405	NS		NS	Meaningless	NS
BLCA-5855 / BLCA-1866	BLCA-5855.2.13.0.1.4.3.P.1.5.0.1.2	hsa-miR-378c	miRNA	BLCA-1866.2.13.0.1.6.2.P.1.3.0.2.1	ACACA	Coding gene	BLCA	Carbohydrate metabolism	Pyruvate metabolism	Unrelated	miRNA expression	Stemness	Gene expression	Microsatellite instability	0.155655734519879	0.0348153747646495	0.168597931784237	0.0456053995426797	NS	Unchanged	0.47	Unchanged	0.28	Meaningful Protective	Meaningful Risky	Protective	0.0103	NS	0.163	NS	Protective	0.0101	NS	0.0886	NS	NS	0.315	NS	0.0902	NS	NS	0.342	Risky	0.0405	NS		NS	Meaningless	NS
BLCA-5856 / BLCA-1868	BLCA-5856.4.4.0.1.4.3.P.1.5.0.1.2	hsa-miR-378c	miRNA	BLCA-1868.4.4.0.1.6.2.P.1.3.0.2.1	ACACA	Coding gene	BLCA	Lipid metabolism	Fatty acid biosynthesis	Unrelated	miRNA expression	Stemness	Gene expression	Microsatellite instability	0.155655734519879	0.0348153747646495	0.168597931784237	0.0456053995426797	NS	Unchanged	0.47	Unchanged	0.28	Meaningful Protective	Meaningful Risky	Protective	0.0103	NS	0.163	NS	Protective	0.0101	NS	0.0886	NS	NS	0.315	NS	0.0902	NS	NS	0.342	Risky	0.0405	NS		NS	Meaningless	NS
BLCA-5864 / BLCA-7821	BLCA-5864.6.2.0.1.4.3.N.2.8.5.1.3	hsa-miR-379-5p	miRNA	BLCA-7821.6.2.0.1.6.3.P.3.8.0.1.1	RRM1	Coding gene	BLCA	Metabolism of other amino acids	Glutathione metabolism	Unrelated	miRNA expression	Stemness	Gene expression	Stemness	-0.210490895343632	0.000265179925925118	0.342041064112497	1.3063747941579e-11	Divergent	Underexpression	0.018	Overexpression	0.02	Meaningful Risky	Meaningful Risky	Risky	0.000775	Risky	0.0367	Convergent	Risky	0.0071	Risky	0.0285	Convergent	NS	0.916	NS	0.617	NS	Risky	0.000153	Risky	0.0219	Convergent	OS / DSS / PFI	Convergent	Meaningless	High
BLCA-5865 / BLCA-7823	BLCA-5865.7.2.0.1.4.3.N.2.8.5.1.3	hsa-miR-379-5p	miRNA	BLCA-7823.7.2.0.1.6.3.P.3.8.0.1.1	RRM1	Coding gene	BLCA	Nucleotide metabolism	Pyrimidine metabolism	Unrelated	miRNA expression	Stemness	Gene expression	Stemness	-0.210490895343632	0.000265179925925118	0.342041064112497	1.3063747941579e-11	Divergent	Underexpression	0.018	Overexpression	0.02	Meaningful Risky	Meaningful Risky	Risky	0.000775	Risky	0.0367	Convergent	Risky	0.0071	Risky	0.0285	Convergent	NS	0.916	NS	0.617	NS	Risky	0.000153	Risky	0.0219	Convergent	OS / DSS / PFI	Convergent	Meaningless	High
BLCA-5868 / BLCA-7822	BLCA-5868.7.1.0.1.4.3.N.2.8.5.1.3	hsa-miR-379-5p	miRNA	BLCA-7822.7.1.0.1.6.3.P.3.8.0.1.1	RRM1	Coding gene	BLCA	Nucleotide metabolism	Purine metabolism	Unrelated	miRNA expression	Stemness	Gene expression	Stemness	-0.210490895343632	0.000265179925925118	0.342041064112497	1.3063747941579e-11	Divergent	Underexpression	0.018	Overexpression	0.02	Meaningful Risky	Meaningful Risky	Risky	0.000775	Risky	0.0367	Convergent	Risky	0.0071	Risky	0.0285	Convergent	NS	0.916	NS	0.617	NS	Risky	0.000153	Risky	0.0219	Convergent	OS / DSS / PFI	Convergent	Meaningless	High
BLCA-5877 / BLCA-1910	BLCA-5877.6.6.0.1.4.2.P.3.5.8.2.2	hsa-miR-3913-5p	miRNA	BLCA-1910.6.6.0.1.3.2.P.0.3.3.1.3	ACOX1	Coding gene	BLCA	Metabolism of other amino acids	beta-Alanine metabolism	Unrelated	miRNA expression	Microsatellite instability	CNV	Microsatellite instability	0.20717515819908	0.00101272598344983	0.161133003979792	0.00231156223637677	Convergent	Overexpression	6.2e-08	No data	No data	Meaningful Protective	Meaningful Risky	Protective	0.011	NS	0.699	NS	Protective	0.00993	NS	0.498	NS	NS	0.567	Risky	0.00325	NS	NS	0.316	NS	0.207	NS		NS	Meaningful Duplicated and Deleted	Low
BLCA-5879 / BLCA-1911	BLCA-5879.4.14.0.1.4.2.P.3.5.8.2.2	hsa-miR-3913-5p	miRNA	BLCA-1911.4.14.0.1.3.2.P.0.3.3.1.3	ACOX1	Coding gene	BLCA	Lipid metabolism	alpha-Linolenic acid metabolism	Unrelated	miRNA expression	Microsatellite instability	CNV	Microsatellite instability	0.20717515819908	0.00101272598344983	0.161133003979792	0.00231156223637677	Convergent	Overexpression	6.2e-08	No data	No data	Meaningful Protective	Meaningful Risky	Protective	0.011	NS	0.699	NS	Protective	0.00993	NS	0.498	NS	NS	0.567	Risky	0.00325	NS	NS	0.316	NS	0.207	NS		NS	Meaningful Duplicated and Deleted	Low
BLCA-5882 / BLCA-1908	BLCA-5882.4.5.0.1.4.2.P.3.5.8.2.2	hsa-miR-3913-5p	miRNA	BLCA-1908.4.5.0.1.3.2.P.0.3.3.1.3	ACOX1	Coding gene	BLCA	Lipid metabolism	Fatty acid degradation	Unrelated	miRNA expression	Microsatellite instability	CNV	Microsatellite instability	0.20717515819908	0.00101272598344983	0.161133003979792	0.00231156223637677	Convergent	Overexpression	6.2e-08	No data	No data	Meaningful Protective	Meaningful Risky	Protective	0.011	NS	0.699	NS	Protective	0.00993	NS	0.498	NS	NS	0.567	Risky	0.00325	NS	NS	0.316	NS	0.207	NS		NS	Meaningful Duplicated and Deleted	Low
BLCA-5885 / BLCA-2442	BLCA-5885.4.12.0.1.4.2.P.3.5.8.2.2	hsa-miR-3913-5p	miRNA	BLCA-2442.4.12.0.1.6.3.P.3.8.8.2.3	CYP51A1	Coding gene	BLCA	Lipid metabolism	Steroid biosynthesis	Unrelated	miRNA expression	Microsatellite instability	Gene expression	Stemness	0.20717515819908	0.00101272598344983	0.187868294322284	0.00289501682162104	NS	Overexpression	6.2e-08	Overexpression	0.0043	Meaningful Protective	Meaningful Risky	Protective	0.011	Risky	0.00237	Divergent	Protective	0.00993	Risky	0.00786	Divergent	NS	0.567	NS	0.909	NS	NS	0.316	Risky	0.00858	NS	OS / DSS	Divergent	Meaningful High	Low
BLCA-5886 / BLCA-1909	BLCA-5886.4.2.0.1.4.2.P.3.5.8.2.2	hsa-miR-3913-5p	miRNA	BLCA-1909.4.2.0.1.3.2.P.0.3.3.1.3	ACOX1	Coding gene	BLCA	Lipid metabolism	Biosynthesis of unsaturated fatty acids	Unrelated	miRNA expression	Microsatellite instability	CNV	Microsatellite instability	0.20717515819908	0.00101272598344983	0.161133003979792	0.00231156223637677	Convergent	Overexpression	6.2e-08	No data	No data	Meaningful Protective	Meaningful Risky	Protective	0.011	NS	0.699	NS	Protective	0.00993	NS	0.498	NS	NS	0.567	Risky	0.00325	NS	NS	0.316	NS	0.207	NS		NS	Meaningful Duplicated and Deleted	Low
BLCA-5892 / BLCA-2442	BLCA-5892.4.12.0.1.4.3.P.3.5.8.2.2	hsa-miR-3913-5p	miRNA	BLCA-2442.4.12.0.1.6.3.P.3.8.8.2.3	CYP51A1	Coding gene	BLCA	Lipid metabolism	Steroid biosynthesis	Unrelated	miRNA expression	Stemness	Gene expression	Stemness	0.279190543942238	2.01507616007625e-07	0.187868294322284	0.00289501682162104	Convergent	Overexpression	6.2e-08	Overexpression	0.0043	Meaningful Protective	Meaningful Risky	Protective	0.011	Risky	0.00237	Divergent	Protective	0.00993	Risky	0.00786	Divergent	NS	0.567	NS	0.909	NS	NS	0.316	Risky	0.00858	NS	OS / DSS	Divergent	Meaningful High	Low
BLCA-5899 / BLCA-1910	BLCA-5899.6.6.0.1.4.3.P.3.5.8.2.2	hsa-miR-3913-5p	miRNA	BLCA-1910.6.6.0.1.3.2.P.0.3.3.1.3	ACOX1	Coding gene	BLCA	Metabolism of other amino acids	beta-Alanine metabolism	Unrelated	miRNA expression	Stemness	CNV	Microsatellite instability	0.279190543942238	2.01507616007625e-07	0.161133003979792	0.00231156223637677	NS	Overexpression	6.2e-08	No data	No data	Meaningful Protective	Meaningful Risky	Protective	0.011	NS	0.699	NS	Protective	0.00993	NS	0.498	NS	NS	0.567	Risky	0.00325	NS	NS	0.316	NS	0.207	NS		NS	Meaningful Duplicated and Deleted	Low
BLCA-5904 / BLCA-1911	BLCA-5904.4.14.0.1.4.3.P.3.5.8.2.2	hsa-miR-3913-5p	miRNA	BLCA-1911.4.14.0.1.3.2.P.0.3.3.1.3	ACOX1	Coding gene	BLCA	Lipid metabolism	alpha-Linolenic acid metabolism	Unrelated	miRNA expression	Stemness	CNV	Microsatellite instability	0.279190543942238	2.01507616007625e-07	0.161133003979792	0.00231156223637677	NS	Overexpression	6.2e-08	No data	No data	Meaningful Protective	Meaningful Risky	Protective	0.011	NS	0.699	NS	Protective	0.00993	NS	0.498	NS	NS	0.567	Risky	0.00325	NS	NS	0.316	NS	0.207	NS		NS	Meaningful Duplicated and Deleted	Low
BLCA-5906 / BLCA-1909	BLCA-5906.4.2.0.1.4.3.P.3.5.8.2.2	hsa-miR-3913-5p	miRNA	BLCA-1909.4.2.0.1.3.2.P.0.3.3.1.3	ACOX1	Coding gene	BLCA	Lipid metabolism	Biosynthesis of unsaturated fatty acids	Unrelated	miRNA expression	Stemness	CNV	Microsatellite instability	0.279190543942238	2.01507616007625e-07	0.161133003979792	0.00231156223637677	NS	Overexpression	6.2e-08	No data	No data	Meaningful Protective	Meaningful Risky	Protective	0.011	NS	0.699	NS	Protective	0.00993	NS	0.498	NS	NS	0.567	Risky	0.00325	NS	NS	0.316	NS	0.207	NS		NS	Meaningful Duplicated and Deleted	Low
BLCA-5909 / BLCA-1908	BLCA-5909.4.5.0.1.4.3.P.3.5.8.2.2	hsa-miR-3913-5p	miRNA	BLCA-1908.4.5.0.1.3.2.P.0.3.3.1.3	ACOX1	Coding gene	BLCA	Lipid metabolism	Fatty acid degradation	Unrelated	miRNA expression	Stemness	CNV	Microsatellite instability	0.279190543942238	2.01507616007625e-07	0.161133003979792	0.00231156223637677	NS	Overexpression	6.2e-08	No data	No data	Meaningful Protective	Meaningful Risky	Protective	0.011	NS	0.699	NS	Protective	0.00993	NS	0.498	NS	NS	0.567	Risky	0.00325	NS	NS	0.316	NS	0.207	NS		NS	Meaningful Duplicated and Deleted	Low
BLCA-5966 / BLCA-2727	BLCA-5966.2.7.3.1.4.2.P.3.5.0.2.2	hsa-miR-423-5p	miRNA	BLCA-2727.2.7.3.1.6.3.P.3.5.3.1.1	GAPDH	Coding gene	BLCA	Carbohydrate metabolism	Glycolysis / Gluconeogenesis	Autophagy_dependent_cell_death	miRNA expression	Microsatellite instability	Gene expression	Stemness	0.262818896318437	4.26915704002524e-06	0.306014167949055	3.35344390155069e-09	NS	Overexpression	0.0028	Overexpression	6.4e-07	Meaningful Protective	Meaningful Risky	Protective	0.0138	Risky	0.0261	Divergent	Protective	0.0109	Risky	0.0134	Divergent	NS	0.524	NS	0.337	NS	NS	0.0889	NS	0.111	NS	OS / DSS	Divergent	Meaningful High	NS
BLCA-5983 / BLCA-2727	BLCA-5983.2.7.3.1.4.3.P.3.5.0.2.2	hsa-miR-423-5p	miRNA	BLCA-2727.2.7.3.1.6.3.P.3.5.3.1.1	GAPDH	Coding gene	BLCA	Carbohydrate metabolism	Glycolysis / Gluconeogenesis	Autophagy_dependent_cell_death	miRNA expression	Stemness	Gene expression	Stemness	0.443719392381134	4.02560466410145e-20	0.306014167949055	3.35344390155069e-09	Convergent	Overexpression	0.0028	Overexpression	6.4e-07	Meaningful Protective	Meaningful Risky	Protective	0.0138	Risky	0.0261	Divergent	Protective	0.0109	Risky	0.0134	Divergent	NS	0.524	NS	0.337	NS	NS	0.0889	NS	0.111	NS	OS / DSS	Divergent	Meaningful High	NS
BLCA-6049 / BLCA-2418	BLCA-6049.4.1.0.1.4.3.P.3.3.0.1.1	hsa-miR-455-3p	miRNA	BLCA-2418.4.1.0.1.2.1.P.0.3.3.4.3	CYP2B6	Coding gene	BLCA	Lipid metabolism	Arachidonic acid metabolism	Unrelated	miRNA expression	Stemness	Mutation	Tumor mutational burden	0.377375915302769	3.50355711399435e-14	0.207469570219871	0.000377416640326267	NS	Overexpression	1.1e-09	No data	No data	Meaningful Risky	Meaningful Risky	NS	0.924	NS	0.167	NS	NS	0.136	Risky	0.0304	NS	NS	0.451	NS	0.997	NS	Risky	0.0325	NS	0.0835	NS		NS	Meaningful MT	NS
BLCA-6050 / BLCA-7250	BLCA-6050.2.3.0.1.4.3.P.3.3.0.1.1	hsa-miR-455-3p	miRNA	BLCA-7250.2.3.0.1.6.2.P.3.5.3.2.3	L2HGDH	Coding gene	BLCA	Carbohydrate metabolism	Butanoate metabolism	Unrelated	miRNA expression	Stemness	Gene expression	Microsatellite instability	0.377375915302769	3.50355711399435e-14	0.170866496755494	0.0107469356341006	NS	Overexpression	1.1e-09	Overexpression	0.027	Meaningful Risky	Meaningful Risky	NS	0.924	Risky	0.035	NS	NS	0.136	NS	0.0521	NS	NS	0.451	NS	0.525	NS	Risky	0.0325	Risky	0.0211	Convergent	PFI	Convergent	Meaningful High	NS
BLCA-6051 / BLCA-1910	BLCA-6051.6.6.0.1.4.3.P.3.3.0.1.1	hsa-miR-455-3p	miRNA	BLCA-1910.6.6.0.1.3.2.P.0.3.3.1.3	ACOX1	Coding gene	BLCA	Metabolism of other amino acids	beta-Alanine metabolism	Unrelated	miRNA expression	Stemness	CNV	Microsatellite instability	0.377375915302769	3.50355711399435e-14	0.161133003979792	0.00231156223637677	NS	Overexpression	1.1e-09	No data	No data	Meaningful Risky	Meaningful Risky	NS	0.924	NS	0.699	NS	NS	0.136	NS	0.498	NS	NS	0.451	Risky	0.00325	NS	Risky	0.0325	NS	0.207	NS		NS	Meaningful Duplicated and Deleted	NS
BLCA-6052 / BLCA-2419	BLCA-6052.5.8.0.1.4.3.P.3.3.0.1.1	hsa-miR-455-3p	miRNA	BLCA-2419.5.8.0.1.2.1.P.0.3.3.4.3	CYP2B6	Coding gene	BLCA	Metabolism of cofactors and vitamins	Retinol metabolism	Unrelated	miRNA expression	Stemness	Mutation	Tumor mutational burden	0.377375915302769	3.50355711399435e-14	0.207469570219871	0.000377416640326267	NS	Overexpression	1.1e-09	No data	No data	Meaningful Risky	Meaningful Risky	NS	0.924	NS	0.167	NS	NS	0.136	Risky	0.0304	NS	NS	0.451	NS	0.997	NS	Risky	0.0325	NS	0.0835	NS		NS	Meaningful MT	NS
BLCA-6065 / BLCA-7518	BLCA-6065.1.13.0.1.4.3.P.3.3.0.1.1	hsa-miR-455-3p	miRNA	BLCA-7518.1.13.0.1.3.2.P.0.3.3.1.3	PCCB	Coding gene	BLCA	Amino acid metabolism	Valine, leucine and isoleucine degradation	Unrelated	miRNA expression	Stemness	CNV	Microsatellite instability	0.377375915302769	3.50355711399435e-14	0.163096618519353	0.0431860903451349	NS	Overexpression	1.1e-09	No data	No data	Meaningful Risky	Meaningful Risky	NS	0.924	NS	0.877	NS	NS	0.136	NS	0.662	NS	NS	0.451	Risky	0.00514	NS	Risky	0.0325	NS	0.5	NS		NS	Meaningful Duplicated and Deleted	NS
BLCA-6066 / BLCA-1323	BLCA-6066.2.12.0.1.4.3.P.3.3.0.1.1	hsa-miR-455-3p	miRNA	BLCA-1323.2.12.0.1.3.2.P.0.3.11.1.3	(ACOX1 + PCCB)	Coding gene	BLCA	Carbohydrate metabolism	Propanoate metabolism	Unrelated	miRNA expression	Stemness	CNV	Microsatellite instability	0.377375915302769	3.50355711399435e-14	0.213735675451311	0.0139068907297181	NS	Overexpression	1.1e-09	No data	No data	Meaningful Risky	Meaningful Risky	NS	0.924	NS	0.711	NS	NS	0.136	NS	0.869	NS	NS	0.451	Risky	0.000124	NS	Risky	0.0325	NS	0.189	NS		NS	Meaningful Mixed	NS
BLCA-6068 / BLCA-7409	BLCA-6068.2.1.0.1.4.3.P.3.3.0.1.1	hsa-miR-455-3p	miRNA	BLCA-7409.2.1.0.1.6.3.P.3.3.0.2.3	NANP	Coding gene	BLCA	Carbohydrate metabolism	Amino sugar and nucleotide sugar metabolism	Unrelated	miRNA expression	Stemness	Gene expression	Stemness	0.377375915302769	3.50355711399435e-14	0.229940861704952	4.70277731967316e-05	Convergent	Overexpression	1.1e-09	Overexpression	7.4e-05	Meaningful Risky	Meaningful Risky	NS	0.924	NS	0.108	NS	NS	0.136	NS	0.131	NS	NS	0.451	NS	0.0609	NS	Risky	0.0325	Risky	0.00495	Convergent	PFI	Convergent	Meaningless	NS
BLCA-6068 / BLCA-2794	BLCA-6068.2.1.0.1.4.3.P.3.3.0.1.1	hsa-miR-455-3p	miRNA	BLCA-2794.2.1.0.1.6.3.P.3.5.8.2.3	GNPNAT1	Coding gene	BLCA	Carbohydrate metabolism	Amino sugar and nucleotide sugar metabolism	Unrelated	miRNA expression	Stemness	Gene expression	Stemness	0.377375915302769	3.50355711399435e-14	0.271776244122635	3.63595298963832e-07	Convergent	Overexpression	1.1e-09	Overexpression	1.6e-05	Meaningful Risky	Meaningful Risky	NS	0.924	Risky	0.0261	NS	NS	0.136	NS	0.0657	NS	NS	0.451	NS	0.726	NS	Risky	0.0325	Risky	0.0252	Convergent	PFI	Convergent	Meaningful High	NS
BLCA-6071 / BLCA-2283	BLCA-6071.7.2.0.1.4.3.P.3.3.0.1.1	hsa-miR-455-3p	miRNA	BLCA-2283.7.2.0.1.6.3.P.3.5.8.1.3	CAD	Coding gene	BLCA	Nucleotide metabolism	Pyrimidine metabolism	Unrelated	miRNA expression	Stemness	Gene expression	Stemness	0.377375915302769	3.50355711399435e-14	0.335392053349156	4.02440471329158e-11	Convergent	Overexpression	1.1e-09	Overexpression	1.1e-09	Meaningful Risky	Meaningful Risky	NS	0.924	Risky	0.0186	NS	NS	0.136	Risky	0.0352	NS	NS	0.451	NS	0.596	NS	Risky	0.0325	NS	0.109	NS		NS	Meaningful High	NS
BLCA-6072 / BLCA-1990	BLCA-6072.1.1.0.1.4.3.P.3.3.0.1.1	hsa-miR-455-3p	miRNA	BLCA-1990.1.1.0.1.6.3.P.1.8.3.1.3	ADSL	Coding gene	BLCA	Amino acid metabolism	Alanine, aspartate and glutamate metabolism	Unrelated	miRNA expression	Stemness	Gene expression	Stemness	0.377375915302769	3.50355711399435e-14	0.154896589913497	0.0226198125086007	Convergent	Overexpression	1.1e-09	Unchanged	0.95	Meaningful Risky	Meaningful Risky	NS	0.924	Risky	0.0152	NS	NS	0.136	Risky	0.00086	NS	NS	0.451	NS	0.341	NS	Risky	0.0325	Risky	0.0237	Convergent	PFI	Convergent	Meaningful High	NS
BLCA-6072 / BLCA-2281	BLCA-6072.1.1.0.1.4.3.P.3.3.0.1.1	hsa-miR-455-3p	miRNA	BLCA-2281.1.1.0.1.6.3.P.3.5.8.1.3	CAD	Coding gene	BLCA	Amino acid metabolism	Alanine, aspartate and glutamate metabolism	Unrelated	miRNA expression	Stemness	Gene expression	Stemness	0.377375915302769	3.50355711399435e-14	0.335392053349156	4.02440471329158e-11	Convergent	Overexpression	1.1e-09	Overexpression	1.1e-09	Meaningful Risky	Meaningful Risky	NS	0.924	Risky	0.0186	NS	NS	0.136	Risky	0.0352	NS	NS	0.451	NS	0.596	NS	Risky	0.0325	NS	0.109	NS		NS	Meaningful High	NS
BLCA-6074 / BLCA-2282	BLCA-6074.1.3.0.1.4.3.P.3.3.0.1.1	hsa-miR-455-3p	miRNA	BLCA-2282.1.3.0.1.6.3.P.3.5.8.1.3	CAD	Coding gene	BLCA	Amino acid metabolism	Arginine biosynthesis	Unrelated	miRNA expression	Stemness	Gene expression	Stemness	0.377375915302769	3.50355711399435e-14	0.335392053349156	4.02440471329158e-11	Convergent	Overexpression	1.1e-09	Overexpression	1.1e-09	Meaningful Risky	Meaningful Risky	NS	0.924	Risky	0.0186	NS	NS	0.136	Risky	0.0352	NS	NS	0.451	NS	0.596	NS	Risky	0.0325	NS	0.109	NS		NS	Meaningful High	NS
BLCA-6077 / BLCA-1989	BLCA-6077.7.1.0.1.4.3.P.3.3.0.1.1	hsa-miR-455-3p	miRNA	BLCA-1989.7.1.0.1.6.3.P.1.8.3.1.3	ADSL	Coding gene	BLCA	Nucleotide metabolism	Purine metabolism	Unrelated	miRNA expression	Stemness	Gene expression	Stemness	0.377375915302769	3.50355711399435e-14	0.154896589913497	0.0226198125086007	Convergent	Overexpression	1.1e-09	Unchanged	0.95	Meaningful Risky	Meaningful Risky	NS	0.924	Risky	0.0152	NS	NS	0.136	Risky	0.00086	NS	NS	0.451	NS	0.341	NS	Risky	0.0325	Risky	0.0237	Convergent	PFI	Convergent	Meaningful High	NS
BLCA-6078 / BLCA-2000	BLCA-6078.2.14.0.1.4.3.P.3.3.0.1.1	hsa-miR-455-3p	miRNA	BLCA-2000.2.14.0.1.2.1.P.0.3.3.3.3	AGL	Coding gene	BLCA	Carbohydrate metabolism	Starch and sucrose metabolism	Unrelated	miRNA expression	Stemness	Mutation	Tumor mutational burden	0.377375915302769	3.50355711399435e-14	0.337819567726651	4.54994882331057e-11	NS	Overexpression	1.1e-09	No data	No data	Meaningful Risky	Meaningful Protective	NS	0.924	NS	0.0642	NS	NS	0.136	NS	0.0946	NS	NS	0.451	NS	0.997	NS	Risky	0.0325	Protective	0.0443	Divergent	PFI	Divergent	Meaningful WT	NS
BLCA-6079 / BLCA-7336	BLCA-6079.2.13.0.1.4.3.P.3.3.0.1.1	hsa-miR-455-3p	miRNA	BLCA-7336.2.13.0.1.6.3.P.3.3.0.2.3	MDH2	Coding gene	BLCA	Carbohydrate metabolism	Pyruvate metabolism	Unrelated	miRNA expression	Stemness	Gene expression	Stemness	0.377375915302769	3.50355711399435e-14	0.309013583031522	2.07923592355764e-09	Convergent	Overexpression	1.1e-09	Overexpression	0.0022	Meaningful Risky	Meaningful Risky	NS	0.924	NS	0.109	NS	NS	0.136	NS	0.0768	NS	NS	0.451	NS	0.667	NS	Risky	0.0325	Risky	0.038	Convergent	PFI	Convergent	Meaningless	NS
BLCA-6080 / BLCA-7389	BLCA-6080.5.5.0.1.4.3.P.3.3.0.1.1	hsa-miR-455-3p	miRNA	BLCA-7389.5.5.0.1.6.3.P.3.8.8.1.2	MTHFD2	Coding gene	BLCA	Metabolism of cofactors and vitamins	One carbon pool by folate	Unrelated	miRNA expression	Stemness	Gene expression	Stemness	0.377375915302769	3.50355711399435e-14	0.282029246574368	8.16545369275744e-08	Convergent	Overexpression	1.1e-09	Overexpression	0.011	Meaningful Risky	Meaningful Risky	NS	0.924	Risky	0.00498	NS	NS	0.136	Risky	0.0168	NS	NS	0.451	NS	0.982	NS	Risky	0.0325	Risky	0.00287	Convergent	PFI	Convergent	Meaningful High	NS
BLCA-6081 / BLCA-7335	BLCA-6081.2.4.0.1.4.3.P.3.3.0.1.1	hsa-miR-455-3p	miRNA	BLCA-7335.2.4.0.1.6.3.P.3.3.0.2.3	MDH2	Coding gene	BLCA	Carbohydrate metabolism	Citrate cycle (TCA cycle)	Unrelated	miRNA expression	Stemness	Gene expression	Stemness	0.377375915302769	3.50355711399435e-14	0.309013583031522	2.07923592355764e-09	Convergent	Overexpression	1.1e-09	Overexpression	0.0022	Meaningful Risky	Meaningful Risky	NS	0.924	NS	0.109	NS	NS	0.136	NS	0.0768	NS	NS	0.451	NS	0.667	NS	Risky	0.0325	Risky	0.038	Convergent	PFI	Convergent	Meaningless	NS
BLCA-6082 / BLCA-1911	BLCA-6082.4.14.0.1.4.3.P.3.3.0.1.1	hsa-miR-455-3p	miRNA	BLCA-1911.4.14.0.1.3.2.P.0.3.3.1.3	ACOX1	Coding gene	BLCA	Lipid metabolism	alpha-Linolenic acid metabolism	Unrelated	miRNA expression	Stemness	CNV	Microsatellite instability	0.377375915302769	3.50355711399435e-14	0.161133003979792	0.00231156223637677	NS	Overexpression	1.1e-09	No data	No data	Meaningful Risky	Meaningful Risky	NS	0.924	NS	0.699	NS	NS	0.136	NS	0.498	NS	NS	0.451	Risky	0.00325	NS	Risky	0.0325	NS	0.207	NS		NS	Meaningful Duplicated and Deleted	NS
BLCA-6084 / BLCA-1909	BLCA-6084.4.2.0.1.4.3.P.3.3.0.1.1	hsa-miR-455-3p	miRNA	BLCA-1909.4.2.0.1.3.2.P.0.3.3.1.3	ACOX1	Coding gene	BLCA	Lipid metabolism	Biosynthesis of unsaturated fatty acids	Unrelated	miRNA expression	Stemness	CNV	Microsatellite instability	0.377375915302769	3.50355711399435e-14	0.161133003979792	0.00231156223637677	NS	Overexpression	1.1e-09	No data	No data	Meaningful Risky	Meaningful Risky	NS	0.924	NS	0.699	NS	NS	0.136	NS	0.498	NS	NS	0.451	Risky	0.00325	NS	Risky	0.0325	NS	0.207	NS		NS	Meaningful Duplicated and Deleted	NS
BLCA-6086 / BLCA-7517	BLCA-6086.2.8.0.1.4.3.P.3.3.0.1.1	hsa-miR-455-3p	miRNA	BLCA-7517.2.8.0.1.3.2.P.0.3.3.1.3	PCCB	Coding gene	BLCA	Carbohydrate metabolism	Glyoxylate and dicarboxylate metabolism	Unrelated	miRNA expression	Stemness	CNV	Microsatellite instability	0.377375915302769	3.50355711399435e-14	0.163096618519353	0.0431860903451349	NS	Overexpression	1.1e-09	No data	No data	Meaningful Risky	Meaningful Risky	NS	0.924	NS	0.877	NS	NS	0.136	NS	0.662	NS	NS	0.451	Risky	0.00514	NS	Risky	0.0325	NS	0.5	NS		NS	Meaningful Duplicated and Deleted	NS
BLCA-6086 / BLCA-7337	BLCA-6086.2.8.0.1.4.3.P.3.3.0.1.1	hsa-miR-455-3p	miRNA	BLCA-7337.2.8.0.1.6.3.P.3.3.0.2.3	MDH2	Coding gene	BLCA	Carbohydrate metabolism	Glyoxylate and dicarboxylate metabolism	Unrelated	miRNA expression	Stemness	Gene expression	Stemness	0.377375915302769	3.50355711399435e-14	0.309013583031522	2.07923592355764e-09	Convergent	Overexpression	1.1e-09	Overexpression	0.0022	Meaningful Risky	Meaningful Risky	NS	0.924	NS	0.109	NS	NS	0.136	NS	0.0768	NS	NS	0.451	NS	0.667	NS	Risky	0.0325	Risky	0.038	Convergent	PFI	Convergent	Meaningless	NS
BLCA-6090 / BLCA-1908	BLCA-6090.4.5.0.1.4.3.P.3.3.0.1.1	hsa-miR-455-3p	miRNA	BLCA-1908.4.5.0.1.3.2.P.0.3.3.1.3	ACOX1	Coding gene	BLCA	Lipid metabolism	Fatty acid degradation	Unrelated	miRNA expression	Stemness	CNV	Microsatellite instability	0.377375915302769	3.50355711399435e-14	0.161133003979792	0.00231156223637677	NS	Overexpression	1.1e-09	No data	No data	Meaningful Risky	Meaningful Risky	NS	0.924	NS	0.699	NS	NS	0.136	NS	0.498	NS	NS	0.451	Risky	0.00325	NS	Risky	0.0325	NS	0.207	NS		NS	Meaningful Duplicated and Deleted	NS
BLCA-6092 / BLCA-7338	BLCA-6092.1.4.0.1.4.3.P.3.3.0.1.1	hsa-miR-455-3p	miRNA	BLCA-7338.1.4.0.1.6.3.P.3.3.0.2.3	MDH2	Coding gene	BLCA	Amino acid metabolism	Cysteine and methionine metabolism	Unrelated	miRNA expression	Stemness	Gene expression	Stemness	0.377375915302769	3.50355711399435e-14	0.309013583031522	2.07923592355764e-09	Convergent	Overexpression	1.1e-09	Overexpression	0.0022	Meaningful Risky	Meaningful Risky	NS	0.924	NS	0.109	NS	NS	0.136	NS	0.0768	NS	NS	0.451	NS	0.667	NS	Risky	0.0325	Risky	0.038	Convergent	PFI	Convergent	Meaningless	NS
BLCA-6157 / BLCA-7380	BLCA-6157.1.4.0.1.4.3.N.1.3.3.3.2	hsa-miR-485-3p	miRNA	BLCA-7380.1.4.0.1.6.3.P.1.0.2.2.3	MRI1	Coding gene	BLCA	Amino acid metabolism	Cysteine and methionine metabolism	Unrelated	miRNA expression	Stemness	Gene expression	Stemness	-0.16162720977424	0.0179777222568563	0.197972234441512	0.00109567934797709	Divergent	Unchanged	0.53	Unchanged	0.81	Meaningful Risky	Meaningless	NS	0.0591	NS	0.623	NS	NS	0.0934	NS	0.735	NS	NS	0.232	NS	0.483	NS	Risky	0.00873	NS	0.996	NS		NS	Meaningful High	NS
BLCA-6169 / BLCA-7250	BLCA-6169.2.3.0.1.4.3.N.1.8.3.3.3	hsa-miR-487b-3p	miRNA	BLCA-7250.2.3.0.1.6.2.P.3.5.3.2.3	L2HGDH	Coding gene	BLCA	Carbohydrate metabolism	Butanoate metabolism	Unrelated	miRNA expression	Stemness	Gene expression	Microsatellite instability	-0.175479319039218	0.00521969700316799	0.170866496755494	0.0107469356341006	NS	Unchanged	0.95	Overexpression	0.027	Meaningful Risky	Meaningful Risky	Risky	0.0222	Risky	0.035	Convergent	Risky	0.0189	NS	0.0521	NS	NS	0.982	NS	0.525	NS	Risky	0.000153	Risky	0.0211	Convergent	OS / PFI	Convergent	Meaningful High	NS
BLCA-6177 / BLCA-7518	BLCA-6177.1.13.0.1.4.2.N.2.2.0.1.1	hsa-miR-490-3p	miRNA	BLCA-7518.1.13.0.1.3.2.P.0.3.3.1.3	PCCB	Coding gene	BLCA	Amino acid metabolism	Valine, leucine and isoleucine degradation	Unrelated	miRNA expression	Microsatellite instability	CNV	Microsatellite instability	-0.21281042231401	0.000590162390056058	0.163096618519353	0.0431860903451349	Divergent	Underexpression	1.8e-08	No data	No data	Meaningful Risky	Meaningful Risky	Risky	0.0347	NS	0.877	NS	NS	0.0755	NS	0.662	NS	NS	0.679	Risky	0.00514	NS	NS	0.319	NS	0.5	NS		NS	Meaningful Duplicated and Deleted	NS
BLCA-6178 / BLCA-7517	BLCA-6178.2.8.0.1.4.2.N.2.2.0.1.1	hsa-miR-490-3p	miRNA	BLCA-7517.2.8.0.1.3.2.P.0.3.3.1.3	PCCB	Coding gene	BLCA	Carbohydrate metabolism	Glyoxylate and dicarboxylate metabolism	Unrelated	miRNA expression	Microsatellite instability	CNV	Microsatellite instability	-0.21281042231401	0.000590162390056058	0.163096618519353	0.0431860903451349	Divergent	Underexpression	1.8e-08	No data	No data	Meaningful Risky	Meaningful Risky	Risky	0.0347	NS	0.877	NS	NS	0.0755	NS	0.662	NS	NS	0.679	Risky	0.00514	NS	NS	0.319	NS	0.5	NS		NS	Meaningful Duplicated and Deleted	NS
BLCA-6192 / BLCA-7518	BLCA-6192.1.13.0.1.4.3.N.2.2.0.1.1	hsa-miR-490-3p	miRNA	BLCA-7518.1.13.0.1.3.2.P.0.3.3.1.3	PCCB	Coding gene	BLCA	Amino acid metabolism	Valine, leucine and isoleucine degradation	Unrelated	miRNA expression	Stemness	CNV	Microsatellite instability	-0.453349132588233	3.75890100844793e-21	0.163096618519353	0.0431860903451349	NS	Underexpression	1.8e-08	No data	No data	Meaningful Risky	Meaningful Risky	Risky	0.0347	NS	0.877	NS	NS	0.0755	NS	0.662	NS	NS	0.679	Risky	0.00514	NS	NS	0.319	NS	0.5	NS		NS	Meaningful Duplicated and Deleted	NS
BLCA-6193 / BLCA-7517	BLCA-6193.2.8.0.1.4.3.N.2.2.0.1.1	hsa-miR-490-3p	miRNA	BLCA-7517.2.8.0.1.3.2.P.0.3.3.1.3	PCCB	Coding gene	BLCA	Carbohydrate metabolism	Glyoxylate and dicarboxylate metabolism	Unrelated	miRNA expression	Stemness	CNV	Microsatellite instability	-0.453349132588233	3.75890100844793e-21	0.163096618519353	0.0431860903451349	NS	Underexpression	1.8e-08	No data	No data	Meaningful Risky	Meaningful Risky	Risky	0.0347	NS	0.877	NS	NS	0.0755	NS	0.662	NS	NS	0.679	Risky	0.00514	NS	NS	0.319	NS	0.5	NS		NS	Meaningful Duplicated and Deleted	NS
BLCA-6207 / BLCA-2283	BLCA-6207.7.2.0.1.4.3.P.3.8.5.1.3	hsa-miR-505-5p	miRNA	BLCA-2283.7.2.0.1.6.3.P.3.5.8.1.3	CAD	Coding gene	BLCA	Nucleotide metabolism	Pyrimidine metabolism	Unrelated	miRNA expression	Stemness	Gene expression	Stemness	0.41604162674673	1.83138885562695e-17	0.335392053349156	4.02440471329158e-11	Convergent	Overexpression	1.1e-05	Overexpression	1.1e-09	Meaningful Protective	Meaningful Risky	Protective	0.0455	Risky	0.0186	Divergent	Protective	0.0425	Risky	0.0352	Divergent	NS	0.786	NS	0.596	NS	Protective	0.023	NS	0.109	NS	OS / DSS	Divergent	Meaningful High	Low
BLCA-6210 / BLCA-2281	BLCA-6210.1.1.0.1.4.3.P.3.8.5.1.3	hsa-miR-505-5p	miRNA	BLCA-2281.1.1.0.1.6.3.P.3.5.8.1.3	CAD	Coding gene	BLCA	Amino acid metabolism	Alanine, aspartate and glutamate metabolism	Unrelated	miRNA expression	Stemness	Gene expression	Stemness	0.41604162674673	1.83138885562695e-17	0.335392053349156	4.02440471329158e-11	Convergent	Overexpression	1.1e-05	Overexpression	1.1e-09	Meaningful Protective	Meaningful Risky	Protective	0.0455	Risky	0.0186	Divergent	Protective	0.0425	Risky	0.0352	Divergent	NS	0.786	NS	0.596	NS	Protective	0.023	NS	0.109	NS	OS / DSS	Divergent	Meaningful High	Low
BLCA-6213 / BLCA-2282	BLCA-6213.1.3.0.1.4.3.P.3.8.5.1.3	hsa-miR-505-5p	miRNA	BLCA-2282.1.3.0.1.6.3.P.3.5.8.1.3	CAD	Coding gene	BLCA	Amino acid metabolism	Arginine biosynthesis	Unrelated	miRNA expression	Stemness	Gene expression	Stemness	0.41604162674673	1.83138885562695e-17	0.335392053349156	4.02440471329158e-11	Convergent	Overexpression	1.1e-05	Overexpression	1.1e-09	Meaningful Protective	Meaningful Risky	Protective	0.0455	Risky	0.0186	Divergent	Protective	0.0425	Risky	0.0352	Divergent	NS	0.786	NS	0.596	NS	Protective	0.023	NS	0.109	NS	OS / DSS	Divergent	Meaningful High	Low
BLCA-6230 / BLCA-2491	BLCA-6230.4.12.0.1.4.2.P.3.0.3.1.3	hsa-miR-532-3p	miRNA	BLCA-2491.4.12.0.1.6.3.P.3.8.3.2.1	DHCR24	Coding gene	BLCA	Lipid metabolism	Steroid biosynthesis	Unrelated	miRNA expression	Microsatellite instability	Gene expression	Stemness	0.273342618790865	1.00884896445336e-06	0.259059360060827	1.81532155742015e-06	NS	Overexpression	8.4e-08	Overexpression	3.9e-07	Meaningless	Meaningful Risky	NS	0.796	Risky	0.0134	NS	NS	0.687	Risky	0.0228	NS	NS	0.21	NS	0.153	NS	NS	0.244	Risky	0.0288	NS		NS	Meaningful High	NS
BLCA-6235 / BLCA-7525	BLCA-6235.6.3.0.1.4.2.P.3.0.3.1.3	hsa-miR-532-3p	miRNA	BLCA-7525.6.3.0.1.3.2.P.0.0.3.2.3	PCYT1A	Coding gene	BLCA	Metabolism of other amino acids	Phosphonate and phosphinate metabolism	Unrelated	miRNA expression	Microsatellite instability	CNV	Microsatellite instability	0.273342618790865	1.00884896445336e-06	0.177814757601304	0.0195621669303046	Convergent	Overexpression	8.4e-08	No data	No data	Meaningless	Meaningless	NS	0.796	NS	0.9	NS	NS	0.687	NS	0.633	NS	NS	0.21	NS	0.0586	NS	NS	0.244	NS	0.838	NS		NS	Meaningful Deleted and Duplicated	NS
BLCA-6236 / BLCA-7524	BLCA-6236.4.8.0.1.4.2.P.3.0.3.1.3	hsa-miR-532-3p	miRNA	BLCA-7524.4.8.0.1.3.2.P.0.0.3.2.3	PCYT1A	Coding gene	BLCA	Lipid metabolism	Glycerophospholipid metabolism	Unrelated	miRNA expression	Microsatellite instability	CNV	Microsatellite instability	0.273342618790865	1.00884896445336e-06	0.177814757601304	0.0195621669303046	Convergent	Overexpression	8.4e-08	No data	No data	Meaningless	Meaningless	NS	0.796	NS	0.9	NS	NS	0.687	NS	0.633	NS	NS	0.21	NS	0.0586	NS	NS	0.244	NS	0.838	NS		NS	Meaningful Deleted and Duplicated	NS
BLCA-6246 / BLCA-2491	BLCA-6246.4.12.0.1.4.3.P.3.0.3.1.3	hsa-miR-532-3p	miRNA	BLCA-2491.4.12.0.1.6.3.P.3.8.3.2.1	DHCR24	Coding gene	BLCA	Lipid metabolism	Steroid biosynthesis	Unrelated	miRNA expression	Stemness	Gene expression	Stemness	0.517443649001518	1.40623207031124e-28	0.259059360060827	1.81532155742015e-06	Convergent	Overexpression	8.4e-08	Overexpression	3.9e-07	Meaningless	Meaningful Risky	NS	0.796	Risky	0.0134	NS	NS	0.687	Risky	0.0228	NS	NS	0.21	NS	0.153	NS	NS	0.244	Risky	0.0288	NS		NS	Meaningful High	NS
BLCA-6251 / BLCA-7525	BLCA-6251.6.3.0.1.4.3.P.3.0.3.1.3	hsa-miR-532-3p	miRNA	BLCA-7525.6.3.0.1.3.2.P.0.0.3.2.3	PCYT1A	Coding gene	BLCA	Metabolism of other amino acids	Phosphonate and phosphinate metabolism	Unrelated	miRNA expression	Stemness	CNV	Microsatellite instability	0.517443649001518	1.40623207031124e-28	0.177814757601304	0.0195621669303046	NS	Overexpression	8.4e-08	No data	No data	Meaningless	Meaningless	NS	0.796	NS	0.9	NS	NS	0.687	NS	0.633	NS	NS	0.21	NS	0.0586	NS	NS	0.244	NS	0.838	NS		NS	Meaningful Deleted and Duplicated	NS
BLCA-6252 / BLCA-7524	BLCA-6252.4.8.0.1.4.3.P.3.0.3.1.3	hsa-miR-532-3p	miRNA	BLCA-7524.4.8.0.1.3.2.P.0.0.3.2.3	PCYT1A	Coding gene	BLCA	Lipid metabolism	Glycerophospholipid metabolism	Unrelated	miRNA expression	Stemness	CNV	Microsatellite instability	0.517443649001518	1.40623207031124e-28	0.177814757601304	0.0195621669303046	NS	Overexpression	8.4e-08	No data	No data	Meaningless	Meaningless	NS	0.796	NS	0.9	NS	NS	0.687	NS	0.633	NS	NS	0.21	NS	0.0586	NS	NS	0.244	NS	0.838	NS		NS	Meaningful Deleted and Duplicated	NS
BLCA-6264 / BLCA-7389	BLCA-6264.5.5.0.1.4.2.P.2.2.6.3.3	hsa-miR-548y	miRNA	BLCA-7389.5.5.0.1.6.3.P.3.8.8.1.2	MTHFD2	Coding gene	BLCA	Metabolism of cofactors and vitamins	One carbon pool by folate	Unrelated	miRNA expression	Microsatellite instability	Gene expression	Stemness	0.213434063334477	0.000531754331033817	0.282029246574368	8.16545369275744e-08	NS	Underexpression	0.0049	Overexpression	0.011	Meaningful Risky	Meaningful Risky	Risky	0.0336	Risky	0.00498	Convergent	NS	0.0734	Risky	0.0168	NS	NS	0.494	NS	0.982	NS	NS	0.0509	Risky	0.00287	NS	OS	Convergent	Meaningful High	NS
BLCA-6275 / BLCA-7389	BLCA-6275.5.5.0.1.4.3.P.2.2.6.3.3	hsa-miR-548y	miRNA	BLCA-7389.5.5.0.1.6.3.P.3.8.8.1.2	MTHFD2	Coding gene	BLCA	Metabolism of cofactors and vitamins	One carbon pool by folate	Unrelated	miRNA expression	Stemness	Gene expression	Stemness	0.265975214987707	1.03650895538953e-06	0.282029246574368	8.16545369275744e-08	Convergent	Underexpression	0.0049	Overexpression	0.011	Meaningful Risky	Meaningful Risky	Risky	0.0336	Risky	0.00498	Convergent	NS	0.0734	Risky	0.0168	NS	NS	0.494	NS	0.982	NS	NS	0.0509	Risky	0.00287	NS	OS	Convergent	Meaningful High	NS
BLCA-6339 / BLCA-7250	BLCA-6339.2.3.0.1.4.3.P.3.8.0.2.3	hsa-miR-582-5p	miRNA	BLCA-7250.2.3.0.1.6.2.P.3.5.3.2.3	L2HGDH	Coding gene	BLCA	Carbohydrate metabolism	Butanoate metabolism	Unrelated	miRNA expression	Stemness	Gene expression	Microsatellite instability	0.188808451356402	0.00242282799619178	0.170866496755494	0.0107469356341006	NS	Overexpression	0.041	Overexpression	0.027	Meaningful Protective	Meaningful Risky	Protective	0.0354	Risky	0.035	Divergent	Protective	0.034	NS	0.0521	NS	NS	0.179	NS	0.525	NS	Protective	0.0111	Risky	0.0211	Divergent	OS / PFI	Divergent	Meaningful High	NS
BLCA-6341 / BLCA-8046	BLCA-6341.2.5.0.1.4.3.P.3.8.0.2.3	hsa-miR-582-5p	miRNA	BLCA-8046.2.5.0.1.6.3.P.3.5.0.1.1	TPI1	Coding gene	BLCA	Carbohydrate metabolism	Fructose and mannose metabolism	Unrelated	miRNA expression	Stemness	Gene expression	Stemness	0.188808451356402	0.00242282799619178	0.351041641865561	3.09590104896452e-12	Convergent	Overexpression	0.041	Overexpression	5.5e-09	Meaningful Protective	Meaningful Risky	Protective	0.0354	Risky	0.031	Divergent	Protective	0.034	Risky	0.0426	Divergent	NS	0.179	NS	0.524	NS	Protective	0.0111	NS	0.118	NS	OS / DSS	Divergent	Meaningless	NS
BLCA-6343 / BLCA-7517	BLCA-6343.2.8.0.1.4.3.P.3.8.0.2.3	hsa-miR-582-5p	miRNA	BLCA-7517.2.8.0.1.3.2.P.0.3.3.1.3	PCCB	Coding gene	BLCA	Carbohydrate metabolism	Glyoxylate and dicarboxylate metabolism	Unrelated	miRNA expression	Stemness	CNV	Microsatellite instability	0.188808451356402	0.00242282799619178	0.163096618519353	0.0431860903451349	NS	Overexpression	0.041	No data	No data	Meaningful Protective	Meaningful Risky	Protective	0.0354	NS	0.877	NS	Protective	0.034	NS	0.662	NS	NS	0.179	Risky	0.00514	NS	Protective	0.0111	NS	0.5	NS		NS	Meaningful Duplicated and Deleted	NS
BLCA-6344 / BLCA-8047	BLCA-6344.2.7.0.1.4.3.P.3.8.0.2.3	hsa-miR-582-5p	miRNA	BLCA-8047.2.7.0.1.6.3.P.3.5.0.1.1	TPI1	Coding gene	BLCA	Carbohydrate metabolism	Glycolysis / Gluconeogenesis	Unrelated	miRNA expression	Stemness	Gene expression	Stemness	0.188808451356402	0.00242282799619178	0.351041641865561	3.09590104896452e-12	Convergent	Overexpression	0.041	Overexpression	5.5e-09	Meaningful Protective	Meaningful Risky	Protective	0.0354	Risky	0.031	Divergent	Protective	0.034	Risky	0.0426	Divergent	NS	0.179	NS	0.524	NS	Protective	0.0111	NS	0.118	NS	OS / DSS	Divergent	Meaningless	NS
BLCA-6345 / BLCA-8045	BLCA-6345.2.9.0.1.4.3.P.3.8.0.2.3	hsa-miR-582-5p	miRNA	BLCA-8045.2.9.0.1.6.3.P.3.5.0.1.1	TPI1	Coding gene	BLCA	Carbohydrate metabolism	Inositol phosphate metabolism	Unrelated	miRNA expression	Stemness	Gene expression	Stemness	0.188808451356402	0.00242282799619178	0.351041641865561	3.09590104896452e-12	Convergent	Overexpression	0.041	Overexpression	5.5e-09	Meaningful Protective	Meaningful Risky	Protective	0.0354	Risky	0.031	Divergent	Protective	0.034	Risky	0.0426	Divergent	NS	0.179	NS	0.524	NS	Protective	0.0111	NS	0.118	NS	OS / DSS	Divergent	Meaningless	NS
BLCA-6352 / BLCA-7518	BLCA-6352.1.13.0.1.4.3.P.3.8.0.2.3	hsa-miR-582-5p	miRNA	BLCA-7518.1.13.0.1.3.2.P.0.3.3.1.3	PCCB	Coding gene	BLCA	Amino acid metabolism	Valine, leucine and isoleucine degradation	Unrelated	miRNA expression	Stemness	CNV	Microsatellite instability	0.188808451356402	0.00242282799619178	0.163096618519353	0.0431860903451349	NS	Overexpression	0.041	No data	No data	Meaningful Protective	Meaningful Risky	Protective	0.0354	NS	0.877	NS	Protective	0.034	NS	0.662	NS	NS	0.179	Risky	0.00514	NS	Protective	0.0111	NS	0.5	NS		NS	Meaningful Duplicated and Deleted	NS
BLCA-6366 / BLCA-8134	BLCA-6366.5.11.0.1.4.2.P.3.5.2.1.1	hsa-miR-590-3p	miRNA	BLCA-8134.5.11.0.1.6.3.P.1.3.3.2.1	VKORC1L1	Coding gene	BLCA	Metabolism of cofactors and vitamins	Ubiquinone and other terpenoid-quinone biosynthesis	Unrelated	miRNA expression	Microsatellite instability	Gene expression	Stemness	0.156600791232434	2.25533180805775e-06	0.181196143196214	0.00437750122950551	NS	Overexpression	2.1e-10	Unchanged	0.051	Meaningful Protective	Meaningful Risky	Protective	0.00237	NS	0.081	NS	Protective	0.0425	NS	0.155	NS	NS	0.797	NS	0.715	NS	NS	0.909	Risky	0.0318	NS		NS	Meaningful High	Low
BLCA-6371 / BLCA-7229	BLCA-6371.2.9.0.1.4.2.P.3.5.2.1.1	hsa-miR-590-3p	miRNA	BLCA-7229.2.9.0.1.6.3.P.1.8.0.1.1	IPPK	Coding gene	BLCA	Carbohydrate metabolism	Inositol phosphate metabolism	Unrelated	miRNA expression	Microsatellite instability	Gene expression	Stemness	0.156600791232434	2.25533180805775e-06	0.225277213190748	8.35054505489044e-05	NS	Overexpression	2.1e-10	Unchanged	0.1	Meaningful Protective	Meaningful Risky	Protective	0.00237	Risky	0.0431	Divergent	Protective	0.0425	Risky	0.0339	Divergent	NS	0.797	NS	0.16	NS	NS	0.909	Risky	0.0246	NS	OS / DSS	Divergent	Meaningless	Low
BLCA-6372 / BLCA-7415	BLCA-6372.3.2.0.1.4.2.P.3.5.2.1.1	hsa-miR-590-3p	miRNA	BLCA-7415.3.2.0.1.3.2.P.0.0.3.3.3	NDUFB5	Coding gene	BLCA	Energy metabolism	Oxidative phosphorylation	Unrelated	miRNA expression	Microsatellite instability	CNV	Microsatellite instability	0.156600791232434	2.25533180805775e-06	0.193303992879886	0.015890734947088	Convergent	Overexpression	2.1e-10	No data	No data	Meaningful Protective	Meaningless	Protective	0.00237	NS	0.703	NS	Protective	0.0425	NS	0.614	NS	NS	0.797	NS	0.0545	NS	NS	0.909	NS	0.649	NS		NS	Meaningful Duplicated	Low
BLCA-6378 / BLCA-7229	BLCA-6378.2.9.0.1.4.3.P.3.5.2.1.1	hsa-miR-590-3p	miRNA	BLCA-7229.2.9.0.1.6.3.P.1.8.0.1.1	IPPK	Coding gene	BLCA	Carbohydrate metabolism	Inositol phosphate metabolism	Unrelated	miRNA expression	Stemness	Gene expression	Stemness	0.587436480266838	1.00203361110674e-38	0.225277213190748	8.35054505489044e-05	Convergent	Overexpression	2.1e-10	Unchanged	0.1	Meaningful Protective	Meaningful Risky	Protective	0.00237	Risky	0.0431	Divergent	Protective	0.0425	Risky	0.0339	Divergent	NS	0.797	NS	0.16	NS	NS	0.909	Risky	0.0246	NS	OS / DSS	Divergent	Meaningless	Low
BLCA-6382 / BLCA-8134	BLCA-6382.5.11.0.1.4.3.P.3.5.2.1.1	hsa-miR-590-3p	miRNA	BLCA-8134.5.11.0.1.6.3.P.1.3.3.2.1	VKORC1L1	Coding gene	BLCA	Metabolism of cofactors and vitamins	Ubiquinone and other terpenoid-quinone biosynthesis	Unrelated	miRNA expression	Stemness	Gene expression	Stemness	0.587436480266838	1.00203361110674e-38	0.181196143196214	0.00437750122950551	Convergent	Overexpression	2.1e-10	Unchanged	0.051	Meaningful Protective	Meaningful Risky	Protective	0.00237	NS	0.081	NS	Protective	0.0425	NS	0.155	NS	NS	0.797	NS	0.715	NS	NS	0.909	Risky	0.0318	NS		NS	Meaningful High	Low
BLCA-6384 / BLCA-7415	BLCA-6384.3.2.0.1.4.3.P.3.5.2.1.1	hsa-miR-590-3p	miRNA	BLCA-7415.3.2.0.1.3.2.P.0.0.3.3.3	NDUFB5	Coding gene	BLCA	Energy metabolism	Oxidative phosphorylation	Unrelated	miRNA expression	Stemness	CNV	Microsatellite instability	0.587436480266838	1.00203361110674e-38	0.193303992879886	0.015890734947088	NS	Overexpression	2.1e-10	No data	No data	Meaningful Protective	Meaningless	Protective	0.00237	NS	0.703	NS	Protective	0.0425	NS	0.614	NS	NS	0.797	NS	0.0545	NS	NS	0.909	NS	0.649	NS		NS	Meaningful Duplicated	Low
BLCA-6403 / BLCA-2499	BLCA-6403.7.2.6.1.4.2.P.3.8.8.1.3	hsa-miR-615-3p	miRNA	BLCA-2499.7.2.6.1.6.2.P.3.5.0.2.1	DHODH	Coding gene	BLCA	Nucleotide metabolism	Pyrimidine metabolism	Ferroptosis	miRNA expression	Microsatellite instability	Gene expression	Microsatellite instability	0.215694637547391	0.000144472426820045	0.159550618467408	0.0355959979809763	Convergent	Overexpression	6.2e-06	Overexpression	0.049	Meaningful Risky	Meaningful Risky	Risky	0.0181	Risky	0.0434	Convergent	Risky	0.01	NS	0.0846	NS	NS	0.97	NS	0.775	NS	Risky	0.00308	Risky	0.0147	Convergent	OS / PFI	Convergent	Meaningless	High
BLCA-6448 / BLCA-2231	BLCA-6448.1.13.6.1.4.2.P.3.8.8.1.3	hsa-miR-615-3p	miRNA	BLCA-2231.1.13.6.1.6.3.P.1.3.8.2.2	BCAT2	Coding gene	BLCA	Amino acid metabolism	Valine, leucine and isoleucine degradation	Ferroptosis	miRNA expression	Microsatellite instability	Gene expression	Stemness	0.215694637547391	0.000144472426820045	0.153699605024057	0.0308180883123604	NS	Overexpression	6.2e-06	Unchanged	0.086	Meaningful Risky	Meaningful Protective	Risky	0.0181	NS	0.1	NS	Risky	0.01	Protective	0.0113	Divergent	NS	0.97	NS	0.435	NS	Risky	0.00308	NS	0.0594	NS	DSS	Divergent	Meaningful Low	High
BLCA-6454 / BLCA-2230	BLCA-6454.1.4.6.1.4.2.P.3.8.8.1.3	hsa-miR-615-3p	miRNA	BLCA-2230.1.4.6.1.6.3.P.1.3.8.2.2	BCAT2	Coding gene	BLCA	Amino acid metabolism	Cysteine and methionine metabolism	Ferroptosis	miRNA expression	Microsatellite instability	Gene expression	Stemness	0.215694637547391	0.000144472426820045	0.153699605024057	0.0308180883123604	NS	Overexpression	6.2e-06	Unchanged	0.086	Meaningful Risky	Meaningful Protective	Risky	0.0181	NS	0.1	NS	Risky	0.01	Protective	0.0113	Divergent	NS	0.97	NS	0.435	NS	Risky	0.00308	NS	0.0594	NS	DSS	Divergent	Meaningful Low	High
BLCA-6461 / BLCA-2229	BLCA-6461.1.12.6.1.4.2.P.3.8.8.1.3	hsa-miR-615-3p	miRNA	BLCA-2229.1.12.6.1.6.3.P.1.3.8.2.2	BCAT2	Coding gene	BLCA	Amino acid metabolism	Valine, leucine and isoleucine biosynthesis	Ferroptosis	miRNA expression	Microsatellite instability	Gene expression	Stemness	0.215694637547391	0.000144472426820045	0.153699605024057	0.0308180883123604	NS	Overexpression	6.2e-06	Unchanged	0.086	Meaningful Risky	Meaningful Protective	Risky	0.0181	NS	0.1	NS	Risky	0.01	Protective	0.0113	Divergent	NS	0.97	NS	0.435	NS	Risky	0.00308	NS	0.0594	NS	DSS	Divergent	Meaningful Low	High
BLCA-6471 / BLCA-2727	BLCA-6471.2.7.3.1.4.2.P.3.8.8.1.3	hsa-miR-615-3p	miRNA	BLCA-2727.2.7.3.1.6.3.P.3.5.3.1.1	GAPDH	Coding gene	BLCA	Carbohydrate metabolism	Glycolysis / Gluconeogenesis	Autophagy_dependent_cell_death	miRNA expression	Microsatellite instability	Gene expression	Stemness	0.215694637547391	0.000144472426820045	0.306014167949055	3.35344390155069e-09	NS	Overexpression	6.2e-06	Overexpression	6.4e-07	Meaningful Risky	Meaningful Risky	Risky	0.0181	Risky	0.0261	Convergent	Risky	0.01	Risky	0.0134	Convergent	NS	0.97	NS	0.337	NS	Risky	0.00308	NS	0.111	NS	OS / DSS	Convergent	Meaningful High	High
BLCA-6487 / BLCA-2228	BLCA-6487.5.6.6.1.4.2.P.3.8.8.1.3	hsa-miR-615-3p	miRNA	BLCA-2228.5.6.6.1.6.3.P.1.3.8.2.2	BCAT2	Coding gene	BLCA	Metabolism of cofactors and vitamins	Pantothenate and CoA biosynthesis	Ferroptosis	miRNA expression	Microsatellite instability	Gene expression	Stemness	0.215694637547391	0.000144472426820045	0.153699605024057	0.0308180883123604	NS	Overexpression	6.2e-06	Unchanged	0.086	Meaningful Risky	Meaningful Protective	Risky	0.0181	NS	0.1	NS	Risky	0.01	Protective	0.0113	Divergent	NS	0.97	NS	0.435	NS	Risky	0.00308	NS	0.0594	NS	DSS	Divergent	Meaningful Low	High
BLCA-6513 / BLCA-2228	BLCA-6513.5.6.6.1.4.3.P.3.8.8.1.3	hsa-miR-615-3p	miRNA	BLCA-2228.5.6.6.1.6.3.P.1.3.8.2.2	BCAT2	Coding gene	BLCA	Metabolism of cofactors and vitamins	Pantothenate and CoA biosynthesis	Ferroptosis	miRNA expression	Stemness	Gene expression	Stemness	0.160719457368157	0.0211569198920163	0.153699605024057	0.0308180883123604	Convergent	Overexpression	6.2e-06	Unchanged	0.086	Meaningful Risky	Meaningful Protective	Risky	0.0181	NS	0.1	NS	Risky	0.01	Protective	0.0113	Divergent	NS	0.97	NS	0.435	NS	Risky	0.00308	NS	0.0594	NS	DSS	Divergent	Meaningful Low	High
BLCA-6537 / BLCA-2499	BLCA-6537.7.2.6.1.4.3.P.3.8.8.1.3	hsa-miR-615-3p	miRNA	BLCA-2499.7.2.6.1.6.2.P.3.5.0.2.1	DHODH	Coding gene	BLCA	Nucleotide metabolism	Pyrimidine metabolism	Ferroptosis	miRNA expression	Stemness	Gene expression	Microsatellite instability	0.160719457368157	0.0211569198920163	0.159550618467408	0.0355959979809763	NS	Overexpression	6.2e-06	Overexpression	0.049	Meaningful Risky	Meaningful Risky	Risky	0.0181	Risky	0.0434	Convergent	Risky	0.01	NS	0.0846	NS	NS	0.97	NS	0.775	NS	Risky	0.00308	Risky	0.0147	Convergent	OS / PFI	Convergent	Meaningless	High
BLCA-6544 / BLCA-2727	BLCA-6544.2.7.3.1.4.3.P.3.8.8.1.3	hsa-miR-615-3p	miRNA	BLCA-2727.2.7.3.1.6.3.P.3.5.3.1.1	GAPDH	Coding gene	BLCA	Carbohydrate metabolism	Glycolysis / Gluconeogenesis	Autophagy_dependent_cell_death	miRNA expression	Stemness	Gene expression	Stemness	0.160719457368157	0.0211569198920163	0.306014167949055	3.35344390155069e-09	Convergent	Overexpression	6.2e-06	Overexpression	6.4e-07	Meaningful Risky	Meaningful Risky	Risky	0.0181	Risky	0.0261	Convergent	Risky	0.01	Risky	0.0134	Convergent	NS	0.97	NS	0.337	NS	Risky	0.00308	NS	0.111	NS	OS / DSS	Convergent	Meaningful High	High
BLCA-6554 / BLCA-2230	BLCA-6554.1.4.6.1.4.3.P.3.8.8.1.3	hsa-miR-615-3p	miRNA	BLCA-2230.1.4.6.1.6.3.P.1.3.8.2.2	BCAT2	Coding gene	BLCA	Amino acid metabolism	Cysteine and methionine metabolism	Ferroptosis	miRNA expression	Stemness	Gene expression	Stemness	0.160719457368157	0.0211569198920163	0.153699605024057	0.0308180883123604	Convergent	Overexpression	6.2e-06	Unchanged	0.086	Meaningful Risky	Meaningful Protective	Risky	0.0181	NS	0.1	NS	Risky	0.01	Protective	0.0113	Divergent	NS	0.97	NS	0.435	NS	Risky	0.00308	NS	0.0594	NS	DSS	Divergent	Meaningful Low	High
BLCA-6556 / BLCA-2229	BLCA-6556.1.12.6.1.4.3.P.3.8.8.1.3	hsa-miR-615-3p	miRNA	BLCA-2229.1.12.6.1.6.3.P.1.3.8.2.2	BCAT2	Coding gene	BLCA	Amino acid metabolism	Valine, leucine and isoleucine biosynthesis	Ferroptosis	miRNA expression	Stemness	Gene expression	Stemness	0.160719457368157	0.0211569198920163	0.153699605024057	0.0308180883123604	Convergent	Overexpression	6.2e-06	Unchanged	0.086	Meaningful Risky	Meaningful Protective	Risky	0.0181	NS	0.1	NS	Risky	0.01	Protective	0.0113	Divergent	NS	0.97	NS	0.435	NS	Risky	0.00308	NS	0.0594	NS	DSS	Divergent	Meaningful Low	High
BLCA-6567 / BLCA-2231	BLCA-6567.1.13.6.1.4.3.P.3.8.8.1.3	hsa-miR-615-3p	miRNA	BLCA-2231.1.13.6.1.6.3.P.1.3.8.2.2	BCAT2	Coding gene	BLCA	Amino acid metabolism	Valine, leucine and isoleucine degradation	Ferroptosis	miRNA expression	Stemness	Gene expression	Stemness	0.160719457368157	0.0211569198920163	0.153699605024057	0.0308180883123604	Convergent	Overexpression	6.2e-06	Unchanged	0.086	Meaningful Risky	Meaningful Protective	Risky	0.0181	NS	0.1	NS	Risky	0.01	Protective	0.0113	Divergent	NS	0.97	NS	0.435	NS	Risky	0.00308	NS	0.0594	NS	DSS	Divergent	Meaningful Low	High
BLCA-6577 / BLCA-2897	BLCA-6577.4.6.0.1.4.3.P.3.5.5.1.1	hsa-miR-625-5p	miRNA	BLCA-2897.4.6.0.1.6.3.P.3.5.0.2.1	HACD2	Coding gene	BLCA	Lipid metabolism	Fatty acid elongation	Unrelated	miRNA expression	Stemness	Gene expression	Stemness	0.386755231045232	6.58339816064013e-15	0.176807058360241	0.00733967706123318	Convergent	Overexpression	2.2e-05	Overexpression	2e-04	Meaningful Protective	Meaningful Risky	Protective	0.00325	Risky	0.0302	Divergent	Protective	0.0388	NS	0.0778	NS	NS	0.975	NS	0.381	NS	NS	0.581	Risky	0.0438	NS	OS	Divergent	Meaningless	Low
BLCA-6594 / BLCA-7935	BLCA-6594.1.7.0.1.4.3.P.3.8.8.1.1	hsa-miR-628-5p	miRNA	BLCA-7935.1.7.0.1.6.3.P.3.8.0.1.1	SMYD2	Coding gene	BLCA	Amino acid metabolism	Lysine degradation	Unrelated	miRNA expression	Stemness	Gene expression	Stemness	0.286477362385316	7.25837538016021e-08	0.172964460229868	0.00858238826303496	Convergent	Overexpression	7.7e-05	Overexpression	8.2e-11	Meaningful Risky	Meaningful Risky	Risky	0.0317	Risky	0.0405	Convergent	Risky	0.00294	Risky	0.00424	Convergent	NS	0.754	NS	0.549	NS	Risky	0.00722	Risky	0.0237	Convergent	OS / DSS / PFI	Convergent	Meaningless	High
BLCA-6597 / BLCA-2381	BLCA-6597.7.2.0.1.4.3.P.3.8.8.1.1	hsa-miR-628-5p	miRNA	BLCA-2381.7.2.0.1.6.2.P.1.8.8.2.3	CTPS2	Coding gene	BLCA	Nucleotide metabolism	Pyrimidine metabolism	Unrelated	miRNA expression	Stemness	Gene expression	Microsatellite instability	0.286477362385316	7.25837538016021e-08	0.179637486118577	1.22710696291431e-06	NS	Overexpression	7.7e-05	Unchanged	0.38	Meaningful Risky	Meaningful Protective	Risky	0.0317	Protective	0.00327	Divergent	Risky	0.00294	Protective	0.027	Divergent	NS	0.754	NS	0.425	NS	Risky	0.00722	Protective	0.0449	Divergent	OS / DSS / PFI	Divergent	Meaningful Low	High
BLCA-6603 / BLCA-2491	BLCA-6603.4.12.0.1.4.3.P.3.5.0.1.1	hsa-miR-642a-5p	miRNA	BLCA-2491.4.12.0.1.6.3.P.3.8.3.2.1	DHCR24	Coding gene	BLCA	Lipid metabolism	Steroid biosynthesis	Unrelated	miRNA expression	Stemness	Gene expression	Stemness	0.206327521441931	0.000622427718341441	0.259059360060827	1.81532155742015e-06	Convergent	Overexpression	1.1e-05	Overexpression	3.9e-07	Meaningful Protective	Meaningful Risky	Protective	0.0465	Risky	0.0134	Divergent	NS	0.236	Risky	0.0228	NS	Protective	0.0228	NS	0.153	NS	NS	0.275	Risky	0.0288	NS	OS	Divergent	Meaningful High	NS
BLCA-6646 / BLCA-2317	BLCA-6646.4.11.0.1.4.2.P.1.3.3.2.3	hsa-miR-6511b-3p	miRNA	BLCA-2317.4.11.0.1.6.2.P.1.6.3.2.3	CERS6	Coding gene	BLCA	Lipid metabolism	Sphingolipid metabolism	Unrelated	miRNA expression	Microsatellite instability	Gene expression	Microsatellite instability	0.256421722053796	0.000167471632050003	0.179804530860852	0.0239550585028334	Convergent	Unchanged	0.053	Unchanged	0.74	Meaningful Risky	Meaningful Risky	NS	0.378	NS	0.146	NS	Risky	0.0399	NS	0.0689	NS	NS	0.527	Risky	0.0298	NS	NS	0.2	Risky	0.00325	NS		NS	Meaningful High	NS
BLCA-6650 / BLCA-2317	BLCA-6650.4.11.0.1.4.3.P.1.3.3.2.3	hsa-miR-6511b-3p	miRNA	BLCA-2317.4.11.0.1.6.2.P.1.6.3.2.3	CERS6	Coding gene	BLCA	Lipid metabolism	Sphingolipid metabolism	Unrelated	miRNA expression	Stemness	Gene expression	Microsatellite instability	0.203734464540044	0.000740673333105342	0.179804530860852	0.0239550585028334	NS	Unchanged	0.053	Unchanged	0.74	Meaningful Risky	Meaningful Risky	NS	0.378	NS	0.146	NS	Risky	0.0399	NS	0.0689	NS	NS	0.527	Risky	0.0298	NS	NS	0.2	Risky	0.00325	NS		NS	Meaningful High	NS
BLCA-6666 / BLCA-2438	BLCA-6666.4.10.0.1.4.2.P.3.2.0.1.1	hsa-miR-671-5p	miRNA	BLCA-2438.4.10.0.1.2.1.P.0.0.3.1.3	CYP46A1	Coding gene	BLCA	Lipid metabolism	Primary bile acid biosynthesis	Unrelated	miRNA expression	Microsatellite instability	Mutation	Tumor mutational burden	0.165190358246897	0.0230271163127575	0.317429532444988	6.93788475497531e-10	NS	Overexpression	9.2e-12	No data	No data	Meaningful Protective	Meaningless	Protective	0.0472	NS	0.149	NS	NS	0.287	NS	0.993	NS	NS	0.309	NS	0.997	NS	NS	0.368	NS	0.991	NS		NS	Meaningful WT	NS
BLCA-6669 / BLCA-2438	BLCA-6669.4.10.0.1.4.3.P.3.2.0.1.1	hsa-miR-671-5p	miRNA	BLCA-2438.4.10.0.1.2.1.P.0.0.3.1.3	CYP46A1	Coding gene	BLCA	Lipid metabolism	Primary bile acid biosynthesis	Unrelated	miRNA expression	Stemness	Mutation	Tumor mutational burden	0.520066259253773	0.000501473312269088	0.317429532444988	6.93788475497531e-10	NS	Overexpression	9.2e-12	No data	No data	Meaningful Protective	Meaningless	Protective	0.0472	NS	0.149	NS	NS	0.287	NS	0.993	NS	NS	0.309	NS	0.997	NS	NS	0.368	NS	0.991	NS		NS	Meaningful WT	NS
BLCA-6677 / BLCA-7376	BLCA-6677.5.7.0.1.4.2.P.3.8.0.2.3	hsa-miR-6808-3p	miRNA	BLCA-7376.5.7.0.1.6.3.P.3.5.3.1.3	MMAB	Coding gene	BLCA	Metabolism of cofactors and vitamins	Porphyrin metabolism	Unrelated	miRNA expression	Microsatellite instability	Gene expression	Stemness	0.17837717599586	0.00982772796738145	0.297218393361048	1.22164522790039e-08	NS	Overexpression	0.0033	Overexpression	0.00025	Meaningful Risky	Meaningful Risky	Risky	0.0196	Risky	0.0166	Convergent	Risky	0.00953	Risky	0.00798	Convergent	NS	0.184	NS	0.661	NS	Risky	0.0155	NS	0.152	NS	OS / DSS	Convergent	Meaningful High	NS
BLCA-6679 / BLCA-7376	BLCA-6679.5.7.0.1.4.3.P.3.8.0.2.3	hsa-miR-6808-3p	miRNA	BLCA-7376.5.7.0.1.6.3.P.3.5.3.1.3	MMAB	Coding gene	BLCA	Metabolism of cofactors and vitamins	Porphyrin metabolism	Unrelated	miRNA expression	Stemness	Gene expression	Stemness	0.289065495652638	5.29493930986308e-08	0.297218393361048	1.22164522790039e-08	Convergent	Overexpression	0.0033	Overexpression	0.00025	Meaningful Risky	Meaningful Risky	Risky	0.0196	Risky	0.0166	Convergent	Risky	0.00953	Risky	0.00798	Convergent	NS	0.184	NS	0.661	NS	Risky	0.0155	NS	0.152	NS	OS / DSS	Convergent	Meaningful High	NS
BLCA-6692 / BLCA-8134	BLCA-6692.5.11.0.1.4.3.N.2.8.0.1.3	hsa-miR-758-5p	miRNA	BLCA-8134.5.11.0.1.6.3.P.1.3.3.2.1	VKORC1L1	Coding gene	BLCA	Metabolism of cofactors and vitamins	Ubiquinone and other terpenoid-quinone biosynthesis	Unrelated	miRNA expression	Stemness	Gene expression	Stemness	-0.211987352897189	0.00026575317642988	0.181196143196214	0.00437750122950551	Divergent	Underexpression	0.0095	Unchanged	0.051	Meaningful Risky	Meaningful Risky	Risky	0.0041	NS	0.081	NS	Risky	0.012	NS	0.155	NS	NS	0.914	NS	0.715	NS	Risky	8.94e-05	Risky	0.0318	Convergent	PFI	Convergent	Meaningful High	NS
BLCA-6700 / BLCA-2794	BLCA-6700.2.1.0.1.4.3.P.1.0.3.1.3	hsa-miR-7641	miRNA	BLCA-2794.2.1.0.1.6.3.P.3.5.8.2.3	GNPNAT1	Coding gene	BLCA	Carbohydrate metabolism	Amino sugar and nucleotide sugar metabolism	Unrelated	miRNA expression	Stemness	Gene expression	Stemness	0.263642507519828	1.37872719534433e-06	0.271776244122635	3.63595298963832e-07	Convergent	Unchanged	0.25	Overexpression	1.6e-05	Meaningless	Meaningful Risky	NS	0.979	Risky	0.0261	NS	NS	0.844	NS	0.0657	NS	NS	0.55	NS	0.726	NS	NS	0.127	Risky	0.0252	NS		NS	Meaningful High	NS
BLCA-6711 / BLCA-2730	BLCA-6711.7.1.0.1.4.2.P.3.0.5.2.3	hsa-miR-769-5p	miRNA	BLCA-2730.7.1.0.1.6.3.P.3.3.6.1.1	GART	Coding gene	BLCA	Nucleotide metabolism	Purine metabolism	Unrelated	miRNA expression	Microsatellite instability	Gene expression	Stemness	0.25969850759174	0.000137797134054995	0.327563357670766	1.29692604357284e-10	NS	Overexpression	1.1e-07	Overexpression	0.00072	Meaningless	Meaningful Risky	NS	0.295	NS	0.103	NS	NS	0.616	NS	0.0605	NS	NS	0.577	NS	0.757	NS	NS	0.949	Risky	0.0164	NS		NS	Meaningful High	Low
BLCA-6716 / BLCA-8147	BLCA-6716.4.1.0.1.4.2.P.3.0.5.2.3	hsa-miR-769-5p	miRNA	BLCA-8147.4.1.0.1.7.3.P.0.0.5.2.3	ZADH2	Coding gene	BLCA	Lipid metabolism	Arachidonic acid metabolism	Unrelated	miRNA expression	Microsatellite instability	Methylation	Stemness	0.25969850759174	0.000137797134054995	0.383437365477752	1.07092964408966e-14	NS	Overexpression	1.1e-07	No data	No data	Meaningless	Meaningless	NS	0.295	NS	0.0658	NS	NS	0.616	NS	0.214	NS	NS	0.577	NS	0.383	NS	NS	0.949	NS	0.459	NS		NS	Meaningful Low	Low
BLCA-6731 / BLCA-2729	BLCA-6731.5.5.0.1.4.2.P.3.0.5.2.3	hsa-miR-769-5p	miRNA	BLCA-2729.5.5.0.1.6.3.P.3.3.6.1.1	GART	Coding gene	BLCA	Metabolism of cofactors and vitamins	One carbon pool by folate	Unrelated	miRNA expression	Microsatellite instability	Gene expression	Stemness	0.25969850759174	0.000137797134054995	0.327563357670766	1.29692604357284e-10	NS	Overexpression	1.1e-07	Overexpression	0.00072	Meaningless	Meaningful Risky	NS	0.295	NS	0.103	NS	NS	0.616	NS	0.0605	NS	NS	0.577	NS	0.757	NS	NS	0.949	Risky	0.0164	NS		NS	Meaningful High	Low
BLCA-6738 / BLCA-2730	BLCA-6738.7.1.0.1.4.3.P.3.0.5.2.3	hsa-miR-769-5p	miRNA	BLCA-2730.7.1.0.1.6.3.P.3.3.6.1.1	GART	Coding gene	BLCA	Nucleotide metabolism	Purine metabolism	Unrelated	miRNA expression	Stemness	Gene expression	Stemness	0.537332465186877	3.26346863964389e-31	0.327563357670766	1.29692604357284e-10	Convergent	Overexpression	1.1e-07	Overexpression	0.00072	Meaningless	Meaningful Risky	NS	0.295	NS	0.103	NS	NS	0.616	NS	0.0605	NS	NS	0.577	NS	0.757	NS	NS	0.949	Risky	0.0164	NS		NS	Meaningful High	Low
BLCA-6754 / BLCA-2729	BLCA-6754.5.5.0.1.4.3.P.3.0.5.2.3	hsa-miR-769-5p	miRNA	BLCA-2729.5.5.0.1.6.3.P.3.3.6.1.1	GART	Coding gene	BLCA	Metabolism of cofactors and vitamins	One carbon pool by folate	Unrelated	miRNA expression	Stemness	Gene expression	Stemness	0.537332465186877	3.26346863964389e-31	0.327563357670766	1.29692604357284e-10	Convergent	Overexpression	1.1e-07	Overexpression	0.00072	Meaningless	Meaningful Risky	NS	0.295	NS	0.103	NS	NS	0.616	NS	0.0605	NS	NS	0.577	NS	0.757	NS	NS	0.949	Risky	0.0164	NS		NS	Meaningful High	Low
BLCA-6758 / BLCA-8147	BLCA-6758.4.1.0.1.4.3.P.3.0.5.2.3	hsa-miR-769-5p	miRNA	BLCA-8147.4.1.0.1.7.3.P.0.0.5.2.3	ZADH2	Coding gene	BLCA	Lipid metabolism	Arachidonic acid metabolism	Unrelated	miRNA expression	Stemness	Methylation	Stemness	0.537332465186877	3.26346863964389e-31	0.383437365477752	1.07092964408966e-14	Convergent	Overexpression	1.1e-07	No data	No data	Meaningless	Meaningless	NS	0.295	NS	0.0658	NS	NS	0.616	NS	0.214	NS	NS	0.577	NS	0.383	NS	NS	0.949	NS	0.459	NS		NS	Meaningful Low	Low
BLCA-6780 / BLCA-8046	BLCA-6780.2.5.0.1.4.3.P.1.8.6.1.3	hsa-miR-873-5p	miRNA	BLCA-8046.2.5.0.1.6.3.P.3.5.0.1.1	TPI1	Coding gene	BLCA	Carbohydrate metabolism	Fructose and mannose metabolism	Unrelated	miRNA expression	Stemness	Gene expression	Stemness	0.208155473142629	0.000506049762836129	0.351041641865561	3.09590104896452e-12	Convergent	Unchanged	0.4	Overexpression	5.5e-09	Meaningful Risky	Meaningful Risky	Risky	0.0262	Risky	0.031	Convergent	Risky	0.0192	Risky	0.0426	Convergent	NS	0.156	NS	0.524	NS	Risky	0.0174	NS	0.118	NS	OS / DSS	Convergent	Meaningless	NS
BLCA-6782 / BLCA-7610	BLCA-6782.4.8.0.1.4.3.P.1.8.6.1.3	hsa-miR-873-5p	miRNA	BLCA-7610.4.8.0.1.6.3.P.1.0.8.1.1	PISD	Coding gene	BLCA	Lipid metabolism	Glycerophospholipid metabolism	Unrelated	miRNA expression	Stemness	Gene expression	Stemness	0.208155473142629	0.000506049762836129	0.176244798629782	0.00740958295331352	Convergent	Unchanged	0.4	Unchanged	0.12	Meaningful Risky	Meaningless	Risky	0.0262	NS	0.221	NS	Risky	0.0192	NS	0.064	NS	NS	0.156	NS	0.213	NS	Risky	0.0174	NS	0.301	NS		NS	Meaningful Low	NS
BLCA-6786 / BLCA-8045	BLCA-6786.2.9.0.1.4.3.P.1.8.6.1.3	hsa-miR-873-5p	miRNA	BLCA-8045.2.9.0.1.6.3.P.3.5.0.1.1	TPI1	Coding gene	BLCA	Carbohydrate metabolism	Inositol phosphate metabolism	Unrelated	miRNA expression	Stemness	Gene expression	Stemness	0.208155473142629	0.000506049762836129	0.351041641865561	3.09590104896452e-12	Convergent	Unchanged	0.4	Overexpression	5.5e-09	Meaningful Risky	Meaningful Risky	Risky	0.0262	Risky	0.031	Convergent	Risky	0.0192	Risky	0.0426	Convergent	NS	0.156	NS	0.524	NS	Risky	0.0174	NS	0.118	NS	OS / DSS	Convergent	Meaningless	NS
BLCA-6792 / BLCA-8047	BLCA-6792.2.7.0.1.4.3.P.1.8.6.1.3	hsa-miR-873-5p	miRNA	BLCA-8047.2.7.0.1.6.3.P.3.5.0.1.1	TPI1	Coding gene	BLCA	Carbohydrate metabolism	Glycolysis / Gluconeogenesis	Unrelated	miRNA expression	Stemness	Gene expression	Stemness	0.208155473142629	0.000506049762836129	0.351041641865561	3.09590104896452e-12	Convergent	Unchanged	0.4	Overexpression	5.5e-09	Meaningful Risky	Meaningful Risky	Risky	0.0262	Risky	0.031	Convergent	Risky	0.0192	Risky	0.0426	Convergent	NS	0.156	NS	0.524	NS	Risky	0.0174	NS	0.118	NS	OS / DSS	Convergent	Meaningless	NS
BLCA-6795 / BLCA-7514	BLCA-6795.5.2.0.1.4.3.P.1.8.6.1.3	hsa-miR-873-5p	miRNA	BLCA-7514.5.2.0.1.6.3.P.1.3.0.2.1	PCBD2	Coding gene	BLCA	Metabolism of cofactors and vitamins	Folate biosynthesis	Unrelated	miRNA expression	Stemness	Gene expression	Stemness	0.208155473142629	0.000506049762836129	0.22942662960216	5.53888074564066e-05	Convergent	Unchanged	0.4	Unchanged	0.23	Meaningful Risky	Meaningful Risky	Risky	0.0262	NS	0.158	NS	Risky	0.0192	Risky	0.0291	Convergent	NS	0.156	NS	0.299	NS	Risky	0.0174	NS	0.0887	NS	DSS	Convergent	Meaningless	NS
BLCA-6797 / BLCA-2282	BLCA-6797.1.3.0.1.4.3.P.1.8.6.1.3	hsa-miR-873-5p	miRNA	BLCA-2282.1.3.0.1.6.3.P.3.5.8.1.3	CAD	Coding gene	BLCA	Amino acid metabolism	Arginine biosynthesis	Unrelated	miRNA expression	Stemness	Gene expression	Stemness	0.208155473142629	0.000506049762836129	0.335392053349156	4.02440471329158e-11	Convergent	Unchanged	0.4	Overexpression	1.1e-09	Meaningful Risky	Meaningful Risky	Risky	0.0262	Risky	0.0186	Convergent	Risky	0.0192	Risky	0.0352	Convergent	NS	0.156	NS	0.596	NS	Risky	0.0174	NS	0.109	NS	OS / DSS	Convergent	Meaningful High	NS
BLCA-6798 / BLCA-2283	BLCA-6798.7.2.0.1.4.3.P.1.8.6.1.3	hsa-miR-873-5p	miRNA	BLCA-2283.7.2.0.1.6.3.P.3.5.8.1.3	CAD	Coding gene	BLCA	Nucleotide metabolism	Pyrimidine metabolism	Unrelated	miRNA expression	Stemness	Gene expression	Stemness	0.208155473142629	0.000506049762836129	0.335392053349156	4.02440471329158e-11	Convergent	Unchanged	0.4	Overexpression	1.1e-09	Meaningful Risky	Meaningful Risky	Risky	0.0262	Risky	0.0186	Convergent	Risky	0.0192	Risky	0.0352	Convergent	NS	0.156	NS	0.596	NS	Risky	0.0174	NS	0.109	NS	OS / DSS	Convergent	Meaningful High	NS
BLCA-6801 / BLCA-2281	BLCA-6801.1.1.0.1.4.3.P.1.8.6.1.3	hsa-miR-873-5p	miRNA	BLCA-2281.1.1.0.1.6.3.P.3.5.8.1.3	CAD	Coding gene	BLCA	Amino acid metabolism	Alanine, aspartate and glutamate metabolism	Unrelated	miRNA expression	Stemness	Gene expression	Stemness	0.208155473142629	0.000506049762836129	0.335392053349156	4.02440471329158e-11	Convergent	Unchanged	0.4	Overexpression	1.1e-09	Meaningful Risky	Meaningful Risky	Risky	0.0262	Risky	0.0186	Convergent	Risky	0.0192	Risky	0.0352	Convergent	NS	0.156	NS	0.596	NS	Risky	0.0174	NS	0.109	NS	OS / DSS	Convergent	Meaningful High	NS
BLCA-6806 / BLCA-7517	BLCA-6806.2.8.0.1.4.3.P.1.8.6.1.3	hsa-miR-873-5p	miRNA	BLCA-7517.2.8.0.1.3.2.P.0.3.3.1.3	PCCB	Coding gene	BLCA	Carbohydrate metabolism	Glyoxylate and dicarboxylate metabolism	Unrelated	miRNA expression	Stemness	CNV	Microsatellite instability	0.208155473142629	0.000506049762836129	0.163096618519353	0.0431860903451349	NS	Unchanged	0.4	No data	No data	Meaningful Risky	Meaningful Risky	Risky	0.0262	NS	0.877	NS	Risky	0.0192	NS	0.662	NS	NS	0.156	Risky	0.00514	NS	Risky	0.0174	NS	0.5	NS		NS	Meaningful Duplicated and Deleted	NS
BLCA-6811 / BLCA-7518	BLCA-6811.1.13.0.1.4.3.P.1.8.6.1.3	hsa-miR-873-5p	miRNA	BLCA-7518.1.13.0.1.3.2.P.0.3.3.1.3	PCCB	Coding gene	BLCA	Amino acid metabolism	Valine, leucine and isoleucine degradation	Unrelated	miRNA expression	Stemness	CNV	Microsatellite instability	0.208155473142629	0.000506049762836129	0.163096618519353	0.0431860903451349	NS	Unchanged	0.4	No data	No data	Meaningful Risky	Meaningful Risky	Risky	0.0262	NS	0.877	NS	Risky	0.0192	NS	0.662	NS	NS	0.156	Risky	0.00514	NS	Risky	0.0174	NS	0.5	NS		NS	Meaningful Duplicated and Deleted	NS
BLCA-6829 / BLCA-1958	BLCA-6829.1.3.0.1.4.2.P.3.5.5.1.1	hsa-miR-92a-1-5p	miRNA	BLCA-1958.1.3.0.1.6.3.P.3.3.6.2.3	ACY1	Coding gene	BLCA	Amino acid metabolism	Arginine biosynthesis	Unrelated	miRNA expression	Microsatellite instability	Gene expression	Stemness	0.184233626852224	9.442276949347e-05	0.185470239424907	0.0027958112533427	NS	Overexpression	2.7e-07	Overexpression	4.9e-07	Meaningful Protective	Meaningful Protective	Protective	0.0366	NS	0.257	NS	Protective	0.0343	NS	0.068	NS	NS	0.625	NS	0.558	NS	NS	0.304	Protective	0.00836	NS		NS	Meaningful Low	Low
BLCA-6830 / BLCA-7388	BLCA-6830.5.5.0.1.4.2.P.3.5.5.1.1	hsa-miR-92a-1-5p	miRNA	BLCA-7388.5.5.0.1.6.3.P.3.8.8.1.2	MTHFD1L	Coding gene	BLCA	Metabolism of cofactors and vitamins	One carbon pool by folate	Unrelated	miRNA expression	Microsatellite instability	Gene expression	Stemness	0.184233626852224	9.442276949347e-05	0.200759587689786	0.000652657721606753	NS	Overexpression	2.7e-07	Overexpression	6.3e-12	Meaningful Protective	Meaningful Risky	Protective	0.0366	Risky	0.00205	Divergent	Protective	0.0343	Risky	0.00675	Divergent	NS	0.625	NS	0.709	NS	NS	0.304	Risky	0.00374	NS	OS / DSS	Divergent	Meaningful High	Low
BLCA-6836 / BLCA-2503	BLCA-6836.5.3.0.1.4.2.P.3.0.2.1.3	hsa-miR-92a-3p	miRNA	BLCA-2503.5.3.0.1.6.3.P.3.3.3.2.3	DHTKD1	Coding gene	BLCA	Metabolism of cofactors and vitamins	Lipoic acid metabolism	Unrelated	miRNA expression	Microsatellite instability	Gene expression	Stemness	0.242606182393515	1.31272423891501e-08	0.302698932080342	5.83801677150505e-09	NS	Overexpression	8.3e-10	Overexpression	0.00082	Meaningless	Meaningful Risky	NS	0.0715	NS	0.0778	NS	NS	0.137	NS	0.103	NS	NS	0.645	NS	0.302	NS	NS	0.699	Risky	0.0355	NS		NS	Meaningful High	Low
BLCA-6838 / BLCA-2559	BLCA-6838.5.7.0.1.4.2.P.3.0.2.1.3	hsa-miR-92a-3p	miRNA	BLCA-2559.5.7.0.1.6.3.P.3.0.5.2.3	EARS2	Coding gene	BLCA	Metabolism of cofactors and vitamins	Porphyrin metabolism	Unrelated	miRNA expression	Microsatellite instability	Gene expression	Stemness	0.242606182393515	1.31272423891501e-08	0.317195100516742	6.9206953066029e-10	NS	Overexpression	8.3e-10	Overexpression	2.1e-06	Meaningless	Meaningless	NS	0.0715	NS	0.333	NS	NS	0.137	NS	0.141	NS	NS	0.645	NS	0.957	NS	NS	0.699	NS	0.438	NS		NS	Meaningful High	Low
BLCA-6840 / BLCA-1886	BLCA-6840.2.8.0.1.4.2.P.3.0.2.1.3	hsa-miR-92a-3p	miRNA	BLCA-1886.2.8.0.1.6.3.P.3.6.3.1.3	ACAT2	Coding gene	BLCA	Carbohydrate metabolism	Glyoxylate and dicarboxylate metabolism	Unrelated	miRNA expression	Microsatellite instability	Gene expression	Stemness	0.242606182393515	1.31272423891501e-08	0.408047831084	6.70781286091587e-17	NS	Overexpression	8.3e-10	Overexpression	3.3e-06	Meaningless	Meaningful Risky	NS	0.0715	NS	0.101	NS	NS	0.137	Risky	0.0419	NS	NS	0.645	NS	0.41	NS	NS	0.699	Risky	0.0104	NS		NS	Meaningful High	Low
BLCA-6841 / BLCA-1882	BLCA-6841.4.5.0.1.4.2.P.3.0.2.1.3	hsa-miR-92a-3p	miRNA	BLCA-1882.4.5.0.1.6.3.P.3.6.3.1.3	ACAT2	Coding gene	BLCA	Lipid metabolism	Fatty acid degradation	Unrelated	miRNA expression	Microsatellite instability	Gene expression	Stemness	0.242606182393515	1.31272423891501e-08	0.408047831084	6.70781286091587e-17	NS	Overexpression	8.3e-10	Overexpression	3.3e-06	Meaningless	Meaningful Risky	NS	0.0715	NS	0.101	NS	NS	0.137	Risky	0.0419	NS	NS	0.645	NS	0.41	NS	NS	0.699	Risky	0.0104	NS		NS	Meaningful High	Low
BLCA-6842 / BLCA-2026	BLCA-6842.5.10.0.1.4.2.P.3.0.2.1.3	hsa-miR-92a-3p	miRNA	BLCA-2026.5.10.0.1.6.3.P.3.2.0.2.1	AK2	Coding gene	BLCA	Metabolism of cofactors and vitamins	Thiamine metabolism	Unrelated	miRNA expression	Microsatellite instability	Gene expression	Stemness	0.242606182393515	1.31272423891501e-08	0.267524764891449	5.00989855575914e-07	NS	Overexpression	8.3e-10	Overexpression	4.7e-08	Meaningless	Meaningful Risky	NS	0.0715	Risky	0.0177	NS	NS	0.137	NS	0.0965	NS	NS	0.645	NS	0.905	NS	NS	0.699	NS	0.134	NS		NS	Meaningless	Low
BLCA-6847 / BLCA-1867	BLCA-6847.2.12.0.1.4.2.P.3.0.2.1.3	hsa-miR-92a-3p	miRNA	BLCA-1867.2.12.0.1.6.2.P.1.3.0.2.1	ACACA	Coding gene	BLCA	Carbohydrate metabolism	Propanoate metabolism	Unrelated	miRNA expression	Microsatellite instability	Gene expression	Microsatellite instability	0.242606182393515	1.31272423891501e-08	0.168597931784237	0.0456053995426797	Convergent	Overexpression	8.3e-10	Unchanged	0.28	Meaningless	Meaningful Risky	NS	0.0715	NS	0.163	NS	NS	0.137	NS	0.0886	NS	NS	0.645	NS	0.0902	NS	NS	0.699	Risky	0.0405	NS		NS	Meaningless	Low
BLCA-6849 / BLCA-1866	BLCA-6849.2.13.0.1.4.2.P.3.0.2.1.3	hsa-miR-92a-3p	miRNA	BLCA-1866.2.13.0.1.6.2.P.1.3.0.2.1	ACACA	Coding gene	BLCA	Carbohydrate metabolism	Pyruvate metabolism	Unrelated	miRNA expression	Microsatellite instability	Gene expression	Microsatellite instability	0.242606182393515	1.31272423891501e-08	0.168597931784237	0.0456053995426797	Convergent	Overexpression	8.3e-10	Unchanged	0.28	Meaningless	Meaningful Risky	NS	0.0715	NS	0.163	NS	NS	0.137	NS	0.0886	NS	NS	0.645	NS	0.0902	NS	NS	0.699	Risky	0.0405	NS		NS	Meaningless	Low
BLCA-6849 / BLCA-1883	BLCA-6849.2.13.0.1.4.2.P.3.0.2.1.3	hsa-miR-92a-3p	miRNA	BLCA-1883.2.13.0.1.6.3.P.3.6.3.1.3	ACAT2	Coding gene	BLCA	Carbohydrate metabolism	Pyruvate metabolism	Unrelated	miRNA expression	Microsatellite instability	Gene expression	Stemness	0.242606182393515	1.31272423891501e-08	0.408047831084	6.70781286091587e-17	NS	Overexpression	8.3e-10	Overexpression	3.3e-06	Meaningless	Meaningful Risky	NS	0.0715	NS	0.101	NS	NS	0.137	Risky	0.0419	NS	NS	0.645	NS	0.41	NS	NS	0.699	Risky	0.0104	NS		NS	Meaningful High	Low
BLCA-6855 / BLCA-2505	BLCA-6855.1.10.0.1.4.2.P.3.0.2.1.3	hsa-miR-92a-3p	miRNA	BLCA-2505.1.10.0.1.6.3.P.3.3.3.2.3	DHTKD1	Coding gene	BLCA	Amino acid metabolism	Tryptophan metabolism	Unrelated	miRNA expression	Microsatellite instability	Gene expression	Stemness	0.242606182393515	1.31272423891501e-08	0.302698932080342	5.83801677150505e-09	NS	Overexpression	8.3e-10	Overexpression	0.00082	Meaningless	Meaningful Risky	NS	0.0715	NS	0.0778	NS	NS	0.137	NS	0.103	NS	NS	0.645	NS	0.302	NS	NS	0.699	Risky	0.0355	NS		NS	Meaningful High	Low
BLCA-6855 / BLCA-1880	BLCA-6855.1.10.0.1.4.2.P.3.0.2.1.3	hsa-miR-92a-3p	miRNA	BLCA-1880.1.10.0.1.6.3.P.3.6.3.1.3	ACAT2	Coding gene	BLCA	Amino acid metabolism	Tryptophan metabolism	Unrelated	miRNA expression	Microsatellite instability	Gene expression	Stemness	0.242606182393515	1.31272423891501e-08	0.408047831084	6.70781286091587e-17	NS	Overexpression	8.3e-10	Overexpression	3.3e-06	Meaningless	Meaningful Risky	NS	0.0715	NS	0.101	NS	NS	0.137	Risky	0.0419	NS	NS	0.645	NS	0.41	NS	NS	0.699	Risky	0.0104	NS		NS	Meaningful High	Low
BLCA-6857 / BLCA-2491	BLCA-6857.4.12.0.1.4.2.P.3.0.2.1.3	hsa-miR-92a-3p	miRNA	BLCA-2491.4.12.0.1.6.3.P.3.8.3.2.1	DHCR24	Coding gene	BLCA	Lipid metabolism	Steroid biosynthesis	Unrelated	miRNA expression	Microsatellite instability	Gene expression	Stemness	0.242606182393515	1.31272423891501e-08	0.259059360060827	1.81532155742015e-06	NS	Overexpression	8.3e-10	Overexpression	3.9e-07	Meaningless	Meaningful Risky	NS	0.0715	Risky	0.0134	NS	NS	0.137	Risky	0.0228	NS	NS	0.645	NS	0.153	NS	NS	0.699	Risky	0.0288	NS		NS	Meaningful High	Low
BLCA-6858 / BLCA-1868	BLCA-6858.4.4.0.1.4.2.P.3.0.2.1.3	hsa-miR-92a-3p	miRNA	BLCA-1868.4.4.0.1.6.2.P.1.3.0.2.1	ACACA	Coding gene	BLCA	Lipid metabolism	Fatty acid biosynthesis	Unrelated	miRNA expression	Microsatellite instability	Gene expression	Microsatellite instability	0.242606182393515	1.31272423891501e-08	0.168597931784237	0.0456053995426797	Convergent	Overexpression	8.3e-10	Unchanged	0.28	Meaningless	Meaningful Risky	NS	0.0715	NS	0.163	NS	NS	0.137	NS	0.0886	NS	NS	0.645	NS	0.0902	NS	NS	0.699	Risky	0.0405	NS		NS	Meaningless	Low
BLCA-6861 / BLCA-1868	BLCA-6861.4.4.0.1.4.3.P.3.0.2.1.3	hsa-miR-92a-3p	miRNA	BLCA-1868.4.4.0.1.6.2.P.1.3.0.2.1	ACACA	Coding gene	BLCA	Lipid metabolism	Fatty acid biosynthesis	Unrelated	miRNA expression	Stemness	Gene expression	Microsatellite instability	0.691440854180249	2.36858962033499e-59	0.168597931784237	0.0456053995426797	NS	Overexpression	8.3e-10	Unchanged	0.28	Meaningless	Meaningful Risky	NS	0.0715	NS	0.163	NS	NS	0.137	NS	0.0886	NS	NS	0.645	NS	0.0902	NS	NS	0.699	Risky	0.0405	NS		NS	Meaningless	Low
BLCA-6862 / BLCA-2503	BLCA-6862.5.3.0.1.4.3.P.3.0.2.1.3	hsa-miR-92a-3p	miRNA	BLCA-2503.5.3.0.1.6.3.P.3.3.3.2.3	DHTKD1	Coding gene	BLCA	Metabolism of cofactors and vitamins	Lipoic acid metabolism	Unrelated	miRNA expression	Stemness	Gene expression	Stemness	0.691440854180249	2.36858962033499e-59	0.302698932080342	5.83801677150505e-09	Convergent	Overexpression	8.3e-10	Overexpression	0.00082	Meaningless	Meaningful Risky	NS	0.0715	NS	0.0778	NS	NS	0.137	NS	0.103	NS	NS	0.645	NS	0.302	NS	NS	0.699	Risky	0.0355	NS		NS	Meaningful High	Low
BLCA-6867 / BLCA-1886	BLCA-6867.2.8.0.1.4.3.P.3.0.2.1.3	hsa-miR-92a-3p	miRNA	BLCA-1886.2.8.0.1.6.3.P.3.6.3.1.3	ACAT2	Coding gene	BLCA	Carbohydrate metabolism	Glyoxylate and dicarboxylate metabolism	Unrelated	miRNA expression	Stemness	Gene expression	Stemness	0.691440854180249	2.36858962033499e-59	0.408047831084	6.70781286091587e-17	Convergent	Overexpression	8.3e-10	Overexpression	3.3e-06	Meaningless	Meaningful Risky	NS	0.0715	NS	0.101	NS	NS	0.137	Risky	0.0419	NS	NS	0.645	NS	0.41	NS	NS	0.699	Risky	0.0104	NS		NS	Meaningful High	Low
BLCA-6869 / BLCA-2026	BLCA-6869.5.10.0.1.4.3.P.3.0.2.1.3	hsa-miR-92a-3p	miRNA	BLCA-2026.5.10.0.1.6.3.P.3.2.0.2.1	AK2	Coding gene	BLCA	Metabolism of cofactors and vitamins	Thiamine metabolism	Unrelated	miRNA expression	Stemness	Gene expression	Stemness	0.691440854180249	2.36858962033499e-59	0.267524764891449	5.00989855575914e-07	Convergent	Overexpression	8.3e-10	Overexpression	4.7e-08	Meaningless	Meaningful Risky	NS	0.0715	Risky	0.0177	NS	NS	0.137	NS	0.0965	NS	NS	0.645	NS	0.905	NS	NS	0.699	NS	0.134	NS		NS	Meaningless	Low
BLCA-6870 / BLCA-1867	BLCA-6870.2.12.0.1.4.3.P.3.0.2.1.3	hsa-miR-92a-3p	miRNA	BLCA-1867.2.12.0.1.6.2.P.1.3.0.2.1	ACACA	Coding gene	BLCA	Carbohydrate metabolism	Propanoate metabolism	Unrelated	miRNA expression	Stemness	Gene expression	Microsatellite instability	0.691440854180249	2.36858962033499e-59	0.168597931784237	0.0456053995426797	NS	Overexpression	8.3e-10	Unchanged	0.28	Meaningless	Meaningful Risky	NS	0.0715	NS	0.163	NS	NS	0.137	NS	0.0886	NS	NS	0.645	NS	0.0902	NS	NS	0.699	Risky	0.0405	NS		NS	Meaningless	Low
BLCA-6879 / BLCA-2559	BLCA-6879.5.7.0.1.4.2.P.3.3.6.1.1	hsa-miR-92b-3p	miRNA	BLCA-2559.5.7.0.1.6.3.P.3.0.5.2.3	EARS2	Coding gene	BLCA	Metabolism of cofactors and vitamins	Porphyrin metabolism	Unrelated	miRNA expression	Microsatellite instability	Gene expression	Stemness	0.21190025427451	0.000609236735225686	0.317195100516742	6.9206953066029e-10	NS	Overexpression	1.5e-05	Overexpression	2.1e-06	Meaningful Risky	Meaningless	NS	0.262	NS	0.333	NS	NS	0.0622	NS	0.141	NS	NS	0.991	NS	0.957	NS	Risky	0.0221	NS	0.438	NS		NS	Meaningful High	NS
BLCA-6886 / BLCA-7514	BLCA-6886.5.2.0.1.4.2.P.3.3.6.1.1	hsa-miR-92b-3p	miRNA	BLCA-7514.5.2.0.1.6.3.P.1.3.0.2.1	PCBD2	Coding gene	BLCA	Metabolism of cofactors and vitamins	Folate biosynthesis	Unrelated	miRNA expression	Microsatellite instability	Gene expression	Stemness	0.21190025427451	0.000609236735225686	0.22942662960216	5.53888074564066e-05	NS	Overexpression	1.5e-05	Unchanged	0.23	Meaningful Risky	Meaningful Risky	NS	0.262	NS	0.158	NS	NS	0.0622	Risky	0.0291	NS	NS	0.991	NS	0.299	NS	Risky	0.0221	NS	0.0887	NS		NS	Meaningless	NS
BLCA-6892 / BLCA-2281	BLCA-6892.1.1.0.1.4.2.P.3.3.6.1.1	hsa-miR-92b-3p	miRNA	BLCA-2281.1.1.0.1.6.3.P.3.5.8.1.3	CAD	Coding gene	BLCA	Amino acid metabolism	Alanine, aspartate and glutamate metabolism	Unrelated	miRNA expression	Microsatellite instability	Gene expression	Stemness	0.21190025427451	0.000609236735225686	0.335392053349156	4.02440471329158e-11	NS	Overexpression	1.5e-05	Overexpression	1.1e-09	Meaningful Risky	Meaningful Risky	NS	0.262	Risky	0.0186	NS	NS	0.0622	Risky	0.0352	NS	NS	0.991	NS	0.596	NS	Risky	0.0221	NS	0.109	NS		NS	Meaningful High	NS
BLCA-6900 / BLCA-8147	BLCA-6900.4.1.0.1.4.2.P.3.3.6.1.1	hsa-miR-92b-3p	miRNA	BLCA-8147.4.1.0.1.7.3.P.0.0.5.2.3	ZADH2	Coding gene	BLCA	Lipid metabolism	Arachidonic acid metabolism	Unrelated	miRNA expression	Microsatellite instability	Methylation	Stemness	0.21190025427451	0.000609236735225686	0.383437365477752	1.07092964408966e-14	NS	Overexpression	1.5e-05	No data	No data	Meaningful Risky	Meaningless	NS	0.262	NS	0.0658	NS	NS	0.0622	NS	0.214	NS	NS	0.991	NS	0.383	NS	Risky	0.0221	NS	0.459	NS		NS	Meaningful Low	NS
BLCA-6901 / BLCA-8097	BLCA-6901.7.2.0.1.4.2.P.3.3.6.1.1	hsa-miR-92b-3p	miRNA	BLCA-8097.7.2.0.1.6.3.P.3.3.0.1.3	UCK2	Coding gene	BLCA	Nucleotide metabolism	Pyrimidine metabolism	Unrelated	miRNA expression	Microsatellite instability	Gene expression	Stemness	0.21190025427451	0.000609236735225686	0.453216666709264	2.28234272377606e-21	NS	Overexpression	1.5e-05	Overexpression	2.7e-14	Meaningful Risky	Meaningful Risky	NS	0.262	NS	0.162	NS	NS	0.0622	NS	0.0811	NS	NS	0.991	NS	0.922	NS	Risky	0.0221	Risky	0.0227	Convergent	PFI	Convergent	Meaningless	NS
BLCA-6901 / BLCA-2283	BLCA-6901.7.2.0.1.4.2.P.3.3.6.1.1	hsa-miR-92b-3p	miRNA	BLCA-2283.7.2.0.1.6.3.P.3.5.8.1.3	CAD	Coding gene	BLCA	Nucleotide metabolism	Pyrimidine metabolism	Unrelated	miRNA expression	Microsatellite instability	Gene expression	Stemness	0.21190025427451	0.000609236735225686	0.335392053349156	4.02440471329158e-11	NS	Overexpression	1.5e-05	Overexpression	1.1e-09	Meaningful Risky	Meaningful Risky	NS	0.262	Risky	0.0186	NS	NS	0.0622	Risky	0.0352	NS	NS	0.991	NS	0.596	NS	Risky	0.0221	NS	0.109	NS		NS	Meaningful High	NS
BLCA-6905 / BLCA-2282	BLCA-6905.1.3.0.1.4.2.P.3.3.6.1.1	hsa-miR-92b-3p	miRNA	BLCA-2282.1.3.0.1.6.3.P.3.5.8.1.3	CAD	Coding gene	BLCA	Amino acid metabolism	Arginine biosynthesis	Unrelated	miRNA expression	Microsatellite instability	Gene expression	Stemness	0.21190025427451	0.000609236735225686	0.335392053349156	4.02440471329158e-11	NS	Overexpression	1.5e-05	Overexpression	1.1e-09	Meaningful Risky	Meaningful Risky	NS	0.262	Risky	0.0186	NS	NS	0.0622	Risky	0.0352	NS	NS	0.991	NS	0.596	NS	Risky	0.0221	NS	0.109	NS		NS	Meaningful High	NS
BLCA-6919 / BLCA-7514	BLCA-6919.5.2.0.1.4.3.P.3.3.6.1.1	hsa-miR-92b-3p	miRNA	BLCA-7514.5.2.0.1.6.3.P.1.3.0.2.1	PCBD2	Coding gene	BLCA	Metabolism of cofactors and vitamins	Folate biosynthesis	Unrelated	miRNA expression	Stemness	Gene expression	Stemness	0.383979224000265	1.11947146045364e-14	0.22942662960216	5.53888074564066e-05	Convergent	Overexpression	1.5e-05	Unchanged	0.23	Meaningful Risky	Meaningful Risky	NS	0.262	NS	0.158	NS	NS	0.0622	Risky	0.0291	NS	NS	0.991	NS	0.299	NS	Risky	0.0221	NS	0.0887	NS		NS	Meaningless	NS
BLCA-6920 / BLCA-8147	BLCA-6920.4.1.0.1.4.3.P.3.3.6.1.1	hsa-miR-92b-3p	miRNA	BLCA-8147.4.1.0.1.7.3.P.0.0.5.2.3	ZADH2	Coding gene	BLCA	Lipid metabolism	Arachidonic acid metabolism	Unrelated	miRNA expression	Stemness	Methylation	Stemness	0.383979224000265	1.11947146045364e-14	0.383437365477752	1.07092964408966e-14	Convergent	Overexpression	1.5e-05	No data	No data	Meaningful Risky	Meaningless	NS	0.262	NS	0.0658	NS	NS	0.0622	NS	0.214	NS	NS	0.991	NS	0.383	NS	Risky	0.0221	NS	0.459	NS		NS	Meaningful Low	NS
BLCA-6924 / BLCA-8097	BLCA-6924.7.2.0.1.4.3.P.3.3.6.1.1	hsa-miR-92b-3p	miRNA	BLCA-8097.7.2.0.1.6.3.P.3.3.0.1.3	UCK2	Coding gene	BLCA	Nucleotide metabolism	Pyrimidine metabolism	Unrelated	miRNA expression	Stemness	Gene expression	Stemness	0.383979224000265	1.11947146045364e-14	0.453216666709264	2.28234272377606e-21	Convergent	Overexpression	1.5e-05	Overexpression	2.7e-14	Meaningful Risky	Meaningful Risky	NS	0.262	NS	0.162	NS	NS	0.0622	NS	0.0811	NS	NS	0.991	NS	0.922	NS	Risky	0.0221	Risky	0.0227	Convergent	PFI	Convergent	Meaningless	NS
BLCA-6924 / BLCA-2283	BLCA-6924.7.2.0.1.4.3.P.3.3.6.1.1	hsa-miR-92b-3p	miRNA	BLCA-2283.7.2.0.1.6.3.P.3.5.8.1.3	CAD	Coding gene	BLCA	Nucleotide metabolism	Pyrimidine metabolism	Unrelated	miRNA expression	Stemness	Gene expression	Stemness	0.383979224000265	1.11947146045364e-14	0.335392053349156	4.02440471329158e-11	Convergent	Overexpression	1.5e-05	Overexpression	1.1e-09	Meaningful Risky	Meaningful Risky	NS	0.262	Risky	0.0186	NS	NS	0.0622	Risky	0.0352	NS	NS	0.991	NS	0.596	NS	Risky	0.0221	NS	0.109	NS		NS	Meaningful High	NS
BLCA-6925 / BLCA-2559	BLCA-6925.5.7.0.1.4.3.P.3.3.6.1.1	hsa-miR-92b-3p	miRNA	BLCA-2559.5.7.0.1.6.3.P.3.0.5.2.3	EARS2	Coding gene	BLCA	Metabolism of cofactors and vitamins	Porphyrin metabolism	Unrelated	miRNA expression	Stemness	Gene expression	Stemness	0.383979224000265	1.11947146045364e-14	0.317195100516742	6.9206953066029e-10	Convergent	Overexpression	1.5e-05	Overexpression	2.1e-06	Meaningful Risky	Meaningless	NS	0.262	NS	0.333	NS	NS	0.0622	NS	0.141	NS	NS	0.991	NS	0.957	NS	Risky	0.0221	NS	0.438	NS		NS	Meaningful High	NS
BLCA-6934 / BLCA-2281	BLCA-6934.1.1.0.1.4.3.P.3.3.6.1.1	hsa-miR-92b-3p	miRNA	BLCA-2281.1.1.0.1.6.3.P.3.5.8.1.3	CAD	Coding gene	BLCA	Amino acid metabolism	Alanine, aspartate and glutamate metabolism	Unrelated	miRNA expression	Stemness	Gene expression	Stemness	0.383979224000265	1.11947146045364e-14	0.335392053349156	4.02440471329158e-11	Convergent	Overexpression	1.5e-05	Overexpression	1.1e-09	Meaningful Risky	Meaningful Risky	NS	0.262	Risky	0.0186	NS	NS	0.0622	Risky	0.0352	NS	NS	0.991	NS	0.596	NS	Risky	0.0221	NS	0.109	NS		NS	Meaningful High	NS
BLCA-6952 / BLCA-2282	BLCA-6952.1.3.0.1.4.3.P.3.3.6.1.1	hsa-miR-92b-3p	miRNA	BLCA-2282.1.3.0.1.6.3.P.3.5.8.1.3	CAD	Coding gene	BLCA	Amino acid metabolism	Arginine biosynthesis	Unrelated	miRNA expression	Stemness	Gene expression	Stemness	0.383979224000265	1.11947146045364e-14	0.335392053349156	4.02440471329158e-11	Convergent	Overexpression	1.5e-05	Overexpression	1.1e-09	Meaningful Risky	Meaningful Risky	NS	0.262	Risky	0.0186	NS	NS	0.0622	Risky	0.0352	NS	NS	0.991	NS	0.596	NS	Risky	0.0221	NS	0.109	NS		NS	Meaningful High	NS
BLCA-6992 / BLCA-2499	BLCA-6992.7.2.6.1.4.2.P.3.2.8.2.2	hsa-miR-93-5p	miRNA	BLCA-2499.7.2.6.1.6.2.P.3.5.0.2.1	DHODH	Coding gene	BLCA	Nucleotide metabolism	Pyrimidine metabolism	Ferroptosis	miRNA expression	Microsatellite instability	Gene expression	Microsatellite instability	0.26804318442918	0.000644091862255308	0.159550618467408	0.0355959979809763	Convergent	Overexpression	9.9e-11	Overexpression	0.049	Meaningful Protective	Meaningful Risky	Protective	0.0147	Risky	0.0434	Divergent	NS	0.135	NS	0.0846	NS	NS	0.767	NS	0.775	NS	NS	0.336	Risky	0.0147	NS	OS	Divergent	Meaningless	Low
BLCA-6992 / BLCA-7826	BLCA-6992.7.2.6.1.4.2.P.3.2.8.2.2	hsa-miR-93-5p	miRNA	BLCA-7826.7.2.6.1.6.3.P.3.8.0.1.1	RRM2	Coding gene	BLCA	Nucleotide metabolism	Pyrimidine metabolism	Ferroptosis	miRNA expression	Microsatellite instability	Gene expression	Stemness	0.26804318442918	0.000644091862255308	0.490519067405089	1.74228106979345e-25	NS	Overexpression	9.9e-11	Overexpression	3.5e-12	Meaningful Protective	Meaningful Risky	Protective	0.0147	Risky	0.0445	Divergent	NS	0.135	Risky	0.0157	NS	NS	0.767	NS	0.768	NS	NS	0.336	Risky	0.00864	NS	OS	Divergent	Meaningless	Low
BLCA-6996 / BLCA-2727	BLCA-6996.2.7.3.1.4.2.P.3.2.8.2.2	hsa-miR-93-5p	miRNA	BLCA-2727.2.7.3.1.6.3.P.3.5.3.1.1	GAPDH	Coding gene	BLCA	Carbohydrate metabolism	Glycolysis / Gluconeogenesis	Autophagy_dependent_cell_death	miRNA expression	Microsatellite instability	Gene expression	Stemness	0.26804318442918	0.000644091862255308	0.306014167949055	3.35344390155069e-09	NS	Overexpression	9.9e-11	Overexpression	6.4e-07	Meaningful Protective	Meaningful Risky	Protective	0.0147	Risky	0.0261	Divergent	NS	0.135	Risky	0.0134	NS	NS	0.767	NS	0.337	NS	NS	0.336	NS	0.111	NS	OS	Divergent	Meaningful High	Low
BLCA-7005 / BLCA-7825	BLCA-7005.6.2.6.1.4.2.P.3.2.8.2.2	hsa-miR-93-5p	miRNA	BLCA-7825.6.2.6.1.6.3.P.3.8.0.1.1	RRM2	Coding gene	BLCA	Metabolism of other amino acids	Glutathione metabolism	Ferroptosis	miRNA expression	Microsatellite instability	Gene expression	Stemness	0.26804318442918	0.000644091862255308	0.490519067405089	1.74228106979345e-25	NS	Overexpression	9.9e-11	Overexpression	3.5e-12	Meaningful Protective	Meaningful Risky	Protective	0.0147	Risky	0.0445	Divergent	NS	0.135	Risky	0.0157	NS	NS	0.767	NS	0.768	NS	NS	0.336	Risky	0.00864	NS	OS	Divergent	Meaningless	Low
BLCA-7012 / BLCA-7840	BLCA-7012.4.2.3.1.4.2.P.3.2.8.2.2	hsa-miR-93-5p	miRNA	BLCA-7840.4.2.3.1.6.3.P.3.5.5.2.3	SCD	Coding gene	BLCA	Lipid metabolism	Biosynthesis of unsaturated fatty acids	Autophagy_dependent_cell_death	miRNA expression	Microsatellite instability	Gene expression	Stemness	0.26804318442918	0.000644091862255308	0.292333439038756	2.59195740344496e-08	NS	Overexpression	9.9e-11	Overexpression	5.8e-07	Meaningful Protective	Meaningful Risky	Protective	0.0147	Risky	0.00298	Divergent	NS	0.135	NS	0.0666	NS	NS	0.767	NS	0.362	NS	NS	0.336	Risky	0.0244	NS	OS	Divergent	Meaningful High	Low
BLCA-7015 / BLCA-7841	BLCA-7015.4.2.6.1.4.2.P.3.2.8.2.2	hsa-miR-93-5p	miRNA	BLCA-7841.4.2.6.1.6.3.P.3.5.5.2.3	SCD	Coding gene	BLCA	Lipid metabolism	Biosynthesis of unsaturated fatty acids	Ferroptosis	miRNA expression	Microsatellite instability	Gene expression	Stemness	0.26804318442918	0.000644091862255308	0.292333439038756	2.59195740344496e-08	NS	Overexpression	9.9e-11	Overexpression	5.8e-07	Meaningful Protective	Meaningful Risky	Protective	0.0147	Risky	0.00298	Divergent	NS	0.135	NS	0.0666	NS	NS	0.767	NS	0.362	NS	NS	0.336	Risky	0.0244	NS	OS	Divergent	Meaningful High	Low
BLCA-7033 / BLCA-7824	BLCA-7033.7.1.6.1.4.2.P.3.2.8.2.2	hsa-miR-93-5p	miRNA	BLCA-7824.7.1.6.1.6.3.P.3.8.0.1.1	RRM2	Coding gene	BLCA	Nucleotide metabolism	Purine metabolism	Ferroptosis	miRNA expression	Microsatellite instability	Gene expression	Stemness	0.26804318442918	0.000644091862255308	0.490519067405089	1.74228106979345e-25	NS	Overexpression	9.9e-11	Overexpression	3.5e-12	Meaningful Protective	Meaningful Risky	Protective	0.0147	Risky	0.0445	Divergent	NS	0.135	Risky	0.0157	NS	NS	0.767	NS	0.768	NS	NS	0.336	Risky	0.00864	NS	OS	Divergent	Meaningless	Low
BLCA-7049 / BLCA-7840	BLCA-7049.4.2.3.1.4.3.P.3.2.8.2.2	hsa-miR-93-5p	miRNA	BLCA-7840.4.2.3.1.6.3.P.3.5.5.2.3	SCD	Coding gene	BLCA	Lipid metabolism	Biosynthesis of unsaturated fatty acids	Autophagy_dependent_cell_death	miRNA expression	Stemness	Gene expression	Stemness	0.621208996661007	1.36729502210016e-44	0.292333439038756	2.59195740344496e-08	Convergent	Overexpression	9.9e-11	Overexpression	5.8e-07	Meaningful Protective	Meaningful Risky	Protective	0.0147	Risky	0.00298	Divergent	NS	0.135	NS	0.0666	NS	NS	0.767	NS	0.362	NS	NS	0.336	Risky	0.0244	NS	OS	Divergent	Meaningful High	Low
BLCA-7056 / BLCA-7825	BLCA-7056.6.2.6.1.4.3.P.3.2.8.2.2	hsa-miR-93-5p	miRNA	BLCA-7825.6.2.6.1.6.3.P.3.8.0.1.1	RRM2	Coding gene	BLCA	Metabolism of other amino acids	Glutathione metabolism	Ferroptosis	miRNA expression	Stemness	Gene expression	Stemness	0.621208996661007	1.36729502210016e-44	0.490519067405089	1.74228106979345e-25	Convergent	Overexpression	9.9e-11	Overexpression	3.5e-12	Meaningful Protective	Meaningful Risky	Protective	0.0147	Risky	0.0445	Divergent	NS	0.135	Risky	0.0157	NS	NS	0.767	NS	0.768	NS	NS	0.336	Risky	0.00864	NS	OS	Divergent	Meaningless	Low
BLCA-7063 / BLCA-2499	BLCA-7063.7.2.6.1.4.3.P.3.2.8.2.2	hsa-miR-93-5p	miRNA	BLCA-2499.7.2.6.1.6.2.P.3.5.0.2.1	DHODH	Coding gene	BLCA	Nucleotide metabolism	Pyrimidine metabolism	Ferroptosis	miRNA expression	Stemness	Gene expression	Microsatellite instability	0.621208996661007	1.36729502210016e-44	0.159550618467408	0.0355959979809763	NS	Overexpression	9.9e-11	Overexpression	0.049	Meaningful Protective	Meaningful Risky	Protective	0.0147	Risky	0.0434	Divergent	NS	0.135	NS	0.0846	NS	NS	0.767	NS	0.775	NS	NS	0.336	Risky	0.0147	NS	OS	Divergent	Meaningless	Low
BLCA-7063 / BLCA-7826	BLCA-7063.7.2.6.1.4.3.P.3.2.8.2.2	hsa-miR-93-5p	miRNA	BLCA-7826.7.2.6.1.6.3.P.3.8.0.1.1	RRM2	Coding gene	BLCA	Nucleotide metabolism	Pyrimidine metabolism	Ferroptosis	miRNA expression	Stemness	Gene expression	Stemness	0.621208996661007	1.36729502210016e-44	0.490519067405089	1.74228106979345e-25	Convergent	Overexpression	9.9e-11	Overexpression	3.5e-12	Meaningful Protective	Meaningful Risky	Protective	0.0147	Risky	0.0445	Divergent	NS	0.135	Risky	0.0157	NS	NS	0.767	NS	0.768	NS	NS	0.336	Risky	0.00864	NS	OS	Divergent	Meaningless	Low
BLCA-7077 / BLCA-7841	BLCA-7077.4.2.6.1.4.3.P.3.2.8.2.2	hsa-miR-93-5p	miRNA	BLCA-7841.4.2.6.1.6.3.P.3.5.5.2.3	SCD	Coding gene	BLCA	Lipid metabolism	Biosynthesis of unsaturated fatty acids	Ferroptosis	miRNA expression	Stemness	Gene expression	Stemness	0.621208996661007	1.36729502210016e-44	0.292333439038756	2.59195740344496e-08	Convergent	Overexpression	9.9e-11	Overexpression	5.8e-07	Meaningful Protective	Meaningful Risky	Protective	0.0147	Risky	0.00298	Divergent	NS	0.135	NS	0.0666	NS	NS	0.767	NS	0.362	NS	NS	0.336	Risky	0.0244	NS	OS	Divergent	Meaningful High	Low
BLCA-7122 / BLCA-7824	BLCA-7122.7.1.6.1.4.3.P.3.2.8.2.2	hsa-miR-93-5p	miRNA	BLCA-7824.7.1.6.1.6.3.P.3.8.0.1.1	RRM2	Coding gene	BLCA	Nucleotide metabolism	Purine metabolism	Ferroptosis	miRNA expression	Stemness	Gene expression	Stemness	0.621208996661007	1.36729502210016e-44	0.490519067405089	1.74228106979345e-25	Convergent	Overexpression	9.9e-11	Overexpression	3.5e-12	Meaningful Protective	Meaningful Risky	Protective	0.0147	Risky	0.0445	Divergent	NS	0.135	Risky	0.0157	NS	NS	0.767	NS	0.768	NS	NS	0.336	Risky	0.00864	NS	OS	Divergent	Meaningless	Low
BLCA-7125 / BLCA-2727	BLCA-7125.2.7.3.1.4.3.P.3.2.8.2.2	hsa-miR-93-5p	miRNA	BLCA-2727.2.7.3.1.6.3.P.3.5.3.1.1	GAPDH	Coding gene	BLCA	Carbohydrate metabolism	Glycolysis / Gluconeogenesis	Autophagy_dependent_cell_death	miRNA expression	Stemness	Gene expression	Stemness	0.621208996661007	1.36729502210016e-44	0.306014167949055	3.35344390155069e-09	Convergent	Overexpression	9.9e-11	Overexpression	6.4e-07	Meaningful Protective	Meaningful Risky	Protective	0.0147	Risky	0.0261	Divergent	NS	0.135	Risky	0.0134	NS	NS	0.767	NS	0.337	NS	NS	0.336	NS	0.111	NS	OS	Divergent	Meaningful High	Low
BLCA-7144 / BLCA-7247	BLCA-7144.1.7.0.1.4.3.P.3.6.6.2.2	hsa-miR-934	miRNA	BLCA-7247.1.7.0.1.2.1.P.0.0.3.1.3	KMT2C	Coding gene	BLCA	Amino acid metabolism	Lysine degradation	Unrelated	miRNA expression	Stemness	Mutation	Tumor mutational burden	0.202947849570835	0.00076837642068972	0.231204650254727	4.35657593614115e-05	NS	Overexpression	1.7e-07	No data	No data	Meaningful Protective	Meaningless	NS	0.0624	NS	0.922	NS	Protective	0.00943	NS	0.123	NS	NS	0.464	NS	0.0762	NS	Protective	0.0365	NS	0.285	NS		NS	Meaningful WT	NS
BLCA-7245 / BLCA-7937	BLCA-7245.1.7.0.1.6.3.P.3.2.5.2.3	KMT2B	Coding gene	BLCA-7937.1.7.0.1.6.3.P.3.6.6.2.2	SNHG12	lncRNA	BLCA	Amino acid metabolism	Lysine degradation	Unrelated	Gene expression	Stemness	Gene expression	Stemness	0.216513676591422	0.000172617308516119	0.25945971461008	1.66585231488027e-06	Convergent	Overexpression	0.0074	Overexpression	0.0023	Meaningful Protective	Meaningful Protective	Protective	0.0256	NS	0.179	NS	NS	0.0683	NS	0.283	NS	NS	0.603	Protective	0.0147	NS	NS	0.444	Protective	0.0377	NS		NS	Meaningful Low	Low
BLCA-7255 / BLCA-1108	BLCA-7255.4.8.0.1.6.3.P.3.0.5.2.1	LCLAT1	Coding gene	BLCA-1108.4.8.0.1.4.3.P.3.8.8.2.2	(`hsa-miR-30c-5p` + `hsa-miR-30e-5p`)	miRNA	BLCA	Lipid metabolism	Glycerophospholipid metabolism	Unrelated	Gene expression	Stemness	miRNA expression	Stemness	0.2598727465464	1.5239726172548e-06	0.340838721442776	2.22025185406801e-11	Convergent	Overexpression	1.4e-05	Overexpression	0.00076	Meaningless	Meaningful Protective	NS	0.195	Protective	0.01	NS	NS	0.0689	Protective	0.0106	NS	NS	0.383	NS	0.641	NS	NS	0.0534	Protective	0.0115	NS		NS	Meaningful Low	High
BLCA-7256 / BLCA-1105	BLCA-7256.4.7.0.1.6.3.P.3.0.5.2.1	LCLAT1	Coding gene	BLCA-1105.4.7.0.1.4.3.P.3.8.8.2.2	(`hsa-miR-30c-5p` + `hsa-miR-30e-5p`)	miRNA	BLCA	Lipid metabolism	Glycerolipid metabolism	Unrelated	Gene expression	Stemness	miRNA expression	Stemness	0.2598727465464	1.5239726172548e-06	0.340838721442776	2.22025185406801e-11	Convergent	Overexpression	1.4e-05	Overexpression	0.00076	Meaningless	Meaningful Protective	NS	0.195	Protective	0.01	NS	NS	0.0689	Protective	0.0106	NS	NS	0.383	NS	0.641	NS	NS	0.0534	Protective	0.0115	NS		NS	Meaningful Low	High
BLCA-7514 / BLCA-1182	BLCA-7514.5.2.0.1.6.3.P.1.3.0.2.1	PCBD2	Coding gene	BLCA-1182.5.2.0.1.4.2.P.3.2.5.1.3	(`hsa-miR-363-3p` + `hsa-miR-92a-3p`)	miRNA	BLCA	Metabolism of cofactors and vitamins	Folate biosynthesis	Unrelated	Gene expression	Stemness	miRNA expression	Microsatellite instability	0.22942662960216	5.53888074564066e-05	0.239347234025179	4.82342894132396e-05	NS	Unchanged	0.23	Overexpression	1.8e-08	Meaningful Risky	Meaningful Protective	NS	0.158	NS	0.0343	NS	Risky	0.0291	NS	0.0525	NS	NS	0.299	NS	0.623	NS	NS	0.0887	NS	0.239	NS		NS	Meaningful Low	NS
BLCA-7515 / BLCA-1182	BLCA-7515.5.2.0.1.7.3.N.0.2.5.3.2	PCBD2	Coding gene	BLCA-1182.5.2.0.1.4.2.P.3.2.5.1.3	(`hsa-miR-363-3p` + `hsa-miR-92a-3p`)	miRNA	BLCA	Metabolism of cofactors and vitamins	Folate biosynthesis	Unrelated	Methylation	Stemness	miRNA expression	Microsatellite instability	-0.249037526560543	7.01454154365703e-06	0.239347234025179	4.82342894132396e-05	NS	No data	No data	Overexpression	1.8e-08	Meaningful Risky	Meaningful Protective	Risky	0.0111	NS	0.0343	NS	NS	0.166	NS	0.0525	NS	NS	0.64	NS	0.623	NS	NS	0.111	NS	0.239	NS		NS	Meaningful Low	High
BLCA-7544 / BLCA-733	BLCA-7544.7.1.0.1.3.2.N.0.3.3.3.3	PDE4D	Coding gene	BLCA-733.7.1.0.1.4.3.P.3.2.0.1.3	(`hsa-miR-15a-5p` + `hsa-miR-19b-3p`)	miRNA	BLCA	Nucleotide metabolism	Purine metabolism	Unrelated	CNV	Microsatellite instability	miRNA expression	Stemness	-0.191582685763535	0.0347257850197108	0.548192870848258	9.50391626204017e-33	NS	No data	No data	Overexpression	1.4e-09	Meaningful Protective	Meaningful Protective	NS	0.481	Protective	0.0174	NS	NS	0.421	NS	0.0718	NS	Protective	0.026	NS	0.299	NS	NS	0.123	NS	0.158	NS		NS	Meaningless	NS
BLCA-7545 / BLCA-733	BLCA-7545.7.1.0.1.6.3.N.2.0.2.1.3	PDE4D	Coding gene	BLCA-733.7.1.0.1.4.3.P.3.2.0.1.3	(`hsa-miR-15a-5p` + `hsa-miR-19b-3p`)	miRNA	BLCA	Nucleotide metabolism	Purine metabolism	Unrelated	Gene expression	Stemness	miRNA expression	Stemness	-0.416031624290707	1.24629877243249e-17	0.548192870848258	9.50391626204017e-33	Divergent	Underexpression	7.1e-14	Overexpression	1.4e-09	Meaningless	Meaningful Protective	NS	0.983	Protective	0.0174	NS	NS	0.56	NS	0.0718	NS	NS	0.732	NS	0.299	NS	NS	0.272	NS	0.158	NS		NS	Meaningless	High
BLCA-7904 / BLCA-8151	BLCA-7904.5.4.6.1.2.1.P.0.0.6.4.3	SIRT1	Coding gene	BLCA-8151.5.4.6.1.6.3.P.3.3.0.1.3	ZFAS1	lncRNA	BLCA	Metabolism of cofactors and vitamins	Nicotinate and nicotinamide metabolism	Ferroptosis	Mutation	Tumor mutational burden	Gene expression	Stemness	0.144027864169501	0.041379159286752	0.157975216332783	0.0214634671310595	NS	No data	No data	Overexpression	5.1e-05	Meaningless	Meaningful Protective	NS	0.109	NS	0.368	NS	NS	0.995	NS	0.0758	NS	NS	0.997	Protective	0.0416	NS	NS	0.993	NS	0.594	NS		NS	Meaningless	NS
BLCA-7937 / BLCA-7245	BLCA-7937.1.7.0.1.6.3.P.3.6.6.2.2	SNHG12	lncRNA	BLCA-7245.1.7.0.1.6.3.P.3.2.5.2.3	KMT2B	Coding gene	BLCA	Amino acid metabolism	Lysine degradation	Unrelated	Gene expression	Stemness	Gene expression	Stemness	0.25945971461008	1.66585231488027e-06	0.216513676591422	0.000172617308516119	Convergent	Overexpression	0.0023	Overexpression	0.0074	Meaningful Protective	Meaningful Protective	NS	0.179	Protective	0.0256	NS	NS	0.283	NS	0.0683	NS	Protective	0.0147	NS	0.603	NS	Protective	0.0377	NS	0.444	NS		NS	Meaningful Low	NS
BLCA-7938 / BLCA-7245	BLCA-7938.1.7.0.1.7.3.N.0.3.5.1.1	SNHG12	lncRNA	BLCA-7245.1.7.0.1.6.3.P.3.2.5.2.3	KMT2B	Coding gene	BLCA	Amino acid metabolism	Lysine degradation	Unrelated	Methylation	Stemness	Gene expression	Stemness	-0.171981191953616	0.00958574916734375	0.216513676591422	0.000172617308516119	Divergent	No data	No data	Overexpression	0.0074	Meaningful Protective	Meaningful Protective	NS	0.0502	Protective	0.0256	NS	Protective	0.0476	NS	0.0683	NS	NS	0.289	NS	0.603	NS	NS	0.318	NS	0.444	NS		NS	Meaningful Low	Low
BLCA-8076 / BLCA-2939	BLCA-8076.2.6.0.1.7.2.N.0.0.3.3.2	UCA1	lncRNA	BLCA-2939.2.6.0.1.6.3.P.3.0.3.1.1	HK2	Coding gene	BLCA	Carbohydrate metabolism	Galactose metabolism	Unrelated	Methylation	Microsatellite instability	Gene expression	Stemness	-0.208643882571905	0.000831379062966691	0.210388141817702	0.000315043906304704	NS	No data	No data	Overexpression	0.0014	Meaningless	Meaningless	NS	0.586	NS	0.858	NS	NS	0.922	NS	0.241	NS	NS	0.196	NS	0.572	NS	NS	0.862	NS	0.728	NS		NS	Meaningful Low	NS
BLCA-8077 / BLCA-2937	BLCA-8077.2.5.0.1.7.2.N.0.0.3.3.2	UCA1	lncRNA	BLCA-2937.2.5.0.1.6.3.P.3.0.3.1.1	HK2	Coding gene	BLCA	Carbohydrate metabolism	Fructose and mannose metabolism	Unrelated	Methylation	Microsatellite instability	Gene expression	Stemness	-0.208643882571905	0.000831379062966691	0.210388141817702	0.000315043906304704	NS	No data	No data	Overexpression	0.0014	Meaningless	Meaningless	NS	0.586	NS	0.858	NS	NS	0.922	NS	0.241	NS	NS	0.196	NS	0.572	NS	NS	0.862	NS	0.728	NS		NS	Meaningful Low	NS
BLCA-8078 / BLCA-2941	BLCA-8078.2.1.0.1.7.2.N.0.0.3.3.2	UCA1	lncRNA	BLCA-2941.2.1.0.1.6.3.P.3.0.3.1.1	HK2	Coding gene	BLCA	Carbohydrate metabolism	Amino sugar and nucleotide sugar metabolism	Unrelated	Methylation	Microsatellite instability	Gene expression	Stemness	-0.208643882571905	0.000831379062966691	0.210388141817702	0.000315043906304704	NS	No data	No data	Overexpression	0.0014	Meaningless	Meaningless	NS	0.586	NS	0.858	NS	NS	0.922	NS	0.241	NS	NS	0.196	NS	0.572	NS	NS	0.862	NS	0.728	NS		NS	Meaningful Low	NS
BLCA-8080 / BLCA-2940	BLCA-8080.2.7.0.1.7.2.N.0.0.3.3.2	UCA1	lncRNA	BLCA-2940.2.7.0.1.6.3.P.3.0.3.1.1	HK2	Coding gene	BLCA	Carbohydrate metabolism	Glycolysis / Gluconeogenesis	Unrelated	Methylation	Microsatellite instability	Gene expression	Stemness	-0.208643882571905	0.000831379062966691	0.210388141817702	0.000315043906304704	NS	No data	No data	Overexpression	0.0014	Meaningless	Meaningless	NS	0.586	NS	0.858	NS	NS	0.922	NS	0.241	NS	NS	0.196	NS	0.572	NS	NS	0.862	NS	0.728	NS		NS	Meaningful Low	NS
BLCA-8084 / BLCA-2938	BLCA-8084.2.14.0.1.7.2.N.0.0.3.3.2	UCA1	lncRNA	BLCA-2938.2.14.0.1.6.3.P.3.0.3.1.1	HK2	Coding gene	BLCA	Carbohydrate metabolism	Starch and sucrose metabolism	Unrelated	Methylation	Microsatellite instability	Gene expression	Stemness	-0.208643882571905	0.000831379062966691	0.210388141817702	0.000315043906304704	NS	No data	No data	Overexpression	0.0014	Meaningless	Meaningless	NS	0.586	NS	0.858	NS	NS	0.922	NS	0.241	NS	NS	0.196	NS	0.572	NS	NS	0.862	NS	0.728	NS		NS	Meaningful Low	NS
BLCA-8086 / BLCA-2937	BLCA-8086.2.5.0.1.7.3.N.0.0.3.3.2	UCA1	lncRNA	BLCA-2937.2.5.0.1.6.3.P.3.0.3.1.1	HK2	Coding gene	BLCA	Carbohydrate metabolism	Fructose and mannose metabolism	Unrelated	Methylation	Stemness	Gene expression	Stemness	-0.309115154822983	3.02681048077264e-09	0.210388141817702	0.000315043906304704	Divergent	No data	No data	Overexpression	0.0014	Meaningless	Meaningless	NS	0.586	NS	0.858	NS	NS	0.922	NS	0.241	NS	NS	0.196	NS	0.572	NS	NS	0.862	NS	0.728	NS		NS	Meaningful Low	NS
BLCA-8087 / BLCA-2941	BLCA-8087.2.1.0.1.7.3.N.0.0.3.3.2	UCA1	lncRNA	BLCA-2941.2.1.0.1.6.3.P.3.0.3.1.1	HK2	Coding gene	BLCA	Carbohydrate metabolism	Amino sugar and nucleotide sugar metabolism	Unrelated	Methylation	Stemness	Gene expression	Stemness	-0.309115154822983	3.02681048077264e-09	0.210388141817702	0.000315043906304704	Divergent	No data	No data	Overexpression	0.0014	Meaningless	Meaningless	NS	0.586	NS	0.858	NS	NS	0.922	NS	0.241	NS	NS	0.196	NS	0.572	NS	NS	0.862	NS	0.728	NS		NS	Meaningful Low	NS
BLCA-8089 / BLCA-2940	BLCA-8089.2.7.0.1.7.3.N.0.0.3.3.2	UCA1	lncRNA	BLCA-2940.2.7.0.1.6.3.P.3.0.3.1.1	HK2	Coding gene	BLCA	Carbohydrate metabolism	Glycolysis / Gluconeogenesis	Unrelated	Methylation	Stemness	Gene expression	Stemness	-0.309115154822983	3.02681048077264e-09	0.210388141817702	0.000315043906304704	Divergent	No data	No data	Overexpression	0.0014	Meaningless	Meaningless	NS	0.586	NS	0.858	NS	NS	0.922	NS	0.241	NS	NS	0.196	NS	0.572	NS	NS	0.862	NS	0.728	NS		NS	Meaningful Low	NS
BLCA-8092 / BLCA-2939	BLCA-8092.2.6.0.1.7.3.N.0.0.3.3.2	UCA1	lncRNA	BLCA-2939.2.6.0.1.6.3.P.3.0.3.1.1	HK2	Coding gene	BLCA	Carbohydrate metabolism	Galactose metabolism	Unrelated	Methylation	Stemness	Gene expression	Stemness	-0.309115154822983	3.02681048077264e-09	0.210388141817702	0.000315043906304704	Divergent	No data	No data	Overexpression	0.0014	Meaningless	Meaningless	NS	0.586	NS	0.858	NS	NS	0.922	NS	0.241	NS	NS	0.196	NS	0.572	NS	NS	0.862	NS	0.728	NS		NS	Meaningful Low	NS
BLCA-8093 / BLCA-2938	BLCA-8093.2.14.0.1.7.3.N.0.0.3.3.2	UCA1	lncRNA	BLCA-2938.2.14.0.1.6.3.P.3.0.3.1.1	HK2	Coding gene	BLCA	Carbohydrate metabolism	Starch and sucrose metabolism	Unrelated	Methylation	Stemness	Gene expression	Stemness	-0.309115154822983	3.02681048077264e-09	0.210388141817702	0.000315043906304704	Divergent	No data	No data	Overexpression	0.0014	Meaningless	Meaningless	NS	0.586	NS	0.858	NS	NS	0.922	NS	0.241	NS	NS	0.196	NS	0.572	NS	NS	0.862	NS	0.728	NS		NS	Meaningful Low	NS
BLCA-8151 / BLCA-7904	BLCA-8151.5.4.6.1.6.3.P.3.3.0.1.3	ZFAS1	lncRNA	BLCA-7904.5.4.6.1.2.1.P.0.0.6.4.3	SIRT1	Coding gene	BLCA	Metabolism of cofactors and vitamins	Nicotinate and nicotinamide metabolism	Ferroptosis	Gene expression	Stemness	Mutation	Tumor mutational burden	0.157975216332783	0.0214634671310595	0.144027864169501	0.041379159286752	NS	Overexpression	5.1e-05	No data	No data	Meaningful Protective	Meaningless	NS	0.368	NS	0.109	NS	NS	0.0758	NS	0.995	NS	Protective	0.0416	NS	0.997	NS	NS	0.594	NS	0.993	NS		NS	Meaningful WT	NS
BLCA-8153 / BLCA-7904	BLCA-8153.5.4.6.1.7.3.N.0.3.0.3.3	ZFAS1	lncRNA	BLCA-7904.5.4.6.1.2.1.P.0.0.6.4.3	SIRT1	Coding gene	BLCA	Metabolism of cofactors and vitamins	Nicotinate and nicotinamide metabolism	Ferroptosis	Methylation	Stemness	Mutation	Tumor mutational burden	-0.199285093248704	0.00109217605664927	0.144027864169501	0.041379159286752	NS	No data	No data	No data	No data	Meaningful Protective	Meaningless	NS	0.0634	NS	0.109	NS	Protective	0.0292	NS	0.995	NS	NS	0.0704	NS	0.997	NS	NS	0.252	NS	0.993	NS		NS	Meaningful WT	NS
BLCA-8541 / BLCA-2547	BLCA-8541.1.4.0.1.5.3.P.1.0.3.2.3	(ENST00000414659 + ENST00000455567)	Long non-coding Transcript Isoforms	BLCA-2547.1.4.0.1.2.1.P.0.0.8.1.1	DNMT3A	Coding gene	BLCA	Amino acid metabolism	Cysteine and methionine metabolism	Unrelated	Transcript expression	Stemness	Mutation	Tumor mutational burden	0.268715569879286	6.16828905466522e-07	0.37716527899804	9.0527078735479e-14	NS	Unchanged	0.98	No data	No data	Meaningless	Meaningless	NS	0.597	NS	0.994	NS	NS	0.933	NS	0.995	NS	NS	0.921	NS	0.545	NS	NS	0.0662	NS	0.0747	NS		NS	Meaningful WT	NS
BLCA-8789 / BLCA-1176	BLCA-8789.2.1.0.1.5.2.N.2.8.0.2.2	ENST00000253778	Coding Transcript Isoform	BLCA-1176.2.1.0.1.4.2.P.3.2.5.1.3	(`hsa-miR-363-3p` + `hsa-miR-92a-3p`)	miRNA	BLCA	Carbohydrate metabolism	Amino sugar and nucleotide sugar metabolism	Unrelated	Transcript expression	Microsatellite instability	miRNA expression	Microsatellite instability	-0.185757131078457	5.54937950637998e-07	0.239347234025179	4.82342894132396e-05	Divergent	Underexpression	3.2e-06	Overexpression	1.8e-08	Meaningful Risky	Meaningful Protective	Risky	0.00118	NS	0.0343	NS	Risky	0.0064	NS	0.0525	NS	NS	0.713	NS	0.623	NS	Risky	0.00838	NS	0.239	NS		NS	Meaningful Low	NS
BLCA-8791 / BLCA-1176	BLCA-8791.2.1.0.1.5.3.N.2.8.0.2.2	ENST00000253778	Coding Transcript Isoform	BLCA-1176.2.1.0.1.4.2.P.3.2.5.1.3	(`hsa-miR-363-3p` + `hsa-miR-92a-3p`)	miRNA	BLCA	Carbohydrate metabolism	Amino sugar and nucleotide sugar metabolism	Unrelated	Transcript expression	Stemness	miRNA expression	Microsatellite instability	-0.412571912461844	1.97154746966131e-17	0.239347234025179	4.82342894132396e-05	NS	Underexpression	3.2e-06	Overexpression	1.8e-08	Meaningful Risky	Meaningful Protective	Risky	0.00118	NS	0.0343	NS	Risky	0.0064	NS	0.0525	NS	NS	0.713	NS	0.623	NS	Risky	0.00838	NS	0.239	NS		NS	Meaningful Low	NS
BLCA-8792 / BLCA-1182	BLCA-8792.5.2.0.1.5.3.P.1.3.0.1.1	ENST00000254908	Coding Transcript Isoform	BLCA-1182.5.2.0.1.4.2.P.3.2.5.1.3	(`hsa-miR-363-3p` + `hsa-miR-92a-3p`)	miRNA	BLCA	Metabolism of cofactors and vitamins	Folate biosynthesis	Unrelated	Transcript expression	Stemness	miRNA expression	Microsatellite instability	0.236169476336674	0.00758098802561008	0.239347234025179	4.82342894132396e-05	NS	Unchanged	0.81	Overexpression	1.8e-08	Meaningful Risky	Meaningful Protective	NS	0.0874	NS	0.0343	NS	Risky	0.0154	NS	0.0525	NS	NS	0.345	NS	0.623	NS	NS	0.0874	NS	0.239	NS		NS	Meaningful Low	NS
BLCA-8814 / BLCA-1174	BLCA-8814.5.6.0.1.5.3.N.1.8.5.3.2	ENST00000261192	Coding Transcript Isoform	BLCA-1174.5.6.0.0.4.2.P.3.2.5.1.3	(`hsa-miR-363-3p` + `hsa-miR-92a-3p`)	miRNA	BLCA	Metabolism of cofactors and vitamins	Pantothenate and CoA biosynthesis	Unrelated	Transcript expression	Stemness	miRNA expression	Microsatellite instability	-0.163936547159628	0.0137423233335994	0.239347234025179	4.82342894132396e-05	NS	Unchanged	0.77	Overexpression	1.8e-08	Meaningful Risky	Meaningful Protective	Risky	0.00272	NS	0.0343	NS	Risky	0.0107	NS	0.0525	NS	NS	0.992	NS	0.623	NS	Risky	0.0237	NS	0.239	NS		NS	Meaningful Low	High
BLCA-8816 / BLCA-1180	BLCA-8816.1.13.0.1.5.3.N.1.8.5.3.2	ENST00000261192	Coding Transcript Isoform	BLCA-1180.1.13.0.0.4.2.P.3.2.5.1.3	(`hsa-miR-363-3p` + `hsa-miR-92a-3p`)	miRNA	BLCA	Amino acid metabolism	Valine, leucine and isoleucine degradation	Unrelated	Transcript expression	Stemness	miRNA expression	Microsatellite instability	-0.163936547159628	0.0137423233335994	0.239347234025179	4.82342894132396e-05	NS	Unchanged	0.77	Overexpression	1.8e-08	Meaningful Risky	Meaningful Protective	Risky	0.00272	NS	0.0343	NS	Risky	0.0107	NS	0.0525	NS	NS	0.992	NS	0.623	NS	Risky	0.0237	NS	0.239	NS		NS	Meaningful Low	High
BLCA-8817 / BLCA-1175	BLCA-8817.1.12.0.1.5.3.N.1.8.5.3.2	ENST00000261192	Coding Transcript Isoform	BLCA-1175.1.12.0.0.4.2.P.3.2.5.1.3	(`hsa-miR-363-3p` + `hsa-miR-92a-3p`)	miRNA	BLCA	Amino acid metabolism	Valine, leucine and isoleucine biosynthesis	Unrelated	Transcript expression	Stemness	miRNA expression	Microsatellite instability	-0.163936547159628	0.0137423233335994	0.239347234025179	4.82342894132396e-05	NS	Unchanged	0.77	Overexpression	1.8e-08	Meaningful Risky	Meaningful Protective	Risky	0.00272	NS	0.0343	NS	Risky	0.0107	NS	0.0525	NS	NS	0.992	NS	0.623	NS	Risky	0.0237	NS	0.239	NS		NS	Meaningful Low	High
BLCA-8833 / BLCA-1133	BLCA-8833.1.3.0.1.5.3.P.3.8.0.2.1	ENST00000264705	Coding Transcript Isoform	BLCA-1133.1.3.0.1.4.2.P.3.0.2.2.3	(`hsa-miR-3200-3p` + `hsa-miR-363-3p` + `hsa-miR-92a-3p`)	miRNA	BLCA	Amino acid metabolism	Arginine biosynthesis	Unrelated	Transcript expression	Stemness	miRNA expression	Microsatellite instability	0.240822961614348	1.4978661422177e-05	0.301690872013581	0.000597962975876796	NS	Overexpression	0.041	Overexpression	1.9e-09	Meaningful Risky	Meaningless	Risky	0.00716	NS	0.0543	NS	Risky	0.0143	NS	0.134	NS	NS	0.355	NS	0.259	NS	Risky	0.00585	NS	0.676	NS		NS	Meaningful Low	NS
BLCA-8989 / BLCA-1175	BLCA-8989.1.12.0.1.5.2.P.1.0.8.3.2	ENST00000342945	Coding Transcript Isoform	BLCA-1175.1.12.0.0.4.2.P.3.2.5.1.3	(`hsa-miR-363-3p` + `hsa-miR-92a-3p`)	miRNA	BLCA	Amino acid metabolism	Valine, leucine and isoleucine biosynthesis	Unrelated	Transcript expression	Microsatellite instability	miRNA expression	Microsatellite instability	0.202636266824161	0.0012062248678002	0.239347234025179	4.82342894132396e-05	Convergent	Unchanged	0.3	Overexpression	1.8e-08	Meaningless	Meaningful Protective	NS	0.126	NS	0.0343	NS	NS	0.113	NS	0.0525	NS	NS	0.858	NS	0.623	NS	NS	0.191	NS	0.239	NS		NS	Meaningful Low	High
BLCA-8991 / BLCA-1174	BLCA-8991.5.6.0.1.5.2.P.1.0.8.3.2	ENST00000342945	Coding Transcript Isoform	BLCA-1174.5.6.0.0.4.2.P.3.2.5.1.3	(`hsa-miR-363-3p` + `hsa-miR-92a-3p`)	miRNA	BLCA	Metabolism of cofactors and vitamins	Pantothenate and CoA biosynthesis	Unrelated	Transcript expression	Microsatellite instability	miRNA expression	Microsatellite instability	0.202636266824161	0.0012062248678002	0.239347234025179	4.82342894132396e-05	Convergent	Unchanged	0.3	Overexpression	1.8e-08	Meaningless	Meaningful Protective	NS	0.126	NS	0.0343	NS	NS	0.113	NS	0.0525	NS	NS	0.858	NS	0.623	NS	NS	0.191	NS	0.239	NS		NS	Meaningful Low	High
BLCA-8992 / BLCA-1180	BLCA-8992.1.13.0.1.5.2.P.1.0.8.3.2	ENST00000342945	Coding Transcript Isoform	BLCA-1180.1.13.0.0.4.2.P.3.2.5.1.3	(`hsa-miR-363-3p` + `hsa-miR-92a-3p`)	miRNA	BLCA	Amino acid metabolism	Valine, leucine and isoleucine degradation	Unrelated	Transcript expression	Microsatellite instability	miRNA expression	Microsatellite instability	0.202636266824161	0.0012062248678002	0.239347234025179	4.82342894132396e-05	Convergent	Unchanged	0.3	Overexpression	1.8e-08	Meaningless	Meaningful Protective	NS	0.126	NS	0.0343	NS	NS	0.113	NS	0.0525	NS	NS	0.858	NS	0.623	NS	NS	0.191	NS	0.239	NS		NS	Meaningful Low	High
BLCA-919 / BLCA-8097	BLCA-919.7.2.0.1.4.2.N.1.8.0.3.2	(`hsa-miR-199a-3p` + `hsa-miR-199b-3p`)	miRNA	BLCA-8097.7.2.0.1.6.3.P.3.3.0.1.3	UCK2	Coding gene	BLCA	Nucleotide metabolism	Pyrimidine metabolism	Unrelated	miRNA expression	Microsatellite instability	Gene expression	Stemness	-0.177094797730278	0.0147146795821294	0.453216666709264	2.28234272377606e-21	NS	Unchanged	0.069	Overexpression	2.7e-14	Meaningful Risky	Meaningful Risky	Risky	0.0105	NS	0.162	NS	Risky	0.016	NS	0.0811	NS	NS	0.506	NS	0.922	NS	Risky	0.02	Risky	0.0227	Convergent	PFI	Convergent	Meaningless	NS
BLCA-9263 / BLCA-1133	BLCA-9263.1.3.0.1.5.3.P.3.5.3.1.3	ENST00000403525	Coding Transcript Isoform	BLCA-1133.1.3.0.1.4.2.P.3.0.2.2.3	(`hsa-miR-3200-3p` + `hsa-miR-363-3p` + `hsa-miR-92a-3p`)	miRNA	BLCA	Amino acid metabolism	Arginine biosynthesis	Unrelated	Transcript expression	Stemness	miRNA expression	Microsatellite instability	0.260044492459261	1.73153673976463e-06	0.301690872013581	0.000597962975876796	NS	Overexpression	1.8e-05	Overexpression	1.9e-09	Meaningful Risky	Meaningless	Risky	0.0208	NS	0.0543	NS	Risky	0.0369	NS	0.134	NS	NS	0.32	NS	0.259	NS	NS	0.104	NS	0.676	NS		NS	Meaningful Low	NS
BLCA-9264 / BLCA-1135	BLCA-9264.7.2.0.1.5.3.P.3.5.3.1.3	ENST00000403525	Coding Transcript Isoform	BLCA-1135.7.2.0.1.4.2.P.3.0.2.2.3	(`hsa-miR-3200-3p` + `hsa-miR-363-3p` + `hsa-miR-92a-3p`)	miRNA	BLCA	Nucleotide metabolism	Pyrimidine metabolism	Unrelated	Transcript expression	Stemness	miRNA expression	Microsatellite instability	0.260044492459261	1.73153673976463e-06	0.301690872013581	0.000597962975876796	NS	Overexpression	1.8e-05	Overexpression	1.9e-09	Meaningful Risky	Meaningless	Risky	0.0208	NS	0.0543	NS	Risky	0.0369	NS	0.134	NS	NS	0.32	NS	0.259	NS	NS	0.104	NS	0.676	NS		NS	Meaningful Low	NS
BLCA-9278 / BLCA-733	BLCA-9278.7.1.0.1.5.3.N.2.2.8.1.3	ENST00000405053	Coding Transcript Isoform	BLCA-733.7.1.0.1.4.3.P.3.2.0.1.3	(`hsa-miR-15a-5p` + `hsa-miR-19b-3p`)	miRNA	BLCA	Nucleotide metabolism	Purine metabolism	Unrelated	Transcript expression	Stemness	miRNA expression	Stemness	-0.165513457922606	0.0198764269097702	0.548192870848258	9.50391626204017e-33	Divergent	Underexpression	8.8e-05	Overexpression	1.4e-09	Meaningful Risky	Meaningful Protective	Risky	0.00152	Protective	0.0174	Divergent	NS	0.0678	NS	0.0718	NS	NS	0.202	NS	0.299	NS	NS	0.336	NS	0.158	NS	OS	Divergent	Meaningless	High
BLCA-9308 / BLCA-7941	BLCA-9308.4.5.0.1.5.3.N.2.0.3.2.3	ENST00000416293	Coding Transcript Isoform	BLCA-7941.4.5.0.0.6.3.P.3.5.5.3.3	SNHG16	lncRNA	BLCA	Lipid metabolism	Fatty acid degradation	Unrelated	Transcript expression	Stemness	Gene expression	Stemness	-0.323429808155719	2.86525665817704e-10	0.256817916267779	1.84639457204458e-06	Divergent	Underexpression	2.6e-12	Overexpression	2.2e-06	Meaningless	Meaningful Risky	NS	0.657	Risky	0.00955	NS	NS	0.438	Risky	0.0451	NS	NS	0.718	NS	0.721	NS	NS	0.18	NS	0.306	NS		NS	Meaningful High	NS
BLCA-9309 / BLCA-7946	BLCA-9309.6.6.0.1.5.3.N.2.0.3.2.3	ENST00000416293	Coding Transcript Isoform	BLCA-7946.6.6.0.0.6.3.P.3.5.5.3.3	SNHG16	lncRNA	BLCA	Metabolism of other amino acids	beta-Alanine metabolism	Unrelated	Transcript expression	Stemness	Gene expression	Stemness	-0.323429808155719	2.86525665817704e-10	0.256817916267779	1.84639457204458e-06	Divergent	Underexpression	2.6e-12	Overexpression	2.2e-06	Meaningless	Meaningful Risky	NS	0.657	Risky	0.00955	NS	NS	0.438	Risky	0.0451	NS	NS	0.718	NS	0.721	NS	NS	0.18	NS	0.306	NS		NS	Meaningful High	NS
BLCA-9310 / BLCA-7943	BLCA-9310.2.7.0.1.5.3.N.2.0.3.2.3	ENST00000416293	Coding Transcript Isoform	BLCA-7943.2.7.0.0.6.3.P.3.5.5.3.3	SNHG16	lncRNA	BLCA	Carbohydrate metabolism	Glycolysis / Gluconeogenesis	Unrelated	Transcript expression	Stemness	Gene expression	Stemness	-0.323429808155719	2.86525665817704e-10	0.256817916267779	1.84639457204458e-06	Divergent	Underexpression	2.6e-12	Overexpression	2.2e-06	Meaningless	Meaningful Risky	NS	0.657	Risky	0.00955	NS	NS	0.438	Risky	0.0451	NS	NS	0.718	NS	0.721	NS	NS	0.18	NS	0.306	NS		NS	Meaningful High	NS
BLCA-9311 / BLCA-7949	BLCA-9311.1.6.0.1.5.3.N.2.0.3.2.3	ENST00000416293	Coding Transcript Isoform	BLCA-7949.1.6.0.0.6.3.P.3.5.5.3.3	SNHG16	lncRNA	BLCA	Amino acid metabolism	Histidine metabolism	Unrelated	Transcript expression	Stemness	Gene expression	Stemness	-0.323429808155719	2.86525665817704e-10	0.256817916267779	1.84639457204458e-06	Divergent	Underexpression	2.6e-12	Overexpression	2.2e-06	Meaningless	Meaningful Risky	NS	0.657	Risky	0.00955	NS	NS	0.438	Risky	0.0451	NS	NS	0.718	NS	0.721	NS	NS	0.18	NS	0.306	NS		NS	Meaningful High	NS
BLCA-9312 / BLCA-7945	BLCA-9312.4.7.0.1.5.3.N.2.0.3.2.3	ENST00000416293	Coding Transcript Isoform	BLCA-7945.4.7.0.0.6.3.P.3.5.5.3.3	SNHG16	lncRNA	BLCA	Lipid metabolism	Glycerolipid metabolism	Unrelated	Transcript expression	Stemness	Gene expression	Stemness	-0.323429808155719	2.86525665817704e-10	0.256817916267779	1.84639457204458e-06	Divergent	Underexpression	2.6e-12	Overexpression	2.2e-06	Meaningless	Meaningful Risky	NS	0.657	Risky	0.00955	NS	NS	0.438	Risky	0.0451	NS	NS	0.718	NS	0.721	NS	NS	0.18	NS	0.306	NS		NS	Meaningful High	NS
BLCA-9313 / BLCA-7950	BLCA-9313.2.2.0.1.5.3.N.2.0.3.2.3	ENST00000416293	Coding Transcript Isoform	BLCA-7950.2.2.0.0.6.3.P.3.5.5.3.3	SNHG16	lncRNA	BLCA	Carbohydrate metabolism	Ascorbate and aldarate metabolism	Unrelated	Transcript expression	Stemness	Gene expression	Stemness	-0.323429808155719	2.86525665817704e-10	0.256817916267779	1.84639457204458e-06	Divergent	Underexpression	2.6e-12	Overexpression	2.2e-06	Meaningless	Meaningful Risky	NS	0.657	Risky	0.00955	NS	NS	0.438	Risky	0.0451	NS	NS	0.718	NS	0.721	NS	NS	0.18	NS	0.306	NS		NS	Meaningful High	NS
BLCA-9314 / BLCA-7948	BLCA-9314.1.10.0.1.5.3.N.2.0.3.2.3	ENST00000416293	Coding Transcript Isoform	BLCA-7948.1.10.0.0.6.3.P.3.5.5.3.3	SNHG16	lncRNA	BLCA	Amino acid metabolism	Tryptophan metabolism	Unrelated	Transcript expression	Stemness	Gene expression	Stemness	-0.323429808155719	2.86525665817704e-10	0.256817916267779	1.84639457204458e-06	Divergent	Underexpression	2.6e-12	Overexpression	2.2e-06	Meaningless	Meaningful Risky	NS	0.657	Risky	0.00955	NS	NS	0.438	Risky	0.0451	NS	NS	0.718	NS	0.721	NS	NS	0.18	NS	0.306	NS		NS	Meaningful High	NS
BLCA-9315 / BLCA-7942	BLCA-9315.1.13.0.1.5.3.N.2.0.3.2.3	ENST00000416293	Coding Transcript Isoform	BLCA-7942.1.13.0.0.6.3.P.3.5.5.3.3	SNHG16	lncRNA	BLCA	Amino acid metabolism	Valine, leucine and isoleucine degradation	Unrelated	Transcript expression	Stemness	Gene expression	Stemness	-0.323429808155719	2.86525665817704e-10	0.256817916267779	1.84639457204458e-06	Divergent	Underexpression	2.6e-12	Overexpression	2.2e-06	Meaningless	Meaningful Risky	NS	0.657	Risky	0.00955	NS	NS	0.438	Risky	0.0451	NS	NS	0.718	NS	0.721	NS	NS	0.18	NS	0.306	NS		NS	Meaningful High	NS
BLCA-9316 / BLCA-7947	BLCA-9316.5.6.0.1.5.3.N.2.0.3.2.3	ENST00000416293	Coding Transcript Isoform	BLCA-7947.5.6.0.0.6.3.P.3.5.5.3.3	SNHG16	lncRNA	BLCA	Metabolism of cofactors and vitamins	Pantothenate and CoA biosynthesis	Unrelated	Transcript expression	Stemness	Gene expression	Stemness	-0.323429808155719	2.86525665817704e-10	0.256817916267779	1.84639457204458e-06	Divergent	Underexpression	2.6e-12	Overexpression	2.2e-06	Meaningless	Meaningful Risky	NS	0.657	Risky	0.00955	NS	NS	0.438	Risky	0.0451	NS	NS	0.718	NS	0.721	NS	NS	0.18	NS	0.306	NS		NS	Meaningful High	NS
BLCA-9317 / BLCA-7940	BLCA-9317.1.2.0.1.5.3.N.2.0.3.2.3	ENST00000416293	Coding Transcript Isoform	BLCA-7940.1.2.0.0.6.3.P.3.5.5.3.3	SNHG16	lncRNA	BLCA	Amino acid metabolism	Arginine and proline metabolism	Unrelated	Transcript expression	Stemness	Gene expression	Stemness	-0.323429808155719	2.86525665817704e-10	0.256817916267779	1.84639457204458e-06	Divergent	Underexpression	2.6e-12	Overexpression	2.2e-06	Meaningless	Meaningful Risky	NS	0.657	Risky	0.00955	NS	NS	0.438	Risky	0.0451	NS	NS	0.718	NS	0.721	NS	NS	0.18	NS	0.306	NS		NS	Meaningful High	NS
BLCA-9318 / BLCA-2659	BLCA-9318.2.5.0.1.5.3.P.1.3.0.2.3	ENST00000416568	Coding Transcript Isoform	BLCA-2659.2.5.0.0.6.3.P.3.0.3.2.3	FIRRE	lncRNA	BLCA	Carbohydrate metabolism	Fructose and mannose metabolism	Unrelated	Transcript expression	Stemness	Gene expression	Stemness	0.154100925296266	0.0479086011915509	0.20257084572483	0.000744784810946336	Convergent	Unchanged	0.064	Overexpression	2.9e-12	Meaningful Risky	Meaningless	NS	0.854	NS	0.373	NS	NS	0.546	NS	0.678	NS	Risky	0.0448	NS	0.904	NS	NS	0.379	NS	0.235	NS		NS	Meaningful High	NS
BLCA-938 / BLCA-8097	BLCA-938.7.2.0.1.4.3.N.1.8.0.3.2	(`hsa-miR-199a-3p` + `hsa-miR-199b-3p`)	miRNA	BLCA-8097.7.2.0.1.6.3.P.3.3.0.1.3	UCK2	Coding gene	BLCA	Nucleotide metabolism	Pyrimidine metabolism	Unrelated	miRNA expression	Stemness	Gene expression	Stemness	-0.216422630342141	0.0220984288581278	0.453216666709264	2.28234272377606e-21	Divergent	Unchanged	0.069	Overexpression	2.7e-14	Meaningful Risky	Meaningful Risky	Risky	0.0105	NS	0.162	NS	Risky	0.016	NS	0.0811	NS	NS	0.506	NS	0.922	NS	Risky	0.02	Risky	0.0227	Convergent	PFI	Convergent	Meaningless	NS
BLCA-9500 / BLCA-1104	BLCA-9500.7.2.0.1.5.2.N.2.3.0.2.3	ENST00000453258	Coding Transcript Isoform	BLCA-1104.7.2.0.1.4.3.P.3.8.8.2.2	(`hsa-miR-30c-5p` + `hsa-miR-30e-5p`)	miRNA	BLCA	Nucleotide metabolism	Pyrimidine metabolism	Unrelated	Transcript expression	Microsatellite instability	miRNA expression	Stemness	-0.241778555184646	0.00070343551838246	0.340838721442776	2.22025185406801e-11	NS	Underexpression	4.3e-08	Overexpression	0.00076	Meaningful Protective	Meaningful Protective	NS	0.866	Protective	0.01	NS	NS	0.986	Protective	0.0106	NS	Protective	0.0345	NS	0.641	NS	NS	0.38	Protective	0.0115	NS		NS	Meaningful Low	NS
BLCA-9623 / BLCA-8150	BLCA-9623.1.7.6.1.5.3.P.3.2.5.1.3	ENST00000469631	Coding Transcript Isoform	BLCA-8150.1.7.6.0.6.3.P.3.3.0.1.3	ZFAS1	lncRNA	BLCA	Amino acid metabolism	Lysine degradation	Ferroptosis	Transcript expression	Stemness	Gene expression	Stemness	0.220478799627908	0.000135157995862643	0.157975216332783	0.0214634671310595	Convergent	Overexpression	1e-04	Overexpression	5.1e-05	Meaningful Protective	Meaningful Protective	Protective	0.0332	NS	0.368	NS	NS	0.135	NS	0.0758	NS	NS	0.632	Protective	0.0416	NS	NS	0.971	NS	0.594	NS		NS	Meaningless	Low
BLCA-9635 / BLCA-7245	BLCA-9635.1.7.0.1.5.3.P.3.5.0.2.2	ENST00000470977	Long non-coding Transcript Isoforms	BLCA-7245.1.7.0.1.6.3.P.3.2.5.2.3	KMT2B	Coding gene	BLCA	Amino acid metabolism	Lysine degradation	Unrelated	Transcript expression	Stemness	Gene expression	Stemness	0.314062117732955	1.14920618060936e-09	0.216513676591422	0.000172617308516119	Convergent	Overexpression	2.5e-08	Overexpression	0.0074	Meaningful Protective	Meaningful Protective	Protective	0.0331	Protective	0.0256	Convergent	NS	0.0743	NS	0.0683	NS	NS	0.0851	NS	0.603	NS	Protective	0.0229	NS	0.444	NS	OS	Convergent	Meaningful Low	NS
BLCA-9730 / BLCA-1177	BLCA-9730.5.11.0.1.5.3.P.3.2.8.1.3	ENST00000481541	Coding Transcript Isoform	BLCA-1177.5.11.0.0.4.2.P.3.2.5.1.3	(`hsa-miR-363-3p` + `hsa-miR-92a-3p`)	miRNA	BLCA	Metabolism of cofactors and vitamins	Ubiquinone and other terpenoid-quinone biosynthesis	Unrelated	Transcript expression	Stemness	miRNA expression	Microsatellite instability	0.205033713586529	0.000525517229757595	0.239347234025179	4.82342894132396e-05	NS	Overexpression	2.2e-05	Overexpression	1.8e-08	Meaningful Protective	Meaningful Protective	Protective	0.015	NS	0.0343	NS	NS	0.108	NS	0.0525	NS	NS	0.806	NS	0.623	NS	NS	0.156	NS	0.239	NS		NS	Meaningful Low	Low
BLCA-9765 / BLCA-1133	BLCA-9765.1.3.0.1.5.3.P.3.0.2.2.3	ENST00000487239	Coding Transcript Isoform	BLCA-1133.1.3.0.1.4.2.P.3.0.2.2.3	(`hsa-miR-3200-3p` + `hsa-miR-363-3p` + `hsa-miR-92a-3p`)	miRNA	BLCA	Amino acid metabolism	Arginine biosynthesis	Unrelated	Transcript expression	Stemness	miRNA expression	Microsatellite instability	0.234905667998895	2.9746893884581e-05	0.301690872013581	0.000597962975876796	NS	Overexpression	0.00069	Overexpression	1.9e-09	Meaningless	Meaningless	NS	0.446	NS	0.0543	NS	NS	0.442	NS	0.134	NS	NS	0.367	NS	0.259	NS	NS	0.717	NS	0.676	NS		NS	Meaningful Low	Low
BLCA-9766 / BLCA-1135	BLCA-9766.7.2.0.1.5.3.P.3.0.2.2.3	ENST00000487239	Coding Transcript Isoform	BLCA-1135.7.2.0.1.4.2.P.3.0.2.2.3	(`hsa-miR-3200-3p` + `hsa-miR-363-3p` + `hsa-miR-92a-3p`)	miRNA	BLCA	Nucleotide metabolism	Pyrimidine metabolism	Unrelated	Transcript expression	Stemness	miRNA expression	Microsatellite instability	0.234905667998895	2.9746893884581e-05	0.301690872013581	0.000597962975876796	NS	Overexpression	0.00069	Overexpression	1.9e-09	Meaningless	Meaningless	NS	0.446	NS	0.0543	NS	NS	0.442	NS	0.134	NS	NS	0.367	NS	0.259	NS	NS	0.717	NS	0.676	NS		NS	Meaningful Low	Low
BLCA-9802 / BLCA-8150	BLCA-9802.1.7.6.1.5.3.P.3.0.2.2.3	ENST00000492143	Coding Transcript Isoform	BLCA-8150.1.7.6.0.6.3.P.3.3.0.1.3	ZFAS1	lncRNA	BLCA	Amino acid metabolism	Lysine degradation	Ferroptosis	Transcript expression	Stemness	Gene expression	Stemness	0.326068733708417	1.83565726917761e-10	0.157975216332783	0.0214634671310595	Convergent	Overexpression	9.1e-08	Overexpression	5.1e-05	Meaningless	Meaningful Protective	NS	0.116	NS	0.368	NS	NS	0.202	NS	0.0758	NS	NS	0.257	Protective	0.0416	NS	NS	0.802	NS	0.594	NS		NS	Meaningless	Low
BLCA-9829 / BLCA-1104	BLCA-9829.7.2.0.1.5.2.P.1.0.6.2.3	ENST00000494070	Coding Transcript Isoform	BLCA-1104.7.2.0.1.4.3.P.3.8.8.2.2	(`hsa-miR-30c-5p` + `hsa-miR-30e-5p`)	miRNA	BLCA	Nucleotide metabolism	Pyrimidine metabolism	Unrelated	Transcript expression	Microsatellite instability	miRNA expression	Stemness	0.181745602033868	0.00756722113365157	0.340838721442776	2.22025185406801e-11	NS	Unchanged	1	Overexpression	0.00076	Meaningless	Meaningful Protective	NS	0.725	Protective	0.01	NS	NS	0.983	Protective	0.0106	NS	NS	0.834	NS	0.641	NS	NS	0.317	Protective	0.0115	NS		NS	Meaningful Low	NS
BLCA-9830 / BLCA-1102	BLCA-9830.7.1.0.1.5.2.P.1.0.6.2.3	ENST00000494070	Coding Transcript Isoform	BLCA-1102.7.1.0.1.4.3.P.3.8.8.2.2	(`hsa-miR-30c-5p` + `hsa-miR-30e-5p`)	miRNA	BLCA	Nucleotide metabolism	Purine metabolism	Unrelated	Transcript expression	Microsatellite instability	miRNA expression	Stemness	0.181745602033868	0.00756722113365157	0.340838721442776	2.22025185406801e-11	NS	Unchanged	1	Overexpression	0.00076	Meaningless	Meaningful Protective	NS	0.725	Protective	0.01	NS	NS	0.983	Protective	0.0106	NS	NS	0.834	NS	0.641	NS	NS	0.317	Protective	0.0115	NS		NS	Meaningful Low	NS
BLCA-9859 / BLCA-1177	BLCA-9859.5.11.0.1.5.3.P.3.2.0.1.1	ENST00000496962	Coding Transcript Isoform	BLCA-1177.5.11.0.0.4.2.P.3.2.5.1.3	(`hsa-miR-363-3p` + `hsa-miR-92a-3p`)	miRNA	BLCA	Metabolism of cofactors and vitamins	Ubiquinone and other terpenoid-quinone biosynthesis	Unrelated	Transcript expression	Stemness	miRNA expression	Microsatellite instability	0.20641324812785	0.000461192973991731	0.239347234025179	4.82342894132396e-05	NS	Overexpression	3.9e-09	Overexpression	1.8e-08	Meaningful Risky	Meaningful Protective	Risky	0.0463	NS	0.0343	NS	NS	0.247	NS	0.0525	NS	NS	0.811	NS	0.623	NS	NS	0.538	NS	0.239	NS		NS	Meaningful Low	NS
BLCA-9888 / BLCA-733	BLCA-9888.7.1.0.1.5.3.N.2.2.11.1.1	ENST00000502484	Coding Transcript Isoform	BLCA-733.7.1.0.1.4.3.P.3.2.0.1.3	(`hsa-miR-15a-5p` + `hsa-miR-19b-3p`)	miRNA	BLCA	Nucleotide metabolism	Purine metabolism	Unrelated	Transcript expression	Stemness	miRNA expression	Stemness	-0.336597440009558	3.8012484646424e-11	0.548192870848258	9.50391626204017e-33	Divergent	Underexpression	6.5e-14	Overexpression	1.4e-09	Meaningful Risky	Meaningful Protective	Risky	0.0236	Protective	0.0174	Divergent	NS	0.0533	NS	0.0718	NS	NS	0.28	NS	0.299	NS	NS	0.347	NS	0.158	NS	OS	Divergent	Meaningless	High
BLCA-9894 / BLCA-1176	BLCA-9894.2.1.0.1.5.3.N.2.8.8.1.2	ENST00000503228	Coding Transcript Isoform	BLCA-1176.2.1.0.1.4.2.P.3.2.5.1.3	(`hsa-miR-363-3p` + `hsa-miR-92a-3p`)	miRNA	BLCA	Carbohydrate metabolism	Amino sugar and nucleotide sugar metabolism	Unrelated	Transcript expression	Stemness	miRNA expression	Microsatellite instability	-0.170281666634987	0.0128322758073967	0.239347234025179	4.82342894132396e-05	NS	Underexpression	8.1e-09	Overexpression	1.8e-08	Meaningful Risky	Meaningful Protective	Risky	0.0187	NS	0.0343	NS	Risky	0.0145	NS	0.0525	NS	NS	0.998	NS	0.623	NS	Risky	0.0279	NS	0.239	NS		NS	Meaningful Low	High
BLCA-9943 / BLCA-1176	BLCA-9943.2.1.0.1.5.3.N.2.5.8.1.2	ENST00000510122	Coding Transcript Isoform	BLCA-1176.2.1.0.1.4.2.P.3.2.5.1.3	(`hsa-miR-363-3p` + `hsa-miR-92a-3p`)	miRNA	BLCA	Carbohydrate metabolism	Amino sugar and nucleotide sugar metabolism	Unrelated	Transcript expression	Stemness	miRNA expression	Microsatellite instability	-0.198630937990288	0.000912708412829764	0.239347234025179	4.82342894132396e-05	NS	Underexpression	0.00047	Overexpression	1.8e-08	Meaningful Risky	Meaningful Protective	Risky	0.00184	NS	0.0343	NS	Risky	0.0101	NS	0.0525	NS	NS	0.421	NS	0.623	NS	NS	0.139	NS	0.239	NS		NS	Meaningful Low	High
BLCA-9979 / BLCA-733	BLCA-9979.7.1.0.1.5.3.N.2.2.5.2.2	ENST00000515011	Coding Transcript Isoform	BLCA-733.7.1.0.1.4.3.P.3.2.0.1.3	(`hsa-miR-15a-5p` + `hsa-miR-19b-3p`)	miRNA	BLCA	Nucleotide metabolism	Purine metabolism	Unrelated	Transcript expression	Stemness	miRNA expression	Stemness	-0.270360343645146	4.51552691575807e-07	0.548192870848258	9.50391626204017e-33	Divergent	Underexpression	0.00013	Overexpression	1.4e-09	Meaningful Risky	Meaningful Protective	Risky	0.0166	Protective	0.0174	Divergent	NS	0.0531	NS	0.0718	NS	NS	0.565	NS	0.299	NS	NS	0.055	NS	0.158	NS	OS	Divergent	Meaningless	High
BRCA-10770 / BRCA-9357	BRCA-10770.2.7.0.1.5.3.N.2.2.0.2.3	(ENST00000415611 + ENST00000422542)	Long non-coding Transcript Isoforms	BRCA-9357.2.7.0.1.2.1.P.0.0.3.4.3	PGK1	Coding gene	BRCA	Carbohydrate metabolism	Glycolysis / Gluconeogenesis	Unrelated	Transcript expression	Stemness	Mutation	Tumor mutational burden	-0.352353858146628	1.90800650938483e-34	0.414455683810931	1.58117429665843e-32	NS	Underexpression	2.3e-130	No data	No data	Meaningful Protective	Meaningless	Protective	0.0217	NS	0.254	NS	NS	0.414	NS	0.0641	NS	NS	0.148	NS	0.995	NS	NS	0.183	NS	0.248	NS		NS	Meaningful MT	NS
BRCA-11145 / BRCA-9856	BRCA-11145.2.2.0.1.5.2.N.2.6.3.1.2	ENST00000261733	Coding Transcript Isoform	BRCA-9856.2.2.0.1.3.3.P.0.0.3.2.2	SNHG16	lncRNA	BRCA	Carbohydrate metabolism	Ascorbate and aldarate metabolism	Unrelated	Transcript expression	Microsatellite instability	CNV	Stemness	-0.154735475260017	1.15342340321759e-05	0.212774799749903	0.000525078721752508	NS	Underexpression	1.1e-78	No data	No data	Meaningful Protective	Meaningless	NS	0.185	NS	0.612	NS	Protective	0.00268	NS	0.276	NS	NS	0.128	NS	0.23	NS	Protective	0.00519	NS	0.182	NS		NS	Meaningful Deleted and Duplicated	NS
BRCA-11146 / BRCA-9850	BRCA-11146.4.7.0.1.5.2.N.2.6.3.1.2	ENST00000261733	Coding Transcript Isoform	BRCA-9850.4.7.0.1.3.3.P.0.0.3.2.2	SNHG16	lncRNA	BRCA	Lipid metabolism	Glycerolipid metabolism	Unrelated	Transcript expression	Microsatellite instability	CNV	Stemness	-0.154735475260017	1.15342340321759e-05	0.212774799749903	0.000525078721752508	NS	Underexpression	1.1e-78	No data	No data	Meaningful Protective	Meaningless	NS	0.185	NS	0.612	NS	Protective	0.00268	NS	0.276	NS	NS	0.128	NS	0.23	NS	Protective	0.00519	NS	0.182	NS		NS	Meaningful Deleted and Duplicated	NS
BRCA-11147 / BRCA-9855	BRCA-11147.2.7.0.1.5.2.N.2.6.3.1.2	ENST00000261733	Coding Transcript Isoform	BRCA-9855.2.7.0.1.3.3.P.0.0.3.2.2	SNHG16	lncRNA	BRCA	Carbohydrate metabolism	Glycolysis / Gluconeogenesis	Unrelated	Transcript expression	Microsatellite instability	CNV	Stemness	-0.154735475260017	1.15342340321759e-05	0.212774799749903	0.000525078721752508	NS	Underexpression	1.1e-78	No data	No data	Meaningful Protective	Meaningless	NS	0.185	NS	0.612	NS	Protective	0.00268	NS	0.276	NS	NS	0.128	NS	0.23	NS	Protective	0.00519	NS	0.182	NS		NS	Meaningful Deleted and Duplicated	NS
BRCA-11148 / BRCA-9857	BRCA-11148.1.6.0.1.5.2.N.2.6.3.1.2	ENST00000261733	Coding Transcript Isoform	BRCA-9857.1.6.0.1.3.3.P.0.0.3.2.2	SNHG16	lncRNA	BRCA	Amino acid metabolism	Histidine metabolism	Unrelated	Transcript expression	Microsatellite instability	CNV	Stemness	-0.154735475260017	1.15342340321759e-05	0.212774799749903	0.000525078721752508	NS	Underexpression	1.1e-78	No data	No data	Meaningful Protective	Meaningless	NS	0.185	NS	0.612	NS	Protective	0.00268	NS	0.276	NS	NS	0.128	NS	0.23	NS	Protective	0.00519	NS	0.182	NS		NS	Meaningful Deleted and Duplicated	NS
BRCA-11149 / BRCA-9854	BRCA-11149.6.6.0.1.5.2.N.2.6.3.1.2	ENST00000261733	Coding Transcript Isoform	BRCA-9854.6.6.0.1.3.3.P.0.0.3.2.2	SNHG16	lncRNA	BRCA	Metabolism of other amino acids	beta-Alanine metabolism	Unrelated	Transcript expression	Microsatellite instability	CNV	Stemness	-0.154735475260017	1.15342340321759e-05	0.212774799749903	0.000525078721752508	NS	Underexpression	1.1e-78	No data	No data	Meaningful Protective	Meaningless	NS	0.185	NS	0.612	NS	Protective	0.00268	NS	0.276	NS	NS	0.128	NS	0.23	NS	Protective	0.00519	NS	0.182	NS		NS	Meaningful Deleted and Duplicated	NS
BRCA-11150 / BRCA-9848	BRCA-11150.1.2.0.1.5.2.N.2.6.3.1.2	ENST00000261733	Coding Transcript Isoform	BRCA-9848.1.2.0.1.3.3.P.0.0.3.2.2	SNHG16	lncRNA	BRCA	Amino acid metabolism	Arginine and proline metabolism	Unrelated	Transcript expression	Microsatellite instability	CNV	Stemness	-0.154735475260017	1.15342340321759e-05	0.212774799749903	0.000525078721752508	NS	Underexpression	1.1e-78	No data	No data	Meaningful Protective	Meaningless	NS	0.185	NS	0.612	NS	Protective	0.00268	NS	0.276	NS	NS	0.128	NS	0.23	NS	Protective	0.00519	NS	0.182	NS		NS	Meaningful Deleted and Duplicated	NS
BRCA-11151 / BRCA-9853	BRCA-11151.1.13.0.1.5.2.N.2.6.3.1.2	ENST00000261733	Coding Transcript Isoform	BRCA-9853.1.13.0.1.3.3.P.0.0.3.2.2	SNHG16	lncRNA	BRCA	Amino acid metabolism	Valine, leucine and isoleucine degradation	Unrelated	Transcript expression	Microsatellite instability	CNV	Stemness	-0.154735475260017	1.15342340321759e-05	0.212774799749903	0.000525078721752508	NS	Underexpression	1.1e-78	No data	No data	Meaningful Protective	Meaningless	NS	0.185	NS	0.612	NS	Protective	0.00268	NS	0.276	NS	NS	0.128	NS	0.23	NS	Protective	0.00519	NS	0.182	NS		NS	Meaningful Deleted and Duplicated	NS
BRCA-11152 / BRCA-9859	BRCA-11152.1.7.0.1.5.2.N.2.6.3.1.2	ENST00000261733	Coding Transcript Isoform	BRCA-9859.1.7.0.1.3.3.P.0.0.3.2.2	SNHG16	lncRNA	BRCA	Amino acid metabolism	Lysine degradation	Unrelated	Transcript expression	Microsatellite instability	CNV	Stemness	-0.154735475260017	1.15342340321759e-05	0.212774799749903	0.000525078721752508	NS	Underexpression	1.1e-78	No data	No data	Meaningful Protective	Meaningless	NS	0.185	NS	0.612	NS	Protective	0.00268	NS	0.276	NS	NS	0.128	NS	0.23	NS	Protective	0.00519	NS	0.182	NS		NS	Meaningful Deleted and Duplicated	NS
BRCA-11153 / BRCA-9852	BRCA-11153.1.10.0.1.5.2.N.2.6.3.1.2	ENST00000261733	Coding Transcript Isoform	BRCA-9852.1.10.0.1.3.3.P.0.0.3.2.2	SNHG16	lncRNA	BRCA	Amino acid metabolism	Tryptophan metabolism	Unrelated	Transcript expression	Microsatellite instability	CNV	Stemness	-0.154735475260017	1.15342340321759e-05	0.212774799749903	0.000525078721752508	NS	Underexpression	1.1e-78	No data	No data	Meaningful Protective	Meaningless	NS	0.185	NS	0.612	NS	Protective	0.00268	NS	0.276	NS	NS	0.128	NS	0.23	NS	Protective	0.00519	NS	0.182	NS		NS	Meaningful Deleted and Duplicated	NS
BRCA-11154 / BRCA-9851	BRCA-11154.2.13.0.1.5.2.N.2.6.3.1.2	ENST00000261733	Coding Transcript Isoform	BRCA-9851.2.13.0.1.3.3.P.0.0.3.2.2	SNHG16	lncRNA	BRCA	Carbohydrate metabolism	Pyruvate metabolism	Unrelated	Transcript expression	Microsatellite instability	CNV	Stemness	-0.154735475260017	1.15342340321759e-05	0.212774799749903	0.000525078721752508	NS	Underexpression	1.1e-78	No data	No data	Meaningful Protective	Meaningless	NS	0.185	NS	0.612	NS	Protective	0.00268	NS	0.276	NS	NS	0.128	NS	0.23	NS	Protective	0.00519	NS	0.182	NS		NS	Meaningful Deleted and Duplicated	NS
BRCA-11155 / BRCA-9858	BRCA-11155.5.6.0.1.5.2.N.2.6.3.1.2	ENST00000261733	Coding Transcript Isoform	BRCA-9858.5.6.0.1.3.3.P.0.0.3.2.2	SNHG16	lncRNA	BRCA	Metabolism of cofactors and vitamins	Pantothenate and CoA biosynthesis	Unrelated	Transcript expression	Microsatellite instability	CNV	Stemness	-0.154735475260017	1.15342340321759e-05	0.212774799749903	0.000525078721752508	NS	Underexpression	1.1e-78	No data	No data	Meaningful Protective	Meaningless	NS	0.185	NS	0.612	NS	Protective	0.00268	NS	0.276	NS	NS	0.128	NS	0.23	NS	Protective	0.00519	NS	0.182	NS		NS	Meaningful Deleted and Duplicated	NS
BRCA-11156 / BRCA-9849	BRCA-11156.4.5.0.1.5.2.N.2.6.3.1.2	ENST00000261733	Coding Transcript Isoform	BRCA-9849.4.5.0.1.3.3.P.0.0.3.2.2	SNHG16	lncRNA	BRCA	Lipid metabolism	Fatty acid degradation	Unrelated	Transcript expression	Microsatellite instability	CNV	Stemness	-0.154735475260017	1.15342340321759e-05	0.212774799749903	0.000525078721752508	NS	Underexpression	1.1e-78	No data	No data	Meaningful Protective	Meaningless	NS	0.185	NS	0.612	NS	Protective	0.00268	NS	0.276	NS	NS	0.128	NS	0.23	NS	Protective	0.00519	NS	0.182	NS		NS	Meaningful Deleted and Duplicated	NS
BRCA-11157 / BRCA-9855	BRCA-11157.2.7.0.1.5.3.N.2.6.3.1.2	ENST00000261733	Coding Transcript Isoform	BRCA-9855.2.7.0.1.3.3.P.0.0.3.2.2	SNHG16	lncRNA	BRCA	Carbohydrate metabolism	Glycolysis / Gluconeogenesis	Unrelated	Transcript expression	Stemness	CNV	Stemness	-0.432522091598389	1.09907759565828e-53	0.212774799749903	0.000525078721752508	Divergent	Underexpression	1.1e-78	No data	No data	Meaningful Protective	Meaningless	NS	0.185	NS	0.612	NS	Protective	0.00268	NS	0.276	NS	NS	0.128	NS	0.23	NS	Protective	0.00519	NS	0.182	NS		NS	Meaningful Deleted and Duplicated	NS
BRCA-11158 / BRCA-9850	BRCA-11158.4.7.0.1.5.3.N.2.6.3.1.2	ENST00000261733	Coding Transcript Isoform	BRCA-9850.4.7.0.1.3.3.P.0.0.3.2.2	SNHG16	lncRNA	BRCA	Lipid metabolism	Glycerolipid metabolism	Unrelated	Transcript expression	Stemness	CNV	Stemness	-0.432522091598389	1.09907759565828e-53	0.212774799749903	0.000525078721752508	Divergent	Underexpression	1.1e-78	No data	No data	Meaningful Protective	Meaningless	NS	0.185	NS	0.612	NS	Protective	0.00268	NS	0.276	NS	NS	0.128	NS	0.23	NS	Protective	0.00519	NS	0.182	NS		NS	Meaningful Deleted and Duplicated	NS
BRCA-11159 / BRCA-9858	BRCA-11159.5.6.0.1.5.3.N.2.6.3.1.2	ENST00000261733	Coding Transcript Isoform	BRCA-9858.5.6.0.1.3.3.P.0.0.3.2.2	SNHG16	lncRNA	BRCA	Metabolism of cofactors and vitamins	Pantothenate and CoA biosynthesis	Unrelated	Transcript expression	Stemness	CNV	Stemness	-0.432522091598389	1.09907759565828e-53	0.212774799749903	0.000525078721752508	Divergent	Underexpression	1.1e-78	No data	No data	Meaningful Protective	Meaningless	NS	0.185	NS	0.612	NS	Protective	0.00268	NS	0.276	NS	NS	0.128	NS	0.23	NS	Protective	0.00519	NS	0.182	NS		NS	Meaningful Deleted and Duplicated	NS
BRCA-11160 / BRCA-9853	BRCA-11160.1.13.0.1.5.3.N.2.6.3.1.2	ENST00000261733	Coding Transcript Isoform	BRCA-9853.1.13.0.1.3.3.P.0.0.3.2.2	SNHG16	lncRNA	BRCA	Amino acid metabolism	Valine, leucine and isoleucine degradation	Unrelated	Transcript expression	Stemness	CNV	Stemness	-0.432522091598389	1.09907759565828e-53	0.212774799749903	0.000525078721752508	Divergent	Underexpression	1.1e-78	No data	No data	Meaningful Protective	Meaningless	NS	0.185	NS	0.612	NS	Protective	0.00268	NS	0.276	NS	NS	0.128	NS	0.23	NS	Protective	0.00519	NS	0.182	NS		NS	Meaningful Deleted and Duplicated	NS
BRCA-11161 / BRCA-9851	BRCA-11161.2.13.0.1.5.3.N.2.6.3.1.2	ENST00000261733	Coding Transcript Isoform	BRCA-9851.2.13.0.1.3.3.P.0.0.3.2.2	SNHG16	lncRNA	BRCA	Carbohydrate metabolism	Pyruvate metabolism	Unrelated	Transcript expression	Stemness	CNV	Stemness	-0.432522091598389	1.09907759565828e-53	0.212774799749903	0.000525078721752508	Divergent	Underexpression	1.1e-78	No data	No data	Meaningful Protective	Meaningless	NS	0.185	NS	0.612	NS	Protective	0.00268	NS	0.276	NS	NS	0.128	NS	0.23	NS	Protective	0.00519	NS	0.182	NS		NS	Meaningful Deleted and Duplicated	NS
BRCA-11162 / BRCA-9856	BRCA-11162.2.2.0.1.5.3.N.2.6.3.1.2	ENST00000261733	Coding Transcript Isoform	BRCA-9856.2.2.0.1.3.3.P.0.0.3.2.2	SNHG16	lncRNA	BRCA	Carbohydrate metabolism	Ascorbate and aldarate metabolism	Unrelated	Transcript expression	Stemness	CNV	Stemness	-0.432522091598389	1.09907759565828e-53	0.212774799749903	0.000525078721752508	Divergent	Underexpression	1.1e-78	No data	No data	Meaningful Protective	Meaningless	NS	0.185	NS	0.612	NS	Protective	0.00268	NS	0.276	NS	NS	0.128	NS	0.23	NS	Protective	0.00519	NS	0.182	NS		NS	Meaningful Deleted and Duplicated	NS
BRCA-11163 / BRCA-9852	BRCA-11163.1.10.0.1.5.3.N.2.6.3.1.2	ENST00000261733	Coding Transcript Isoform	BRCA-9852.1.10.0.1.3.3.P.0.0.3.2.2	SNHG16	lncRNA	BRCA	Amino acid metabolism	Tryptophan metabolism	Unrelated	Transcript expression	Stemness	CNV	Stemness	-0.432522091598389	1.09907759565828e-53	0.212774799749903	0.000525078721752508	Divergent	Underexpression	1.1e-78	No data	No data	Meaningful Protective	Meaningless	NS	0.185	NS	0.612	NS	Protective	0.00268	NS	0.276	NS	NS	0.128	NS	0.23	NS	Protective	0.00519	NS	0.182	NS		NS	Meaningful Deleted and Duplicated	NS
BRCA-11164 / BRCA-9849	BRCA-11164.4.5.0.1.5.3.N.2.6.3.1.2	ENST00000261733	Coding Transcript Isoform	BRCA-9849.4.5.0.1.3.3.P.0.0.3.2.2	SNHG16	lncRNA	BRCA	Lipid metabolism	Fatty acid degradation	Unrelated	Transcript expression	Stemness	CNV	Stemness	-0.432522091598389	1.09907759565828e-53	0.212774799749903	0.000525078721752508	Divergent	Underexpression	1.1e-78	No data	No data	Meaningful Protective	Meaningless	NS	0.185	NS	0.612	NS	Protective	0.00268	NS	0.276	NS	NS	0.128	NS	0.23	NS	Protective	0.00519	NS	0.182	NS		NS	Meaningful Deleted and Duplicated	NS
BRCA-11165 / BRCA-9854	BRCA-11165.6.6.0.1.5.3.N.2.6.3.1.2	ENST00000261733	Coding Transcript Isoform	BRCA-9854.6.6.0.1.3.3.P.0.0.3.2.2	SNHG16	lncRNA	BRCA	Metabolism of other amino acids	beta-Alanine metabolism	Unrelated	Transcript expression	Stemness	CNV	Stemness	-0.432522091598389	1.09907759565828e-53	0.212774799749903	0.000525078721752508	Divergent	Underexpression	1.1e-78	No data	No data	Meaningful Protective	Meaningless	NS	0.185	NS	0.612	NS	Protective	0.00268	NS	0.276	NS	NS	0.128	NS	0.23	NS	Protective	0.00519	NS	0.182	NS		NS	Meaningful Deleted and Duplicated	NS
BRCA-11166 / BRCA-9859	BRCA-11166.1.7.0.1.5.3.N.2.6.3.1.2	ENST00000261733	Coding Transcript Isoform	BRCA-9859.1.7.0.1.3.3.P.0.0.3.2.2	SNHG16	lncRNA	BRCA	Amino acid metabolism	Lysine degradation	Unrelated	Transcript expression	Stemness	CNV	Stemness	-0.432522091598389	1.09907759565828e-53	0.212774799749903	0.000525078721752508	Divergent	Underexpression	1.1e-78	No data	No data	Meaningful Protective	Meaningless	NS	0.185	NS	0.612	NS	Protective	0.00268	NS	0.276	NS	NS	0.128	NS	0.23	NS	Protective	0.00519	NS	0.182	NS		NS	Meaningful Deleted and Duplicated	NS
BRCA-11167 / BRCA-9857	BRCA-11167.1.6.0.1.5.3.N.2.6.3.1.2	ENST00000261733	Coding Transcript Isoform	BRCA-9857.1.6.0.1.3.3.P.0.0.3.2.2	SNHG16	lncRNA	BRCA	Amino acid metabolism	Histidine metabolism	Unrelated	Transcript expression	Stemness	CNV	Stemness	-0.432522091598389	1.09907759565828e-53	0.212774799749903	0.000525078721752508	Divergent	Underexpression	1.1e-78	No data	No data	Meaningful Protective	Meaningless	NS	0.185	NS	0.612	NS	Protective	0.00268	NS	0.276	NS	NS	0.128	NS	0.23	NS	Protective	0.00519	NS	0.182	NS		NS	Meaningful Deleted and Duplicated	NS
BRCA-11168 / BRCA-9848	BRCA-11168.1.2.0.1.5.3.N.2.6.3.1.2	ENST00000261733	Coding Transcript Isoform	BRCA-9848.1.2.0.1.3.3.P.0.0.3.2.2	SNHG16	lncRNA	BRCA	Amino acid metabolism	Arginine and proline metabolism	Unrelated	Transcript expression	Stemness	CNV	Stemness	-0.432522091598389	1.09907759565828e-53	0.212774799749903	0.000525078721752508	Divergent	Underexpression	1.1e-78	No data	No data	Meaningful Protective	Meaningless	NS	0.185	NS	0.612	NS	Protective	0.00268	NS	0.276	NS	NS	0.128	NS	0.23	NS	Protective	0.00519	NS	0.182	NS		NS	Meaningful Deleted and Duplicated	NS
BRCA-11375 / BRCA-636	BRCA-11375.2.7.0.1.5.3.P.3.5.8.2.2	ENST00000334828	Coding Transcript Isoform	BRCA-636.2.7.0.1.4.2.P.1.3.8.1.3	(`hsa-miR-1343-3p` + `hsa-miR-4652-5p`)	miRNA	BRCA	Carbohydrate metabolism	Glycolysis / Gluconeogenesis	Unrelated	Transcript expression	Stemness	miRNA expression	Microsatellite instability	0.182501877449781	7.40226080293379e-09	0.174948561427203	6.96406085822634e-09	NS	Overexpression	7.7e-61	Unchanged	0.64	Meaningful Risky	Meaningful Risky	Risky	0.00124	NS	0.276	NS	Risky	0.0235	NS	0.0516	NS	NS	0.767	NS	0.135	NS	NS	0.162	NS	0.0328	NS		NS	Meaningful High	High
BRCA-11376 / BRCA-635	BRCA-11376.1.5.0.1.5.3.P.3.5.8.2.2	ENST00000334828	Coding Transcript Isoform	BRCA-635.1.5.0.1.4.2.P.1.3.8.1.3	(`hsa-miR-1343-3p` + `hsa-miR-4652-5p`)	miRNA	BRCA	Amino acid metabolism	Glycine, serine and threonine metabolism	Unrelated	Transcript expression	Stemness	miRNA expression	Microsatellite instability	0.182501877449781	7.40226080293379e-09	0.174948561427203	6.96406085822634e-09	NS	Overexpression	7.7e-61	Unchanged	0.64	Meaningful Risky	Meaningful Risky	Risky	0.00124	NS	0.276	NS	Risky	0.0235	NS	0.0516	NS	NS	0.767	NS	0.135	NS	NS	0.162	NS	0.0328	NS		NS	Meaningful High	High
BRCA-11436 / BRCA-9658	BRCA-11436.1.7.6.1.5.3.P.3.0.3.1.2	ENST00000350995	Coding Transcript Isoform	BRCA-9658.1.7.6.0.3.3.P.0.5.0.1.2	PVT1	lncRNA	BRCA	Amino acid metabolism	Lysine degradation	Ferroptosis	Transcript expression	Stemness	CNV	Stemness	0.419712499771261	3.02498196708167e-50	0.396274716329384	9.70421240155562e-40	Convergent	Overexpression	5.8e-78	No data	No data	Meaningless	Meaningful Risky	NS	0.677	Risky	0.0357	NS	NS	0.354	Risky	0.0371	NS	NS	0.163	NS	0.341	NS	NS	0.186	NS	0.935	NS		NS	Meaningless	NS
BRCA-11440 / BRCA-10148	BRCA-11440.1.4.0.1.5.3.P.3.0.11.1.1	ENST00000353855	Coding Transcript Isoform	BRCA-10148.1.4.0.1.7.2.P.0.2.5.1.1	XIST	lncRNA	BRCA	Amino acid metabolism	Cysteine and methionine metabolism	Unrelated	Transcript expression	Stemness	Methylation	Microsatellite instability	0.370731838290169	2.07936587939785e-38	0.230300592945858	2.32581886848821e-08	NS	Overexpression	2.7e-56	No data	No data	Meaningless	Meaningful Risky	NS	0.494	Risky	0.0455	NS	NS	0.31	NS	0.143	NS	NS	0.156	NS	0.781	NS	NS	0.372	NS	0.81	NS		NS	Meaningful High	High
BRCA-11645 / BRCA-8851	BRCA-11645.1.4.0.1.5.3.P.3.0.3.1.3	ENST00000380746	Coding Transcript Isoform	BRCA-8851.1.4.0.1.6.3.P.2.3.3.3.3	LINC00113	lncRNA	BRCA	Amino acid metabolism	Cysteine and methionine metabolism	Unrelated	Transcript expression	Stemness	Gene expression	Stemness	0.457218382855602	1.69231858271472e-05	0.248075099088973	1.29221077520273e-16	Convergent	Overexpression	1.1e-123	Underexpression	5.8e-08	Meaningless	Meaningful Risky	NS	0.821	NS	0.272	NS	NS	0.388	Risky	0.0463	NS	NS	0.577	NS	0.167	NS	NS	0.965	NS	0.203	NS		NS	Meaningful Low	NS
BRCA-11645 / BRCA-10148	BRCA-11645.1.4.0.1.5.3.P.3.0.3.1.3	ENST00000380746	Coding Transcript Isoform	BRCA-10148.1.4.0.1.7.2.P.0.2.5.1.1	XIST	lncRNA	BRCA	Amino acid metabolism	Cysteine and methionine metabolism	Unrelated	Transcript expression	Stemness	Methylation	Microsatellite instability	0.457218382855602	1.69231858271472e-05	0.230300592945858	2.32581886848821e-08	NS	Overexpression	1.1e-123	No data	No data	Meaningless	Meaningful Risky	NS	0.821	Risky	0.0455	NS	NS	0.388	NS	0.143	NS	NS	0.577	NS	0.781	NS	NS	0.965	NS	0.81	NS		NS	Meaningful High	NS
BRCA-11664 / BRCA-3661	BRCA-11664.1.7.0.1.5.3.N.2.3.3.1.2	ENST00000392873	Coding Transcript Isoform	BRCA-3661.1.7.0.0.3.3.P.0.3.3.1.2	FENDRR	lncRNA	BRCA	Amino acid metabolism	Lysine degradation	Unrelated	Transcript expression	Stemness	CNV	Stemness	-0.148088754712831	9.74297999421667e-06	0.218595112879192	1.95030943263769e-11	Divergent	Underexpression	1e-19	No data	No data	Meaningful Protective	Meaningful Risky	NS	0.308	NS	0.98	NS	Protective	0.0321	NS	0.147	NS	NS	0.225	NS	0.139	NS	NS	0.342	Risky	0.0255	NS		NS	Meaningful Normal and Duplicated	NS
BRCA-11750 / BRCA-8851	BRCA-11750.1.4.0.1.5.2.N.2.9.8.1.2	ENST00000406659	Coding Transcript Isoform	BRCA-8851.1.4.0.1.6.3.P.2.3.3.3.3	LINC00113	lncRNA	BRCA	Amino acid metabolism	Cysteine and methionine metabolism	Unrelated	Transcript expression	Microsatellite instability	Gene expression	Stemness	-0.114340517392404	8.21427072405762e-05	0.248075099088973	1.29221077520273e-16	NS	Underexpression	5.2e-40	Underexpression	5.8e-08	Meaningful Protective	Meaningful Risky	NS	0.17	NS	0.272	NS	Protective	0.0163	Risky	0.0463	Divergent	Protective	0.0301	NS	0.167	NS	Protective	0.00168	NS	0.203	NS	DSS	Divergent	Meaningful Low	Low
BRCA-11750 / BRCA-10148	BRCA-11750.1.4.0.1.5.2.N.2.9.8.1.2	ENST00000406659	Coding Transcript Isoform	BRCA-10148.1.4.0.1.7.2.P.0.2.5.1.1	XIST	lncRNA	BRCA	Amino acid metabolism	Cysteine and methionine metabolism	Unrelated	Transcript expression	Microsatellite instability	Methylation	Microsatellite instability	-0.114340517392404	8.21427072405762e-05	0.230300592945858	2.32581886848821e-08	Divergent	Underexpression	5.2e-40	No data	No data	Meaningful Protective	Meaningful Risky	NS	0.17	Risky	0.0455	NS	Protective	0.0163	NS	0.143	NS	Protective	0.0301	NS	0.781	NS	Protective	0.00168	NS	0.81	NS		NS	Meaningful High	Low
BRCA-11751 / BRCA-8851	BRCA-11751.1.4.0.1.5.3.N.2.9.8.1.2	ENST00000406659	Coding Transcript Isoform	BRCA-8851.1.4.0.1.6.3.P.2.3.3.3.3	LINC00113	lncRNA	BRCA	Amino acid metabolism	Cysteine and methionine metabolism	Unrelated	Transcript expression	Stemness	Gene expression	Stemness	-0.351112043830586	3.2436313874091e-34	0.248075099088973	1.29221077520273e-16	Divergent	Underexpression	5.2e-40	Underexpression	5.8e-08	Meaningful Protective	Meaningful Risky	NS	0.17	NS	0.272	NS	Protective	0.0163	Risky	0.0463	Divergent	Protective	0.0301	NS	0.167	NS	Protective	0.00168	NS	0.203	NS	DSS	Divergent	Meaningful Low	Low
BRCA-11751 / BRCA-10148	BRCA-11751.1.4.0.1.5.3.N.2.9.8.1.2	ENST00000406659	Coding Transcript Isoform	BRCA-10148.1.4.0.1.7.2.P.0.2.5.1.1	XIST	lncRNA	BRCA	Amino acid metabolism	Cysteine and methionine metabolism	Unrelated	Transcript expression	Stemness	Methylation	Microsatellite instability	-0.351112043830586	3.2436313874091e-34	0.230300592945858	2.32581886848821e-08	NS	Underexpression	5.2e-40	No data	No data	Meaningful Protective	Meaningful Risky	NS	0.17	Risky	0.0455	NS	Protective	0.0163	NS	0.143	NS	Protective	0.0301	NS	0.781	NS	Protective	0.00168	NS	0.81	NS		NS	Meaningful High	Low
BRCA-11821 / BRCA-9854	BRCA-11821.6.6.0.1.5.2.N.2.6.6.1.2	ENST00000416293	Coding Transcript Isoform	BRCA-9854.6.6.0.1.3.3.P.0.0.3.2.2	SNHG16	lncRNA	BRCA	Metabolism of other amino acids	beta-Alanine metabolism	Unrelated	Transcript expression	Microsatellite instability	CNV	Stemness	-0.173257340150388	0.00157411725357772	0.212774799749903	0.000525078721752508	NS	Underexpression	2.4e-61	No data	No data	Meaningful Protective	Meaningless	NS	0.104	NS	0.612	NS	Protective	0.00196	NS	0.276	NS	NS	0.163	NS	0.23	NS	Protective	0.00892	NS	0.182	NS		NS	Meaningful Deleted and Duplicated	NS
BRCA-11822 / BRCA-9852	BRCA-11822.1.10.0.1.5.2.N.2.6.6.1.2	ENST00000416293	Coding Transcript Isoform	BRCA-9852.1.10.0.1.3.3.P.0.0.3.2.2	SNHG16	lncRNA	BRCA	Amino acid metabolism	Tryptophan metabolism	Unrelated	Transcript expression	Microsatellite instability	CNV	Stemness	-0.173257340150388	0.00157411725357772	0.212774799749903	0.000525078721752508	NS	Underexpression	2.4e-61	No data	No data	Meaningful Protective	Meaningless	NS	0.104	NS	0.612	NS	Protective	0.00196	NS	0.276	NS	NS	0.163	NS	0.23	NS	Protective	0.00892	NS	0.182	NS		NS	Meaningful Deleted and Duplicated	NS
BRCA-11823 / BRCA-9848	BRCA-11823.1.2.0.1.5.2.N.2.6.6.1.2	ENST00000416293	Coding Transcript Isoform	BRCA-9848.1.2.0.1.3.3.P.0.0.3.2.2	SNHG16	lncRNA	BRCA	Amino acid metabolism	Arginine and proline metabolism	Unrelated	Transcript expression	Microsatellite instability	CNV	Stemness	-0.173257340150388	0.00157411725357772	0.212774799749903	0.000525078721752508	NS	Underexpression	2.4e-61	No data	No data	Meaningful Protective	Meaningless	NS	0.104	NS	0.612	NS	Protective	0.00196	NS	0.276	NS	NS	0.163	NS	0.23	NS	Protective	0.00892	NS	0.182	NS		NS	Meaningful Deleted and Duplicated	NS
BRCA-11824 / BRCA-9850	BRCA-11824.4.7.0.1.5.2.N.2.6.6.1.2	ENST00000416293	Coding Transcript Isoform	BRCA-9850.4.7.0.1.3.3.P.0.0.3.2.2	SNHG16	lncRNA	BRCA	Lipid metabolism	Glycerolipid metabolism	Unrelated	Transcript expression	Microsatellite instability	CNV	Stemness	-0.173257340150388	0.00157411725357772	0.212774799749903	0.000525078721752508	NS	Underexpression	2.4e-61	No data	No data	Meaningful Protective	Meaningless	NS	0.104	NS	0.612	NS	Protective	0.00196	NS	0.276	NS	NS	0.163	NS	0.23	NS	Protective	0.00892	NS	0.182	NS		NS	Meaningful Deleted and Duplicated	NS
BRCA-11825 / BRCA-9855	BRCA-11825.2.7.0.1.5.2.N.2.6.6.1.2	ENST00000416293	Coding Transcript Isoform	BRCA-9855.2.7.0.1.3.3.P.0.0.3.2.2	SNHG16	lncRNA	BRCA	Carbohydrate metabolism	Glycolysis / Gluconeogenesis	Unrelated	Transcript expression	Microsatellite instability	CNV	Stemness	-0.173257340150388	0.00157411725357772	0.212774799749903	0.000525078721752508	NS	Underexpression	2.4e-61	No data	No data	Meaningful Protective	Meaningless	NS	0.104	NS	0.612	NS	Protective	0.00196	NS	0.276	NS	NS	0.163	NS	0.23	NS	Protective	0.00892	NS	0.182	NS		NS	Meaningful Deleted and Duplicated	NS
BRCA-11826 / BRCA-9858	BRCA-11826.5.6.0.1.5.2.N.2.6.6.1.2	ENST00000416293	Coding Transcript Isoform	BRCA-9858.5.6.0.1.3.3.P.0.0.3.2.2	SNHG16	lncRNA	BRCA	Metabolism of cofactors and vitamins	Pantothenate and CoA biosynthesis	Unrelated	Transcript expression	Microsatellite instability	CNV	Stemness	-0.173257340150388	0.00157411725357772	0.212774799749903	0.000525078721752508	NS	Underexpression	2.4e-61	No data	No data	Meaningful Protective	Meaningless	NS	0.104	NS	0.612	NS	Protective	0.00196	NS	0.276	NS	NS	0.163	NS	0.23	NS	Protective	0.00892	NS	0.182	NS		NS	Meaningful Deleted and Duplicated	NS
BRCA-11827 / BRCA-9849	BRCA-11827.4.5.0.1.5.2.N.2.6.6.1.2	ENST00000416293	Coding Transcript Isoform	BRCA-9849.4.5.0.1.3.3.P.0.0.3.2.2	SNHG16	lncRNA	BRCA	Lipid metabolism	Fatty acid degradation	Unrelated	Transcript expression	Microsatellite instability	CNV	Stemness	-0.173257340150388	0.00157411725357772	0.212774799749903	0.000525078721752508	NS	Underexpression	2.4e-61	No data	No data	Meaningful Protective	Meaningless	NS	0.104	NS	0.612	NS	Protective	0.00196	NS	0.276	NS	NS	0.163	NS	0.23	NS	Protective	0.00892	NS	0.182	NS		NS	Meaningful Deleted and Duplicated	NS
BRCA-11828 / BRCA-9859	BRCA-11828.1.7.0.1.5.2.N.2.6.6.1.2	ENST00000416293	Coding Transcript Isoform	BRCA-9859.1.7.0.1.3.3.P.0.0.3.2.2	SNHG16	lncRNA	BRCA	Amino acid metabolism	Lysine degradation	Unrelated	Transcript expression	Microsatellite instability	CNV	Stemness	-0.173257340150388	0.00157411725357772	0.212774799749903	0.000525078721752508	NS	Underexpression	2.4e-61	No data	No data	Meaningful Protective	Meaningless	NS	0.104	NS	0.612	NS	Protective	0.00196	NS	0.276	NS	NS	0.163	NS	0.23	NS	Protective	0.00892	NS	0.182	NS		NS	Meaningful Deleted and Duplicated	NS
BRCA-11829 / BRCA-9856	BRCA-11829.2.2.0.1.5.2.N.2.6.6.1.2	ENST00000416293	Coding Transcript Isoform	BRCA-9856.2.2.0.1.3.3.P.0.0.3.2.2	SNHG16	lncRNA	BRCA	Carbohydrate metabolism	Ascorbate and aldarate metabolism	Unrelated	Transcript expression	Microsatellite instability	CNV	Stemness	-0.173257340150388	0.00157411725357772	0.212774799749903	0.000525078721752508	NS	Underexpression	2.4e-61	No data	No data	Meaningful Protective	Meaningless	NS	0.104	NS	0.612	NS	Protective	0.00196	NS	0.276	NS	NS	0.163	NS	0.23	NS	Protective	0.00892	NS	0.182	NS		NS	Meaningful Deleted and Duplicated	NS
BRCA-11830 / BRCA-9851	BRCA-11830.2.13.0.1.5.2.N.2.6.6.1.2	ENST00000416293	Coding Transcript Isoform	BRCA-9851.2.13.0.1.3.3.P.0.0.3.2.2	SNHG16	lncRNA	BRCA	Carbohydrate metabolism	Pyruvate metabolism	Unrelated	Transcript expression	Microsatellite instability	CNV	Stemness	-0.173257340150388	0.00157411725357772	0.212774799749903	0.000525078721752508	NS	Underexpression	2.4e-61	No data	No data	Meaningful Protective	Meaningless	NS	0.104	NS	0.612	NS	Protective	0.00196	NS	0.276	NS	NS	0.163	NS	0.23	NS	Protective	0.00892	NS	0.182	NS		NS	Meaningful Deleted and Duplicated	NS
BRCA-11831 / BRCA-9853	BRCA-11831.1.13.0.1.5.2.N.2.6.6.1.2	ENST00000416293	Coding Transcript Isoform	BRCA-9853.1.13.0.1.3.3.P.0.0.3.2.2	SNHG16	lncRNA	BRCA	Amino acid metabolism	Valine, leucine and isoleucine degradation	Unrelated	Transcript expression	Microsatellite instability	CNV	Stemness	-0.173257340150388	0.00157411725357772	0.212774799749903	0.000525078721752508	NS	Underexpression	2.4e-61	No data	No data	Meaningful Protective	Meaningless	NS	0.104	NS	0.612	NS	Protective	0.00196	NS	0.276	NS	NS	0.163	NS	0.23	NS	Protective	0.00892	NS	0.182	NS		NS	Meaningful Deleted and Duplicated	NS
BRCA-11832 / BRCA-9857	BRCA-11832.1.6.0.1.5.2.N.2.6.6.1.2	ENST00000416293	Coding Transcript Isoform	BRCA-9857.1.6.0.1.3.3.P.0.0.3.2.2	SNHG16	lncRNA	BRCA	Amino acid metabolism	Histidine metabolism	Unrelated	Transcript expression	Microsatellite instability	CNV	Stemness	-0.173257340150388	0.00157411725357772	0.212774799749903	0.000525078721752508	NS	Underexpression	2.4e-61	No data	No data	Meaningful Protective	Meaningless	NS	0.104	NS	0.612	NS	Protective	0.00196	NS	0.276	NS	NS	0.163	NS	0.23	NS	Protective	0.00892	NS	0.182	NS		NS	Meaningful Deleted and Duplicated	NS
BRCA-11833 / BRCA-9858	BRCA-11833.5.6.0.1.5.3.N.2.6.6.1.2	ENST00000416293	Coding Transcript Isoform	BRCA-9858.5.6.0.1.3.3.P.0.0.3.2.2	SNHG16	lncRNA	BRCA	Metabolism of cofactors and vitamins	Pantothenate and CoA biosynthesis	Unrelated	Transcript expression	Stemness	CNV	Stemness	-0.393434771243345	1.21987620644107e-43	0.212774799749903	0.000525078721752508	Divergent	Underexpression	2.4e-61	No data	No data	Meaningful Protective	Meaningless	NS	0.104	NS	0.612	NS	Protective	0.00196	NS	0.276	NS	NS	0.163	NS	0.23	NS	Protective	0.00892	NS	0.182	NS		NS	Meaningful Deleted and Duplicated	NS
BRCA-11834 / BRCA-9856	BRCA-11834.2.2.0.1.5.3.N.2.6.6.1.2	ENST00000416293	Coding Transcript Isoform	BRCA-9856.2.2.0.1.3.3.P.0.0.3.2.2	SNHG16	lncRNA	BRCA	Carbohydrate metabolism	Ascorbate and aldarate metabolism	Unrelated	Transcript expression	Stemness	CNV	Stemness	-0.393434771243345	1.21987620644107e-43	0.212774799749903	0.000525078721752508	Divergent	Underexpression	2.4e-61	No data	No data	Meaningful Protective	Meaningless	NS	0.104	NS	0.612	NS	Protective	0.00196	NS	0.276	NS	NS	0.163	NS	0.23	NS	Protective	0.00892	NS	0.182	NS		NS	Meaningful Deleted and Duplicated	NS
BRCA-11835 / BRCA-9857	BRCA-11835.1.6.0.1.5.3.N.2.6.6.1.2	ENST00000416293	Coding Transcript Isoform	BRCA-9857.1.6.0.1.3.3.P.0.0.3.2.2	SNHG16	lncRNA	BRCA	Amino acid metabolism	Histidine metabolism	Unrelated	Transcript expression	Stemness	CNV	Stemness	-0.393434771243345	1.21987620644107e-43	0.212774799749903	0.000525078721752508	Divergent	Underexpression	2.4e-61	No data	No data	Meaningful Protective	Meaningless	NS	0.104	NS	0.612	NS	Protective	0.00196	NS	0.276	NS	NS	0.163	NS	0.23	NS	Protective	0.00892	NS	0.182	NS		NS	Meaningful Deleted and Duplicated	NS
BRCA-11836 / BRCA-9854	BRCA-11836.6.6.0.1.5.3.N.2.6.6.1.2	ENST00000416293	Coding Transcript Isoform	BRCA-9854.6.6.0.1.3.3.P.0.0.3.2.2	SNHG16	lncRNA	BRCA	Metabolism of other amino acids	beta-Alanine metabolism	Unrelated	Transcript expression	Stemness	CNV	Stemness	-0.393434771243345	1.21987620644107e-43	0.212774799749903	0.000525078721752508	Divergent	Underexpression	2.4e-61	No data	No data	Meaningful Protective	Meaningless	NS	0.104	NS	0.612	NS	Protective	0.00196	NS	0.276	NS	NS	0.163	NS	0.23	NS	Protective	0.00892	NS	0.182	NS		NS	Meaningful Deleted and Duplicated	NS
BRCA-11837 / BRCA-9853	BRCA-11837.1.13.0.1.5.3.N.2.6.6.1.2	ENST00000416293	Coding Transcript Isoform	BRCA-9853.1.13.0.1.3.3.P.0.0.3.2.2	SNHG16	lncRNA	BRCA	Amino acid metabolism	Valine, leucine and isoleucine degradation	Unrelated	Transcript expression	Stemness	CNV	Stemness	-0.393434771243345	1.21987620644107e-43	0.212774799749903	0.000525078721752508	Divergent	Underexpression	2.4e-61	No data	No data	Meaningful Protective	Meaningless	NS	0.104	NS	0.612	NS	Protective	0.00196	NS	0.276	NS	NS	0.163	NS	0.23	NS	Protective	0.00892	NS	0.182	NS		NS	Meaningful Deleted and Duplicated	NS
BRCA-11838 / BRCA-9850	BRCA-11838.4.7.0.1.5.3.N.2.6.6.1.2	ENST00000416293	Coding Transcript Isoform	BRCA-9850.4.7.0.1.3.3.P.0.0.3.2.2	SNHG16	lncRNA	BRCA	Lipid metabolism	Glycerolipid metabolism	Unrelated	Transcript expression	Stemness	CNV	Stemness	-0.393434771243345	1.21987620644107e-43	0.212774799749903	0.000525078721752508	Divergent	Underexpression	2.4e-61	No data	No data	Meaningful Protective	Meaningless	NS	0.104	NS	0.612	NS	Protective	0.00196	NS	0.276	NS	NS	0.163	NS	0.23	NS	Protective	0.00892	NS	0.182	NS		NS	Meaningful Deleted and Duplicated	NS
BRCA-11839 / BRCA-9855	BRCA-11839.2.7.0.1.5.3.N.2.6.6.1.2	ENST00000416293	Coding Transcript Isoform	BRCA-9855.2.7.0.1.3.3.P.0.0.3.2.2	SNHG16	lncRNA	BRCA	Carbohydrate metabolism	Glycolysis / Gluconeogenesis	Unrelated	Transcript expression	Stemness	CNV	Stemness	-0.393434771243345	1.21987620644107e-43	0.212774799749903	0.000525078721752508	Divergent	Underexpression	2.4e-61	No data	No data	Meaningful Protective	Meaningless	NS	0.104	NS	0.612	NS	Protective	0.00196	NS	0.276	NS	NS	0.163	NS	0.23	NS	Protective	0.00892	NS	0.182	NS		NS	Meaningful Deleted and Duplicated	NS
BRCA-11840 / BRCA-9849	BRCA-11840.4.5.0.1.5.3.N.2.6.6.1.2	ENST00000416293	Coding Transcript Isoform	BRCA-9849.4.5.0.1.3.3.P.0.0.3.2.2	SNHG16	lncRNA	BRCA	Lipid metabolism	Fatty acid degradation	Unrelated	Transcript expression	Stemness	CNV	Stemness	-0.393434771243345	1.21987620644107e-43	0.212774799749903	0.000525078721752508	Divergent	Underexpression	2.4e-61	No data	No data	Meaningful Protective	Meaningless	NS	0.104	NS	0.612	NS	Protective	0.00196	NS	0.276	NS	NS	0.163	NS	0.23	NS	Protective	0.00892	NS	0.182	NS		NS	Meaningful Deleted and Duplicated	NS
BRCA-11841 / BRCA-9851	BRCA-11841.2.13.0.1.5.3.N.2.6.6.1.2	ENST00000416293	Coding Transcript Isoform	BRCA-9851.2.13.0.1.3.3.P.0.0.3.2.2	SNHG16	lncRNA	BRCA	Carbohydrate metabolism	Pyruvate metabolism	Unrelated	Transcript expression	Stemness	CNV	Stemness	-0.393434771243345	1.21987620644107e-43	0.212774799749903	0.000525078721752508	Divergent	Underexpression	2.4e-61	No data	No data	Meaningful Protective	Meaningless	NS	0.104	NS	0.612	NS	Protective	0.00196	NS	0.276	NS	NS	0.163	NS	0.23	NS	Protective	0.00892	NS	0.182	NS		NS	Meaningful Deleted and Duplicated	NS
BRCA-11842 / BRCA-9848	BRCA-11842.1.2.0.1.5.3.N.2.6.6.1.2	ENST00000416293	Coding Transcript Isoform	BRCA-9848.1.2.0.1.3.3.P.0.0.3.2.2	SNHG16	lncRNA	BRCA	Amino acid metabolism	Arginine and proline metabolism	Unrelated	Transcript expression	Stemness	CNV	Stemness	-0.393434771243345	1.21987620644107e-43	0.212774799749903	0.000525078721752508	Divergent	Underexpression	2.4e-61	No data	No data	Meaningful Protective	Meaningless	NS	0.104	NS	0.612	NS	Protective	0.00196	NS	0.276	NS	NS	0.163	NS	0.23	NS	Protective	0.00892	NS	0.182	NS		NS	Meaningful Deleted and Duplicated	NS
BRCA-11843 / BRCA-9859	BRCA-11843.1.7.0.1.5.3.N.2.6.6.1.2	ENST00000416293	Coding Transcript Isoform	BRCA-9859.1.7.0.1.3.3.P.0.0.3.2.2	SNHG16	lncRNA	BRCA	Amino acid metabolism	Lysine degradation	Unrelated	Transcript expression	Stemness	CNV	Stemness	-0.393434771243345	1.21987620644107e-43	0.212774799749903	0.000525078721752508	Divergent	Underexpression	2.4e-61	No data	No data	Meaningful Protective	Meaningless	NS	0.104	NS	0.612	NS	Protective	0.00196	NS	0.276	NS	NS	0.163	NS	0.23	NS	Protective	0.00892	NS	0.182	NS		NS	Meaningful Deleted and Duplicated	NS
BRCA-11844 / BRCA-9852	BRCA-11844.1.10.0.1.5.3.N.2.6.6.1.2	ENST00000416293	Coding Transcript Isoform	BRCA-9852.1.10.0.1.3.3.P.0.0.3.2.2	SNHG16	lncRNA	BRCA	Amino acid metabolism	Tryptophan metabolism	Unrelated	Transcript expression	Stemness	CNV	Stemness	-0.393434771243345	1.21987620644107e-43	0.212774799749903	0.000525078721752508	Divergent	Underexpression	2.4e-61	No data	No data	Meaningful Protective	Meaningless	NS	0.104	NS	0.612	NS	Protective	0.00196	NS	0.276	NS	NS	0.163	NS	0.23	NS	Protective	0.00892	NS	0.182	NS		NS	Meaningful Deleted and Duplicated	NS
BRCA-11848 / BRCA-3674	BRCA-11848.2.5.0.1.5.3.P.2.5.5.3.2	ENST00000416568	Coding Transcript Isoform	BRCA-3674.2.5.0.1.6.3.P.1.3.11.1.1	FIRRE	lncRNA	BRCA	Carbohydrate metabolism	Fructose and mannose metabolism	Unrelated	Transcript expression	Stemness	Gene expression	Stemness	0.182663218398868	7.84755019200468e-09	0.1724477495383	7.13883557725939e-08	Convergent	Underexpression	9e-09	Unchanged	0.18	Meaningful Risky	Meaningful Risky	Risky	0.0146	NS	0.232	NS	Risky	0.0236	NS	0.113	NS	NS	0.541	NS	0.207	NS	NS	0.0564	Risky	0.022	NS		NS	High	High
BRCA-12047 / BRCA-9635	BRCA-12047.2.9.6.1.5.2.N.2.0.3.1.2	ENST00000452120	Long non-coding Transcript Isoforms	BRCA-9635.2.9.6.1.7.1.P.0.0.3.2.1	PTEN	Coding gene	BRCA	Carbohydrate metabolism	Inositol phosphate metabolism	Ferroptosis	Transcript expression	Microsatellite instability	Methylation	Tumor mutational burden	-0.112375924666232	0.00839921185149729	0.122004450203569	0.000109342573964171	NS	Underexpression	2.2e-122	No data	No data	Meaningless	Meaningless	NS	0.372	NS	0.291	NS	NS	0.397	NS	0.792	NS	NS	0.736	NS	0.589	NS	NS	0.391	NS	0.734	NS		NS	Meaningful Low	NS
BRCA-12053 / BRCA-9635	BRCA-12053.2.9.6.1.5.3.N.2.0.3.1.2	ENST00000452120	Long non-coding Transcript Isoforms	BRCA-9635.2.9.6.1.7.1.P.0.0.3.2.1	PTEN	Coding gene	BRCA	Carbohydrate metabolism	Inositol phosphate metabolism	Ferroptosis	Transcript expression	Stemness	Methylation	Tumor mutational burden	-0.615354692356361	7.04459411443498e-123	0.122004450203569	0.000109342573964171	NS	Underexpression	2.2e-122	No data	No data	Meaningless	Meaningless	NS	0.372	NS	0.291	NS	NS	0.397	NS	0.792	NS	NS	0.736	NS	0.589	NS	NS	0.391	NS	0.734	NS		NS	Meaningful Low	NS
BRCA-12089 / BRCA-9635	BRCA-12089.2.9.6.1.5.3.N.2.2.2.1.3	ENST00000455531	Long non-coding Transcript Isoforms	BRCA-9635.2.9.6.1.7.1.P.0.0.3.2.1	PTEN	Coding gene	BRCA	Carbohydrate metabolism	Inositol phosphate metabolism	Ferroptosis	Transcript expression	Stemness	Methylation	Tumor mutational burden	-0.346899453664696	2.53210754382539e-33	0.122004450203569	0.000109342573964171	NS	Underexpression	6.3e-80	No data	No data	Meaningful Risky	Meaningless	Risky	0.0334	NS	0.291	NS	NS	0.0931	NS	0.792	NS	NS	0.664	NS	0.589	NS	NS	0.49	NS	0.734	NS		NS	Meaningful Low	High
BRCA-12286 / BRCA-9658	BRCA-12286.1.7.6.1.5.3.P.2.3.3.3.3	ENST00000478654	Coding Transcript Isoform	BRCA-9658.1.7.6.0.3.3.P.0.5.0.1.2	PVT1	lncRNA	BRCA	Amino acid metabolism	Lysine degradation	Ferroptosis	Transcript expression	Stemness	CNV	Stemness	0.322267581687014	1.59920039389286e-28	0.396274716329384	9.70421240155562e-40	Convergent	Underexpression	3e-24	No data	No data	Meaningful Risky	Meaningful Risky	NS	0.942	Risky	0.0357	NS	NS	0.505	Risky	0.0371	NS	Risky	0.0332	NS	0.341	NS	NS	0.105	NS	0.935	NS		NS	Meaningless	NS
BRCA-12720 / BRCA-9357	BRCA-12720.2.7.0.1.5.3.N.1.3.0.3.3	ENST00000518916	Long non-coding Transcript Isoforms	BRCA-9357.2.7.0.1.2.1.P.0.0.3.4.3	PGK1	Coding gene	BRCA	Carbohydrate metabolism	Glycolysis / Gluconeogenesis	Unrelated	Transcript expression	Stemness	Mutation	Tumor mutational burden	-0.110597948499312	0.00408721802472989	0.414455683810931	1.58117429665843e-32	NS	Unchanged	0.99	No data	No data	Meaningful Risky	Meaningless	NS	0.0688	NS	0.254	NS	NS	0.168	NS	0.0641	NS	NS	0.642	NS	0.995	NS	Risky	0.0425	NS	0.248	NS		NS	Meaningful MT	NS
BRCA-12749 / BRCA-9635	BRCA-12749.2.9.6.1.5.3.N.2.3.0.2.3	ENST00000521812	Long non-coding Transcript Isoforms	BRCA-9635.2.9.6.1.7.1.P.0.0.3.2.1	PTEN	Coding gene	BRCA	Carbohydrate metabolism	Inositol phosphate metabolism	Ferroptosis	Transcript expression	Stemness	Methylation	Tumor mutational burden	-0.118309442843537	0.00129088085154386	0.122004450203569	0.000109342573964171	NS	Underexpression	7.5e-21	No data	No data	Meaningful Risky	Meaningless	NS	0.403	NS	0.291	NS	NS	0.105	NS	0.792	NS	NS	0.172	NS	0.589	NS	Risky	0.0298	NS	0.734	NS		NS	Meaningful Low	NS
BRCA-12762 / BRCA-9280	BRCA-12762.7.1.0.1.5.3.N.1.6.9.3.3	ENST00000522674	Long non-coding Transcript Isoforms	BRCA-9280.7.1.0.1.2.1.P.0.2.2.2.3	PDE4D	Coding gene	BRCA	Nucleotide metabolism	Purine metabolism	Unrelated	Transcript expression	Stemness	Mutation	Tumor mutational burden	-0.170093376097459	2.48613475999617e-10	0.211618682137169	4.62704915285632e-08	NS	Unchanged	0.12	No data	No data	Meaningful Risky	Meaningful Risky	NS	0.754	Risky	0.00209	NS	Risky	0.0427	NS	0.223	NS	NS	0.179	NS	0.406	NS	Risky	0.00958	NS	0.12	NS		NS	Meaningful MT	NS
BRCA-12770 / BRCA-9635	BRCA-12770.2.9.6.1.5.2.N.2.0.6.2.3	ENST00000524131	Long non-coding Transcript Isoforms	BRCA-9635.2.9.6.1.7.1.P.0.0.3.2.1	PTEN	Coding gene	BRCA	Carbohydrate metabolism	Inositol phosphate metabolism	Ferroptosis	Transcript expression	Microsatellite instability	Methylation	Tumor mutational burden	-0.108852644119402	0.0128161771845054	0.122004450203569	0.000109342573964171	NS	Underexpression	4e-51	No data	No data	Meaningless	Meaningless	NS	0.482	NS	0.291	NS	NS	0.131	NS	0.792	NS	NS	0.162	NS	0.589	NS	NS	0.133	NS	0.734	NS		NS	Meaningful Low	NS
BRCA-12777 / BRCA-9635	BRCA-12777.2.9.6.1.5.3.N.2.0.6.2.3	ENST00000524131	Long non-coding Transcript Isoforms	BRCA-9635.2.9.6.1.7.1.P.0.0.3.2.1	PTEN	Coding gene	BRCA	Carbohydrate metabolism	Inositol phosphate metabolism	Ferroptosis	Transcript expression	Stemness	Methylation	Tumor mutational burden	-0.229340953919794	4.33764620811668e-14	0.122004450203569	0.000109342573964171	NS	Underexpression	4e-51	No data	No data	Meaningless	Meaningless	NS	0.482	NS	0.291	NS	NS	0.131	NS	0.792	NS	NS	0.162	NS	0.589	NS	NS	0.133	NS	0.734	NS		NS	Meaningful Low	NS
BRCA-12785 / BRCA-9357	BRCA-12785.2.7.0.1.5.3.N.1.0.2.3.3	ENST00000524152	Long non-coding Transcript Isoforms	BRCA-9357.2.7.0.1.2.1.P.0.0.3.4.3	PGK1	Coding gene	BRCA	Carbohydrate metabolism	Glycolysis / Gluconeogenesis	Unrelated	Transcript expression	Stemness	Mutation	Tumor mutational burden	-0.308861881502698	1.15707803876818e-15	0.414455683810931	1.58117429665843e-32	NS	Unchanged	0.11	No data	No data	Meaningless	Meaningless	NS	0.577	NS	0.254	NS	NS	0.477	NS	0.0641	NS	NS	0.798	NS	0.995	NS	NS	0.431	NS	0.248	NS		NS	Meaningful MT	High
BRCA-12935 / BRCA-9859	BRCA-12935.1.7.0.1.5.3.N.2.3.6.1.2	ENST00000548536	Coding Transcript Isoform	BRCA-9859.1.7.0.1.3.3.P.0.0.3.2.2	SNHG16	lncRNA	BRCA	Amino acid metabolism	Lysine degradation	Unrelated	Transcript expression	Stemness	CNV	Stemness	-0.333866202297214	9.6510650121423e-31	0.212774799749903	0.000525078721752508	Divergent	Underexpression	6.5e-64	No data	No data	Meaningful Protective	Meaningless	NS	0.445	NS	0.612	NS	Protective	0.0249	NS	0.276	NS	NS	0.251	NS	0.23	NS	NS	0.0589	NS	0.182	NS		NS	Meaningful Deleted and Duplicated	NS
BRCA-12936 / BRCA-9856	BRCA-12936.2.2.0.1.5.3.N.2.3.6.1.2	ENST00000548536	Coding Transcript Isoform	BRCA-9856.2.2.0.1.3.3.P.0.0.3.2.2	SNHG16	lncRNA	BRCA	Carbohydrate metabolism	Ascorbate and aldarate metabolism	Unrelated	Transcript expression	Stemness	CNV	Stemness	-0.333866202297214	9.6510650121423e-31	0.212774799749903	0.000525078721752508	Divergent	Underexpression	6.5e-64	No data	No data	Meaningful Protective	Meaningless	NS	0.445	NS	0.612	NS	Protective	0.0249	NS	0.276	NS	NS	0.251	NS	0.23	NS	NS	0.0589	NS	0.182	NS		NS	Meaningful Deleted and Duplicated	NS
BRCA-12937 / BRCA-9854	BRCA-12937.6.6.0.1.5.3.N.2.3.6.1.2	ENST00000548536	Coding Transcript Isoform	BRCA-9854.6.6.0.1.3.3.P.0.0.3.2.2	SNHG16	lncRNA	BRCA	Metabolism of other amino acids	beta-Alanine metabolism	Unrelated	Transcript expression	Stemness	CNV	Stemness	-0.333866202297214	9.6510650121423e-31	0.212774799749903	0.000525078721752508	Divergent	Underexpression	6.5e-64	No data	No data	Meaningful Protective	Meaningless	NS	0.445	NS	0.612	NS	Protective	0.0249	NS	0.276	NS	NS	0.251	NS	0.23	NS	NS	0.0589	NS	0.182	NS		NS	Meaningful Deleted and Duplicated	NS
BRCA-12938 / BRCA-9850	BRCA-12938.4.7.0.1.5.3.N.2.3.6.1.2	ENST00000548536	Coding Transcript Isoform	BRCA-9850.4.7.0.1.3.3.P.0.0.3.2.2	SNHG16	lncRNA	BRCA	Lipid metabolism	Glycerolipid metabolism	Unrelated	Transcript expression	Stemness	CNV	Stemness	-0.333866202297214	9.6510650121423e-31	0.212774799749903	0.000525078721752508	Divergent	Underexpression	6.5e-64	No data	No data	Meaningful Protective	Meaningless	NS	0.445	NS	0.612	NS	Protective	0.0249	NS	0.276	NS	NS	0.251	NS	0.23	NS	NS	0.0589	NS	0.182	NS		NS	Meaningful Deleted and Duplicated	NS
BRCA-12939 / BRCA-9848	BRCA-12939.1.2.0.1.5.3.N.2.3.6.1.2	ENST00000548536	Coding Transcript Isoform	BRCA-9848.1.2.0.1.3.3.P.0.0.3.2.2	SNHG16	lncRNA	BRCA	Amino acid metabolism	Arginine and proline metabolism	Unrelated	Transcript expression	Stemness	CNV	Stemness	-0.333866202297214	9.6510650121423e-31	0.212774799749903	0.000525078721752508	Divergent	Underexpression	6.5e-64	No data	No data	Meaningful Protective	Meaningless	NS	0.445	NS	0.612	NS	Protective	0.0249	NS	0.276	NS	NS	0.251	NS	0.23	NS	NS	0.0589	NS	0.182	NS		NS	Meaningful Deleted and Duplicated	NS
BRCA-12940 / BRCA-9853	BRCA-12940.1.13.0.1.5.3.N.2.3.6.1.2	ENST00000548536	Coding Transcript Isoform	BRCA-9853.1.13.0.1.3.3.P.0.0.3.2.2	SNHG16	lncRNA	BRCA	Amino acid metabolism	Valine, leucine and isoleucine degradation	Unrelated	Transcript expression	Stemness	CNV	Stemness	-0.333866202297214	9.6510650121423e-31	0.212774799749903	0.000525078721752508	Divergent	Underexpression	6.5e-64	No data	No data	Meaningful Protective	Meaningless	NS	0.445	NS	0.612	NS	Protective	0.0249	NS	0.276	NS	NS	0.251	NS	0.23	NS	NS	0.0589	NS	0.182	NS		NS	Meaningful Deleted and Duplicated	NS
BRCA-12941 / BRCA-9855	BRCA-12941.2.7.0.1.5.3.N.2.3.6.1.2	ENST00000548536	Coding Transcript Isoform	BRCA-9855.2.7.0.1.3.3.P.0.0.3.2.2	SNHG16	lncRNA	BRCA	Carbohydrate metabolism	Glycolysis / Gluconeogenesis	Unrelated	Transcript expression	Stemness	CNV	Stemness	-0.333866202297214	9.6510650121423e-31	0.212774799749903	0.000525078721752508	Divergent	Underexpression	6.5e-64	No data	No data	Meaningful Protective	Meaningless	NS	0.445	NS	0.612	NS	Protective	0.0249	NS	0.276	NS	NS	0.251	NS	0.23	NS	NS	0.0589	NS	0.182	NS		NS	Meaningful Deleted and Duplicated	NS
BRCA-12942 / BRCA-9851	BRCA-12942.2.13.0.1.5.3.N.2.3.6.1.2	ENST00000548536	Coding Transcript Isoform	BRCA-9851.2.13.0.1.3.3.P.0.0.3.2.2	SNHG16	lncRNA	BRCA	Carbohydrate metabolism	Pyruvate metabolism	Unrelated	Transcript expression	Stemness	CNV	Stemness	-0.333866202297214	9.6510650121423e-31	0.212774799749903	0.000525078721752508	Divergent	Underexpression	6.5e-64	No data	No data	Meaningful Protective	Meaningless	NS	0.445	NS	0.612	NS	Protective	0.0249	NS	0.276	NS	NS	0.251	NS	0.23	NS	NS	0.0589	NS	0.182	NS		NS	Meaningful Deleted and Duplicated	NS
BRCA-12943 / BRCA-9852	BRCA-12943.1.10.0.1.5.3.N.2.3.6.1.2	ENST00000548536	Coding Transcript Isoform	BRCA-9852.1.10.0.1.3.3.P.0.0.3.2.2	SNHG16	lncRNA	BRCA	Amino acid metabolism	Tryptophan metabolism	Unrelated	Transcript expression	Stemness	CNV	Stemness	-0.333866202297214	9.6510650121423e-31	0.212774799749903	0.000525078721752508	Divergent	Underexpression	6.5e-64	No data	No data	Meaningful Protective	Meaningless	NS	0.445	NS	0.612	NS	Protective	0.0249	NS	0.276	NS	NS	0.251	NS	0.23	NS	NS	0.0589	NS	0.182	NS		NS	Meaningful Deleted and Duplicated	NS
BRCA-12944 / BRCA-9858	BRCA-12944.5.6.0.1.5.3.N.2.3.6.1.2	ENST00000548536	Coding Transcript Isoform	BRCA-9858.5.6.0.1.3.3.P.0.0.3.2.2	SNHG16	lncRNA	BRCA	Metabolism of cofactors and vitamins	Pantothenate and CoA biosynthesis	Unrelated	Transcript expression	Stemness	CNV	Stemness	-0.333866202297214	9.6510650121423e-31	0.212774799749903	0.000525078721752508	Divergent	Underexpression	6.5e-64	No data	No data	Meaningful Protective	Meaningless	NS	0.445	NS	0.612	NS	Protective	0.0249	NS	0.276	NS	NS	0.251	NS	0.23	NS	NS	0.0589	NS	0.182	NS		NS	Meaningful Deleted and Duplicated	NS
BRCA-12945 / BRCA-9857	BRCA-12945.1.6.0.1.5.3.N.2.3.6.1.2	ENST00000548536	Coding Transcript Isoform	BRCA-9857.1.6.0.1.3.3.P.0.0.3.2.2	SNHG16	lncRNA	BRCA	Amino acid metabolism	Histidine metabolism	Unrelated	Transcript expression	Stemness	CNV	Stemness	-0.333866202297214	9.6510650121423e-31	0.212774799749903	0.000525078721752508	Divergent	Underexpression	6.5e-64	No data	No data	Meaningful Protective	Meaningless	NS	0.445	NS	0.612	NS	Protective	0.0249	NS	0.276	NS	NS	0.251	NS	0.23	NS	NS	0.0589	NS	0.182	NS		NS	Meaningful Deleted and Duplicated	NS
BRCA-12946 / BRCA-9849	BRCA-12946.4.5.0.1.5.3.N.2.3.6.1.2	ENST00000548536	Coding Transcript Isoform	BRCA-9849.4.5.0.1.3.3.P.0.0.3.2.2	SNHG16	lncRNA	BRCA	Lipid metabolism	Fatty acid degradation	Unrelated	Transcript expression	Stemness	CNV	Stemness	-0.333866202297214	9.6510650121423e-31	0.212774799749903	0.000525078721752508	Divergent	Underexpression	6.5e-64	No data	No data	Meaningful Protective	Meaningless	NS	0.445	NS	0.612	NS	Protective	0.0249	NS	0.276	NS	NS	0.251	NS	0.23	NS	NS	0.0589	NS	0.182	NS		NS	Meaningful Deleted and Duplicated	NS
BRCA-12948 / BRCA-9848	BRCA-12948.1.2.0.1.5.2.N.2.6.0.2.2	ENST00000549106	Coding Transcript Isoform	BRCA-9848.1.2.0.1.3.3.P.0.0.3.2.2	SNHG16	lncRNA	BRCA	Amino acid metabolism	Arginine and proline metabolism	Unrelated	Transcript expression	Microsatellite instability	CNV	Stemness	-0.164153201849139	0.0019158238506079	0.212774799749903	0.000525078721752508	NS	Underexpression	6.9e-44	No data	No data	Meaningful Protective	Meaningless	NS	0.162	NS	0.612	NS	Protective	0.0124	NS	0.276	NS	NS	0.236	NS	0.23	NS	Protective	0.0157	NS	0.182	NS		NS	Meaningful Deleted and Duplicated	NS
BRCA-12949 / BRCA-9852	BRCA-12949.1.10.0.1.5.2.N.2.6.0.2.2	ENST00000549106	Coding Transcript Isoform	BRCA-9852.1.10.0.1.3.3.P.0.0.3.2.2	SNHG16	lncRNA	BRCA	Amino acid metabolism	Tryptophan metabolism	Unrelated	Transcript expression	Microsatellite instability	CNV	Stemness	-0.164153201849139	0.0019158238506079	0.212774799749903	0.000525078721752508	NS	Underexpression	6.9e-44	No data	No data	Meaningful Protective	Meaningless	NS	0.162	NS	0.612	NS	Protective	0.0124	NS	0.276	NS	NS	0.236	NS	0.23	NS	Protective	0.0157	NS	0.182	NS		NS	Meaningful Deleted and Duplicated	NS
BRCA-12950 / BRCA-9853	BRCA-12950.1.13.0.1.5.2.N.2.6.0.2.2	ENST00000549106	Coding Transcript Isoform	BRCA-9853.1.13.0.1.3.3.P.0.0.3.2.2	SNHG16	lncRNA	BRCA	Amino acid metabolism	Valine, leucine and isoleucine degradation	Unrelated	Transcript expression	Microsatellite instability	CNV	Stemness	-0.164153201849139	0.0019158238506079	0.212774799749903	0.000525078721752508	NS	Underexpression	6.9e-44	No data	No data	Meaningful Protective	Meaningless	NS	0.162	NS	0.612	NS	Protective	0.0124	NS	0.276	NS	NS	0.236	NS	0.23	NS	Protective	0.0157	NS	0.182	NS		NS	Meaningful Deleted and Duplicated	NS
BRCA-12951 / BRCA-9858	BRCA-12951.5.6.0.1.5.2.N.2.6.0.2.2	ENST00000549106	Coding Transcript Isoform	BRCA-9858.5.6.0.1.3.3.P.0.0.3.2.2	SNHG16	lncRNA	BRCA	Metabolism of cofactors and vitamins	Pantothenate and CoA biosynthesis	Unrelated	Transcript expression	Microsatellite instability	CNV	Stemness	-0.164153201849139	0.0019158238506079	0.212774799749903	0.000525078721752508	NS	Underexpression	6.9e-44	No data	No data	Meaningful Protective	Meaningless	NS	0.162	NS	0.612	NS	Protective	0.0124	NS	0.276	NS	NS	0.236	NS	0.23	NS	Protective	0.0157	NS	0.182	NS		NS	Meaningful Deleted and Duplicated	NS
BRCA-12952 / BRCA-9859	BRCA-12952.1.7.0.1.5.2.N.2.6.0.2.2	ENST00000549106	Coding Transcript Isoform	BRCA-9859.1.7.0.1.3.3.P.0.0.3.2.2	SNHG16	lncRNA	BRCA	Amino acid metabolism	Lysine degradation	Unrelated	Transcript expression	Microsatellite instability	CNV	Stemness	-0.164153201849139	0.0019158238506079	0.212774799749903	0.000525078721752508	NS	Underexpression	6.9e-44	No data	No data	Meaningful Protective	Meaningless	NS	0.162	NS	0.612	NS	Protective	0.0124	NS	0.276	NS	NS	0.236	NS	0.23	NS	Protective	0.0157	NS	0.182	NS		NS	Meaningful Deleted and Duplicated	NS
BRCA-12953 / BRCA-9855	BRCA-12953.2.7.0.1.5.2.N.2.6.0.2.2	ENST00000549106	Coding Transcript Isoform	BRCA-9855.2.7.0.1.3.3.P.0.0.3.2.2	SNHG16	lncRNA	BRCA	Carbohydrate metabolism	Glycolysis / Gluconeogenesis	Unrelated	Transcript expression	Microsatellite instability	CNV	Stemness	-0.164153201849139	0.0019158238506079	0.212774799749903	0.000525078721752508	NS	Underexpression	6.9e-44	No data	No data	Meaningful Protective	Meaningless	NS	0.162	NS	0.612	NS	Protective	0.0124	NS	0.276	NS	NS	0.236	NS	0.23	NS	Protective	0.0157	NS	0.182	NS		NS	Meaningful Deleted and Duplicated	NS
BRCA-12954 / BRCA-9854	BRCA-12954.6.6.0.1.5.2.N.2.6.0.2.2	ENST00000549106	Coding Transcript Isoform	BRCA-9854.6.6.0.1.3.3.P.0.0.3.2.2	SNHG16	lncRNA	BRCA	Metabolism of other amino acids	beta-Alanine metabolism	Unrelated	Transcript expression	Microsatellite instability	CNV	Stemness	-0.164153201849139	0.0019158238506079	0.212774799749903	0.000525078721752508	NS	Underexpression	6.9e-44	No data	No data	Meaningful Protective	Meaningless	NS	0.162	NS	0.612	NS	Protective	0.0124	NS	0.276	NS	NS	0.236	NS	0.23	NS	Protective	0.0157	NS	0.182	NS		NS	Meaningful Deleted and Duplicated	NS
BRCA-12955 / BRCA-9851	BRCA-12955.2.13.0.1.5.2.N.2.6.0.2.2	ENST00000549106	Coding Transcript Isoform	BRCA-9851.2.13.0.1.3.3.P.0.0.3.2.2	SNHG16	lncRNA	BRCA	Carbohydrate metabolism	Pyruvate metabolism	Unrelated	Transcript expression	Microsatellite instability	CNV	Stemness	-0.164153201849139	0.0019158238506079	0.212774799749903	0.000525078721752508	NS	Underexpression	6.9e-44	No data	No data	Meaningful Protective	Meaningless	NS	0.162	NS	0.612	NS	Protective	0.0124	NS	0.276	NS	NS	0.236	NS	0.23	NS	Protective	0.0157	NS	0.182	NS		NS	Meaningful Deleted and Duplicated	NS
BRCA-12956 / BRCA-9857	BRCA-12956.1.6.0.1.5.2.N.2.6.0.2.2	ENST00000549106	Coding Transcript Isoform	BRCA-9857.1.6.0.1.3.3.P.0.0.3.2.2	SNHG16	lncRNA	BRCA	Amino acid metabolism	Histidine metabolism	Unrelated	Transcript expression	Microsatellite instability	CNV	Stemness	-0.164153201849139	0.0019158238506079	0.212774799749903	0.000525078721752508	NS	Underexpression	6.9e-44	No data	No data	Meaningful Protective	Meaningless	NS	0.162	NS	0.612	NS	Protective	0.0124	NS	0.276	NS	NS	0.236	NS	0.23	NS	Protective	0.0157	NS	0.182	NS		NS	Meaningful Deleted and Duplicated	NS
BRCA-12957 / BRCA-9850	BRCA-12957.4.7.0.1.5.2.N.2.6.0.2.2	ENST00000549106	Coding Transcript Isoform	BRCA-9850.4.7.0.1.3.3.P.0.0.3.2.2	SNHG16	lncRNA	BRCA	Lipid metabolism	Glycerolipid metabolism	Unrelated	Transcript expression	Microsatellite instability	CNV	Stemness	-0.164153201849139	0.0019158238506079	0.212774799749903	0.000525078721752508	NS	Underexpression	6.9e-44	No data	No data	Meaningful Protective	Meaningless	NS	0.162	NS	0.612	NS	Protective	0.0124	NS	0.276	NS	NS	0.236	NS	0.23	NS	Protective	0.0157	NS	0.182	NS		NS	Meaningful Deleted and Duplicated	NS
BRCA-12958 / BRCA-9856	BRCA-12958.2.2.0.1.5.2.N.2.6.0.2.2	ENST00000549106	Coding Transcript Isoform	BRCA-9856.2.2.0.1.3.3.P.0.0.3.2.2	SNHG16	lncRNA	BRCA	Carbohydrate metabolism	Ascorbate and aldarate metabolism	Unrelated	Transcript expression	Microsatellite instability	CNV	Stemness	-0.164153201849139	0.0019158238506079	0.212774799749903	0.000525078721752508	NS	Underexpression	6.9e-44	No data	No data	Meaningful Protective	Meaningless	NS	0.162	NS	0.612	NS	Protective	0.0124	NS	0.276	NS	NS	0.236	NS	0.23	NS	Protective	0.0157	NS	0.182	NS		NS	Meaningful Deleted and Duplicated	NS
BRCA-12959 / BRCA-9849	BRCA-12959.4.5.0.1.5.2.N.2.6.0.2.2	ENST00000549106	Coding Transcript Isoform	BRCA-9849.4.5.0.1.3.3.P.0.0.3.2.2	SNHG16	lncRNA	BRCA	Lipid metabolism	Fatty acid degradation	Unrelated	Transcript expression	Microsatellite instability	CNV	Stemness	-0.164153201849139	0.0019158238506079	0.212774799749903	0.000525078721752508	NS	Underexpression	6.9e-44	No data	No data	Meaningful Protective	Meaningless	NS	0.162	NS	0.612	NS	Protective	0.0124	NS	0.276	NS	NS	0.236	NS	0.23	NS	Protective	0.0157	NS	0.182	NS		NS	Meaningful Deleted and Duplicated	NS
BRCA-12960 / BRCA-9858	BRCA-12960.5.6.0.1.5.3.N.2.6.0.2.2	ENST00000549106	Coding Transcript Isoform	BRCA-9858.5.6.0.1.3.3.P.0.0.3.2.2	SNHG16	lncRNA	BRCA	Metabolism of cofactors and vitamins	Pantothenate and CoA biosynthesis	Unrelated	Transcript expression	Stemness	CNV	Stemness	-0.364474643105139	5.07011356611036e-37	0.212774799749903	0.000525078721752508	Divergent	Underexpression	6.9e-44	No data	No data	Meaningful Protective	Meaningless	NS	0.162	NS	0.612	NS	Protective	0.0124	NS	0.276	NS	NS	0.236	NS	0.23	NS	Protective	0.0157	NS	0.182	NS		NS	Meaningful Deleted and Duplicated	NS
BRCA-12961 / BRCA-9851	BRCA-12961.2.13.0.1.5.3.N.2.6.0.2.2	ENST00000549106	Coding Transcript Isoform	BRCA-9851.2.13.0.1.3.3.P.0.0.3.2.2	SNHG16	lncRNA	BRCA	Carbohydrate metabolism	Pyruvate metabolism	Unrelated	Transcript expression	Stemness	CNV	Stemness	-0.364474643105139	5.07011356611036e-37	0.212774799749903	0.000525078721752508	Divergent	Underexpression	6.9e-44	No data	No data	Meaningful Protective	Meaningless	NS	0.162	NS	0.612	NS	Protective	0.0124	NS	0.276	NS	NS	0.236	NS	0.23	NS	Protective	0.0157	NS	0.182	NS		NS	Meaningful Deleted and Duplicated	NS
BRCA-12962 / BRCA-9849	BRCA-12962.4.5.0.1.5.3.N.2.6.0.2.2	ENST00000549106	Coding Transcript Isoform	BRCA-9849.4.5.0.1.3.3.P.0.0.3.2.2	SNHG16	lncRNA	BRCA	Lipid metabolism	Fatty acid degradation	Unrelated	Transcript expression	Stemness	CNV	Stemness	-0.364474643105139	5.07011356611036e-37	0.212774799749903	0.000525078721752508	Divergent	Underexpression	6.9e-44	No data	No data	Meaningful Protective	Meaningless	NS	0.162	NS	0.612	NS	Protective	0.0124	NS	0.276	NS	NS	0.236	NS	0.23	NS	Protective	0.0157	NS	0.182	NS		NS	Meaningful Deleted and Duplicated	NS
BRCA-12963 / BRCA-9850	BRCA-12963.4.7.0.1.5.3.N.2.6.0.2.2	ENST00000549106	Coding Transcript Isoform	BRCA-9850.4.7.0.1.3.3.P.0.0.3.2.2	SNHG16	lncRNA	BRCA	Lipid metabolism	Glycerolipid metabolism	Unrelated	Transcript expression	Stemness	CNV	Stemness	-0.364474643105139	5.07011356611036e-37	0.212774799749903	0.000525078721752508	Divergent	Underexpression	6.9e-44	No data	No data	Meaningful Protective	Meaningless	NS	0.162	NS	0.612	NS	Protective	0.0124	NS	0.276	NS	NS	0.236	NS	0.23	NS	Protective	0.0157	NS	0.182	NS		NS	Meaningful Deleted and Duplicated	NS
[truncated: 24,085 more rows]
[truncated: 43 more columns]
