# Supplementary material for: Geometric multidimensional representation of omic signatures
Source: Front Bioinform. 2026 Apr 17;6:1806975. doi: 10.3389/fbinf.2026.1806975 (PMC13133092; doi:10.3389/fbinf.2026.1806975)
Supplement: Supplementary file 11 [file DataSheet7.zip]

Archive with 1 entries (1 files):
- Supplementary Source Code S2.R
